# Supplementary material for: Highly diversified core promoters in the human genome and their effects on gene expression and disease predisposition
Source: BMC Genomics. 2020 Nov 30;21:842. doi: 10.1186/s12864-020-07222-5 (PMC7706239; doi:10.1186/s12864-020-07222-5)
Supplement: Supplementary file 1 — S1. Exome data used in the study [file 12864_2020_7222_MOESM1_ESM.xlsx]

## Sheet: Population
Supplementary table 1. Exome data from 25 ethnic populations by the 1000 Genome Project*
Population	Full name	Total individuals	Reads mapped at core promoter (%)
ACB	African Caribbean in Barbados	98	1.84
ASW	African Ancestry in Southwest US	68	1.28
BEB	Bengali in Bangladesh	103	1.85
CDX	Chinese Dai in Xishuangbanna, China	109	1.66
CEU	Utah residents (CEPH) with Northern and Western European ancestry	102	1.49
CHB	Han Chinese in Beijing, China	108	1.59
CHS	Han Chinese South	112	1.59
CLM	Colombian in Medellin, Colombia	104	1.59
ESN	Esan in Nigeria	111	1.85
FIN	Finnish in Finland	104	1.54
GBR	British in England and Scotland	102	1.47
GIH	Gujarati Indian in Houston, TX	109	1.72
GWD	Gambian in Western Division, The Gambia	120	1.68
IBS	Iberian populations in Spain	108	1.69
ITU	Indian Telugu in the UK	112	1.85
JPT	Japanese in Tokyo, Japan	104	1.41
KHV	Kinh in Ho Chi Minh City, Vietnam	103	1.74
LWK	Luhya in Webuye, Kenya	102	1.71
MSL	Mende in Sierra Leone	97	1.79
PEL	Peruvian in Lima, Peru	92	1.67
PJL	Punjabi in Lahore, Pakistan	108	1.92
PUR	Puerto Rican in Puerto Rico	107	1.63
STU	Sri Lankan Tamil in the UK	109	1.83
TSI	Toscani in Italia	111	1.48
YRI	Yoruba in Ibadan, Nigeria	110	1.5
Total		2682	1.65
*Exome data download from ftp://ftp.1000genomes.ebi.ac.uk/vol1/ftp (By March 10, 2018)
