# Supplementary material for: Highly diversified core promoters in the human genome and their effects on gene expression and disease predisposition
Source: BMC Genomics. 2020 Nov 30;21:842. doi: 10.1186/s12864-020-07222-5 (PMC7706239; doi:10.1186/s12864-020-07222-5)
Supplement: Supplementary file 2 — S2. Variants in each population [file 12864_2020_7222_MOESM2_ESM.xlsx]

## Sheet: Summary
Supplementary table 2. Core promoter variants in each population (Each variant was present in >=2 individuals in each population)
Shared by	YRI	ESN	PEL	IBS	PUR	CEU	GIH	CHB	ASW	GWD	MSL	PJL	ITU	ACB	STU	LWK	BEB	TSI	CLM	CHS	CDX	FIN	GBR	JPT	KHV
2	11176	7706	7623	7379	6706	6477	6387	6354	5797	5588	5084	4587	4430	4321	4317	4266	3746	3647	3034	3022	2979	1813	1316	955	757
3	9169	5722	6324	6107	4761	5496	5327	5468	3859	3985	3853	3355	3285	3116	3124	3083	2844	2616	2038	2218	2219	1407	889	628	500
4	7899	4630	5517	5343	3736	4941	4745	4934	2968	3159	3153	2788	2666	2513	2554	2535	2440	2128	1567	1850	1842	1131	698	487	362
5	6956	3926	5018	4838	3151	4567	4292	4511	2412	2668	2693	2393	2302	2142	2193	2165	2167	1839	1287	1597	1623	980	588	414	283
6	6360	3406	4662	4513	2704	4264	3926	4192	2066	2310	2376	2128	2021	1883	1931	1911	1990	1632	1113	1430	1466	894	511	342	247
7	5831	2985	4373	4257	2406	4010	3654	3896	1816	2016	2106	1954	1821	1678	1725	1720	1864	1472	981	1320	1343	808	445	294	210
8	5377	2647	4082	4014	2153	3783	3435	3589	1595	1827	1902	1795	1678	1530	1577	1591	1752	1354	885	1235	1250	734	385	258	167
9	5012	2382	3821	3802	1967	3574	3265	3412	1439	1677	1750	1655	1526	1417	1448	1459	1659	1246	799	1148	1186	670	348	227	141
10	4701	2155	3609	3623	1831	3418	3101	3288	1289	1516	1612	1530	1405	1315	1349	1360	1569	1176	729	1093	1124	636	324	205	128
11	4452	1969	3418	3451	1703	3257	2966	3170	1164	1391	1497	1433	1319	1237	1275	1280	1512	1109	692	1047	1059	589	298	183	110
12	4190	1807	3284	3283	1602	3122	2855	3057	1066	1294	1414	1353	1239	1172	1203	1211	1455	1053	643	995	1003	557	275	162	98
13	3966	1669	3138	3152	1518	2982	2738	2952	991	1214	1322	1281	1172	1100	1140	1141	1380	986	591	960	971	515	250	153	88
14	3786	1558	2993	3024	1430	2853	2606	2864	919	1152	1266	1196	1109	1016	1080	1082	1326	946	553	911	927	486	233	139	75
15	3605	1464	2855	2905	1363	2745	2482	2771	859	1109	1213	1130	1064	953	1030	1035	1284	905	520	860	889	456	219	129	65
16	3466	1372	2738	2799	1297	2622	2396	2663	791	1039	1173	1076	1020	914	978	992	1250	868	484	828	863	435	202	122	54
17	3332	1270	2617	2707	1247	2507	2311	2580	753	975	1123	1010	974	854	929	957	1221	830	452	797	826	422	190	114	52
18	3214	1200	2526	2630	1198	2413	2221	2512	709	931	1080	960	942	821	886	913	1177	800	433	775	788	405	175	105	42
19	3092	1132	2438	2546	1144	2299	2159	2429	659	881	1046	905	896	787	844	862	1143	769	410	748	769	386	168	97	36
20	2979	1077	2325	2475	1088	2219	2073	2351	628	845	1011	865	853	752	808	832	1116	736	386	722	753	364	153	93	30
21	2870	1020	2231	2413	1047	2150	1997	2301	599	813	961	832	823	727	779	795	1085	701	369	700	734	349	146	82	29
22	2766	951	2157	2347	1002	2092	1928	2240	569	780	923	805	797	703	749	770	1054	680	356	671	718	325	141	76	22
23	2639	900	2089	2273	963	2023	1871	2175	538	751	881	776	762	676	730	741	1027	662	338	654	700	303	137	72	17
24	2543	849	2013	2191	915	1948	1800	2123	510	712	844	740	734	654	712	717	992	638	323	629	676	290	130	67	15
25	2451	813	1945	2136	883	1901	1746	2067	491	686	821	721	702	630	687	708	971	626	309	608	659	277	118	60	12
26	2366	780	1871	2073	841	1852	1686	2008	457	664	797	695	682	619	655	690	950	605	286	595	633	268	107	52	8
27	2277	748	1804	2004	811	1803	1634	1955	433	629	775	663	653	595	630	676	926	587	269	572	618	258	102	44	6
28	2207	720	1754	1950	786	1750	1595	1909	417	602	751	646	636	580	609	657	902	564	256	562	600	249	98	39	6
29	2136	690	1673	1906	755	1694	1559	1853	402	575	718	625	624	565	593	637	886	539	241	540	582	238	95	37	5
30	2064	668	1620	1844	726	1645	1531	1817	380	557	703	605	610	544	578	622	857	518	232	523	569	228	92	35	4
31	1994	634	1559	1797	702	1589	1493	1769	365	536	689	578	594	529	569	602	838	503	226	512	553	222	85	34	3
32	1913	607	1496	1747	675	1534	1449	1703	353	524	666	555	588	519	550	582	817	474	215	494	536	219	79	32	3
33	1861	584	1442	1708	654	1483	1418	1658	338	505	657	533	569	501	535	564	787	469	202	482	528	209	74	32	1
34	1810	556	1391	1662	630	1434	1380	1620	320	496	642	510	554	492	522	551	774	446	198	471	521	196	70	28	1
35	1761	536	1341	1625	606	1381	1348	1558	310	474	622	494	537	481	513	534	757	437	192	454	507	188	64	27	1
36	1715	509	1294	1584	583	1316	1308	1512	296	460	609	473	520	470	496	521	745	427	183	437	499	178	62	27
37	1668	491	1248	1547	561	1277	1271	1474	285	446	591	462	507	455	479	508	732	414	177	430	485	169	59	25
38	1629	474	1208	1508	544	1233	1238	1437	267	433	579	449	488	444	464	499	713	401	173	424	473	161	56	25
39	1577	458	1184	1465	532	1199	1208	1399	257	420	563	431	474	437	447	476	699	385	169	418	457	149	55	22
40	1529	443	1148	1425	519	1170	1182	1360	245	406	551	416	462	432	430	464	686	370	158	410	445	142	50	19
41	1490	429	1120	1380	501	1120	1153	1340	235	392	540	406	449	423	419	451	675	355	149	402	435	134	45	14
42	1442	411	1083	1325	484	1079	1116	1305	229	383	532	393	433	410	411	443	660	345	140	386	419	126	40	14
43	1395	403	1047	1284	471	1050	1085	1270	224	373	512	385	421	402	400	437	650	341	134	372	404	120	38	12
44	1362	397	1012	1253	451	1020	1069	1245	215	359	497	373	410	395	388	426	632	331	130	359	395	111	38	8
45	1329	391	978	1214	441	999	1034	1213	199	348	481	360	398	387	377	418	617	323	124	350	390	103	35	6
46	1302	383	931	1176	425	969	1017	1187	190	336	471	350	388	379	364	412	605	312	120	340	384	96	28	5
47	1270	370	884	1145	407	942	994	1158	176	330	463	345	375	364	350	405	588	308	116	333	373	89	23	5
48	1240	354	855	1113	393	915	965	1121	166	319	458	327	362	355	340	396	575	302	113	323	367	83	21	3
49	1218	343	817	1082	377	884	942	1087	155	312	450	321	354	350	335	385	566	292	107	314	350	77	19	3
50	1182	324	790	1044	371	860	912	1068	148	298	442	311	351	341	320	376	557	287	103	301	340	66	15	1
51	1158	314	762	1007	364	827	888	1046	144	294	424	305	340	333	311	371	547	279	98	293	331	61	14	1
52	1126	306	732	990	351	810	865	1020	138	291	416	299	325	328	307	362	532	273	95	289	326	52	12	1
53	1100	299	703	956	346	790	842	995	132	286	401	290	318	319	303	353	528	266	93	278	320	47	9	1
54	1067	292	676	934	333	770	820	964	126	274	392	287	307	314	302	349	514	256	90	269	312	43	7	1
55	1047	280	640	921	319	744	799	950	115	267	381	273	300	306	296	339	501	248	87	262	298	41	7	1
56	1027	273	609	903	307	725	781	926	107	260	377	263	290	297	287	333	488	240	83	257	292	32	7	1
57	1002	264	582	868	297	696	760	912	94	253	362	252	279	286	280	327	469	237	82	253	288	32	6	1
58	967	254	555	843	285	668	731	887	89	248	354	246	270	275	270	319	451	233	79	248	281	31	6	1
59	941	246	523	824	275	647	714	877	78	243	346	243	261	270	266	313	442	230	77	243	275	26	6	1
60	920	239	495	810	264	628	692	867	64	238	337	239	256	264	259	307	431	225	75	242	271	26	5	1
61	908	233	466	786	259	609	667	847	55	234	326	237	243	254	247	299	418	219	73	236	261	23	5	1
62	881	218	431	764	247	585	645	831	42	228	319	229	235	250	238	295	407	210	67	231	255	22	5	1
63	851	213	407	740	241	564	613	804	32	225	310	219	222	243	231	284	394	208	58	225	247	22	5	1
64	824	208	387	717	240	537	604	773	17	217	301	208	212	233	222	276	380	204	54	223	240	18	5	1
65	794	199	363	688	234	516	585	750		211	293	197	208	231	217	269	368	196	53	218	232	18	5	1
66	772	193	339	664	227	503	562	725		206	285	189	204	228	215	256	360	194	50	216	229	18	5	1
67	749	187	314	643	222	484	548	707		199	277	179	201	222	207	253	355	192	47	209	220	18	5	1
68	726	185	296	623	216	467	524	688		195	274	172	195	210	197	249	344	186	46	208	215	17	5	1
69	706	176	280	602	215	455	511	659		191	262	166	189	207	188	245	332	181	45	204	209	17	4	1
70	688	172	261	587	210	440	496	642		186	253	160	180	201	187	238	325	176	42	191	201	17	4	1
71	669	167	237	572	202	420	472	628		178	248	158	178	197	178	233	311	167	39	184	196	16	4	1
72	651	163	210	550	197	406	456	613		176	243	156	169	192	176	231	297	160	35	179	187	15	4	1
73	636	157	186	529	191	381	435	599		175	229	148	165	188	172	228	284	152	33	177	183	15	4	1
74	614	147	165	499	180	369	423	580		171	226	144	161	187	166	223	272	148	32	171	175	15	4	1
75	601	142	146	477	175	352	412	561		166	215	136	155	184	162	214	266	143	29	168	170	12	4	1
76	586	137	119	465	170	332	397	548		161	208	129	146	178	155	210	253	140	28	167	163	11	3
77	562	130	83	447	167	319	381	525		156	197	124	139	171	149	206	237	135	26	165	161	11	2
78	541	125	51	436	162	300	374	501		149	184	118	132	165	145	199	226	134	19	162	151	11	1
79	526	123	8	417	159	285	361	483		147	180	111	127	162	144	193	212	129	17	151	146	11	1
80	508	116		404	155	272	344	469		144	166	107	123	156	139	189	198	123	14	147	142	11	1
81	488	110		392	152	257	320	458		138	149	104	121	146	135	185	184	117	11	144	141	11	1
82	477	102		379	139	243	307	440		137	134	102	119	142	128	179	170	112	9	142	136	11	1
83	456	98		368	129	232	292	418		131	117	95	113	133	128	173	158	110	4	139	130	10	1
84	431	91		362	126	216	278	402		126	108	90	109	131	122	168	130	105	1	135	124	10	1
85	419	88		347	123	205	254	390		122	78	85	101	124	119	164	117	102		133	116	10	1
86	403	85		334	113	194	240	371		120		84	95	115	113	159	93	98		131	112	10	1
87	389	84		324	103	181	231	359		117		81	91	113	107	153		94		123	108	7	1
88	376	76		308	97	169	222	352		112		70	86	105	103	149		91		119	104	6
89	358	75		299	94	153	202	341		108		66	81	100	98	143		87		114	101	6
90	344	74		290	88	142	182	330		103		63	72	89	94	132		84		108	100	5
91	323	70		268	84	136	168	314		97		59	67	81	91	126		82		106	90	5
92	300	65		253	80	120	160	294		94		49	60	74	88	120		78		106	86	5
93	283	61		243	78	102	147	278		91		37	55	64	82	113		73		103	83	5
94	271	54		228	75	87	137	260		89		31	50	47	78	109		66		100	78	5
95	254	46		215	68	71	117	241		83		25	43		77	103		63		99	70	5
96	242	40		206	62	58	105	225		78		16	38		68	94		57		94	64	5
97	230	29		196	53	27	88	216		77			27		63	84		55		93	54	4
98	220	22		183	44	1	79	198		70			20		54	71		53		92	46	3
99	208	13		174	38	1	64	186		68					51	54		47		90	41	3
100	185			163	27		49	173		65					39			43		83	27
101	176			149	15		35	153		62					30			42		77
102	164			135	7		20	142		58					21			38		76
103	151			123			11	125		57								36		67
104	144			113			6	106		47								33		58
105	132			94				89		46								23		54
106	114			72				58		41								14		43
107	90			53						37										32
108	75									33										19
109	55									28
110										25
111										18

## Sheet: Total distinct
#Chr	Start	End	Ref	Alt	Func.refGene	GeneDetail.refGene	PS	PE	GENE	TSS	STRAND	PROMOTER	Variant distance from TSS	PM	PMSeq	PMS	PME	Variant IN Motif	ExonicFunc.refGene	AAChange.refGene	1000g2015aug_all	ExAC_ALL	ExAC_EAS	ExAC_SAS	avsnp147	cosmic70	CLINSIG	CLNDBN	CLNACC	CLNDSDB	CLNDSDBID
chr1	100154554	100154554	C	A	exonic	.	100154510	100154710	MIR548AA1	100154610	+	MIR548AA1_1	-56	DPE	AGACA	100154545	100154550	0	synonymous SNV	PALMD:NM_017734:exon7:c.C738A:p.A246A	0.0173722	0.0338	0	0.0427	rs35183456	.	.	.	.	.	.
chr1	100154632	100154632	A	T	exonic	.	100154510	100154710	MIR548AA1	100154610	+	MIR548AA1_1	22	DPE	AGACA	100154545	100154550	0	synonymous SNV	PALMD:NM_017734:exon7:c.A816T:p.P272P	0.00678914	0.0018	0	0	rs11802904	.	.	.	.	.	.
chr1	100154643	100154643	C	T	exonic	.	100154510	100154710	MIR548AA1	100154610	+	MIR548AA1_1	33	DPE	AGACA	100154545	100154550	0	nonsynonymous SNV	PALMD:NM_017734:exon7:c.C827T:p.T276M	0.00139776	0.0019	0.0001	0.0032	rs150035005	.	.	.	.	.	.
chr1	100316589	100316589	A	G	splicing	.	100316430	100316630	AGL	100316530	+	AGL_3	59	DPE	AGTTA	100316492	100316497	0	.	.	0.427117	0.4687	0.5336	0.5363	rs2307130	.	Benign	not_specified	RCV000175636.2	MedGen	CN169374
chr1	100503875	100503875	G	A	intronic	.	100503688	100503888	MFSD14A	100503788	+	MFSD14A_1	87	DPE	GGATG	100503778	100503783	0	.	.	0.00559105	0.0111	0	0.0033	rs187489161	.	.	.	.	.	.
chr1	10057203	10057203	G	T	upstream	.	10057154	10057354	RBP7	10057254	+	RBP7_1	-51	DPE	GGACC	10057191	10057196	0	.	.	0.0974441	.	.	.	rs3811458	.	.	.	.	.	.
chr1	10057305	10057305	C	G	UTR5	NM_052960:c.-12C>G	10057154	10057354	RBP7	10057254	+	RBP7_1	51	DPE	GGACC	10057191	10057196	0	.	.	0.0161741	0.02	0.0001	0.0018	rs111277407	.	.	.	.	.	.
chr1	10057328	10057328	C	T	exonic	.	10057154	10057354	RBP7	10057254	+	RBP7_1	74	DPE	GGACC	10057191	10057196	0	synonymous SNV	RBP7:NM_052960:exon1:c.C12T:p.D4D	0.000399361	8.97e-05	0	0	rs144457958	.	.	.	.	.	.
chr1	100598743	100598743	T	A	exonic	.	100598551	100598751	SASS6	100598651	-	SASS6_1	-92	DPE	GGACA	100598698	100598703	0	nonsynonymous SNV	TRMT13:NM_019083:exon1:c.T19A:p.S7T	0.000399361	8.25e-06	0	0	rs200601638	.	.	.	.	.	.
chr1	100598744	100598744	C	T	exonic	.	100598551	100598751	SASS6	100598651	-	SASS6_1	-93	DPE	GGACA	100598698	100598703	0	nonsynonymous SNV	TRMT13:NM_019083:exon1:c.C20T:p.S7L	0.00199681	0.0024	0	0.0004	rs141081618	.	.	.	.	.	.
chr1	100715340	100715340	T	C	exonic	.	100715309	100715509	DBT	100715409	-	DBT_1	69	DPE	GGTTC	100715349	100715354	0	nonsynonymous SNV	DBT:NM_001918:exon1:c.A37G:p.N13D	0.00179712	0.0007	0.009	0.0002	rs140308307	.	Uncertain significance	not_specified	RCV000193720.1	MedGen	CN169374
chr1	100715454	100715454	G	A	upstream	.	100715309	100715509	DBT	100715409	-	DBT_1	-45	DPE	GGTTC	100715349	100715354	0	.	.	0.72504	.	.	.	rs3806235	.	.	.	.	.	.
chr1	100715465	100715465	G	C	upstream	.	100715309	100715509	DBT	100715409	-	DBT_1	-56	DPE	GGTTC	100715349	100715354	0	.	.	0.00299521	.	.	.	rs41287254	.	.	.	.	.	.
chr1	100731713	100731713	C	T	ncRNA_exonic	.	100731630	100731830	RTCA-AS1	100731730	-	RTCA-AS1_1	17	INR	TCACTTC	100731645	100731652	0	.	.	0.00279553	.	.	.	rs113470870	.	.	.	.	.	.
chr1	100731819	100731819	-	A	UTR5	NM_001130841:c.-113_-112insA,NM_003729:c.-113_-112insA	100731630	100731830	RTCA-AS1	100731730	-	RTCA-AS1_1	-89	INR	TCACTTC	100731645	100731652	0	.	.	0.000798722	.	.	.	rs57195277	.	.	.	.	.	.
chr1	100731820	100731820	G	A	UTR5	NM_001130841:c.-112G>A,NM_003729:c.-112G>A	100731630	100731830	RTCA-AS1	100731730	-	RTCA-AS1_1	-90	INR	TCACTTC	100731645	100731652	0	.	.	0.770168	.	.	.	rs57327535	.	.	.	.	.	.
chr1	100746723	100746723	G	C	intronic	.	100746696	100746896	MIR553	100746796	+	MIR553_1	-73	INR	TTAGACT	100746853	100746860	0	.	.	0.00299521	.	.	.	rs150551481	.	.	.	.	.	.
chr1	100746879	100746882	AGAG	-	intronic	.	100746696	100746896	MIR553	100746796	+	MIR553_1	83	INR	TTAGACT	100746853	100746860	0	.	.	0.024361	0.0065	0.0002	0.0004	rs150968989	.	.	.	.	.	.
chr1	1009725	1009725	-	GGTCATGCT	upstream	.	1009587	1009787	RNF223	1009687	-	RNF223_1	-38	DPE	AGACA	1009612	1009617	0	.	.	0.0509185	.	.	.	rs143529814	.	.	.	.	.	.
chr1	101360786	101360786	G	T	upstream	.	101360635	101360835	EXTL2	101360735	-	EXTL2_1	-51	DPE	GGTTC	101360722	101360727	0	.	.	0.0255591	.	.	.	rs114015781	.	.	.	.	.	.
chr1	101361609	101361609	C	A	upstream	.	101361531	101361731	SLC30A7	101361631	+	SLC30A7_1	-22	DPE	GGACA	101361710	101361715	0	.	.	0.00259585	.	.	.	rs575378384	.	.	.	.	.	.
chr1	102312573	102312573	C	T	UTR5	NM_001288821:c.-44G>A	102312536	102312736	OLFM3	102312636	-	OLFM3_1	63	DPE	AGACA	102312730	102312735	0	.	.	0.0133786	0.0036	0	0.0001	rs114601662	.	.	.	.	.	.
chr1	102312703	102312703	G	T	intronic	.	102312536	102312736	OLFM3	102312636	-	OLFM3_1	-67	DPE	AGACA	102312730	102312735	0	.	.	0.156749	.	.	.	rs4907956	.	.	.	.	.	.
chr1	102462739	102462739	T	G	UTR5	NM_001288823:c.-166365A>C,NM_058170:c.-367A>C	102462690	102462890	OLFM3	102462790	-	OLFM3_2	51	DPE	GGACA	102462766	102462771	0	.	.	0.08127	.	.	.	rs1105280	.	.	.	.	.	.
chr1	103573965	103573965	G	T	UTR5	NM_001190709:c.-231C>A,NM_080629:c.-231C>A,NM_001854:c.-231C>A,NM_080630:c.-231C>A	103573952	103574152	COL11A1	103574052	-	COL11A1_1	87	DPE	AGATG	103574013	103574018	0	.	.	.	.	.	.	.	.	.	.	.	.	.
chr1	104112019	104112020	TG	-	intronic	.	104111925	104112125	ACTG1P4	104112025	+	ACTG1P4_1	-6	DPE	AGTCA	104112105	104112110	0	.	.	.	.	.	.	rs41301287	.	.	.	.	.	.
chr1	104159970	104159970	G	A	UTR5	NM_000699:c.-93G>A	104159853	104160053	AMY2A	104159953	+	AMY2A_1	17	DPE	GGACA	104160038	104160043	0	.	.	0.00299521	.	.	.	rs116025597	.	.	.	.	.	.
chr1	10458962	10458962	C	G	upstream	.	10458948	10459148	PGD	10459048	+	PGD_1	-86	BRE	CGGCGCC	10459059	10459066	0	.	.	0.0117812	.	.	.	rs553375276	.	.	.	.	.	.
chr1	10459112	10459112	C	T	UTR5	NM_001304451:c.-63C>T,NM_002631:c.-63C>T	10459074	10459274	PGD	10459174	+	PGD_2	-62	DPE	GGTTC	10459153	10459158	0	.	.	0.000399361	.	.	.	rs189369210	.	.	.	.	.	.
chr1	10459136	10459136	C	T	UTR5	NM_001304451:c.-39C>T,NM_002631:c.-39C>T	10459074	10459274	PGD	10459174	+	PGD_2	-38	DPE	GGTTC	10459153	10459158	0	.	.	0.00439297	0.0087	0.0007	0.0052	rs199715494	.	.	.	.	.	.
chr1	10459232	10459232	C	T	UTR5	NM_001304452:c.-485C>T	10459074	10459274	PGD	10459174	+	PGD_2	58	DPE	GGTTC	10459153	10459158	0	.	.	0.00299521	0.0007	0	0	rs182272631	.	.	.	.	.	.
chr1	10459271	10459271	C	T	UTR5	NM_001304452:c.-446C>T	10459074	10459274	PGD	10459174	+	PGD_2	97	DPE	GGTTC	10459153	10459158	0	.	.	0.0111821	.	.	.	rs137954609	.	.	.	.	.	.
chr1	104615692	104615692	C	T	ncRNA_exonic	.	104615544	104615744	LOC100129138	104615644	+	LOC100129138_1	48	DPE	AGTCG	104615638	104615643	0	.	.	0.00199681	.	.	.	rs141938920	.	.	.	.	.	.
chr1	104615715	104615715	G	A	ncRNA_exonic	.	104615544	104615744	LOC100129138	104615644	+	LOC100129138_1	71	DPE	AGTCG	104615638	104615643	0	.	.	0.0107827	.	.	.	rs562690041	.	.	.	.	.	.
chr1	10490736	10490736	C	G	intronic	.	10490703	10490903	CENPS	10490803	+	CENPS_2	-67	DPE	GGTTC	10490844	10490849	0	.	.	0.000599042	.	.	.	rs538643865	.	.	.	.	.	.
chr1	10490737	10490737	-	CC	intronic	.	10490703	10490903	CENPS	10490803	+	CENPS_2	-66	DPE	GGTTC	10490844	10490849	0	.	.	0.0159744	.	.	.	rs7517636	.	.	.	.	.	.
chr1	10490737	10490737	G	C	intronic	.	10490703	10490903	CENPS	10490803	+	CENPS_2	-66	DPE	GGTTC	10490844	10490849	0	.	.	0.0752796	.	.	.	rs551547115	.	.	.	.	.	.
chr1	10490757	10490757	C	A	intronic	.	10490703	10490903	CENPS	10490803	+	CENPS_2	-46	DPE	GGTTC	10490844	10490849	0	.	.	0.00299521	.	.	.	rs143754643	.	.	.	.	.	.
chr1	10490760	10490768	TGGCTTAAC	-	intronic	.	10490703	10490903	CENPS	10490803	+	CENPS_2	-43	DPE	GGTTC	10490844	10490849	0	.	.	0.573083	.	.	.	rs566876356	.	.	.	.	.	.
chr1	10490768	10490768	C	0	intronic	.	10490703	10490903	CENPS	10490803	+	CENPS_2	-35	DPE	GGTTC	10490844	10490849	0	.	.	.	.	.	.	rs527659209	.	.	.	.	.	.
chr1	10490768	10490768	C	T	intronic	.	10490703	10490903	CENPS	10490803	+	CENPS_2	-35	DPE	GGTTC	10490844	10490849	0	.	.	0.0071885	.	.	.	rs6662684	.	.	.	.	.	.
chr1	10490775	10490775	G	A	intronic	.	10490703	10490903	CENPS	10490803	+	CENPS_2	-28	DPE	GGTTC	10490844	10490849	0	.	.	0.00299521	.	.	.	rs144221737	.	.	.	.	.	.
chr1	10490789	10490789	G	C	intronic	.	10490703	10490903	CENPS	10490803	+	CENPS_2	-14	DPE	GGTTC	10490844	10490849	0	.	.	0.280351	.	.	.	rs481571	.	.	.	.	.	.
chr1	10490799	10490799	G	A	intronic	.	10490703	10490903	CENPS	10490803	+	CENPS_2	-4	DPE	GGTTC	10490844	10490849	0	.	.	0.0329473	.	.	.	rs1307494	.	.	.	.	.	.
chr1	10490881	10490881	G	A	UTR5	NM_001243768:c.-466G>A	10490703	10490903	CENPS	10490803	+	CENPS_2	78	DPE	GGTTC	10490844	10490849	0	.	.	0.571086	.	.	.	rs563645743	.	.	.	.	.	.
chr1	10509703	10509703	C	T	intronic	.	10509675	10509875	CORT	10509775	+	CORT_1	-72	INR	TCACATT	10509840	10509847	0	.	.	0.821286	.	.	.	rs551199966	.	.	.	.	.	.
chr1	10532585	10532585	-	C	UTR5	NM_004401:c.-71_-70insG,NM_213566:c.-71_-70insG	10532513	10532713	DFFA	10532613	-	DFFA_1	28	DPE	AGTTG	10532670	10532675	0	.	.	0.000798722	.	.	.	rs769817170	.	.	.	.	.	.
chr1	10534985	10534985	C	A	upstream	.	10534902	10535102	PEX14	10535002	+	PEX14_1	-17	DPE	AGTCA	10535006	10535011	0	.	.	0.000798722	0.0008	0	0.0033	rs12068754	.	.	.	.	.	.
chr1	10535001	10535001	T	G	upstream	.	10534902	10535102	PEX14	10535002	+	PEX14_1	-1	DPE	AGTCA	10535006	10535011	0	.	.	.	3.08e-05	0	0	rs2232014	.	.	.	.	.	.
chr1	10535052	10535052	C	G	exonic	.	10534902	10535102	PEX14	10535002	+	PEX14_1	50	DPE	AGTCA	10535006	10535011	0	nonsynonymous SNV	PEX14:NM_004565:exon1:c.C29G:p.P10R	0.00139776	0.0002	0	0	rs2232015	.	.	.	.	.	.
chr1	107599202	107599202	C	A	upstream	.	107599166	107599366	PRMT6	107599266	+	PRMT6_1	-64	BRE	CCGCGCC	107599204	107599211	0	.	.	0.00479233	.	.	.	rs538139275	.	.	.	.	.	.
chr1	107599258	107599258	A	T	upstream	.	107599166	107599366	PRMT6	107599266	+	PRMT6_1	-8	BRE	CCGCGCC	107599204	107599211	0	.	.	0.223642	.	.	.	rs78862735	.	.	.	.	.	.
chr1	107599270	107599270	A	G	UTR5	NM_018137:c.-68A>G	107599166	107599366	PRMT6	107599266	+	PRMT6_1	4	BRE	CCGCGCC	107599204	107599211	0	.	.	0.00579073	.	.	.	rs535162230	.	.	.	.	.	.
chr1	108231193	108231193	A	G	intronic	.	108231026	108231226	VAV3	108231126	-	VAV3_1	-67	DPE	AGTTA	108231064	108231069	0	.	.	0.00758786	.	.	.	rs79996958	.	.	.	.	.	.
chr1	108231195	108231195	C	T	intronic	.	108231026	108231226	VAV3	108231126	-	VAV3_1	-69	DPE	AGTTA	108231064	108231069	0	.	.	0.00439297	.	.	.	rs17235934	.	.	.	.	.	.
chr1	108231196	108231196	C	A	intronic	.	108231026	108231226	VAV3	108231126	-	VAV3_1	-70	DPE	AGTTA	108231064	108231069	0	.	.	0.00758786	.	.	.	rs141808723	.	.	.	.	.	.
chr1	108506982	108506985	CACA	-	intronic	.	108506964	108507164	VAV3-AS1	108507064	+	VAV3-AS1_1	-82	DPE	AGACA	108507014	108507019	0	.	.	0.116613	.	.	.	rs142499589	.	.	.	.	.	.
chr1	108507469	108507469	G	A	exonic	.	108507445	108507645	VAV3	108507545	-	VAV3_2	76	BRE	CCGCGCC	108507568	108507575	0	nonsynonymous SNV	VAV3:NM_006113:exon1:c.C23T:p.A8V	0.000798722	0.0002	0	0	rs746953765	.	.	.	.	.	.
chr1	108507483	108507483	C	T	exonic	.	108507445	108507645	VAV3	108507545	-	VAV3_2	62	BRE	CCGCGCC	108507568	108507575	0	synonymous SNV	VAV3:NM_006113:exon1:c.G9A:p.P3P	0.00219649	0.0013	0	0.009	rs345269	.	.	.	.	.	.
chr1	108507542	108507547	GCCGCC	-	ncRNA_intronic	.	108507445	108507645	VAV3	108507545	-	VAV3_2	3	BRE	CCGCGCC	108507568	108507575	0	.	.	.	0.0228	0.0417	0	rs41278472	.	.	.	.	.	.
chr1	108507545	108507547	GCC	-	ncRNA_intronic	.	108507445	108507645	VAV3	108507545	-	VAV3_2	0	BRE	CCGCGCC	108507568	108507575	0	.	.	.	.	.	.	rs524504	.	.	.	.	.	.
chr1	108507636	108507636	G	A	ncRNA_intronic	.	108507445	108507645	VAV3	108507545	-	VAV3_2	-91	BRE	CCGCGCC	108507568	108507575	0	.	.	0.558706	.	.	.	rs554709	.	.	.	.	.	.
chr1	108735383	108735383	C	T	UTR5	NM_213651:c.-140G>A	108735331	108735531	SLC25A24	108735431	-	SLC25A24_1	48	DPE	AGACA	108735354	108735359	0	.	.	0.0461262	.	.	.	rs663045	.	.	.	.	.	.
chr1	108735388	108735388	T	A	UTR5	NM_213651:c.-145A>T	108735331	108735531	SLC25A24	108735431	-	SLC25A24_1	43	DPE	AGACA	108735354	108735359	0	.	.	0.229633	.	.	.	rs762677111	.	.	.	.	.	.
chr1	108735513	108735513	G	T	intronic	.	108735331	108735531	SLC25A24	108735431	-	SLC25A24_1	-82	DPE	AGACA	108735354	108735359	0	.	.	.	.	.	.	rs113771630	.	.	.	.	.	.
chr1	108742892	108742892	T	G	UTR5	NM_013386:c.-132A>C	108742880	108743080	SLC25A24	108742980	-	SLC25A24_2	88	DPE	AGACC	108742930	108742935	0	.	.	0.190495	.	.	.	rs3006864	.	.	.	.	.	.
chr1	108743059	108743059	G	C	upstream	.	108742880	108743080	SLC25A24	108742980	-	SLC25A24_2	-79	DPE	AGACC	108742930	108742935	0	.	.	0.58127	.	.	.	rs550820477	.	.	.	.	.	.
chr1	108786612	108786612	C	T	UTR5	NM_001143989:c.-229G>A	108786603	108786803	NBPF4	108786703	-	NBPF4_1	91	DPE	AGTTG	108786680	108786685	0	.	.	.	.	.	.	rs1124426	.	.	.	.	.	.
chr1	109103007	109103007	-	GCGCCCGGCTGT	UTR5	NM_001010883:c.-44_-43insGCGCCCGGCTGT	109102870	109103070	FAM102B	109102970	+	FAM102B_1	37	BRE	CGGCGCC	109103005	109103012	1	.	.	.	0.0046	0	0.0004	rs374601628	.	.	.	.	.	.
chr1	109103031	109103031	G	T	UTR5	NM_001010883:c.-20G>T	109102870	109103070	FAM102B	109102970	+	FAM102B_1	61	BRE	CGGCGCC	109103005	109103012	0	.	.	0.0495208	0.0248	0	0.0017	rs1124427	.	.	.	.	.	.
chr1	109255513	109255513	G	T	upstream	.	109255455	109255655	FNDC7	109255555	+	FNDC7_1	-42	DPE	AGACA	109255571	109255576	0	.	.	0.863618	0.9335	0.8891	0.9666	rs7522324	.	.	.	.	.	.
chr1	109289233	109289233	G	T	upstream	.	109289156	109289356	STXBP3	109289256	+	STXBP3_1	-23	DPE	GGTTG	109289313	109289318	0	.	.	0.00139776	.	.	.	rs7519409	.	.	.	.	.	.
chr1	109289236	109289236	C	A	upstream	.	109289156	109289356	STXBP3	109289256	+	STXBP3_1	-20	DPE	GGTTG	109289313	109289318	0	.	.	0.587061	.	.	.	rs7551142	.	.	.	.	.	.
chr1	109289249	109289249	G	C	upstream	.	109289156	109289356	STXBP3	109289256	+	STXBP3_1	-7	DPE	GGTTG	109289313	109289318	0	.	.	0.00319489	.	.	.	rs7551313	.	.	.	.	.	.
chr1	109289353	109289353	C	G	UTR5	NM_007269:c.-7C>G	109289156	109289356	STXBP3	109289256	+	STXBP3_1	97	DPE	GGTTG	109289313	109289318	0	.	.	0.573083	0.6849	0.2333	0.6497	rs12736534	.	.	.	.	.	.
chr1	109399644	109399644	T	C	UTR5	NM_152763:c.-4358A>G	109399626	109399826	AKNAD1	109399726	-	AKNAD1_1	82	DPE	AGTCA	109399708	109399713	0	.	.	0.0579073	.	.	.	rs34367763	.	.	.	.	.	.
chr1	109399660	109399660	A	G	UTR5	NM_152763:c.-4374T>C	109399626	109399826	AKNAD1	109399726	-	AKNAD1_1	66	DPE	AGTCA	109399708	109399713	0	.	.	0.295128	.	.	.	rs35662800	.	.	.	.	.	.
chr1	109399710	109399710	G	T	UTR5	NM_152763:c.-4424C>A	109399626	109399826	AKNAD1	109399726	-	AKNAD1_1	16	DPE	AGTCA	109399708	109399713	1	.	.	0.0579073	.	.	.	rs17621851	.	.	.	.	.	.
chr1	109399881	109399881	G	A	ncRNA_exonic	.	109399738	109399938	SPATA42	109399838	+	SPATA42_1	43	INR	CTATTCC	109399908	109399915	0	.	.	0.0579073	.	.	.	rs34920128	.	.	.	.	.	.
chr1	109399934	109399934	T	C	ncRNA_exonic	.	109399738	109399938	SPATA42	109399838	+	SPATA42_1	96	INR	CTATTCC	109399908	109399915	0	.	.	0.0579073	.	.	.	rs376504620	.	.	.	.	.	.
chr1	109400805	109400805	C	T	ncRNA_exonic	.	109400764	109400964	AKNAD1	109400864	-	AKNAD1_2	59	DPE	GGTTC	109400851	109400856	0	.	.	0.0579073	.	.	.	rs200708701	.	.	.	.	.	.
chr1	109400816	109400816	C	A	ncRNA_exonic	.	109400764	109400964	AKNAD1	109400864	-	AKNAD1_2	48	DPE	GGTTC	109400851	109400856	0	.	.	0.0579073	.	.	.	rs148934555	.	.	.	.	.	.
chr1	109400835	109400835	C	T	ncRNA_exonic	.	109400764	109400964	AKNAD1	109400864	-	AKNAD1_2	29	DPE	GGTTC	109400851	109400856	0	.	.	0.0579073	.	.	.	rs10695133	.	.	.	.	.	.
chr1	109400889	109400889	C	T	ncRNA_exonic	.	109400764	109400964	AKNAD1	109400864	-	AKNAD1_2	-25	DPE	GGTTC	109400851	109400856	0	.	.	0.0579073	.	.	.	rs188758744	.	.	.	.	.	.
chr1	109400923	109400923	-	T	ncRNA_exonic	.	109400764	109400964	AKNAD1	109400864	-	AKNAD1_2	-59	DPE	GGTTC	109400851	109400856	0	.	.	.	.	.	.	rs148869652	.	.	.	.	.	.
chr1	109400924	109400924	T	-	ncRNA_exonic	.	109400764	109400964	AKNAD1	109400864	-	AKNAD1_2	-60	DPE	GGTTC	109400851	109400856	0	.	.	.	.	.	.	rs563891392	.	.	.	.	.	.
chr1	109493086	109493086	A	C	intronic	.	109492970	109493170	CLCC1	109493070	-	CLCC1_1	-16	DPE	AGACA	109493027	109493032	0	.	.	0.00139776	0.001	0.0234	9.84e-05	rs149857464	.	.	.	.	.	.
chr1	109493089	109493089	T	C	intronic	.	109492970	109493170	CLCC1	109493070	-	CLCC1_1	-19	DPE	AGACA	109493027	109493032	0	.	.	0.000998403	0.004	0	0.0022	rs111739240	.	.	.	.	.	.
chr1	109493134	109493134	-	TTA	intronic	.	109492970	109493170	CLCC1	109493070	-	CLCC1_1	-64	DPE	AGACA	109493027	109493032	0	.	.	0.409944	.	.	.	rs528661	.	.	.	.	.	.
chr1	109493134	109493134	-	TTATTA	intronic	.	109492970	109493170	CLCC1	109493070	-	CLCC1_1	-64	DPE	AGACA	109493027	109493032	0	.	.	.	.	.	.	rs571608472	.	.	.	.	.	.
chr1	109493135	109493140	TTATTA	-	intronic	.	109492970	109493170	CLCC1	109493070	-	CLCC1_1	-65	DPE	AGACA	109493027	109493032	0	.	.	.	.	.	.	rs369241744	.	.	.	.	.	.
chr1	109493137	109493137	A	T	intronic	.	109492970	109493170	CLCC1	109493070	-	CLCC1_1	-67	DPE	AGACA	109493027	109493032	0	.	.	0.00519169	.	.	.	rs371782698	.	.	.	.	.	.
chr1	109493140	109493140	-	TTA	intronic	.	109492970	109493170	CLCC1	109493070	-	CLCC1_1	-70	DPE	AGACA	109493027	109493032	0	.	.	.	.	.	.	rs202135398	.	.	.	.	.	.
chr1	109618571	109618571	C	T	UTR5	NM_005645:c.-2G>A	109618524	109618724	TAF13	109618624	-	TAF13_1	53	INR	TCACTTC	109618637	109618644	0	.	.	0.00399361	0.0039	0	0.0122	rs567508237	.	.	.	.	.	.
chr1	109618675	109618675	G	T	upstream	.	109618524	109618724	TAF13	109618624	-	TAF13_1	-51	INR	TCACTTC	109618637	109618644	0	.	.	0.000599042	.	.	.	rs149073557	.	.	.	.	.	.
chr1	109633298	109633298	G	T	upstream	.	109633262	109633462	TMEM167B	109633362	+	TMEM167B_1	-64	DPE	AGTCA	109633390	109633395	0	.	.	0.0275559	.	.	.	rs655833	.	.	.	.	.	.
chr1	109633335	109633335	G	A	upstream	.	109633302	109633502	TMEM167B	109633402	+	TMEM167B_2	-67	DPE	AGTCA	109633390	109633395	0	.	.	0.0103834	.	.	.	rs536176	.	.	.	.	.	.
chr1	109633377	109633377	C	G	upstream	.	109633302	109633502	TMEM167B	109633402	+	TMEM167B_2	-25	DPE	AGTCA	109633390	109633395	0	.	.	0.0790735	.	.	.	rs552629367	.	.	.	.	.	.
chr1	109633399	109633399	C	A	upstream	.	109633302	109633502	TMEM167B	109633402	+	TMEM167B_2	-3	DPE	AGTCA	109633390	109633395	0	.	.	0.000998403	.	.	.	rs533821645	.	.	.	.	.	.
chr1	109633458	109633458	A	G	UTR5	NM_020141:c.-37A>G	109633302	109633502	TMEM167B	109633402	+	TMEM167B_2	56	DPE	AGTCA	109633390	109633395	0	.	.	0.00119808	0.0002	0	0	rs144034706	.	.	.	.	.	.
chr1	109642789	109642789	A	G	upstream	.	109642714	109642914	SCARNA2	109642814	+	SCARNA2_1	-25	DPE	AGTCG	109642788	109642793	1	.	.	0.000599042	0.0007	0	0.0002	rs367828815	.	.	.	.	.	.
chr1	109642794	109642794	-	G	upstream	.	109642714	109642914	SCARNA2	109642814	+	SCARNA2_1	-20	DPE	AGTCG	109642788	109642793	0	.	.	0.0157748	0.0071	0	0.0007	rs768953061	.	.	.	.	.	.
chr1	109642794	109642794	C	A	upstream	.	109642714	109642914	SCARNA2	109642814	+	SCARNA2_1	-20	DPE	AGTCG	109642788	109642793	0	.	.	0.000399361	0.0021	0.0007	0.0063	rs79159382	.	.	.	.	.	.
chr1	109642842	109642842	C	T	ncRNA_exonic	.	109642714	109642914	SCARNA2	109642814	+	SCARNA2_1	28	DPE	AGTCG	109642788	109642793	0	.	.	0.00159744	0.001	0	0.0001	rs374134883	.	.	.	.	.	.
chr1	109642847	109642847	G	A	ncRNA_exonic	.	109642714	109642914	SCARNA2	109642814	+	SCARNA2_1	33	DPE	AGTCG	109642788	109642793	0	.	.	0.0165735	0.0042	0	0	rs3831290	.	.	.	.	.	.
chr1	109642847	109642847	G	C	ncRNA_exonic	.	109642714	109642914	SCARNA2	109642814	+	SCARNA2_1	33	DPE	AGTCG	109642788	109642793	0	.	.	0.0101837	0.0029	0.0001	6.81e-05	rs115823613	.	.	.	.	.	.
chr1	109656420	109656420	T	C	UTR5	NM_001122961:c.-121A>G	109656379	109656579	C1orf194	109656479	-	C1RL_1	59	BRE	CCGCGCC	109656485	109656492	0	.	.	0.537141	.	.	.	rs536866246	.	.	.	.	.	.
chr1	109656434	109656434	G	A	UTR5	NM_001122961:c.-135C>T	109656379	109656579	C1orf194	109656479	-	C1RL_1	45	BRE	CCGCGCC	109656485	109656492	0	.	.	0.00159744	.	.	.	rs552101	.	.	.	.	.	.
chr1	109756564	109756566	TGC	-	UTR5	NM_006513:c.-51_-49del-	109756414	109756614	SARS	109756514	+	SARS_1	50	BRE	GCGCGCC	109756529	109756536	0	.	.	0.00179712	.	.	.	rs74113937	.	.	.	.	.	.
chr1	109792735	109792735	-	CGC	exonic	.	109792540	109792740	CELSR2	109792640	+	CELSR2_1	95	DPE	AGATG	109792699	109792704	0	nonframeshift insertion	CELSR2:NM_001408:exon1:c.34_35insCGC:p.T12delinsTP	0.568291	0.6876	0.5845	0.6592	rs576319555	.	.	.	.	.	.
chr1	109849644	109849644	T	C	UTR5	NM_001010985:c.-31A>G,NM_001265613:c.-31A>G	109849563	109849763	MYBPHL	109849663	-	MYBPHL_1	19	INR	CTAGATT	109849644	109849651	1	.	.	0.000399361	8.47e-05	0	0	rs3737182	.	.	.	.	.	.
chr1	109849660	109849660	T	-	UTR5	NM_001010985:c.-47delA,NM_001265613:c.-47delA	109849563	109849763	MYBPHL	109849663	-	MYBPHL_1	3	INR	CTAGATT	109849644	109849651	0	.	.	.	8.52e-06	0	0	rs1279195	.	.	.	.	.	.
chr1	109849741	109849741	C	A	upstream	.	109849563	109849763	MYBPHL	109849663	-	MYBPHL_1	-78	INR	CTAGATT	109849644	109849651	0	.	.	0.00519169	.	.	.	rs1889470	.	.	.	.	.	.
chr1	109969032	109969032	G	C	UTR5	NM_002790:c.-80C>G,NM_001199773:c.-11125C>G,NM_001199772:c.-11125C>G	109968970	109969170	PSMA5	109969070	-	PSMA5_1	38	DPE	GGACC	109968993	109968998	0	.	.	0.00179712	.	.	.	rs116819755	.	.	.	.	.	.
chr1	109969188	109969188	-	GGA	upstream	.	109969008	109969208	PSMA5	109969108	-	PSMA5_3	-80	DPE	GGACC	109969061	109969066	0	.	.	0.0329473	.	.	.	rs150612104	.	.	.	.	.	.
chr1	110036587	110036587	T	-	upstream	.	110036557	110036757	CYB561D1	110036657	+	CYB561D1_1	-70	INR	CCACTCC	110036633	110036640	0	.	.	.	.	.	.	rs560231996	.	.	.	.	.	.
chr1	110036634	110036634	C	T	upstream	.	110036557	110036757	CYB561D1	110036657	+	CYB561D1_1	-23	INR	CCACTCC	110036633	110036640	1	.	.	0.0203674	.	.	.	rs552327824	.	.	.	.	.	.
chr1	110036786	110036786	G	T	exonic	.	110036600	110036800	CYB561D1	110036700	+	CYB561D1_2	86	DPE	GGTTC	110036784	110036789	1	nonsynonymous SNV	CYB561D1:NM_001134400:exon1:c.G25T:p.V9F,CYB561D1:NM_001134403:exon1:c.G25T:p.V9F,CYB561D1:NM_001134404:exon1:c.G25T:p.V9F,CYB561D1:NM_182580:exon1:c.G25T:p.V9F	0.000399361	0.0002	0	0	rs140683735	.	.	.	.	.	.
chr1	110082473	110082473	G	T	upstream	.	110082393	110082593	GPR61	110082493	+	GPR61_1	-20	DPE	AGTTG	110082580	110082585	0	.	.	0.108027	.	.	.	rs145774793	.	.	.	.	.	.
chr1	110091152	110091152	G	A	upstream	.	110091085	110091285	GNAI3	110091185	+	GNAI3_1	-33	DPE	GGTTC	110091211	110091216	0	.	.	0.0171725	.	.	.	rs1010167	.	.	.	.	.	.
chr1	110091219	110091219	C	A	UTR5	NM_006496:c.-124C>A	110091085	110091285	GNAI3	110091185	+	GNAI3_1	34	DPE	GGTTC	110091211	110091216	0	.	.	0.000399361	.	.	.	rs59319063	.	.	.	.	.	.
chr1	110091271	110091271	C	T	UTR5	NM_006496:c.-72C>T	110091085	110091285	GNAI3	110091185	+	GNAI3_1	86	DPE	GGTTC	110091211	110091216	0	.	.	0.227037	.	.	.	rs625456	.	.	.	.	.	.
chr1	110091282	110091282	C	T	UTR5	NM_006496:c.-61C>T	110091085	110091285	GNAI3	110091185	+	GNAI3_1	97	DPE	GGTTC	110091211	110091216	0	.	.	0.107827	.	.	.	rs36208868	.	.	.	.	.	.
chr1	110141421	110141421	T	C	upstream	.	110141414	110141614	MIR197	110141514	+	MIR197_1	-93	DPE	GGACC	110141440	110141445	0	.	.	0.345647	.	.	.	rs142392008	.	.	.	.	.	.
chr1	110155621	110155621	T	C	UTR5	NM_005272:c.-129A>G	110155605	110155805	GNAT2	110155705	-	GNAT2_1	84	INR	TTATATC	110155729	110155736	0	.	.	0.00838658	.	.	.	rs552860468	.	.	.	.	.	.
chr1	110163105	110163105	C	T	intronic	.	110163102	110163302	AMPD2	110163202	+	AMPD2_2	-97	DPE	AGACA	110163106	110163111	0	.	.	0.000798722	.	.	.	rs72563730	.	.	.	.	.	.
chr1	110163190	110163190	C	T	intronic	.	110163102	110163302	AMPD2	110163202	+	AMPD2_2	-12	DPE	AGACA	110163106	110163111	0	.	.	0.000998403	.	.	.	rs567338120	.	.	.	.	.	.
chr1	110163265	110163265	G	C	UTR5	NM_004037:c.-371G>C	110163102	110163302	AMPD2	110163202	+	AMPD2_2	63	DPE	AGACA	110163106	110163111	0	.	.	0.000399361	.	.	.	rs565912665	.	.	.	.	.	.
chr1	110168052	110168052	C	T	exonic	.	110167948	110168148	AMPD2	110168048	+	AMPD2_5	4	DPE	GGATG	110168027	110168032	0	synonymous SNV	AMPD2:NM_001257361:exon2:c.C27T:p.A9A,AMPD2:NM_004037:exon2:c.C381T:p.A127A,AMPD2:NM_139156:exon2:c.C138T:p.A46A,AMPD2:NM_001257360:exon3:c.C381T:p.A127A	0.000199681	4.97e-05	0	0	rs72563729	.	.	.	.	.	.
chr1	110168088	110168088	G	A	UTR5	NM_203404:c.-169G>A	110167948	110168148	AMPD2	110168048	+	AMPD2_5	40	DPE	GGATG	110168027	110168032	0	.	.	0.0115815	0.0143	0.0117	0.0021	rs115151719	.	.	.	.	.	.
chr1	110198727	110198727	C	G	UTR5	NM_147148:c.-285C>G,NM_000850:c.-285C>G	110198597	110198797	GSTM4	110198697	+	GSTM4_1	30	INR	TTACTCC	110198770	110198777	0	.	.	0.421326	.	.	.	rs61768480	.	.	.	.	.	.
chr1	110198788	110198788	T	C	UTR5	NM_147148:c.-224T>C,NM_000850:c.-224T>C	110198597	110198797	GSTM4	110198697	+	GSTM4_1	91	INR	TTACTCC	110198770	110198777	0	.	.	0.00678914	.	.	.	rs114049361	.	.	.	.	.	.
chr1	110210671	110210671	G	T	UTR5	NM_000848:c.-67G>T,NM_001142368:c.-67G>T	110210543	110210743	GSTM2	110210643	+	GSTM2_1	28	INR	CCAGATT	110210595	110210602	0	.	.	0.0998403	.	.	.	rs577528545	.	.	.	.	.	.
chr1	110230331	110230331	A	G	upstream	.	110230317	110230517	GSTM1	110230417	+	GSTM1_1	-86	DPE	GGTTG	110230374	110230379	0	.	.	0.0457268	.	.	.	rs138358853	.	.	.	.	.	.
chr1	110230442	110230442	C	A	UTR5	NM_146421:c.-54C>A,NM_000561:c.-54C>A	110230317	110230517	GSTM1	110230417	+	GSTM1_1	25	DPE	GGTTG	110230374	110230379	0	.	.	0.00559105	.	.	.	rs541636790	.	.	.	.	.	.
chr1	1102386	1102386	C	T	upstream	.	1102383	1102583	MIR200B	1102483	+	MIR200B_1	-97	DPE	AGTCA	1102528	1102533	0	.	.	0.000599042	.	.	.	rs57032702	.	.	.	.	.	.
chr1	1102418	1102418	G	A	upstream	.	1102383	1102583	MIR200B	1102483	+	MIR200B_1	-65	DPE	AGTCA	1102528	1102533	0	.	.	0.00159744	.	.	.	rs5010607	.	.	.	.	.	.
chr1	1102501	1102501	G	T	ncRNA_exonic	.	1102383	1102583	MIR200B	1102483	+	MIR200B_1	18	DPE	AGTCA	1102528	1102533	0	.	.	0.000399361	6.78e-05	0	0.0005	rs186400876	.	.	.	.	.	.
chr1	110254831	110254831	G	A	upstream	.	110254763	110254963	GSTM5	110254863	+	GSTM5_1	-32	DPE	GGACA	110254957	110254962	0	.	.	0.000798722	.	.	.	rs6674775	.	.	.	.	.	.
chr1	1102563	1102563	G	A	ncRNA_exonic	.	1102383	1102583	MIR200B	1102483	+	MIR200B_1	80	DPE	AGTCA	1102528	1102533	0	.	.	0.0081869	0.0146	0	0.016	rs11102099	.	.	.	.	.	.
chr1	110306688	110306688	G	A	upstream	.	110306544	110306744	EPS8L3	110306644	-	EPS8L3_1	-44	DPE	GGACC	110306657	110306662	0	.	.	0.0181709	.	.	.	rs190627786	.	.	.	.	.	.
chr1	1103150	1103150	G	A	upstream;downstream	.	1103142	1103342	MIR200A	1103242	+	MIR200A_1	-92	DPE	GGACA	1103266	1103271	0	.	.	0.161941	.	.	.	rs146321989	.	.	.	.	.	.
chr1	1103184	1103184	G	A	upstream;downstream	.	1103142	1103342	MIR200A	1103242	+	MIR200A_1	-58	DPE	GGACA	1103266	1103271	0	.	.	0.00499201	.	.	.	rs3806451	.	.	.	.	.	.
chr1	1103331	1103331	G	A	ncRNA_exonic	.	1103142	1103342	MIR200A	1103242	+	MIR200A_1	89	DPE	GGACA	1103266	1103271	0	.	.	0.000599042	2.61e-05	0	0	rs546082306	.	.	.	.	.	.
chr1	1104406	1104406	-	CAGA	ncRNA_exonic	.	1104284	1104484	MIR429	1104384	+	MIR429_1	22	DPE	AGACA	1104347	1104352	0	.	.	0.00738818	0.0023	0	0	rs562881713	.	.	.	.	.	.
chr1	1104476	1104476	C	T	downstream	.	1104284	1104484	MIR429	1104384	+	MIR429_1	92	DPE	AGACA	1104347	1104352	0	.	.	0.00239617	0.002	0	0.0169	rs116864400	.	.	.	.	.	.
chr1	110577248	110577248	G	A	UTR5	NM_033088:c.-12G>A	110577122	110577322	STRIP1	110577222	+	STRIP1_2	26	DPE	AGTTA	110577230	110577235	0	.	.	0.0145767	0.0066	0	0	rs113657477	.	.	.	.	.	.
chr1	1109252	1109252	A	G	upstream	.	1109185	1109385	TTLL10	1109285	+	TTLL10_1	-33	DPE	GGTTC	1109213	1109218	0	.	.	0.400759	.	.	.	rs371899005	.	.	.	.	.	.
chr1	110950386	110950386	G	T	exonic	.	110950330	110950530	LAMTOR5-AS1	110950430	+	LAMTOR5-AS1_1	-44	DPE	GGACA	110950355	110950360	0	nonsynonymous SNV	LAMTOR5:NM_006402:exon1:c.C103A:p.R35S	0.00239617	0.0006	0.008	0.0001	rs572766092	.	.	.	.	.	.
chr1	110950439	110950439	C	T	exonic	.	110950330	110950530	LAMTOR5-AS1	110950430	+	LAMTOR5-AS1_1	9	DPE	GGACA	110950355	110950360	0	nonsynonymous SNV	LAMTOR5:NM_006402:exon1:c.G50A:p.S17N	0.363419	0.4359	0.2513	0.4226	rs375103410	.	.	.	.	.	.
chr1	110950462	110950462	G	A	exonic	.	110950446	110950646	LAMTOR5	110950546	-	LAMTOR5_1	84	DPE	GGACA	110950628	110950633	0	synonymous SNV	LAMTOR5:NM_006402:exon1:c.C27T:p.D9D	0.0872604	0.0841	0.0001	0.0732	rs183414871	.	.	.	.	.	.
chr1	110993710	110993710	T	G	upstream	.	110993687	110993887	PROK1	110993787	+	PROK1_1	-77	DPE	GGATC	110993699	110993704	0	.	.	0.000399361	.	.	.	rs12133922	.	.	.	.	.	.
chr1	110993738	110993738	G	A	upstream	.	110993687	110993887	PROK1	110993787	+	PROK1_1	-49	DPE	GGATC	110993699	110993704	0	.	.	0.00658946	.	.	.	rs544323542	.	.	.	.	.	.
chr1	110993739	110993739	C	A	upstream	.	110993687	110993887	PROK1	110993787	+	PROK1_1	-48	DPE	GGATC	110993699	110993704	0	.	.	0.204073	.	.	.	rs199805811	.	.	.	.	.	.
chr1	110993769	110993769	G	A	upstream	.	110993687	110993887	PROK1	110993787	+	PROK1_1	-18	DPE	GGATC	110993699	110993704	0	.	.	0.000798722	.	.	.	rs116714999	.	.	.	.	.	.
chr1	110993770	110993770	C	G	upstream	.	110993687	110993887	PROK1	110993787	+	PROK1_1	-17	DPE	GGATC	110993699	110993704	0	.	.	0.000399361	.	.	.	rs17552394	.	.	.	.	.	.
chr1	110993852	110993852	C	A	exonic	.	110993687	110993887	PROK1	110993787	+	PROK1_1	65	DPE	GGATC	110993699	110993704	0	nonsynonymous SNV	PROK1:NM_032414:exon1:c.C14A:p.T5K	0.000399361	8.24e-06	0.0001	0	rs17552387	.	.	.	.	.	.
chr1	110993866	110993866	A	C	exonic	.	110993687	110993887	PROK1	110993787	+	PROK1_1	79	DPE	GGATC	110993699	110993704	0	nonsynonymous SNV	PROK1:NM_032414:exon1:c.A28C:p.M10L	0.0119808	0.0043	0.0005	0.021	rs193049746	.	.	.	.	.	.
chr1	11107310	11107310	G	T	upstream	.	11107196	11107396	MASP2	11107296	-	MASP2_1	-14	BRE	GGGCGCC	11107245	11107252	0	.	.	0.00159744	0.0023	0.0019	0.0057	rs141947223	.	.	.	.	.	.
chr1	1115136	1115136	G	A	UTR5	NM_153254:c.-298G>A	1114976	1115176	TTLL10	1115076	+	TTLL10_2	60	DPE	GGACA	1115011	1115016	0	.	.	0.000399361	0.0002	0	0	rs185211779	.	.	.	.	.	.
chr1	11159740	11159740	G	A	intronic	.	11159631	11159831	LOC105376736	11159731	+	LOC105376736_1	9	DPE	GGACA	11159650	11159655	0	.	.	0.000798722	0.0002	0	0	rs7546290	.	.	.	.	.	.
chr1	11159772	11159772	A	T	intronic	.	11159631	11159831	LOC105376736	11159731	+	LOC105376736_1	41	DPE	GGACA	11159650	11159655	0	.	.	0.00199681	0.0016	0	0.0004	rs61237890	.	.	.	.	.	.
chr1	11159823	11159823	T	C	exonic	.	11159631	11159831	LOC105376736	11159731	+	LOC105376736_1	92	DPE	GGACA	11159650	11159655	0	synonymous SNV	EXOSC10:NM_001001998:exon1:c.A66G:p.G22G,EXOSC10:NM_002685:exon1:c.A66G:p.G22G	0.11242	0.0622	0.1466	0.1111	rs371879454	.	.	.	.	.	.
chr1	11159902	11159902	A	-	UTR5	NM_002685:c.-14delT,NM_001001998:c.-14delT	11159867	11160067	EXOSC10	11159967	-	EXOSC10_1	65	BRE	GGGCGCC	11160023	11160030	0	.	.	0.000798722	0.0003	0	0.0001	rs575989210	.	.	.	.	.	.
chr1	11159926	11159926	C	T	UTR5	NM_002685:c.-38G>A,NM_001001998:c.-38G>A	11159867	11160067	EXOSC10	11159967	-	EXOSC10_1	41	BRE	GGGCGCC	11160023	11160030	0	.	.	0.00459265	0.0013	0	0.0002	rs12070867	.	.	.	.	.	.
chr1	11159953	11159953	C	A	UTR5	NM_002685:c.-65G>T,NM_001001998:c.-65G>T	11159867	11160067	EXOSC10	11159967	-	EXOSC10_1	14	BRE	GGGCGCC	11160023	11160030	0	.	.	0.00798722	.	.	.	rs12047673	.	.	.	.	.	.
chr1	11159968	11159968	G	A	upstream	.	11159867	11160067	EXOSC10	11159967	-	EXOSC10_1	-1	BRE	GGGCGCC	11160023	11160030	0	.	.	0.11242	.	.	.	rs4323713	.	.	.	.	.	.
chr1	11159968	11159968	G	C	upstream	.	11159867	11160067	EXOSC10	11159967	-	EXOSC10_1	-1	BRE	GGGCGCC	11160023	11160030	0	.	.	.	.	.	.	rs11102235	.	.	.	.	.	.
chr1	11159989	11159989	T	C	upstream	.	11159975	11160175	LOC105376736	11160075	+	LOC105376736_2	-86	BRE	GGGCGCC	11160023	11160030	0	.	.	0.173323	.	.	.	rs34698010	.	.	.	.	.	.
chr1	11159997	11159997	T	C	upstream	.	11159975	11160175	LOC105376736	11160075	+	LOC105376736_2	-78	BRE	GGGCGCC	11160023	11160030	0	.	.	0.00459265	.	.	.	rs116488064	.	.	.	.	.	.
chr1	11160112	11160112	G	A	upstream	.	11159975	11160175	LOC105376736	11160075	+	LOC105376736_2	37	BRE	GGGCGCC	11160023	11160030	0	.	.	0.0081869	.	.	.	rs12026825	.	.	.	.	.	.
chr1	111743330	111743330	C	A	intronic	.	111743225	111743425	DENND2D	111743325	-	DENND2D_1	-5	DPE	AGTCA	111743307	111743312	0	.	.	0.000798722	.	.	.	rs371854722	.	.	.	.	.	.
chr1	111772282	111772282	C	A	intronic	.	111772232	111772432	CHI3L2	111772332	+	CHI3L2_2	-50	DPE	GGACA	111772417	111772422	0	.	.	0.197484	.	.	.	rs372550574	.	.	.	.	.	.
chr1	111772282	111772282	C	G	intronic	.	111772232	111772432	CHI3L2	111772332	+	CHI3L2_2	-50	DPE	GGACA	111772417	111772422	0	.	.	0.0579073	.	.	.	rs760615646	.	.	.	.	.	.
chr1	111772303	111772303	-	AA	intronic	.	111772232	111772432	CHI3L2	111772332	+	CHI3L2_2	-29	DPE	GGACA	111772417	111772422	0	.	.	.	.	.	.	rs115483028	.	.	.	.	.	.
chr1	111772303	111772303	-	AAA	intronic	.	111772232	111772432	CHI3L2	111772332	+	CHI3L2_2	-29	DPE	GGACA	111772417	111772422	0	.	.	.	.	.	.	rs147795045	.	.	.	.	.	.
chr1	111772303	111772303	-	AAAAAA	intronic	.	111772232	111772432	CHI3L2	111772332	+	CHI3L2_2	-29	DPE	GGACA	111772417	111772422	0	.	.	.	.	.	.	rs115872070	.	.	.	.	.	.
chr1	111772303	111772303	-	AAAAAAA	intronic	.	111772232	111772432	CHI3L2	111772332	+	CHI3L2_2	-29	DPE	GGACA	111772417	111772422	0	.	.	.	.	.	.	rs111282829	.	.	.	.	.	.
chr1	111772303	111772303	-	AAAAAAAA	intronic	.	111772232	111772432	CHI3L2	111772332	+	CHI3L2_2	-29	DPE	GGACA	111772417	111772422	0	.	.	.	.	.	.	rs535328937	.	.	.	.	.	.
chr1	111772303	111772303	-	AAAAAAAAAA	intronic	.	111772232	111772432	CHI3L2	111772332	+	CHI3L2_2	-29	DPE	GGACA	111772417	111772422	0	.	.	.	.	.	.	rs147422135	.	.	.	.	.	.
chr1	111772304	111772308	AAAAA	-	intronic	.	111772232	111772432	CHI3L2	111772332	+	CHI3L2_2	-28	DPE	GGACA	111772417	111772422	0	.	.	.	.	.	.	rs564618277	.	.	.	.	.	.
chr1	111772304	111772309	AAAAAA	-	intronic	.	111772232	111772432	CHI3L2	111772332	+	CHI3L2_2	-28	DPE	GGACA	111772417	111772422	0	.	.	.	.	.	.	rs11548427	.	.	.	.	.	.
chr1	111772304	111772310	AAAAAAA	-	intronic	.	111772232	111772432	CHI3L2	111772332	+	CHI3L2_2	-28	DPE	GGACA	111772417	111772422	0	.	.	.	.	.	.	rs1270853	.	.	.	.	.	.
chr1	111772304	111772312	AAAAAAAAA	-	intronic	.	111772232	111772432	CHI3L2	111772332	+	CHI3L2_2	-28	DPE	GGACA	111772417	111772422	0	.	.	.	.	.	.	rs144089879	.	.	.	.	.	.
chr1	111772305	111772309	AAAAA	-	intronic	.	111772232	111772432	CHI3L2	111772332	+	CHI3L2_2	-27	DPE	GGACA	111772417	111772422	0	.	.	.	.	.	.	rs549886016	.	.	.	.	.	.
chr1	111772305	111772310	AAAAAA	-	intronic	.	111772232	111772432	CHI3L2	111772332	+	CHI3L2_2	-27	DPE	GGACA	111772417	111772422	0	.	.	.	.	.	.	rs2298187	.	.	.	.	.	.
chr1	111772305	111772312	AAAAAAAA	-	intronic	.	111772232	111772432	CHI3L2	111772332	+	CHI3L2_2	-27	DPE	GGACA	111772417	111772422	0	.	.	.	.	.	.	rs139146384	.	.	.	.	.	.
chr1	111772308	111772308	-	AAAA	intronic	.	111772232	111772432	CHI3L2	111772332	+	CHI3L2_2	-24	DPE	GGACA	111772417	111772422	0	.	.	.	.	.	.	rs41282524	.	.	.	.	.	.
chr1	111772309	111772309	-	A	intronic	.	111772232	111772432	CHI3L2	111772332	+	CHI3L2_2	-23	DPE	GGACA	111772417	111772422	0	.	.	.	.	.	.	rs751776227	.	.	.	.	.	.
chr1	111772309	111772309	-	AAAAAA	intronic	.	111772232	111772432	CHI3L2	111772332	+	CHI3L2_2	-23	DPE	GGACA	111772417	111772422	0	.	.	.	.	.	.	rs45587734	.	.	.	.	.	.
chr1	111772309	111772309	-	AAAAAAA	intronic	.	111772232	111772432	CHI3L2	111772332	+	CHI3L2_2	-23	DPE	GGACA	111772417	111772422	0	.	.	.	.	.	.	rs541667841	.	.	.	.	.	.
chr1	111772309	111772309	-	AAAAAAAA	intronic	.	111772232	111772432	CHI3L2	111772332	+	CHI3L2_2	-23	DPE	GGACA	111772417	111772422	0	.	.	.	.	.	.	rs115627960	.	.	.	.	.	.
chr1	111772309	111772309	-	AAAAAAAAAA	intronic	.	111772232	111772432	CHI3L2	111772332	+	CHI3L2_2	-23	DPE	GGACA	111772417	111772422	0	.	.	.	.	.	.	rs197391	.	.	.	.	.	.
chr1	111772310	111772310	-	AAAAAAAAA	intronic	.	111772232	111772432	CHI3L2	111772332	+	CHI3L2_2	-22	DPE	GGACA	111772417	111772422	0	.	.	.	.	.	.	rs28372703	.	.	.	.	.	.
chr1	111772312	111772312	-	AAAAAAA	intronic	.	111772232	111772432	CHI3L2	111772332	+	CHI3L2_2	-20	DPE	GGACA	111772417	111772422	0	.	.	.	.	.	.	rs377714525	.	.	.	.	.	.
chr1	111772328	111772328	G	A	intronic	.	111772232	111772432	CHI3L2	111772332	+	CHI3L2_2	-4	DPE	GGACA	111772417	111772422	0	.	.	.	.	.	.	rs141796585	.	.	.	.	.	.
chr1	111772332	111772332	C	A	intronic	.	111772232	111772432	CHI3L2	111772332	+	CHI3L2_2	0	DPE	GGACA	111772417	111772422	0	.	.	.	.	.	.	rs114231544	.	.	.	.	.	.
chr1	111772333	111772333	C	A	UTR5	NM_001025199:c.-1198C>A	111772232	111772432	CHI3L2	111772332	+	CHI3L2_2	1	DPE	GGACA	111772417	111772422	0	.	.	.	.	.	.	rs115158465	.	.	.	.	.	.
chr1	111772356	111772356	C	T	UTR5	NM_001025199:c.-1175C>T	111772232	111772432	CHI3L2	111772332	+	CHI3L2_2	24	DPE	GGACA	111772417	111772422	0	.	.	0.000399361	.	.	.	rs140944883	.	.	.	.	.	.
chr1	111772365	111772365	G	T	UTR5	NM_001025199:c.-1166G>T	111772232	111772432	CHI3L2	111772332	+	CHI3L2_2	33	DPE	GGACA	111772417	111772422	0	.	.	0.0660942	.	.	.	rs572523083	.	.	.	.	.	.
chr1	111823173	111823173	T	C	ncRNA_exonic	.	111823045	111823245	CHIAP2	111823145	+	CHIAP2_1	28	INR	TCACATT	111823105	111823112	0	.	.	0.0577077	.	.	.	rs114957749	.	.	.	.	.	.
chr1	111823220	111823220	G	T	ncRNA_intronic	.	111823045	111823245	CHIAP2	111823145	+	CHIAP2_1	75	INR	TCACATT	111823105	111823112	0	.	.	0.21845	.	.	.	rs3748655	.	.	.	.	.	.
chr1	111833441	111833441	G	A	upstream	.	111833373	111833573	CHIA	111833473	+	CHIA_1	-32	#N/A	#N/A	#N/A	#N/A	#N/A	.	.	0.465455	0.4186	0.7548	0.3897	rs2295080	.	.	.	.	.	.
chr1	111833488	111833488	-	CT	UTR5	NM_001040623:c.-26818_-26817insCT,NM_021797:c.-24414_-24413insCT,NM_201653:c.-19602_-19601insCT,NM_001258003:c.-24414_-24413insCT,NM_001258002:c.-26818_-26817insCT,NM_001258001:c.-24414_-24413insCT,NM_001258005:c.-26818_-26817insCT,NM_001258004:c.-26818_-26817insCT	111833373	111833573	CHIA	111833473	+	CHIA_1	15	#N/A	#N/A	#N/A	#N/A	#N/A	.	.	0.470048	0.436	0.754	0.413	rs142170475	.	.	.	.	.	.
chr1	111833495	111833495	G	A	UTR5	NM_001040623:c.-26811G>A,NM_021797:c.-24407G>A,NM_201653:c.-19595G>A,NM_001258003:c.-24407G>A,NM_001258002:c.-26811G>A,NM_001258001:c.-24407G>A,NM_001258005:c.-26811G>A,NM_001258004:c.-26811G>A	111833373	111833573	CHIA	111833473	+	CHIA_1	22	#N/A	#N/A	#N/A	#N/A	#N/A	.	.	0.0123802	0.0027	0	0.0003	rs114230280	.	.	.	.	.	.
chr1	111833517	111833517	G	A	UTR5	NM_001040623:c.-26789G>A,NM_021797:c.-24385G>A,NM_201653:c.-19573G>A,NM_001258003:c.-24385G>A,NM_001258002:c.-26789G>A,NM_001258001:c.-24385G>A,NM_001258005:c.-26789G>A,NM_001258004:c.-26789G>A	111833373	111833573	CHIA	111833473	+	CHIA_1	44	#N/A	#N/A	#N/A	#N/A	#N/A	.	.	0.465455	0.4359	0.7543	0.4104	rs188723492	.	.	.	.	.	.
chr1	111889140	111889140	G	C	upstream	.	111889081	111889281	PIFO	111889181	+	PIFO_1	-41	DPE	GGTTC	111889116	111889121	0	.	.	.	.	.	.	rs41283098	.	.	.	.	.	.
chr1	111889142	111889142	T	G	upstream	.	111889081	111889281	PIFO	111889181	+	PIFO_1	-39	DPE	GGTTC	111889116	111889121	0	.	.	.	.	.	.	rs532797552	.	.	.	.	.	.
chr1	111889150	111889150	C	G	upstream	.	111889081	111889281	PIFO	111889181	+	PIFO_1	-31	DPE	GGTTC	111889116	111889121	0	.	.	0.0107827	.	.	.	rs146686899	.	.	.	.	.	.
chr1	111889234	111889234	T	G	UTR5	NM_181643:c.-41T>G,NM_001300831:c.-41T>G	111889081	111889281	PIFO	111889181	+	PIFO_1	53	DPE	GGTTC	111889116	111889121	0	.	.	0.000599042	0.0003	0	0	rs10857994	.	.	.	.	.	.
chr1	111970304	111970304	A	C	intronic	.	111970299	111970499	OVGP1	111970399	-	OVGP1_1	95	DPE	GGACA	111970412	111970417	0	.	.	.	0.0059	0.0072	0.0015	rs12568854	.	.	.	.	.	.
chr1	111970364	111970364	G	T	UTR5	NM_002557:c.-21C>A	111970299	111970499	OVGP1	111970399	-	OVGP1_1	35	DPE	GGACA	111970412	111970417	0	.	.	0.0215655	0.0058	0	0.0002	rs3753344	.	.	.	.	.	.
chr1	111970365	111970365	A	G	UTR5	NM_002557:c.-22T>C	111970299	111970499	OVGP1	111970399	-	OVGP1_1	34	DPE	GGACA	111970412	111970417	0	.	.	0.000998403	0.001	0	0	rs150908756	.	.	.	.	.	.
chr1	111970382	111970382	C	T	UTR5	NM_002557:c.-39G>A	111970299	111970499	OVGP1	111970399	-	OVGP1_1	17	DPE	GGACA	111970412	111970417	0	.	.	0.0109824	0.0173	0	0.0264	rs115552198	.	.	.	.	.	.
chr1	111970425	111970425	-	ACACAC	upstream	.	111970299	111970499	OVGP1	111970399	-	OVGP1_1	-26	DPE	GGACA	111970412	111970417	0	.	.	.	.	.	.	rs74163644	.	.	.	.	.	.
chr1	111970431	111970431	T	C	upstream	.	111970299	111970499	OVGP1	111970399	-	OVGP1_1	-32	DPE	GGACA	111970412	111970417	0	.	.	.	.	.	.	rs193160021	.	.	.	.	.	.
chr1	111970432	111970433	AC	-	upstream	.	111970299	111970499	OVGP1	111970399	-	OVGP1_1	-33	DPE	GGACA	111970412	111970417	0	.	.	.	.	.	.	rs564975401	.	.	.	.	.	.
chr1	111970432	111970435	ACAC	-	upstream	.	111970299	111970499	OVGP1	111970399	-	OVGP1_1	-33	DPE	GGACA	111970412	111970417	0	.	.	.	.	.	.	rs146604347	.	.	.	.	.	.
chr1	111970432	111970443	ACACACACACAC	-	upstream	.	111970299	111970499	OVGP1	111970399	-	OVGP1_1	-33	DPE	GGACA	111970412	111970417	0	.	.	.	.	.	.	rs114576636	.	.	.	.	.	.
chr1	111970432	111970455	ACACACACACACACACACACACAC	-	upstream	.	111970299	111970499	OVGP1	111970399	-	OVGP1_1	-33	DPE	GGACA	111970412	111970417	0	.	.	.	.	.	.	rs111381432	.	.	.	.	.	.
chr1	111970432	111970457	ACACACACACACACACACACACACAC	-	upstream	.	111970299	111970499	OVGP1	111970399	-	OVGP1_1	-33	DPE	GGACA	111970412	111970417	0	.	.	.	.	.	.	rs117872964	.	.	.	.	.	.
chr1	111970433	111970433	-	AC	upstream	.	111970299	111970499	OVGP1	111970399	-	OVGP1_1	-34	DPE	GGACA	111970412	111970417	0	.	.	.	.	.	.	rs191565789	.	.	.	.	.	.
chr1	111970433	111970433	-	ACAC	upstream	.	111970299	111970499	OVGP1	111970399	-	OVGP1_1	-34	DPE	GGACA	111970412	111970417	0	.	.	.	.	.	.	rs536181728	.	.	.	.	.	.
chr1	111970433	111970433	-	ACACAC	upstream	.	111970299	111970499	OVGP1	111970399	-	OVGP1_1	-34	DPE	GGACA	111970412	111970417	0	.	.	.	.	.	.	rs28364563	.	.	.	.	.	.
chr1	111970433	111970433	-	ACACACAC	upstream	.	111970299	111970499	OVGP1	111970399	-	OVGP1_1	-34	DPE	GGACA	111970412	111970417	0	.	.	.	.	.	.	rs1217397	.	.	.	.	.	.
chr1	111970433	111970433	-	ACACACACAC	upstream	.	111970299	111970499	OVGP1	111970399	-	OVGP1_1	-34	DPE	GGACA	111970412	111970417	0	.	.	.	.	.	.	rs971173	.	.	.	.	.	.
chr1	111970434	111970435	AC	-	upstream	.	111970299	111970499	OVGP1	111970399	-	OVGP1_1	-35	DPE	GGACA	111970412	111970417	0	.	.	.	.	.	.	rs28364566	.	.	.	.	.	.
chr1	111970434	111970443	ACACACACAC	-	upstream	.	111970299	111970499	OVGP1	111970399	-	OVGP1_1	-35	DPE	GGACA	111970412	111970417	0	.	.	.	.	.	.	rs28364567	.	.	.	.	.	.
chr1	111970434	111970455	ACACACACACACACACACACAC	-	upstream	.	111970299	111970499	OVGP1	111970399	-	OVGP1_1	-35	DPE	GGACA	111970412	111970417	0	.	.	.	.	.	.	rs12057225	.	.	.	.	.	.
chr1	111970434	111970457	ACACACACACACACACACACACAC	-	upstream	.	111970299	111970499	OVGP1	111970399	-	OVGP1_1	-35	DPE	GGACA	111970412	111970417	0	.	.	.	.	.	.	rs556058356	.	.	.	.	.	.
chr1	111970435	111970435	-	AC	upstream	.	111970299	111970499	OVGP1	111970399	-	OVGP1_1	-36	DPE	GGACA	111970412	111970417	0	.	.	.	.	.	.	rs35304565	.	.	.	.	.	.
chr1	111970435	111970435	-	ACAC	upstream	.	111970299	111970499	OVGP1	111970399	-	OVGP1_1	-36	DPE	GGACA	111970412	111970417	0	.	.	.	.	.	.	rs544004866	.	.	.	.	.	.
chr1	111970435	111970435	-	ACACAC	upstream	.	111970299	111970499	OVGP1	111970399	-	OVGP1_1	-36	DPE	GGACA	111970412	111970417	0	.	.	.	.	.	.	rs62621917	.	.	.	.	.	.
chr1	111970435	111970435	-	ACACACAC	upstream	.	111970299	111970499	OVGP1	111970399	-	OVGP1_1	-36	DPE	GGACA	111970412	111970417	0	.	.	.	.	.	.	rs144482876	.	.	.	.	.	.
chr1	111970435	111970435	-	ACACACACAC	upstream	.	111970299	111970499	OVGP1	111970399	-	OVGP1_1	-36	DPE	GGACA	111970412	111970417	0	.	.	.	.	.	.	rs573134356	.	.	.	.	.	.
chr1	111970435	111970435	-	ACACACACACAC	upstream	.	111970299	111970499	OVGP1	111970399	-	OVGP1_1	-36	DPE	GGACA	111970412	111970417	0	.	.	.	.	.	.	rs2273267	.	.	.	.	.	.
chr1	111970436	111970457	ACACACACACACACACACACAC	-	upstream	.	111970299	111970499	OVGP1	111970399	-	OVGP1_1	-37	DPE	GGACA	111970412	111970417	0	.	.	.	.	.	.	rs9724615	.	.	.	.	.	.
chr1	111970442	111970443	AC	-	upstream	.	111970299	111970499	OVGP1	111970399	-	OVGP1_1	-43	DPE	GGACA	111970412	111970417	0	.	.	.	.	.	.	rs8453	.	.	.	.	.	.
chr1	111970443	111970443	-	ACAC	upstream	.	111970299	111970499	OVGP1	111970399	-	OVGP1_1	-44	DPE	GGACA	111970412	111970417	0	.	.	.	.	.	.	rs192718617	.	.	.	.	.	.
chr1	111970443	111970443	-	ACACACAC	upstream	.	111970299	111970499	OVGP1	111970399	-	OVGP1_1	-44	DPE	GGACA	111970412	111970417	0	.	.	.	.	.	.	rs6681671	.	.	.	.	.	.
chr1	111970443	111970443	-	ACACACACACACAC	upstream	.	111970299	111970499	OVGP1	111970399	-	OVGP1_1	-44	DPE	GGACA	111970412	111970417	0	.	.	.	.	.	.	rs184270435	.	.	.	.	.	.
chr1	111970444	111970455	ACACACACACAC	-	upstream	.	111970299	111970499	OVGP1	111970399	-	OVGP1_1	-45	DPE	GGACA	111970412	111970417	0	.	.	.	.	.	.	rs181177976	.	.	.	.	.	.
chr1	111970446	111970455	ACACACACAC	-	upstream	.	111970299	111970499	OVGP1	111970399	-	OVGP1_1	-47	DPE	GGACA	111970412	111970417	0	.	.	.	.	.	.	rs116839213	.	.	.	.	.	.
chr1	111970446	111970457	ACACACACACAC	-	upstream	.	111970299	111970499	OVGP1	111970399	-	OVGP1_1	-47	DPE	GGACA	111970412	111970417	0	.	.	.	.	.	.	rs145785100	.	.	.	.	.	.
chr1	111970448	111970457	ACACACACAC	-	upstream	.	111970299	111970499	OVGP1	111970399	-	OVGP1_1	-49	DPE	GGACA	111970412	111970417	0	.	.	.	.	.	.	rs116220680	.	.	.	.	.	.
chr1	111970450	111970457	ACACACAC	-	upstream	.	111970299	111970499	OVGP1	111970399	-	OVGP1_1	-51	DPE	GGACA	111970412	111970417	0	.	.	.	.	.	.	rs1321108	.	.	.	.	.	.
chr1	111970452	111970455	ACAC	-	upstream	.	111970299	111970499	OVGP1	111970399	-	OVGP1_1	-53	DPE	GGACA	111970412	111970417	0	.	.	.	.	.	.	rs186902804	.	.	.	.	.	.
chr1	111970455	111970455	-	ACACAC	upstream	.	111970299	111970499	OVGP1	111970399	-	OVGP1_1	-56	DPE	GGACA	111970412	111970417	0	.	.	.	.	.	.	rs28566771	.	.	.	.	.	.
chr1	111970455	111970455	-	ACACACACAC	upstream	.	111970299	111970499	OVGP1	111970399	-	OVGP1_1	-56	DPE	GGACA	111970412	111970417	0	.	.	.	.	.	.	rs201857310	.	.	.	.	.	.
chr1	111970457	111970457	-	AC	upstream	.	111970299	111970499	OVGP1	111970399	-	OVGP1_1	-58	DPE	GGACA	111970412	111970417	0	.	.	.	.	.	.	rs376772473	.	.	.	.	.	.
chr1	111970457	111970457	-	ACACAC	upstream	.	111970299	111970499	OVGP1	111970399	-	OVGP1_1	-58	DPE	GGACA	111970412	111970417	0	.	.	.	.	.	.	rs542616098	.	.	.	.	.	.
chr1	111970457	111970457	-	ACACACAC	upstream	.	111970299	111970499	OVGP1	111970399	-	OVGP1_1	-58	DPE	GGACA	111970412	111970417	0	.	.	.	.	.	.	rs112210550	.	.	.	.	.	.
chr1	111970478	111970478	A	-	upstream	.	111970299	111970499	OVGP1	111970399	-	OVGP1_1	-79	DPE	GGACA	111970412	111970417	0	.	.	.	.	.	.	rs78585518	.	.	.	.	.	.
chr1	111970480	111970482	ACA	-	upstream	.	111970299	111970499	OVGP1	111970399	-	OVGP1_1	-81	DPE	GGACA	111970412	111970417	0	.	.	.	.	.	.	rs72703671	.	.	.	.	.	.
chr1	111970482	111970482	-	CC	upstream	.	111970299	111970499	OVGP1	111970399	-	OVGP1_1	-83	DPE	GGACA	111970412	111970417	0	.	.	.	.	.	.	rs72703672	.	.	.	.	.	.
chr1	111991768	111991768	G	A	exonic	.	111991642	111991842	ATP5F1	111991742	+	ATP5F1_1	26	INR	CTAGACT	111991812	111991819	0	synonymous SNV	WDR77:NM_001317062:exon1:c.C24T:p.P8P,WDR77:NM_001317063:exon1:c.C24T:p.P8P,WDR77:NM_001317064:exon1:c.C24T:p.P8P,WDR77:NM_024102:exon1:c.C24T:p.P8P	0.0780751	0.1138	0.2555	0.2025	rs3842501	.	.	.	.	.	.
chr1	111991845	111991845	C	A	UTR5	NM_001688:c.-319C>A;NM_001317062:c.-54G>T,NM_001317063:c.-54G>T,NM_001317064:c.-54G>T,NM_024102:c.-54G>T	111991830	111992030	WDR77	111991930	-	WDR77_1	85	INR	CTACTTC	111991912	111991919	0	.	.	0.532149	0.5549	0.7532	0.6186	rs2811569	.	.	.	.	.	.
chr1	111991879	111991879	G	A	UTR5	NM_001688:c.-285G>A;NM_001317062:c.-88C>T,NM_001317063:c.-88C>T,NM_001317064:c.-88C>T,NM_024102:c.-88C>T	111991830	111992030	WDR77	111991930	-	WDR77_1	51	INR	CTACTTC	111991912	111991919	0	.	.	0.00499201	0.0011	0	0	rs4839047	.	.	.	.	.	.
chr1	111992004	111992004	C	T	UTR5	NM_001688:c.-160C>T	111991830	111992030	WDR77	111991930	-	WDR77_1	-74	INR	CTACTTC	111991912	111991919	0	.	.	0.000798722	0.0008	0	0.0021	rs34163403	.	.	.	.	.	.
chr1	111992019	111992019	T	A	UTR5	NM_001688:c.-145T>A	111991830	111992030	WDR77	111991930	-	WDR77_1	-89	INR	CTACTTC	111991912	111991919	0	.	.	0.110024	0.1747	0.3128	0.1938	rs148347103	.	.	.	.	.	.
chr1	112106551	112106551	G	A	exonic	.	112106525	112106725	TMIGD3	112106625	-	TMIGD3_2	74	DPE	GGACA	112106692	112106697	0	synonymous SNV	TMIGD3:NM_001081976:exon1:c.C24T:p.P8P,TMIGD3:NM_001302680:exon1:c.C24T:p.P8P	0.00339457	0.0009	0	0	rs112674454	.	.	.	.	.	.
chr1	112106577	112106577	G	A	UTR5	NM_001302680:c.-3C>T,NM_001081976:c.-3C>T	112106525	112106725	TMIGD3	112106625	-	TMIGD3_2	48	DPE	GGACA	112106692	112106697	0	.	.	0.000998403	0.0032	0	0.0006	rs59577930	.	.	.	.	.	.
chr1	112106618	112106618	A	C	UTR5	NM_001302680:c.-44T>G,NM_001081976:c.-44T>G	112106525	112106725	TMIGD3	112106625	-	TMIGD3_2	7	DPE	GGACA	112106692	112106697	0	.	.	.	0.0002	0	0	rs536800150	.	.	.	.	.	.
chr1	112282135	112282135	G	A	intronic	.	112281946	112282146	FAM212B	112282046	-	FAM212B_1	-89	DPE	GGACA	112282071	112282076	0	.	.	0.0167732	.	.	.	rs2488434	.	.	.	.	.	.
chr1	112298152	112298152	G	A	intronic	.	112298031	112298231	LOC101928718	112298131	-	LOC101928718_1	-21	DPE	AGACA	112298127	112298132	0	.	.	0.000399361	.	.	.	rs183880157	.	.	.	.	.	.
chr1	112298159	112298159	C	T	intronic	.	112298031	112298231	LOC101928718	112298131	-	LOC101928718_1	-28	DPE	AGACA	112298127	112298132	0	.	.	0.0163738	.	.	.	rs565982100	.	.	.	.	.	.
chr1	112298166	112298166	G	C	intronic	.	112298031	112298231	LOC101928718	112298131	-	LOC101928718_1	-35	DPE	AGACA	112298127	112298132	0	.	.	0.162939	.	.	.	rs145720526	.	.	.	.	.	.
chr1	112298267	112298267	C	G	UTR5	NM_007204:c.-280C>G	112298089	112298289	DDX20	112298189	+	DDX20_1	78	DPE	AGACA	112298127	112298132	0	.	.	.	.	.	.	rs17036171	.	.	.	.	.	.
chr1	112298270	112298270	T	G	UTR5	NM_007204:c.-277T>G	112298089	112298289	DDX20	112298189	+	DDX20_1	81	DPE	AGACA	112298127	112298132	0	.	.	.	.	.	.	rs150714925	.	.	.	.	.	.
chr1	112298378	112298378	T	C	UTR5	NM_007204:c.-169T>C;NM_198926:c.-44A>G	112298319	112298519	FAM212B	112298419	-	FAM212B_2	41	INR	CCACATT	112298368	112298375	0	.	.	0.144569	0.1559	0.1801	0.1181	rs137936010	.	.	.	.	.	.
chr1	112298407	112298407	G	A	UTR5	NM_007204:c.-140G>A;NM_198926:c.-73C>T	112298319	112298519	FAM212B	112298419	-	FAM212B_2	12	INR	CCACATT	112298368	112298375	0	.	.	0.00339457	.	.	.	rs12130298	.	.	.	.	.	.
chr1	11249281	11249281	C	T	intronic	.	11249245	11249445	ANGPTL7	11249345	+	ANGPTL7_1	-64	DPE	AGTTG	11249275	11249280	0	.	.	0.00199681	.	.	.	rs1555795	.	.	.	.	.	.
chr1	11249312	11249312	T	C	intronic	.	11249245	11249445	ANGPTL7	11249345	+	ANGPTL7_1	-33	DPE	AGTTG	11249275	11249280	0	.	.	.	.	.	.	rs10801932	.	.	.	.	.	.
chr1	113161699	113161699	C	T	exonic	.	113161661	113161861	ST7L	113161761	-	ST7L_1	62	DPE	GGACA	113161674	113161679	0	nonsynonymous SNV	ST7L:NM_017744:exon1:c.G37A:p.V13I,ST7L:NM_138727:exon1:c.G37A:p.V13I,ST7L:NM_138728:exon1:c.G37A:p.V13I,ST7L:NM_138729:exon1:c.G37A:p.V13I	0.00119808	0.0003	0	0	rs2244501	.	.	.	.	.	.
chr1	113161725	113161725	C	T	exonic	.	113161661	113161861	ST7L	113161761	-	ST7L_1	36	DPE	GGACA	113161674	113161679	0	nonsynonymous SNV	ST7L:NM_017744:exon1:c.G11A:p.R4H,ST7L:NM_138727:exon1:c.G11A:p.R4H,ST7L:NM_138728:exon1:c.G11A:p.R4H,ST7L:NM_138729:exon1:c.G11A:p.R4H	0.00119808	0.0001	0	0	rs202173875	.	.	.	.	.	.
chr1	113161753	113161753	C	G	UTR5	NM_138728:c.-18G>C,NM_138727:c.-18G>C,NM_001308264:c.-21088G>C,NM_017744:c.-18G>C,NM_138729:c.-18G>C	113161661	113161861	ST7L	113161761	-	ST7L_1	8	DPE	GGACA	113161674	113161679	0	.	.	0.00279553	0.0008	0	0	rs145684337	.	.	.	.	.	.
chr1	113161772	113161774	AGA	-	UTR5	NM_138728:c.-37_-39delTCT,NM_138727:c.-37_-39delTCT,NM_017744:c.-37_-39delTCT,NM_138729:c.-37_-39delTCT	113161661	113161861	ST7L	113161761	-	ST7L_1	-11	DPE	GGACA	113161674	113161679	0	.	.	0.00499201	0.0017	0	7.24e-05	rs115372145	.	.	.	.	.	.
chr1	113161795	113161795	G	A	UTR5	NM_138728:c.-60C>T,NM_138727:c.-60C>T,NM_017744:c.-60C>T,NM_138729:c.-60C>T	113161661	113161861	ST7L	113161761	-	ST7L_1	-34	DPE	GGACA	113161674	113161679	0	.	.	0.000998403	.	.	.	rs117000061	.	.	.	.	.	.
chr1	113217311	113217311	G	C	UTR5	NM_020963:c.-224G>C,NM_001286072:c.-14277G>C	113217192	113217392	MOV10	113217292	+	MOV10_3	19	DPE	AGTTA	113217296	113217301	0	.	.	0.0916534	.	.	.	rs3738414	.	.	.	.	.	.
chr1	11322628	11322628	G	T	upstream	.	11322508	11322708	MTOR	11322608	-	MTOR_1	-20	DPE	GGTTC	11322619	11322624	0	.	.	0.53774	.	.	.	rs114396273	.	.	.	.	.	.
chr1	113465925	113465925	C	T	intronic	.	113465871	113466071	AKR7A2P1	113465971	+	AKR7A2P1_1	-46	#N/A	#N/A	#N/A	#N/A	#N/A	.	.	0.000599042	.	.	.	rs61759536	.	.	.	.	.	.
chr1	113465939	113465939	A	G	intronic	.	113465871	113466071	AKR7A2P1	113465971	+	AKR7A2P1_1	-32	#N/A	#N/A	#N/A	#N/A	#N/A	.	.	0.0203674	.	.	.	rs79537894	.	.	.	.	.	.
chr1	113466005	113466005	C	T	ncRNA_exonic	.	113465871	113466071	AKR7A2P1	113465971	+	AKR7A2P1_1	34	#N/A	#N/A	#N/A	#N/A	#N/A	.	.	0.00658946	.	.	.	rs140821677	.	.	.	.	.	.
chr1	113615661	113615661	G	A	ncRNA_exonic	.	113615624	113615824	LOC100996251	113615724	-	LOC100996251_1	63	DPE	GGACG	113615795	113615800	0	.	.	0.0371406	.	.	.	rs571473443	.	.	.	.	.	.
chr1	113615692	113615694	CTT	-	ncRNA_exonic	.	113615691	113615891	LRIG2	113615791	+	LRIG2_1	-99	DPE	GGACG	113615795	113615800	0	.	.	0.00519169	.	.	.	rs6668392	.	.	.	.	.	.
chr1	113615835	113615835	G	C	UTR5	NM_014813:c.-194G>C,NM_001312686:c.-19997G>C	113615691	113615891	LRIG2	113615791	+	LRIG2_1	44	DPE	GGACG	113615795	113615800	0	.	.	0.00738818	.	.	.	rs41276588	.	.	.	.	.	.
chr1	113933482	113933482	C	G	UTR5	NM_001142782:c.-174C>G,NM_152900:c.-174C>G	113933374	113933574	MAGI3	113933474	+	MAGI3_1	8	DPE	GGACA	113933377	113933382	0	.	.	0.290535	.	.	.	rs72856861	.	.	.	.	.	.
chr1	113933570	113933570	G	A	UTR5	NM_001142782:c.-86G>A,NM_152900:c.-86G>A	113933374	113933574	MAGI3	113933474	+	MAGI3_1	96	DPE	GGACA	113933377	113933382	0	.	.	0.226038	.	.	.	rs13306560	.	.	.	.	.	.
chr1	1142150	1142150	G	A	upstream	.	1141989	1142189	TNFRSF18	1142089	-	TNFRSF18_1	-61	DPE	AGACA	1142085	1142090	0	.	.	0.108027	.	.	.	rs45460391	.	.	.	.	.	.
chr1	114355060	114355060	T	G	UTR5	NM_018364:c.-26A>C	114354998	114355198	RSBN1	114355098	-	RSBN1_1	38	BRE	CCGCGCC	114355138	114355145	0	.	.	0.00179712	0.0005	0	0.0001	rs143761673	.	.	.	.	.	.
chr1	114399229	114399229	G	A	exonic	.	114399156	114399356	AP4B1-AS1	114399256	+	AP4B1-AS1_2	-27	INR	TCACACT	114399230	114399237	0	nonsynonymous SNV	PTPN22:NM_001193431:exon6:c.C421T:p.R141C,PTPN22:NM_012411:exon6:c.C421T:p.R141C,PTPN22:NM_015967:exon6:c.C421T:p.R141C	0.00119808	0.0002	0	0	rs79327612	ID=COSM3399546;OCCURENCE=1(central_nervous_system)	.	.	.	.	.
chr1	114399290	114399290	T	C	ncRNA_exonic	.	114399156	114399356	AP4B1-AS1	114399256	+	AP4B1-AS1_2	34	INR	TCACACT	114399230	114399237	0	.	.	0.00938498	0.0028	0.0001	0	rs191628770	.	.	.	.	.	.
chr1	114399322	114399322	C	A	ncRNA_exonic	.	114399156	114399356	AP4B1-AS1	114399256	+	AP4B1-AS1_2	66	INR	TCACACT	114399230	114399237	0	.	.	0.000399361	.	.	.	rs111829087	.	.	.	.	.	.
chr1	114399342	114399342	G	A	ncRNA_exonic	.	114399156	114399356	AP4B1-AS1	114399256	+	AP4B1-AS1_2	86	INR	TCACACT	114399230	114399237	0	.	.	0.00119808	.	.	.	rs198411	.	.	.	.	.	.
chr1	114430070	114430070	A	C	ncRNA_intronic	.	114430069	114430269	BCL2L15	114430169	-	BCL2L15_1	99	INR	TCAGACC	114430235	114430242	0	.	.	0.00439297	.	.	.	rs198412	.	.	.	.	.	.
chr1	114430088	114430088	G	A	ncRNA_intronic	.	114430069	114430269	BCL2L15	114430169	-	BCL2L15_1	81	INR	TCAGACC	114430235	114430242	0	.	.	0.00439297	.	.	.	rs192715002	.	.	.	.	.	.
chr1	114430142	114430142	T	C	ncRNA_intronic	.	114430069	114430269	BCL2L15	114430169	-	BCL2L15_1	27	INR	TCAGACC	114430235	114430242	0	.	.	0.000998403	.	.	.	rs61761994	.	.	.	.	.	.
chr1	114447271	114447271	T	C	exonic	.	114447140	114447340	DCLRE1B	114447240	+	DCLRE1B_1	31	DPE	AGTTA	114447196	114447201	0	synonymous SNV	AP4B1:NM_001253852:exon1:c.A69G:p.Q23Q,AP4B1:NM_001308312:exon1:c.A69G:p.Q23Q,AP4B1:NM_006594:exon2:c.A69G:p.Q23Q	0.00499201	0.0015	0.0203	0.0001	rs571539855	.	Likely benign|Benign	not_specified|Spastic_paraplegia_47\x2c_autosomal_recessive	RCV000145024.1|RCV000229245.1	MedGen|MedGen:OMIM	CN169374|C3279738:614066
chr1	114447460	114447460	T	C	UTR5	NM_001253852:c.-121A>G,NM_001308312:c.-121A>G	114447445	114447645	AP4B1	114447545	-	AP4B1_1	85	BRE	CCACGCC	114447512	114447519	0	.	.	0.000998403	.	.	.	rs35519114	.	.	.	.	.	.
chr1	114447514	114447514	C	T	UTR5	NM_001253852:c.-175G>A,NM_001308312:c.-175G>A	114447445	114447645	AP4B1	114447545	-	AP4B1_1	31	BRE	CCACGCC	114447512	114447519	1	.	.	0.00179712	.	.	.	rs767435696	.	.	.	.	.	.
chr1	114447559	114447559	C	T	intronic	.	114447445	114447645	AP4B1	114447545	-	AP4B1_1	-14	BRE	CCACGCC	114447512	114447519	0	.	.	0.0091853	.	.	.	rs770550563	.	.	.	.	.	.
chr1	114447565	114447565	G	A	UTR5	NM_001253853:c.-2265C>T,NM_006594:c.-226C>T	114447445	114447645	AP4B1	114447545	-	AP4B1_1	-20	BRE	CCACGCC	114447512	114447519	0	.	.	0.329473	.	.	.	rs759066860	.	.	.	.	.	.
chr1	114447914	114447914	G	T	upstream	.	114447814	114448014	DCLRE1B	114447914	+	DCLRE1B_2	0	INR	CTACTTT	114447915	114447922	0	.	.	0.376597	.	.	.	rs570748462	.	.	.	.	.	.
chr1	114447978	114447978	C	T	UTR5	NM_022836:c.-231C>T	114447814	114448014	DCLRE1B	114447914	+	DCLRE1B_2	64	INR	CTACTTT	114447915	114447922	0	.	.	0.00778754	.	.	.	rs144299657	.	.	.	.	.	.
chr1	114447996	114447996	C	T	UTR5	NM_022836:c.-213C>T	114447814	114448014	DCLRE1B	114447914	+	DCLRE1B_2	82	INR	CTACTTT	114447915	114447922	0	.	.	0.00399361	.	.	.	rs3934789	.	.	.	.	.	.
chr1	114448003	114448003	C	T	UTR5	NM_022836:c.-206C>T	114447814	114448014	DCLRE1B	114447914	+	DCLRE1B_2	89	INR	CTACTTT	114447915	114447922	0	.	.	0.0185703	.	.	.	rs587620344	.	.	.	.	.	.
chr1	114521933	114521933	G	T	upstream	.	114521912	114522112	OLFML3	114522012	+	OLFML3_1	-79	DPE	AGACC	114522017	114522022	0	.	.	.	.	.	.	rs587679243	.	.	.	.	.	.
chr1	1149466	1149466	C	T	exonic	.	1149448	1149648	TNFRSF4	1149548	-	TNFRSF4_1	82	DPE	GGACC	1149631	1149636	0	synonymous SNV	TNFRSF4:NM_003327:exon1:c.G42A:p.A14A	0.000998403	0.0011	0	0.0052	rs12096448	.	.	.	.	.	.
chr1	1149480	1149480	G	A	exonic	.	1149448	1149648	TNFRSF4	1149548	-	TNFRSF4_1	68	DPE	GGACC	1149631	1149636	0	nonsynonymous SNV	TNFRSF4:NM_003327:exon1:c.C28T:p.R10C	0.00519169	0.0151	0	0.0318	rs76923399	.	.	.	.	.	.
chr1	1149546	1149546	C	G	UTR5	NM_003327:c.-39G>C	1149448	1149648	TNFRSF4	1149548	-	TNFRSF4_1	2	DPE	GGACC	1149631	1149636	0	.	.	.	0.0003	0	0.0012	rs111450730	.	.	.	.	.	.
chr1	1149546	1149546	C	T	UTR5	NM_003327:c.-39G>A	1149448	1149648	TNFRSF4	1149548	-	TNFRSF4_1	2	DPE	GGACC	1149631	1149636	0	.	.	0.00159744	0.0016	0	0.0068	rs552712043	.	.	.	.	.	.
chr1	115124203	115124203	T	C	exonic	.	115124165	115124365	BCAS2	115124265	-	BCAS2_1	62	DPE	AGTTA	115124259	115124264	0	nonsynonymous SNV	BCAS2:NM_005872:exon1:c.A10G:p.T4A	0.0303514	0.0071	0	0.0006	rs35226381	.	.	.	.	.	.
chr1	115124225	115124225	A	G	UTR5	NM_005872:c.-13T>C	115124165	115124365	BCAS2	115124265	-	BCAS2_1	40	DPE	AGTTA	115124259	115124264	0	.	.	0.00479233	0.0014	0	0	rs587688647	.	.	.	.	.	.
chr1	115238263	115238263	A	C	upstream	.	115238139	115238339	AMPD1	115238239	-	AMPD1_1	-24	INR	TCAGTCT	115238306	115238313	0	.	.	0.000998403	.	.	.	rs932603	.	.	.	.	.	.
chr1	115259469	115259469	A	T	UTR5	NM_002524:c.-688T>A	115259415	115259615	NRAS	115259515	-	NRAS_1	46	DPE	AGTCA	115259464	115259469	1	.	.	0.0764776	.	.	.	rs79623939	.	.	.	.	.	.
chr1	115259550	115259550	A	G	UTR3	NM_007158:c.*1240T>C,NM_001130523:c.*1240T>C,NM_001242893:c.*1240T>C,NM_001242891:c.*1240T>C,NM_001007553:c.*1240T>C,NM_001242892:c.*1240T>C	115259415	115259615	NRAS	115259515	-	NRAS_1	-35	DPE	AGTCA	115259464	115259469	0	.	.	0.0165735	.	.	.	rs587702263	.	.	.	.	.	.
chr1	115259599	115259599	G	T	UTR3	NM_007158:c.*1191C>A,NM_001130523:c.*1191C>A,NM_001242893:c.*1191C>A,NM_001242891:c.*1191C>A,NM_001007553:c.*1191C>A,NM_001242892:c.*1191C>A	115259415	115259615	NRAS	115259515	-	NRAS_1	-84	DPE	AGTCA	115259464	115259469	0	.	.	0.0780751	.	.	.	rs561931	.	.	.	.	.	.
chr1	115300576	115300576	C	T	UTR5	NM_007158:c.-18065G>A,NM_001130523:c.-16291G>A,NM_001242893:c.-18065G>A,NM_001242891:c.-16291G>A,NM_001007553:c.-18065G>A,NM_001242892:c.-18065G>A	115300571	115300771	CSDE1	115300671	-	CSDE1_1	95	DPE	AGTTG	115300629	115300634	0	.	.	0.00219649	.	.	.	rs587760242	.	.	.	.	.	.
chr1	115300685	115300685	C	T	upstream	.	115300571	115300771	CSDE1	115300671	-	CSDE1_1	-14	DPE	AGTTG	115300629	115300634	0	.	.	0.182109	.	.	.	rs587706586	.	.	.	.	.	.
chr1	115323241	115323241	A	G	UTR5	NM_001102396:c.-13T>C,NM_025073:c.-13T>C	115323208	115323408	SIKE1	115323308	-	SIKE1_1	67	INR	TCATTTC	115323313	115323320	0	.	.	0.00139776	0.0004	0	7.56e-05	rs587610615	.	.	.	.	.	.
chr1	115323293	115323293	T	A	UTR5	NM_001102396:c.-65A>T,NM_025073:c.-65A>T	115323208	115323408	SIKE1	115323308	-	SIKE1_1	15	INR	TCATTTC	115323313	115323320	0	.	.	0.000599042	.	.	.	rs6668119	.	.	.	.	.	.
chr1	115323398	115323398	T	C	upstream	.	115323208	115323408	SIKE1	115323308	-	SIKE1_1	-90	INR	TCATTTC	115323313	115323320	0	.	.	0.0181709	.	.	.	rs372622310	.	.	.	.	.	.
chr1	11539228	11539228	A	T	upstream	.	11539194	11539394	DISP3	11539294	+	DISP3_1	-66	DPE	GGTTG	11539212	11539217	0	.	.	0.0373403	.	.	.	rs782173943	.	.	.	.	.	.
chr1	11539255	11539255	G	T	upstream	.	11539194	11539394	DISP3	11539294	+	DISP3_1	-39	DPE	GGTTG	11539212	11539217	0	.	.	0.0153754	.	.	.	rs2746700	.	.	.	.	.	.
chr1	115572365	115572365	A	G	upstream	.	115572344	115572544	TSHB	115572444	+	TSHB_1	-79	DPE	GGTCA	115572445	115572450	0	.	.	0.389377	.	.	.	rs11809161	.	.	.	.	.	.
chr1	115576467	115576467	C	A	intronic	.	115576466	115576666	TSHB	115576566	+	TSHB_2	-99	INR	TCACATT	115576559	115576566	0	.	.	0.000599042	.	.	.	rs11487653	.	.	.	.	.	.
chr1	115576482	115576482	C	G	intronic	.	115576466	115576666	TSHB	115576566	+	TSHB_2	-84	INR	TCACATT	115576559	115576566	0	.	.	0.438898	.	.	.	rs782001691	.	.	.	.	.	.
chr1	115576654	115576654	A	G	exonic	.	115576466	115576666	TSHB	115576566	+	TSHB_2	88	INR	TCACATT	115576559	115576566	0	nonsynonymous SNV	TSHB:NM_001277991:exon1:c.A88G:p.R30G,TSHB:NM_000549:exon3:c.A223G:p.R75G	0.00239617	0.0017	0	0.012	rs202115275	.	.	.	.	.	.
chr1	115632082	115632082	C	A	UTR5	NM_001308315:c.-29G>T,NM_001308316:c.-29G>T,NM_005725:c.-29G>T	115632021	115632221	TSPAN2	115632121	-	TSPAN2_1	39	DPE	GGACC	115632200	115632205	0	.	.	0.00139776	0.0005	0.0077	0	rs79856956	.	.	.	.	.	.
chr1	115632122	115632122	G	A	upstream	.	115632021	115632221	TSPAN2	115632121	-	TSPAN2_1	-1	DPE	GGACC	115632200	115632205	0	.	.	0.00239617	.	.	.	rs2295284	.	.	.	.	.	.
chr1	116311368	116311368	A	0	UTR5	NM_001232:c.-206T>0	116311326	116311526	CASQ2	116311426	-	CASQ2_1	58	DPE	GGACA	116311350	116311355	0	.	.	.	.	.	.	rs200528095	.	.	.	.	.	.
chr1	116311368	116311368	A	G	UTR5	NM_001232:c.-206T>C	116311326	116311526	CASQ2	116311426	-	CASQ2_1	58	DPE	GGACA	116311350	116311355	0	.	.	0.0107827	.	.	.	rs75036690	.	.	.	.	.	.
chr1	116311380	116311380	A	G	UTR5	NM_001232:c.-218T>C	116311326	116311526	CASQ2	116311426	-	CASQ2_1	46	DPE	GGACA	116311350	116311355	0	.	.	0.144169	.	.	.	rs186095061	.	.	.	.	.	.
chr1	116311384	116311384	G	A	UTR5	NM_001232:c.-222C>T	116311326	116311526	CASQ2	116311426	-	CASQ2_1	42	DPE	GGACA	116311350	116311355	0	.	.	.	.	.	.	rs587774152	.	.	.	.	.	.
chr1	116311388	116311388	G	A	UTR5	NM_001232:c.-226C>T	116311326	116311526	CASQ2	116311426	-	CASQ2_1	38	DPE	GGACA	116311350	116311355	0	.	.	.	.	.	.	rs180740191	.	.	.	.	.	.
chr1	116311477	116311478	CT	-	upstream	.	116311326	116311526	CASQ2	116311426	-	CASQ2_1	-51	DPE	GGACA	116311350	116311355	0	.	.	0.145567	.	.	.	rs184996427	.	.	.	.	.	.
chr1	116383300	116383300	T	C	UTR5	NM_001111061:c.-2307A>G	116383233	116383433	NHLH2	116383333	-	NHLH2_1	33	DPE	GGACA	116383334	116383339	0	.	.	0.969449	.	.	.	rs114418656	.	.	.	.	.	.
chr1	116383333	116383333	C	A	UTR5	NM_001111061:c.-2340G>T	116383233	116383433	NHLH2	116383333	-	NHLH2_1	0	DPE	GGACA	116383334	116383339	0	.	.	0.22484	.	.	.	rs115198068	.	.	.	.	.	.
chr1	116383364	116383364	-	T	intronic	.	116383233	116383433	NHLH2	116383333	-	NHLH2_1	-31	DPE	GGACA	116383334	116383339	0	.	.	.	.	.	.	rs200958058	.	.	.	.	.	.
chr1	116383364	116383364	-	TT	intronic	.	116383233	116383433	NHLH2	116383333	-	NHLH2_1	-31	DPE	GGACA	116383334	116383339	0	.	.	0.508986	.	.	.	rs139709905	.	.	.	.	.	.
chr1	116383364	116383364	-	TTT	intronic	.	116383233	116383433	NHLH2	116383333	-	NHLH2_1	-31	DPE	GGACA	116383334	116383339	0	.	.	.	.	.	.	rs142366119	.	.	.	.	.	.
chr1	116383364	116383364	-	TTTT	intronic	.	116383233	116383433	NHLH2	116383333	-	NHLH2_1	-31	DPE	GGACA	116383334	116383339	0	.	.	.	.	.	.	rs7547329	.	.	.	.	.	.
chr1	116383365	116383365	T	-	intronic	.	116383233	116383433	NHLH2	116383333	-	NHLH2_1	-32	DPE	GGACA	116383334	116383339	0	.	.	.	.	.	.	rs528629646	.	.	.	.	.	.
chr1	116383842	116383842	A	T	upstream	.	116383647	116383847	NHLH2	116383747	-	NHLH2_2	-95	DPE	GGACA	116383839	116383844	1	.	.	0.0551118	.	.	.	rs188039160	.	.	.	.	.	.
chr1	116519202	116519202	C	T	ncRNA_intronic	.	116519018	116519218	SLC22A15	116519118	+	SLC22A15_1	84	BRE	GGGCGCC	116519164	116519171	0	.	.	0.000998403	0.0007	0	0.0047	rs498906	.	.	.	.	.	.
chr1	116519943	116519943	G	A	intronic	.	116519797	116519997	LOC101928977	116519897	-	LOC101928977_1	-46	INR	TCACTTC	116519985	116519992	0	.	.	0.88738	.	.	.	rs653667	.	.	.	.	.	.
chr1	116916515	116916515	G	T	UTR5	NM_001160233:c.-337G>T	116916388	116916588	ATP1A1	116916488	+	ATP1A1_2	27	DPE	GGACC	116916389	116916394	0	.	.	0.00519169	.	.	.	rs150483691	.	.	.	.	.	.
chr1	117113725	117113725	C	T	upstream	.	117113615	117113815	CD58	117113715	-	CD58_1	-10	BRE	GCGCGCC	117113779	117113786	0	.	.	0.00259585	.	.	.	rs619608	.	.	.	.	.	.
chr1	117214318	117214318	-	A	upstream	.	117214270	117214470	MIR320B1	117214370	+	MIR320B1_1	-52	INR	CTAGTTC	117214387	117214394	0	.	.	0.0976438	.	.	.	rs533022989	.	.	.	.	.	.
chr1	117236766	117236766	T	C	exonic	.	117236633	117236833	C1orf137	117236733	+	C1QTNF3_1	33	DPE	AGACA	117236640	117236645	0	synonymous SNV	C1orf137:NM_001013643:exon1:c.T15C:p.T5T	0.104633	0.0208	0.0391	0.0094	rs139600717	.	.	.	.	.	.
chr1	117296954	117296954	C	T	upstream	.	117296951	117297151	CD2	117297051	+	CD2_1	-97	INR	TCACTTC	117297055	117297062	0	.	.	0.00359425	.	.	.	rs371884242	.	.	.	.	.	.
chr1	117297034	117297034	C	T	upstream	.	117296951	117297151	CD2	117297051	+	CD2_1	-17	INR	TCACTTC	117297055	117297062	0	.	.	0.00379393	.	.	.	rs202246441	.	.	.	.	.	.
chr1	117544331	117544331	A	C	upstream	.	117544271	117544471	CD101	117544371	+	CD101_1	-40	DPE	AGACA	117544302	117544307	0	.	.	0.0175719	.	.	.	rs531991089	.	.	.	.	.	.
chr1	117602106	117602106	G	C	ncRNA_exonic	.	117602012	117602212	LOC101929099	117602112	-	LOC101929099_1	6	DPE	GGACC	117602141	117602146	0	.	.	0.0503195	.	.	.	rs202175375	.	.	.	.	.	.
chr1	117602914	117602914	A	G	upstream	.	117602848	117603048	TTF2	117602948	+	TTF2_1	-34	DPE	AGTTA	117602976	117602981	0	.	.	0.00179712	.	.	.	rs562147098	.	.	.	.	.	.
chr1	117602960	117602960	C	A	UTR5	NM_003594:c.-9C>A	117602848	117603048	TTF2	117602948	+	TTF2_1	12	DPE	AGTTA	117602976	117602981	0	.	.	0.732628	0.8186	0.8799	0.8116	rs142542232	.	.	.	.	.	.
chr1	117602965	117602965	C	A	UTR5	NM_003594:c.-4C>A	117602848	117603048	TTF2	117602948	+	TTF2_1	17	DPE	AGTTA	117602976	117602981	0	.	.	0.00339457	0.0009	0	0	rs7554257	.	.	.	.	.	.
chr1	117603026	117603026	G	T	intronic	.	117602848	117603048	TTF2	117602948	+	TTF2_1	78	DPE	AGTTA	117602976	117602981	0	.	.	0.00758786	0.0018	0	0	rs575875502	.	.	.	.	.	.
chr1	117637325	117637325	C	T	ncRNA_exonic	.	117637164	117637364	MIR942	117637264	+	MIR942_1	61	DPE	AGTTA	117637335	117637340	0	.	.	0.0131789	0.0089	0	0.0009	rs559219520	.	.	.	.	.	.
chr1	117753498	117753498	G	T	UTR5	NM_024626:c.-21C>A,NM_001253850:c.-21C>A	117753482	117753682	VTCN1	117753582	-	VTCN1_2	84	DPE	GGTTC	117753487	117753492	0	.	.	0.00219649	0.0021	0.0109	0.0001	rs544800078	.	.	.	.	.	.
chr1	117753528	117753528	G	A	UTR5	NM_024626:c.-51C>T,NM_001253850:c.-51C>T	117753482	117753682	VTCN1	117753582	-	VTCN1_2	54	DPE	GGTTC	117753487	117753492	0	.	.	0.0652955	0.0352	0.2789	0.0094	rs147547015	.	.	.	.	.	.
chr1	117753533	117753533	C	A	UTR5	NM_024626:c.-56G>T,NM_001253850:c.-56G>T	117753482	117753682	VTCN1	117753582	-	VTCN1_2	49	DPE	GGTTC	117753487	117753492	0	.	.	0.00559105	.	.	.	rs577719607	.	.	.	.	.	.
chr1	117753543	117753543	G	A	UTR5	NM_024626:c.-66C>T,NM_001253850:c.-66C>T	117753482	117753682	VTCN1	117753582	-	VTCN1_2	39	DPE	GGTTC	117753487	117753492	0	.	.	0.00638978	.	.	.	rs2275875	.	.	.	.	.	.
chr1	117753616	117753616	C	A	upstream	.	117753482	117753682	VTCN1	117753582	-	VTCN1_2	-34	DPE	GGTTC	117753487	117753492	0	.	.	0.0081869	.	.	.	rs2275874	.	.	.	.	.	.
chr1	11796169	11796173	GGGCG	-	UTR5	NM_001040197:c.-97_-93del-,NM_001040196:c.-97_-93del-,NM_001040195:c.-97_-93del-,NM_001040194:c.-97_-93del-,NM_020350:c.-97_-93del-	11796041	11796241	AGTRAP	11796141	+	AGTRAP_1	28	BRE	CGACGCC	11796072	11796079	0	.	.	0.988419	.	.	.	rs182935655	.	.	.	.	.	.
chr1	11796183	11796183	G	C	UTR5	NM_001040197:c.-83G>C,NM_001040196:c.-83G>C,NM_001040195:c.-83G>C,NM_001040194:c.-83G>C,NM_020350:c.-83G>C	11796041	11796241	AGTRAP	11796141	+	AGTRAP_1	42	BRE	CGACGCC	11796072	11796079	0	.	.	.	.	.	.	rs61776830	.	.	.	.	.	.
chr1	11796226	11796226	C	T	UTR5	NM_001040197:c.-40C>T,NM_001040196:c.-40C>T,NM_001040195:c.-40C>T,NM_001040194:c.-40C>T,NM_020350:c.-40C>T	11796041	11796241	AGTRAP	11796141	+	AGTRAP_1	85	BRE	CGACGCC	11796072	11796079	0	.	.	0.000399361	0.0002	0	0.0007	rs374981268	.	.	.	.	.	.
chr1	11796240	11796240	C	T	UTR5	NM_001040197:c.-26C>T,NM_001040196:c.-26C>T,NM_001040195:c.-26C>T,NM_001040194:c.-26C>T,NM_020350:c.-26C>T	11796041	11796241	AGTRAP	11796141	+	AGTRAP_1	99	BRE	CGACGCC	11796072	11796079	0	.	.	0.0115815	0.0345	0	0.0116	rs187468511	.	.	.	.	.	.
chr1	118148384	118148384	G	A	ncRNA_exonic	.	118148292	118148492	LOC100996263	118148392	-	LOC100996263_1	8	DPE	AGTTA	118148312	118148317	0	.	.	0.139177	.	.	.	rs113821144	.	.	.	.	.	.
chr1	11822163	11822163	G	C	upstream	.	11822149	11822349	C1orf167	11822249	+	C1QTNF8_1	-86	INR	CTAGATT	11822311	11822318	0	.	.	0.0139776	0.0006	0	0.0001	rs189198432	.	.	.	.	.	.
chr1	11866183	11866183	C	T	UTR5	NM_001286:c.-137C>T,NM_001256959:c.-137C>T	11866052	11866252	CLCN6	11866152	+	CLCN6_1	31	DPE	AGTCA	11866247	11866252	0	.	.	0.01877	.	.	.	rs536853400	.	.	.	.	.	.
chr1	11866184	11866184	C	G	UTR5	NM_001286:c.-136C>G,NM_001256959:c.-136C>G	11866052	11866252	CLCN6	11866152	+	CLCN6_1	32	DPE	AGTCA	11866247	11866252	0	.	.	0.00299521	.	.	.	rs76755863	.	.	.	.	.	.
chr1	118727862	118727862	A	T	upstream	.	118727748	118727948	SPAG17	118727848	-	SPAG17_1	-14	INR	CTAAACT	118727806	118727813	0	.	.	0.0061901	.	.	.	rs141430443	.	.	.	.	.	.
chr1	118727869	118727869	G	A	upstream	.	118727748	118727948	SPAG17	118727848	-	SPAG17_1	-21	INR	CTAAACT	118727806	118727813	0	.	.	0.00758786	.	.	.	rs6687577	.	.	.	.	.	.
chr1	118727926	118727926	C	T	upstream	.	118727748	118727948	SPAG17	118727848	-	SPAG17_1	-78	INR	CTAAACT	118727806	118727813	0	.	.	0.000798722	.	.	.	rs74057606	.	.	.	.	.	.
chr1	118727937	118727937	C	T	upstream	.	118727748	118727948	SPAG17	118727848	-	SPAG17_1	-89	INR	CTAAACT	118727806	118727813	0	.	.	0.00938498	.	.	.	rs373989355	.	.	.	.	.	.
chr1	11900385	11900385	C	T	ncRNA_exonic	.	11900275	11900475	NPPA-AS1	11900375	+	NPPA-AS1_1	10	DPE	GGACA	11900415	11900420	0	.	.	0.161941	.	.	.	rs145331925	.	.	.	.	.	.
chr1	11900437	11900437	T	C	ncRNA_exonic	.	11900275	11900475	NPPA-AS1	11900375	+	NPPA-AS1_1	62	DPE	GGACA	11900415	11900420	0	.	.	0.120008	.	.	.	rs114844302	.	.	.	.	.	.
chr1	11907856	11907856	C	T	upstream;downstream	.	11907740	11907940	NPPA	11907840	-	NPPA_1	-16	DPE	AGACA	11907897	11907902	0	.	.	0.00159744	.	.	.	rs112292106	.	.	.	.	.	.
chr1	11918911	11918911	-	GCT	UTR5	NM_002521:c.-22_-21insAGC	11918892	11919092	NPPB	11918992	-	NPPB_1	81	DPE	GGACA	11919011	11919016	0	.	.	.	0.0015	0	0.005	rs181994620	.	.	.	.	.	.
chr1	11918915	11918915	-	CTGCTGCTGCTT	UTR5	NM_002521:c.-26_-25insAAGCAGCAGCAG	11918892	11919092	NPPB	11918992	-	NPPB_1	77	DPE	GGACA	11919011	11919016	0	.	.	0.00978435	0.0022	0	0.0001	rs3010874	.	.	.	.	.	.
chr1	11918927	11918927	-	CTG	UTR5	NM_002521:c.-38_-37insCAG	11918892	11919092	NPPB	11918992	-	NPPB_1	65	DPE	GGACA	11919011	11919016	0	.	.	.	0.0366	0.0239	0.0388	rs142179474	.	.	.	.	.	.
chr1	11918928	11918930	CTG	-	UTR5	NM_002521:c.-38_-40delCAG	11918892	11919092	NPPB	11918992	-	NPPB_1	64	DPE	GGACA	11919011	11919016	0	.	.	.	0.0172	0.0112	0.0363	rs80277373	.	.	.	.	.	.
chr1	11918928	11918933	CTGCTG	-	UTR5	NM_002521:c.-38_-43delCAGCAG	11918892	11919092	NPPB	11918992	-	NPPB_1	64	DPE	GGACA	11919011	11919016	0	.	.	.	0.0093	0.0001	0.0204	rs543419630	.	.	.	.	.	.
chr1	11918928	11918936	CTGCTGCTG	-	UTR5	NM_002521:c.-38_-46delCAGCAGCAG	11918892	11919092	NPPB	11918992	-	NPPB_1	64	DPE	GGACA	11919011	11919016	0	.	.	.	0.0001	0.0001	0.0001	rs142247766	.	.	.	.	.	.
chr1	11918930	11918930	-	CTG	UTR5	NM_002521:c.-41_-40insCAG	11918892	11919092	NPPB	11918992	-	NPPB_1	62	DPE	GGACA	11919011	11919016	0	.	.	.	.	.	.	rs74057662	.	.	.	.	.	.
chr1	11918930	11918930	-	CTGCTG	UTR5	NM_002521:c.-41_-40insCAGCAG	11918892	11919092	NPPB	11918992	-	NPPB_1	62	DPE	GGACA	11919011	11919016	0	.	.	.	.	.	.	rs7535797	.	.	.	.	.	.
chr1	11918931	11918933	CTG	-	UTR5	NM_002521:c.-41_-43delCAG	11918892	11919092	NPPB	11918992	-	NPPB_1	61	DPE	GGACA	11919011	11919016	0	.	.	.	.	.	.	rs3000920	.	.	.	.	.	.
chr1	11918931	11918936	CTGCTG	-	UTR5	NM_002521:c.-41_-46delCAGCAG	11918892	11919092	NPPB	11918992	-	NPPB_1	61	DPE	GGACA	11919011	11919016	0	.	.	.	.	.	.	rs557676803	.	.	.	.	.	.
chr1	11918933	11918933	-	CTG	UTR5	NM_002521:c.-44_-43insCAG	11918892	11919092	NPPB	11918992	-	NPPB_1	59	DPE	GGACA	11919011	11919016	0	.	.	.	.	.	.	rs557496864	.	.	.	.	.	.
chr1	11918933	11918933	-	CTGCTG	UTR5	NM_002521:c.-44_-43insCAGCAG	11918892	11919092	NPPB	11918992	-	NPPB_1	59	DPE	GGACA	11919011	11919016	0	.	.	.	.	.	.	rs150789461	.	.	.	.	.	.
chr1	11918933	11918933	-	CTGCTGCTGCTG	UTR5	NM_002521:c.-44_-43insCAGCAGCAGCAG	11918892	11919092	NPPB	11918992	-	NPPB_1	59	DPE	GGACA	11919011	11919016	0	.	.	.	.	.	.	rs2744049	.	.	.	.	.	.
chr1	11918936	11918936	-	CTG	UTR5	NM_002521:c.-47_-46insCAG	11918892	11919092	NPPB	11918992	-	NPPB_1	56	DPE	GGACA	11919011	11919016	0	.	.	.	.	.	.	rs149308551	.	.	.	.	.	.
chr1	11919018	11919018	C	T	upstream	.	11918892	11919092	NPPB	11918992	-	NPPB_1	-26	DPE	GGACA	11919011	11919016	0	.	.	0.000798722	.	.	.	rs2744047	.	.	.	.	.	.
chr1	119682980	119682980	A	-	intronic	.	119682918	119683118	LOC101929147	119683018	+	LOC101929147_1	-38	DPE	AGTCA	119683035	119683040	0	.	.	0.0107827	.	.	.	rs11121980	.	.	.	.	.	.
chr1	119683063	119683063	G	A	ncRNA_exonic	.	119682918	119683118	LOC101929147	119683018	+	LOC101929147_1	45	DPE	AGTCA	119683035	119683040	0	.	.	0.25	.	.	.	rs2744046	.	.	.	.	.	.
chr1	119683255	119683255	A	G	exonic	.	119683195	119683395	WARS2	119683295	-	WARS2_1	40	DPE	GGATC	119683198	119683203	0	nonsynonymous SNV	WARS2:NM_015836:exon1:c.T13C:p.S5P,WARS2:NM_201263:exon1:c.T13C:p.S5P	0.000798722	2.6e-05	0	0	rs111533116	.	.	.	.	.	.
chr1	119683356	119683356	T	G	ncRNA_exonic	.	119683195	119683395	WARS2	119683295	-	WARS2_1	-61	DPE	GGATC	119683198	119683203	0	.	.	0.000798722	.	.	.	rs41279490	.	.	.	.	.	.
chr1	119683390	119683390	G	A	ncRNA_exonic	.	119683195	119683395	WARS2	119683295	-	WARS2_1	-95	DPE	GGATC	119683198	119683203	0	.	.	0.254593	.	.	.	rs12566484	.	.	.	.	.	.
chr1	119683390	119683390	G	C	ncRNA_exonic	.	119683195	119683395	WARS2	119683295	-	WARS2_1	-95	DPE	GGATC	119683198	119683203	0	.	.	.	.	.	.	rs41279492	.	.	.	.	.	.
chr1	11994687	11994687	T	C	upstream	.	11994623	11994823	PLOD1	11994723	+	PLOD1_1	-36	DPE	GGACC	11994759	11994764	0	.	.	0.0215655	.	.	.	rs140927313	.	.	.	.	.	.
chr1	11994714	11994714	G	A	upstream	.	11994623	11994823	PLOD1	11994723	+	PLOD1_1	-9	DPE	GGACC	11994759	11994764	0	.	.	0.00259585	.	.	.	rs12568448	.	.	.	.	.	.
chr1	11994722	11994722	T	G	upstream	.	11994623	11994823	PLOD1	11994723	+	PLOD1_1	-1	DPE	GGACC	11994759	11994764	0	.	.	.	.	.	.	rs1736809	.	.	.	.	.	.
chr1	11994779	11994779	G	A	UTR5	NM_000302:c.-58G>A,NM_001316320:c.-58G>A	11994623	11994823	PLOD1	11994723	+	PLOD1_1	56	DPE	GGACC	11994759	11994764	0	.	.	0.00119808	.	.	.	rs1736808	.	.	.	.	.	.
chr1	119957770	119957770	G	A	UTR5	NM_000198:c.-273G>A	119957642	119957842	HSD3B2	119957742	+	HSD3B2_2	28	DPE	AGACA	119957726	119957731	0	.	.	0.00878594	.	.	.	rs556771188	.	.	.	.	.	.
chr1	119957809	119957809	T	C	UTR5	NM_000198:c.-234T>C	119957642	119957842	HSD3B2	119957742	+	HSD3B2_2	67	DPE	AGACA	119957726	119957731	0	.	.	0.000798722	.	.	.	rs570276816	.	.	.	.	.	.
chr1	120049735	120049735	T	C	upstream	.	120049725	120049925	HSD3B1	120049825	+	HSD3B1_1	-90	DPE	GGATC	120049726	120049731	0	.	.	0.136382	.	.	.	rs3860363	.	.	.	.	.	.
chr1	120049836	120049836	G	T	UTR5	NM_000862:c.-264G>T	120049725	120049925	HSD3B1	120049825	+	HSD3B1_1	11	DPE	GGATC	120049726	120049731	0	.	.	.	.	.	.	rs144814639	.	.	.	.	.	.
chr1	120106553	120106553	G	A	ncRNA_exonic	.	120106402	120106602	HSD3BP4	120106502	+	HSD3BP4_1	51	DPE	AGACA	120106517	120106522	0	.	.	0.00459265	.	.	.	rs2359481	.	.	.	.	.	.
chr1	120106569	120106569	G	T	ncRNA_exonic	.	120106402	120106602	HSD3BP4	120106502	+	HSD3BP4_1	67	DPE	AGACA	120106517	120106522	0	.	.	.	.	.	.	rs1737106	.	.	.	.	.	.
chr1	120254504	120254504	T	G	UTR5	NM_006623:c.-142T>G	120254318	120254518	PHGDH	120254418	+	PHGDH_1	86	DPE	AGTCA	120254323	120254328	0	.	.	0.000798722	.	.	.	rs147837866	.	.	.	.	.	.
chr1	120254505	120254507	AAG	-	UTR5	NM_006623:c.-141_-139del-	120254318	120254518	PHGDH	120254418	+	PHGDH_1	87	DPE	AGTCA	120254323	120254328	0	.	.	.	.	.	.	rs141448058	.	.	.	.	.	.
chr1	120254506	120254506	-	G	UTR5	NM_006623:c.-140_-139insG	120254318	120254518	PHGDH	120254418	+	PHGDH_1	88	DPE	AGTCA	120254323	120254328	0	.	.	.	.	.	.	rs191108239	.	.	.	.	.	.
chr1	120254506	120254506	A	G	UTR5	NM_006623:c.-140A>G	120254318	120254518	PHGDH	120254418	+	PHGDH_1	88	DPE	AGTCA	120254323	120254328	0	.	.	0.698283	.	.	.	rs566418384	.	.	.	.	.	.
chr1	120311478	120311478	G	A	UTR5	NM_005518:c.-11C>T,NM_001166107:c.-11C>T	120311455	120311655	HMGCS2	120311555	-	HMGCS2_1	77	INR	TCAGTCT	120311605	120311612	0	.	.	0.0131789	0.007	0.0765	0.0006	rs544548777	.	.	.	.	.	.
chr1	120311654	120311654	G	A	upstream	.	120311455	120311655	HMGCS2	120311555	-	HMGCS2_1	-99	INR	TCAGTCT	120311605	120311612	0	.	.	0.00299521	.	.	.	rs76654751	.	.	.	.	.	.
chr1	120387462	120387462	C	T	UTR5	NM_001047980:c.-304G>A	120387403	120387603	NBPF7	120387503	-	NBPF7_1	41	DPE	GGATC	120387516	120387521	0	.	.	0.00339457	.	.	.	rs72474536	.	.	.	.	.	.
chr1	120439106	120439106	C	G	UTR5	NM_021794:c.-147G>C	120439047	120439247	ADAM30	120439147	-	ADAM30_1	41	INR	CCAGTTC	120439158	120439165	0	.	.	0.00219649	.	.	.	rs756782844	.	.	.	.	.	.
chr1	120439109	120439109	G	C	UTR5	NM_021794:c.-150C>G	120439047	120439247	ADAM30	120439147	-	ADAM30_1	38	INR	CCAGTTC	120439158	120439165	0	.	.	0.193091	.	.	.	rs567061416	.	.	.	.	.	.
chr1	120612224	120612226	GCC	-	UTR5	NM_024408:c.-204_-206delGGC,NM_001200001:c.-204_-206delGGC	120612217	120612417	NOTCH2	120612317	-	NOTCH2_1	93	DPE	GGATC	120612410	120612415	0	.	.	.	.	.	.	rs112789149	.	.	.	.	.	.
chr1	120612234	120612234	G	C	UTR5	NM_024408:c.-214C>G,NM_001200001:c.-214C>G	120612217	120612417	NOTCH2	120612317	-	NOTCH2_1	83	DPE	GGATC	120612410	120612415	0	.	.	.	.	.	.	rs185071634	.	.	.	.	.	.
chr1	120612265	120612265	A	G	UTR5	NM_024408:c.-245T>C,NM_001200001:c.-245T>C	120612217	120612417	NOTCH2	120612317	-	NOTCH2_1	52	DPE	GGATC	120612410	120612415	0	.	.	0.227236	.	.	.	rs2275915	.	.	.	.	.	.
chr1	120612269	120612269	A	G	UTR5	NM_024408:c.-249T>C,NM_001200001:c.-249T>C	120612217	120612417	NOTCH2	120612317	-	NOTCH2_1	48	DPE	GGATC	120612410	120612415	0	.	.	.	.	.	.	rs533502741	.	.	.	.	.	.
chr1	120612297	120612297	C	A	UTR5	NM_024408:c.-277G>T,NM_001200001:c.-277G>T	120612217	120612417	NOTCH2	120612317	-	NOTCH2_1	20	DPE	GGATC	120612410	120612415	0	.	.	.	.	.	.	rs146015898	.	.	.	.	.	.
chr1	120612418	120612418	C	-	upstream	.	120612217	120612417	NOTCH2	120612317	-	NOTCH2_1	-101	DPE	GGATC	120612410	120612415	0	.	.	.	.	.	.	rs35428595	.	.	.	.	.	.
chr1	12089137	12089137	T	C	exonic	.	12089114	12089314	MIR6729	12089214	+	MIR6729_1	-77	INR	TCAGACC	12089275	12089282	0	nonsynonymous SNV	MIIP:NM_021933:exon5:c.T595C:p.F199L	0.000399361	0.0001	0	0	rs535577341	.	.	.	.	.	.
chr1	12089142	12089142	C	G	exonic	.	12089114	12089314	MIR6729	12089214	+	MIR6729_1	-72	INR	TCAGACC	12089275	12089282	0	synonymous SNV	MIIP:NM_021933:exon5:c.C600G:p.S200S	0.0125799	0.0037	0.0406	0.003	rs560540562	.	.	.	.	.	.
chr1	12089163	12089163	A	G	exonic	.	12089114	12089314	MIR6729	12089214	+	MIR6729_1	-51	INR	TCAGACC	12089275	12089282	0	synonymous SNV	MIIP:NM_021933:exon5:c.A621G:p.E207E	0.0125799	0.0037	0.0408	0.0031	rs144957058	.	.	.	.	.	.
chr1	12089211	12089211	G	A	intronic	.	12089114	12089314	MIR6729	12089214	+	MIR6729_1	-3	INR	TCAGACC	12089275	12089282	0	.	.	0.00898562	0.0043	0	0.031	rs145806019	.	.	.	.	.	.
chr1	12089225	12089225	G	A	ncRNA_exonic	.	12089114	12089314	MIR6729	12089214	+	MIR6729_1	11	INR	TCAGACC	12089275	12089282	0	.	.	0.0103834	0.003	0.035	0.003	rs1695848	.	.	.	.	.	.
chr1	120905992	120905992	C	A	upstream	.	120905933	120906133	HIST2H2BA	120906033	+	HIST2H2BA_1	-41	DPE	GGATC	120906047	120906052	0	.	.	0.000798722	.	.	.	rs372156858	.	.	.	.	.	.
chr1	120906035	120906035	G	C	ncRNA_exonic	.	120905933	120906133	HIST2H2BA	120906033	+	HIST2H2BA_1	2	DPE	GGATC	120906047	120906052	0	.	.	0.00299521	.	.	.	rs12031781	.	.	.	.	.	.
chr1	120906037	120906037	G	C	ncRNA_exonic	.	120905933	120906133	HIST2H2BA	120906033	+	HIST2H2BA_1	4	DPE	GGATC	120906047	120906052	0	.	.	0.00299521	.	.	.	rs113350533	.	.	.	.	.	.
chr1	120906039	120906039	A	C	ncRNA_exonic	.	120905933	120906133	HIST2H2BA	120906033	+	HIST2H2BA_1	6	DPE	GGATC	120906047	120906052	0	.	.	0.00299521	.	.	.	rs114765011	.	.	.	.	.	.
chr1	120906101	120906101	C	A	ncRNA_exonic	.	120905933	120906133	HIST2H2BA	120906033	+	HIST2H2BA_1	68	DPE	GGATC	120906047	120906052	0	.	.	0.135184	.	.	.	rs191383899	.	.	.	.	.	.
chr1	120906102	120906102	G	A	ncRNA_exonic	.	120905933	120906133	HIST2H2BA	120906033	+	HIST2H2BA_1	69	DPE	GGATC	120906047	120906052	0	.	.	0.135184	.	.	.	rs1240735	.	.	.	.	.	.
chr1	120906108	120906116	GCAGAAGAA	-	ncRNA_exonic	.	120905933	120906133	HIST2H2BA	120906033	+	HIST2H2BA_1	75	DPE	GGATC	120906047	120906052	0	.	.	0.0257588	.	.	.	rs140699979	.	.	.	.	.	.
chr1	120906120	120906120	C	G	ncRNA_exonic	.	120905933	120906133	HIST2H2BA	120906033	+	HIST2H2BA_1	87	DPE	GGATC	120906047	120906052	0	.	.	0.00559105	.	.	.	rs530360396	.	.	.	.	.	.
chr1	1209183	1209183	-	CGC	UTR5	NM_194315:c.-5812_-5811insGCG,NM_194458:c.-10443_-10442insGCG,NM_194457:c.-10443_-10442insGCG,NM_058167:c.-5812_-5811insGCG	1209134	1209334	UBE2J2	1209234	-	UBE2J2_1	51	BRE	CCGCGCC	1209316	1209323	0	.	.	0.309305	.	.	.	rs75417771	.	.	.	.	.	.
chr1	120936026	120936026	C	G	upstream	.	120935844	120936044	FCGR1B	120935944	-	FCGR1B_1	-82	DPE	GGTTC	120935949	120935954	0	.	.	.	.	.	.	rs201799719	.	.	.	.	.	.
chr1	1215849	1215849	A	T	UTR5	NM_001130413:c.-193A>T	1215715	1215915	SCNN1D	1215815	+	SCNN1D_1	34	#N/A	#N/A	#N/A	#N/A	#N/A	.	.	0.0457268	.	.	.	rs557718572	.	.	.	.	.	.
chr1	12251742	12251742	C	T	intronic	.	12251669	12251869	MIR4632	12251769	+	MIR4632_1	-27	INR	CTAGACC	12251826	12251833	0	.	.	0.000399361	0.0002	0	0	rs12161232	.	.	.	.	.	.
chr1	12251756	12251756	G	C	intronic	.	12251669	12251869	MIR4632	12251769	+	MIR4632_1	-13	INR	CTAGACC	12251826	12251833	0	.	.	0.00179712	0.0009	0.0127	0.0001	rs782772637	.	.	.	.	.	.
chr1	12251765	12251765	T	G	intronic	.	12251669	12251869	MIR4632	12251769	+	MIR4632_1	-4	INR	CTAGACC	12251826	12251833	0	.	.	0.19389	0.2976	0.225	0.3262	rs71661952	.	.	.	.	.	.
chr1	12251808	12251808	T	C	ncRNA_exonic	.	12251669	12251869	MIR4632	12251769	+	MIR4632_1	39	INR	CTAGACC	12251826	12251833	0	.	.	.	0.0004	0	0.0025	rs782030683	.	.	.	.	.	.
chr1	12251808	12251808	T	G	ncRNA_exonic	.	12251669	12251869	MIR4632	12251769	+	MIR4632_1	39	INR	CTAGACC	12251826	12251833	0	.	.	0.303714	0.3616	0.3719	0.386	rs61823126	.	.	.	.	.	.
chr1	12251859	12251859	G	C	exonic	.	12251669	12251869	MIR4632	12251769	+	MIR4632_1	90	INR	CTAGACC	12251826	12251833	0	synonymous SNV	TNFRSF1B:NM_001066:exon4:c.G336C:p.R112R	0.000399361	3.42e-05	0	0	rs61823127	.	.	.	.	.	.
chr1	1231507	1231507	G	A	ncRNA_exonic	.	1231450	1231650	MIR6726	1231550	-	MIR6726_1	43	DPE	AGACA	1231497	1231502	0	.	.	0.119609	0.0968	0.1847	0.1167	rs377083333	.	.	.	.	.	.
chr1	1231557	1231557	G	A	intronic	.	1231450	1231650	MIR6726	1231550	-	MIR6726_1	-7	DPE	AGACA	1231497	1231502	0	.	.	0.00179712	0.0016	0.0002	0.0081	rs7526370	.	.	.	.	.	.
chr1	1231587	1231587	G	A	intronic	.	1231450	1231650	MIR6726	1231550	-	MIR6726_1	-37	DPE	AGACA	1231497	1231502	0	.	.	0.0175719	0.0636	0.0014	0.0202	rs61823128	.	.	.	.	.	.
chr1	1243935	1243935	G	-	upstream	.	1243859	1244059	PUSL1	1243959	+	PUSL1_1	-24	BRE	CGGCGCC	1244030	1244037	0	.	.	.	.	.	.	rs7519059	.	.	.	.	.	.
chr1	1243992	1243992	G	A	upstream	.	1243859	1244059	PUSL1	1243959	+	PUSL1_1	33	BRE	CGGCGCC	1244030	1244037	0	.	.	0.00339457	0.0032	0	0.0002	rs372713760	.	.	.	.	.	.
chr1	1244004	1244004	G	A	UTR5	NM_153339:c.-20G>A	1243859	1244059	PUSL1	1243959	+	PUSL1_1	45	BRE	CGGCGCC	1244030	1244037	0	.	.	0.00359425	0.0017	0	0	rs7521153	.	.	.	.	.	.
chr1	1247854	1247854	C	T	exonic	.	1247846	1248046	MIR6727	1247946	-	MIR6727_1	92	DPE	AGATG	1248005	1248010	0	nonsynonymous SNV	CPSF3L:NM_001256462:exon12:c.G1136A:p.R379Q,CPSF3L:NM_001256463:exon12:c.G1127A:p.R376Q,CPSF3L:NM_017871:exon14:c.G1430A:p.R477Q,CPSF3L:NM_001256460:exon15:c.G1343A:p.R448Q,CPSF3L:NM_001256456:exon16:c.G1448A:p.R483Q	0.000399361	6.99e-05	0	0.0002	rs7513869	.	.	.	.	.	.
chr1	1247939	1247939	G	A	ncRNA_exonic	.	1247846	1248046	MIR6727	1247946	-	MIR6727_1	7	DPE	AGATG	1248005	1248010	0	.	.	0.000798722	0.0009	0.0122	0	rs7521254	.	.	.	.	.	.
chr1	1247943	1247943	-	CCCTGCCCTG	ncRNA_exonic	.	1247846	1248046	MIR6727	1247946	-	MIR6727_1	3	DPE	AGATG	1248005	1248010	0	.	.	0.00279553	0.005	0.0002	0.0128	rs72701807	.	.	.	.	.	.
chr1	1247978	1247978	G	A	exonic	.	1247846	1248046	MIR6727	1247946	-	MIR6727_1	-32	DPE	AGATG	1248005	1248010	0	nonsynonymous SNV	CPSF3L:NM_001256462:exon11:c.C1103T:p.A368V,CPSF3L:NM_001256463:exon11:c.C1094T:p.A365V,CPSF3L:NM_017871:exon13:c.C1397T:p.A466V,CPSF3L:NM_001256460:exon14:c.C1310T:p.A437V,CPSF3L:NM_001256456:exon15:c.C1415T:p.A472V	0.000599042	0.0002	0	8.85e-05	rs587748629	.	.	.	.	.	.
chr1	12567232	12567232	A	G	intronic	.	12567199	12567399	SNORA59B	12567299	+	SNORA59B_1	-67	INR	TCAGTCC	12567278	12567285	0	.	.	0.989617	.	.	.	rs61809719	.	.	.	.	.	.
chr1	12567311	12567311	G	T	ncRNA_exonic	.	12567199	12567399	SNORA59B	12567299	+	SNORA59B_1	12	INR	TCAGTCC	12567278	12567285	0	.	.	.	.	.	.	rs4068624	.	.	.	.	.	.
chr1	1260009	1260009	-	C	UTR5	NM_001256462:c.-22_-21insG,NM_001256460:c.-3596_-3595insG,NM_001256456:c.-2677_-2676insG,NM_001256463:c.-22_-21insG,NM_017871:c.-22_-21insG	1259967	1260167	INTS11	1260067	-	INTS11_1	58	BRE	GGGCGCC	1260095	1260102	0	.	.	.	0.0092	0	0.0064	rs149803590	.	.	.	.	.	.
chr1	1260052	1260052	C	T	UTR5	NM_001256462:c.-64G>A,NM_001256460:c.-3638G>A,NM_001256456:c.-2719G>A,NM_001256463:c.-64G>A,NM_017871:c.-64G>A	1259967	1260167	INTS11	1260067	-	INTS11_1	15	BRE	GGGCGCC	1260095	1260102	0	.	.	0.000998403	0.0005	0	0	rs781952650	.	.	.	.	.	.
chr1	1260058	1260058	G	T	UTR5	NM_001256462:c.-70C>A,NM_001256460:c.-3644C>A,NM_001256456:c.-2725C>A,NM_001256463:c.-70C>A,NM_017871:c.-70C>A	1259967	1260167	INTS11	1260067	-	INTS11_1	9	BRE	GGGCGCC	1260095	1260102	0	.	.	0.000798722	0.0002	0	0	rs760138268	.	.	.	.	.	.
chr1	1260060	1260060	T	C	UTR5	NM_001256462:c.-72A>G,NM_001256460:c.-3646A>G,NM_001256456:c.-2727A>G,NM_001256463:c.-72A>G,NM_017871:c.-72A>G	1259967	1260167	INTS11	1260067	-	INTS11_1	7	BRE	GGGCGCC	1260095	1260102	0	.	.	0.00658946	0.0049	0.0016	0.0001	rs766030533	.	.	.	.	.	.
chr1	1260141	1260141	G	C	upstream	.	1259967	1260167	INTS11	1260067	-	INTS11_1	-74	BRE	GGGCGCC	1260095	1260102	0	.	.	0.00119808	.	.	.	rs549671951	.	.	.	.	.	.
chr1	12638964	12638964	T	C	exonic	.	12638951	12639151	MIR6730	12639051	-	MIR6730_1	87	DPE	GGACA	12639068	12639073	0	synonymous SNV	DHRS3:NM_004753:exon4:c.A480G:p.P160P	0.804712	0.8314	0.7254	0.8962	rs545632949	.	.	.	.	.	.
chr1	12639018	12639018	C	T	ncRNA_exonic	.	12638951	12639151	MIR6730	12639051	-	MIR6730_1	33	DPE	GGACA	12639068	12639073	0	.	.	0.391374	0.5308	0.3791	0.609	rs1002928	.	.	.	.	.	.
chr1	12639050	12639050	G	A	ncRNA_exonic	.	12638951	12639151	MIR6730	12639051	-	MIR6730_1	1	DPE	GGACA	12639068	12639073	0	.	.	0.000798722	0.0005	0.0059	0.0003	rs782659643	.	.	.	.	.	.
chr1	12639105	12639105	C	T	intronic	.	12638951	12639151	MIR6730	12639051	-	MIR6730_1	-54	DPE	GGACA	12639068	12639073	0	.	.	0.00359425	.	.	.	rs56057611	.	.	.	.	.	.
chr1	12639138	12639138	A	C	intronic	.	12638951	12639151	MIR6730	12639051	-	MIR6730_1	-87	DPE	GGACA	12639068	12639073	0	.	.	0.000798722	0.0004	0.0066	0.0004	rs782735689	.	.	.	.	.	.
chr1	12639143	12639143	G	C	intronic	.	12638951	12639151	MIR6730	12639051	-	MIR6730_1	-92	DPE	GGACA	12639068	12639073	0	.	.	0.000998403	0.0005	0	0	rs3845317	.	.	.	.	.	.
chr1	12639148	12639148	T	C	intronic	.	12638951	12639151	MIR6730	12639051	-	MIR6730_1	-97	DPE	GGACA	12639068	12639073	0	.	.	0.013778	0.0084	0	0.0008	rs12047107	.	.	.	.	.	.
chr1	1266647	1266647	C	A	upstream	.	1266625	1266825	TAS1R3	1266725	+	TAS1R3_1	-78	DPE	AGTTG	1266712	1266717	0	.	.	0.000998403	.	.	.	rs3845318	.	.	.	.	.	.
chr1	1266728	1266728	G	A	exonic	.	1266625	1266825	TAS1R3	1266725	+	TAS1R3_1	3	DPE	AGTTG	1266712	1266717	0	nonsynonymous SNV	TAS1R3:NM_152228:exon1:c.G3A:p.M1I	0.000399361	2.81e-05	0	0.0003	rs2590128	.	.	.	.	.	.
chr1	1266738	1266738	G	A	exonic	.	1266625	1266825	TAS1R3	1266725	+	TAS1R3_1	13	DPE	AGTTG	1266712	1266717	0	nonsynonymous SNV	TAS1R3:NM_152228:exon1:c.G13A:p.A5T	0.0189696	0.048	0.0001	0.0112	rs1445033	.	.	.	.	.	.
chr1	1266740	1266740	T	A	exonic	.	1266625	1266825	TAS1R3	1266725	+	TAS1R3_1	15	DPE	AGTTG	1266712	1266717	0	synonymous SNV	TAS1R3:NM_152228:exon1:c.T15A:p.A5A	0.0189696	0.0479	0.0001	0.0112	rs55747750	.	.	.	.	.	.
chr1	12704466	12704466	G	C	upstream	.	12704465	12704665	AADACL4	12704565	+	AADACL4_1	-99	DPE	AGACA	12704522	12704527	0	.	.	0.04373	.	.	.	rs2762752	.	.	.	.	.	.
chr1	12704479	12704481	GGC	-	upstream	.	12704465	12704665	AADACL4	12704565	+	AADACL4_1	-86	DPE	AGACA	12704522	12704527	0	.	.	.	.	.	.	rs1445031	.	.	.	.	.	.
chr1	12704482	12704482	G	A	upstream	.	12704465	12704665	AADACL4	12704565	+	AADACL4_1	-83	DPE	AGACA	12704522	12704527	0	.	.	0.0421326	.	.	.	rs3214745	.	.	.	.	.	.
chr1	12704485	12704485	-	GT	upstream	.	12704465	12704665	AADACL4	12704565	+	AADACL4_1	-80	DPE	AGACA	12704522	12704527	0	.	.	.	.	.	.	rs3856012	.	.	.	.	.	.
chr1	12704489	12704489	G	A	upstream	.	12704465	12704665	AADACL4	12704565	+	AADACL4_1	-76	DPE	AGACA	12704522	12704527	0	.	.	0.00878594	.	.	.	rs1663850	.	.	.	.	.	.
chr1	12704586	12704586	G	A	exonic	.	12704465	12704665	AADACL4	12704565	+	AADACL4_1	21	DPE	AGACA	12704522	12704527	0	synonymous SNV	AADACL4:NM_001013630:exon1:c.G21A:p.V7V	0.00279553	0.005	0	0.0027	rs1663849	.	.	.	.	.	.
chr1	1275093	1275093	G	A	intronic	.	1274988	1275188	MIR6808	1275088	-	MIR6808_1	-5	DPE	GGTCA	1275042	1275047	0	.	.	0.00299521	0.0005	0	0.0001	rs6656415	.	.	.	.	.	.
chr1	12776131	12776131	T	C	UTR5	NM_001103170:c.-49T>C	12776017	12776217	AADACL3	12776117	+	AADACL3_1	14	DPE	GGACA	12776071	12776076	0	.	.	0.00219649	.	.	.	rs10732968	.	.	.	.	.	.
chr1	12776134	12776134	C	A	UTR5	NM_001103170:c.-46C>A	12776017	12776217	AADACL3	12776117	+	AADACL3_1	17	DPE	GGACA	12776071	12776076	0	.	.	0.708466	.	.	.	rs1778768	.	.	.	.	.	.
chr1	12776140	12776140	C	T	UTR5	NM_001103170:c.-40C>T	12776017	12776217	AADACL3	12776117	+	AADACL3_1	23	DPE	GGACA	12776071	12776076	0	.	.	0.00599042	.	.	.	rs80320818	.	.	.	.	.	.
chr1	12776161	12776161	G	A	UTR5	NM_001103170:c.-19G>A	12776017	12776217	AADACL3	12776117	+	AADACL3_1	44	DPE	GGACA	12776071	12776076	0	.	.	0.0301518	.	.	.	rs115562683	.	.	.	.	.	.
chr1	12776187	12776187	A	G	exonic	.	12776017	12776217	AADACL3	12776117	+	AADACL3_1	70	DPE	GGACA	12776071	12776076	0	unknown	UNKNOWN	0.000798722	.	.	.	rs587646303	.	.	.	.	.	.
chr1	12806129	12806129	A	T	upstream	.	12806033	12806233	C1orf158	12806133	+	C1QTNF7_1	-4	DPE	AGACA	12806143	12806148	0	.	.	0.00279553	.	.	.	rs782340960	.	.	.	.	.	.
chr1	12806173	12806173	G	A	UTR5	NM_152290:c.-206G>A	12806033	12806233	C1orf158	12806133	+	C1QTNF7_1	40	DPE	AGACA	12806143	12806148	0	.	.	0.0579073	.	.	.	rs144013425	.	.	.	.	.	.
chr1	12806178	12806178	A	C	UTR5	NM_152290:c.-201A>C	12806033	12806233	C1orf158	12806133	+	C1QTNF7_1	45	DPE	AGACA	12806143	12806148	0	.	.	0.0577077	.	.	.	rs782620697	.	.	.	.	.	.
chr1	12806196	12806196	C	A	UTR5	NM_152290:c.-183C>A	12806033	12806233	C1orf158	12806133	+	C1QTNF7_1	63	DPE	AGACA	12806143	12806148	0	.	.	0.164936	.	.	.	rs6667524	.	.	.	.	.	.
chr1	12834987	12834987	-	T	upstream	.	12834890	12835090	PRAMEF12	12834990	+	PRAMEF12_1	-3	INR	CTAGACT	12835029	12835036	0	.	.	0.00199681	0.004	0	0.0028	rs58015579	.	.	.	.	.	.
chr1	12834989	12834989	T	C	upstream	.	12834890	12835090	PRAMEF12	12834990	+	PRAMEF12_1	-1	INR	CTAGACT	12835029	12835036	0	.	.	0.000798722	8.2e-05	0	0.0009	rs4649858	.	.	.	.	.	.
chr1	1284490	1284490	G	A	UTR5	NM_004421:c.-45C>T	1284392	1284592	DVL1	1284492	-	DVL1_1	2	DPE	AGATA	1284423	1284428	0	.	.	0.762979	0.8973	0.8689	0.8665	rs58207845	.	.	.	.	.	.
chr1	12851575	12851575	G	C	UTR5	NM_023013:c.-1802G>C	12851445	12851645	PRAMEF1	12851545	+	PRAMEF1_1	30	DPE	AGTCA	12851626	12851631	0	.	.	0.29992	.	.	.	rs56054287	.	.	.	.	.	.
chr1	12854746	12854746	A	G	intronic	.	12854742	12854942	PRAMEF1	12854842	+	PRAMEF1_2	-96	DPE	AGTTA	12854885	12854890	0	.	.	0.0509185	.	.	.	rs2746752	.	.	.	.	.	.
chr1	12854836	12854836	G	C	intronic	.	12854742	12854942	PRAMEF1	12854842	+	PRAMEF1_2	-6	DPE	AGTTA	12854885	12854890	0	.	.	.	.	.	.	rs4525095	.	.	.	.	.	.
chr1	12854842	12854842	G	C	intronic	.	12854742	12854942	PRAMEF1	12854842	+	PRAMEF1_2	0	DPE	AGTTA	12854885	12854890	0	.	.	0.402756	.	.	.	rs57959950	.	.	.	.	.	.
chr1	12854915	12854915	G	T	UTR5	NM_001294139:c.-73G>T	12854742	12854942	PRAMEF1	12854842	+	PRAMEF1_2	73	DPE	AGTTA	12854885	12854890	0	.	.	.	.	.	.	rs782631714	.	.	.	.	.	.
chr1	12854930	12854930	T	G	UTR5	NM_001294139:c.-58T>G	12854742	12854942	PRAMEF1	12854842	+	PRAMEF1_2	88	DPE	AGTTA	12854885	12854890	0	.	.	0.28754	.	.	.	rs7366490	.	.	.	.	.	.
chr1	12891192	12891192	C	G	intronic	.	12891164	12891364	PRAMEF11	12891264	-	PRAMEF11_1	72	INR	TCAGACC	12891236	12891243	0	.	.	.	.	.	.	rs199928078	.	.	.	.	.	.
chr1	12908080	12908080	C	T	exonic	.	12908057	12908257	HNRNPCL4	12908157	-	HNRNPCL4_1	77	DPE	GGTTC	12908226	12908231	0	synonymous SNV	HNRNPCL3:NM_001146181:exon1:c.G63A:p.G21G,HNRNPCL4:NM_001302551:exon1:c.G63A:p.G21G,HNRNPCL1:NM_001013631:exon2:c.G63A:p.G21G	.	0.0505	0.2025	0.0509	rs6671324	.	.	.	.	.	.
chr1	12908107	12908107	G	A	exonic	.	12908057	12908257	HNRNPCL4	12908157	-	HNRNPCL4_1	50	DPE	GGTTC	12908226	12908231	0	synonymous SNV	HNRNPCL3:NM_001146181:exon1:c.C36T:p.H12H,HNRNPCL4:NM_001302551:exon1:c.C36T:p.H12H,HNRNPCL1:NM_001013631:exon2:c.C36T:p.H12H	.	0.0426	0.0215	0.0875	rs74119635	.	.	.	.	.	.
chr1	12908130	12908130	C	T	exonic	.	12908057	12908257	HNRNPCL4	12908157	-	HNRNPCL4_1	27	DPE	GGTTC	12908226	12908231	0	nonsynonymous SNV	HNRNPCL3:NM_001146181:exon1:c.G13A:p.V5I,HNRNPCL4:NM_001302551:exon1:c.G13A:p.V5I,HNRNPCL1:NM_001013631:exon2:c.G13A:p.V5I	.	0.0454	0.1861	0.0464	rs3124617	.	.	.	.	.	.
chr1	12908131	12908131	G	A	exonic	.	12908057	12908257	HNRNPCL4	12908157	-	HNRNPCL4_1	26	DPE	GGTTC	12908226	12908231	0	synonymous SNV	HNRNPCL3:NM_001146181:exon1:c.C12T:p.N4N,HNRNPCL4:NM_001302551:exon1:c.C12T:p.N4N,HNRNPCL1:NM_001013631:exon2:c.C12T:p.N4N	.	0.0019	0	0	rs77402315	.	.	.	.	.	.
chr1	12908234	12908234	C	T	UTR5	NM_001013631:c.-92G>A;NM_001146181:c.-92G>A	12908135	12908335	HNRNPCL3	12908235	-	HNRNPCL3_1	1	INR	TCAGTCT	12908282	12908289	0	.	.	.	.	.	.	rs72701841	.	.	.	.	.	.
chr1	12908236	12908236	G	T	UTR5	NM_001013631:c.-94C>A	12908135	12908335	HNRNPCL3	12908235	-	HNRNPCL3_1	-1	INR	TCAGTCT	12908282	12908289	0	.	.	.	.	.	.	rs376900288	.	.	.	.	.	.
chr1	12908243	12908243	A	G	UTR5	NM_001013631:c.-101T>C	12908135	12908335	HNRNPCL3	12908235	-	HNRNPCL3_1	-8	INR	TCAGTCT	12908282	12908289	0	.	.	.	.	.	.	rs145744160	.	.	.	.	.	.
chr1	12908247	12908247	A	G	UTR5	NM_001013631:c.-105T>C	12908135	12908335	HNRNPCL3	12908235	-	HNRNPCL3_1	-12	INR	TCAGTCT	12908282	12908289	0	.	.	0.000599042	.	.	.	rs139428292	.	.	.	.	.	.
chr1	12908250	12908250	G	C	UTR5	NM_001013631:c.-108C>G	12908135	12908335	HNRNPCL3	12908235	-	HNRNPCL3_1	-15	INR	TCAGTCT	12908282	12908289	0	.	.	0.00239617	.	.	.	rs587719153	.	.	.	.	.	.
chr1	12908278	12908278	C	A	UTR5	NM_001013631:c.-136G>T	12908135	12908335	HNRNPCL3	12908235	-	HNRNPCL3_1	-43	INR	TCAGTCT	12908282	12908289	0	.	.	0.5002	.	.	.	rs3754341	.	.	.	.	.	.
chr1	12908288	12908288	C	G	UTR5	NM_001013631:c.-146G>C	12908135	12908335	HNRNPCL3	12908235	-	HNRNPCL3_1	-53	INR	TCAGTCT	12908282	12908289	1	.	.	.	.	.	.	rs77879391	.	.	.	.	.	.
chr1	12908329	12908329	A	G	intronic	.	12908135	12908335	HNRNPCL3	12908235	-	HNRNPCL3_1	-94	INR	TCAGTCT	12908282	12908289	0	.	.	0.0269569	.	.	.	rs78764825	.	.	.	.	.	.
chr1	12908333	12908333	T	C	intronic	.	12908135	12908335	HNRNPCL3	12908235	-	HNRNPCL3_1	-98	INR	TCAGTCT	12908282	12908289	0	.	.	.	.	.	.	rs79534266	.	.	.	.	.	.
chr1	1293926	1293926	G	A	UTR5	NM_032348:c.-42C>T,NM_001282585:c.-42C>T,NM_001282584:c.-42C>T,NM_001282582:c.-42C>T	1293827	1294027	MXRA8	1293927	-	MXRA8_1	1	DPE	GGACC	1294013	1294018	0	.	.	0.00559105	0.0016	0	6.84e-05	rs149835973	.	.	.	.	.	.
chr1	1293932	1293932	C	T	UTR5	NM_032348:c.-48G>A,NM_001282584:c.-48G>A	1293827	1294027	MXRA8	1293927	-	MXRA8_1	-5	DPE	GGACC	1294013	1294018	0	.	.	0.00119808	0.0013	0.015	6.99e-05	rs587720267	.	.	.	.	.	.
chr1	1293948	1293948	C	T	UTR5	NM_032348:c.-64G>A,NM_001282584:c.-64G>A	1293827	1294027	MXRA8	1293927	-	MXRA8_1	-21	DPE	GGACC	1294013	1294018	0	.	.	0.00299521	.	.	.	rs146565268	.	.	.	.	.	.
chr1	1293973	1293973	C	A	UTR5	NM_032348:c.-89G>T,NM_001282584:c.-89G>T	1293827	1294027	MXRA8	1293927	-	MXRA8_1	-46	DPE	GGACC	1294013	1294018	0	.	.	0.00359425	.	.	.	rs139309317	.	.	.	.	.	.
chr1	1293999	1293999	C	T	UTR5	NM_032348:c.-115G>A,NM_001282584:c.-115G>A	1293827	1294027	MXRA8	1293927	-	MXRA8_1	-72	DPE	GGACC	1294013	1294018	0	.	.	0.000199681	.	.	.	rs377189218	.	.	.	.	.	.
chr1	1294139	1294195	CCGCACCCTTGGAGGGACAAGAAGGTCCGAGGACATGGGCCCCTGATACCACGTGAT	-	UTR5	NM_032348:c.290_255delins-,NM_001282584:c.290_255delins-	1294074	1294274	MXRA8	1294174	-	MXRA8_2	35	DPE	GGACA	1294152	1294157	0	.	.	0.00698882	.	.	.	rs1887804	.	.	.	.	.	.
chr1	13184291	13184291	C	T	UTR5	NM_001136561:c.-419G>A	13184226	13184426	HNRNPCL2	13184326	-	HNRNPCL2_1	35	INR	TCAGACC	13184291	13184298	1	.	.	0.000798722	.	.	.	rs1887803	.	.	.	.	.	.
chr1	13184308	13184308	G	A	UTR5	NM_001136561:c.-436C>T	13184226	13184426	HNRNPCL2	13184326	-	HNRNPCL2_1	18	INR	TCAGACC	13184291	13184298	0	.	.	0.000399361	.	.	.	rs1797052	.	.	.	.	.	.
chr1	1334664	1334666	GCC	-	exonic	.	1334618	1334818	CCNL2	1334718	-	CCNL2_1	54	DPE	GGTTC	1334779	1334784	0	nonframeshift deletion	CCNL2:NM_001039577:exon1:c.21_23del:p.7_8del,CCNL2:NM_030937:exon1:c.21_23del:p.7_8del	.	0.0003	0	0.0008	rs71618973	.	.	.	.	.	.
chr1	1334691	1334691	T	A	UTR5	NM_030937:c.-5A>T,NM_001039577:c.-5A>T	1334618	1334818	CCNL2	1334718	-	CCNL2_1	27	DPE	GGTTC	1334779	1334784	0	.	.	0.00439297	0.0024	0	0	rs587726689	.	.	.	.	.	.
chr1	1334700	1334700	C	T	UTR5	NM_030937:c.-14G>A,NM_001039577:c.-14G>A	1334618	1334818	CCNL2	1334718	-	CCNL2_1	18	DPE	GGTTC	1334779	1334784	0	.	.	0.0285543	0.0205	0	0	rs782409577	.	.	.	.	.	.
chr1	1334993	1334993	C	A	ncRNA_exonic	.	1334809	1335009	LOC148413	1334909	+	LOC148413_1	84	BRE	CGACGCC	1334857	1334864	0	.	.	0.00958466	0.001	0	0.0001	rs113704541	.	.	.	.	.	.
chr1	1342612	1342612	G	C	UTR5	NM_017971:c.-15C>G	1342593	1342793	MRPL20	1342693	-	MRPL20_1	81	DPE	AGTTG	1342752	1342757	0	.	.	0.430312	0.3527	0.8712	0.491	rs34026136	.	.	.	.	.	.
chr1	1342703	1342703	C	T	upstream	.	1342593	1342793	MRPL20	1342693	-	MRPL20_1	-10	DPE	AGTTG	1342752	1342757	0	.	.	0.00199681	.	.	.	rs74119816	.	.	.	.	.	.
chr1	1342770	1342770	C	T	upstream	.	1342593	1342793	MRPL20	1342693	-	MRPL20_1	-77	DPE	AGTTG	1342752	1342757	0	.	.	0.00898562	.	.	.	rs142317025	.	.	.	.	.	.
chr1	1356880	1356880	T	A	upstream	.	1356724	1356924	ANKRD65	1356824	-	ANKRD65_1	-56	DPE	GGACA	1356861	1356866	0	.	.	0.0165735	.	.	.	rs147893848	.	.	.	.	.	.
chr1	1361481	1361481	G	A	upstream	.	1361407	1361607	TMEM88B	1361507	+	TMEM88B_1	-26	DPE	GGACC	1361585	1361590	0	.	.	0.00179712	0.0004	0	0.0055	rs187652168	.	.	.	.	.	.
chr1	1361530	1361530	-	GGA	exonic	.	1361407	1361607	TMEM88B	1361507	+	TMEM88B_1	23	DPE	GGACC	1361585	1361590	0	nonframeshift insertion	TMEM88B:NM_001146685:exon1:c.23_24insGGA:p.T8delinsTE	0.00119808	0.0021	0	0	rs587605598	.	.	.	.	.	.
chr1	1361530	1361530	C	T	exonic	.	1361407	1361607	TMEM88B	1361507	+	TMEM88B_1	23	DPE	GGACC	1361585	1361590	0	nonsynonymous SNV	TMEM88B:NM_001146685:exon1:c.C23T:p.T8M	0.028155	0.0537	0	0.1439	rs1890040	.	.	.	.	.	.
chr1	1361544	1361544	G	A	exonic	.	1361407	1361607	TMEM88B	1361507	+	TMEM88B_1	37	DPE	GGACC	1361585	1361590	0	nonsynonymous SNV	TMEM88B:NM_001146685:exon1:c.G37A:p.G13R	0.0119808	0.005	0.0672	0.0031	rs1890041	.	.	.	.	.	.
chr1	1361555	1361555	T	C	exonic	.	1361407	1361607	TMEM88B	1361507	+	TMEM88B_1	48	DPE	GGACC	1361585	1361590	0	synonymous SNV	TMEM88B:NM_001146685:exon1:c.T48C:p.G16G	0.205471	0.1773	0.1277	0.1199	rs587692519	.	.	.	.	.	.
chr1	13840303	13840303	G	A	upstream	.	13840142	13840342	LRRC38	13840242	-	LRRC38_1	-61	#N/A	#N/A	#N/A	#N/A	#N/A	.	.	0.0125799	.	.	.	rs147494800	.	.	.	.	.	.
chr1	13910152	13910152	C	T	upstream	.	13910151	13910351	PDPN	13910251	+	PDPN_1	-99	BRE	GCGCGCC	13910237	13910244	0	.	.	0.0634984	.	.	.	rs10900376	.	.	.	.	.	.
chr1	13910346	13910346	C	T	exonic	.	13910151	13910351	PDPN	13910251	+	PDPN_1	95	BRE	GCGCGCC	13910237	13910244	0	nonsynonymous SNV	PDPN:NM_006474:exon1:c.C46T:p.R16W,PDPN:NM_198389:exon1:c.C46T:p.R16W	0.000998403	0.0062	0	0.01	rs11552588	.	.	.	.	.	.
chr1	13911911	13911911	C	T	intronic	.	13911866	13912066	PDPN	13911966	+	PDPN_2	-55	INR	TCACTTC	13912022	13912029	0	.	.	0.00479233	.	.	.	rs791286	.	.	.	.	.	.
chr1	1407039	1407039	T	G	upstream	.	1407034	1407234	ATAD3B	1407134	+	ATAD3B_1	-95	BRE	CCGCGCC	1407202	1407209	0	.	.	0.0125799	.	.	.	rs35594137	.	.	.	.	.	.
chr1	1407043	1407043	A	C	upstream	.	1407034	1407234	ATAD3B	1407134	+	ATAD3B_1	-91	BRE	CCGCGCC	1407202	1407209	0	.	.	0.0930511	.	.	.	rs587639758	.	.	.	.	.	.
chr1	1407165	1407165	C	T	UTR5	NM_031921:c.-100C>T	1407034	1407234	ATAD3B	1407134	+	ATAD3B_1	31	BRE	CCGCGCC	1407202	1407209	0	.	.	0.0145767	.	.	.	rs9438051	.	.	.	.	.	.
chr1	14075780	14075780	G	A	intronic	.	14075775	14075975	PRDM2	14075875	+	PRDM2_3	-95	DPE	AGACA	14075899	14075904	0	.	.	0.00559105	.	.	.	rs182040509	.	.	.	.	.	.
chr1	14075880	14075880	C	T	exonic	.	14075775	14075975	PRDM2	14075875	+	PRDM2_3	5	DPE	AGACA	14075899	14075904	0	synonymous SNV	PRDM2:NM_001135610:exon6:c.C409T:p.L137L,PRDM2:NM_012231:exon6:c.C409T:p.L137L,PRDM2:NM_015866:exon6:c.C409T:p.L137L	0.00758786	0.0154	0	0.0023	rs190482382	.	.	.	.	.	.
chr1	142713546	142713546	C	G	ncRNA_exonic	.	142713505	142713705	ANKRD20A12P	142713605	-	ANKRD20A12P_1	59	INR	CTAGACT	142713545	142713552	1	.	.	0.284744	.	.	.	rs76383089	.	.	.	.	.	.
chr1	142713608	142713608	C	T	upstream	.	142713505	142713705	ANKRD20A12P	142713605	-	ANKRD20A12P_1	-3	INR	CTAGACT	142713545	142713552	0	.	.	0.000199681	.	.	.	rs201998677	.	.	.	.	.	.
chr1	142713611	142713611	A	C	upstream	.	142713505	142713705	ANKRD20A12P	142713605	-	ANKRD20A12P_1	-6	INR	CTAGACT	142713545	142713552	0	.	.	.	.	.	.	rs373112567	.	.	.	.	.	.
chr1	142713705	142713705	C	G	upstream	.	142713505	142713705	ANKRD20A12P	142713605	-	ANKRD20A12P_1	-100	INR	CTAGACT	142713545	142713552	0	.	.	.	.	.	.	rs375611607	.	.	.	.	.	.
chr1	143744445	143744445	G	A	ncRNA_exonic	.	143744419	143744619	LINC01138	143744519	-	LINC01138_1	74	INR	CCAGTTT	143744540	143744547	0	.	.	.	.	.	.	rs868994243	.	.	.	.	.	.
chr1	143744446	143744446	A	G	ncRNA_exonic	.	143744419	143744619	LINC01138	143744519	-	LINC01138_1	73	INR	CCAGTTT	143744540	143744547	0	.	.	.	.	.	.	rs9442114	.	.	.	.	.	.
chr1	143744465	143744465	A	T	ncRNA_exonic	.	143744419	143744619	LINC01138	143744519	-	LINC01138_1	54	INR	CCAGTTT	143744540	143744547	0	.	.	.	.	.	.	rs3896058	.	.	.	.	.	.
chr1	143744508	143744508	G	T	ncRNA_exonic	.	143744419	143744619	LINC01138	143744519	-	LINC01138_1	11	INR	CCAGTTT	143744540	143744547	0	.	.	.	.	.	.	rs376229703	.	.	.	.	.	.
chr1	143744513	143744513	C	T	ncRNA_exonic	.	143744419	143744619	LINC01138	143744519	-	LINC01138_1	6	INR	CCAGTTT	143744540	143744547	0	.	.	.	.	.	.	rs482979	.	.	.	.	.	.
chr1	143744529	143744529	C	T	upstream	.	143744419	143744619	LINC01138	143744519	-	LINC01138_1	-10	INR	CCAGTTT	143744540	143744547	0	.	.	.	.	.	.	rs613569	.	.	.	.	.	.
chr1	143744564	143744564	T	C	upstream	.	143744419	143744619	LINC01138	143744519	-	LINC01138_1	-45	INR	CCAGTTT	143744540	143744547	0	.	.	.	.	.	.	rs187054292	.	.	.	.	.	.
chr1	143744596	143744596	C	T	upstream	.	143744419	143744619	LINC01138	143744519	-	LINC01138_1	-77	INR	CCAGTTT	143744540	143744547	0	.	.	.	.	.	.	rs200896600	.	.	.	.	.	.
chr1	143744608	143744608	C	G	upstream	.	143744419	143744619	LINC01138	143744519	-	LINC01138_1	-89	INR	CCAGTTT	143744540	143744547	0	.	.	.	.	.	.	rs587649669	.	.	.	.	.	.
chr1	143744617	143744617	C	G	upstream	.	143744419	143744619	LINC01138	143744519	-	LINC01138_1	-98	INR	CCAGTTT	143744540	143744547	0	.	.	.	.	.	.	rs200910095	.	.	.	.	.	.
chr1	143767833	143767833	T	C	exonic	.	143767781	143767981	PPIAL4G	143767881	-	PPIAL4G_1	48	DPE	AGTTG	143767838	143767843	0	nonsynonymous SNV	PPIAL4G:NM_001123068:exon1:c.A16G:p.I6V	.	0.0005	0.0005	0.0002	rs73002864	.	.	.	.	.	.
chr1	143767878	143767878	C	T	UTR5	NM_001123068:c.-30G>A	143767781	143767981	PPIAL4G	143767881	-	PPIAL4G_1	3	DPE	AGTTG	143767838	143767843	0	.	.	.	0.0005	0.0002	0.0009	rs868964713	.	.	.	.	.	.
chr1	143767935	143767935	T	C	upstream	.	143767781	143767981	PPIAL4G	143767881	-	PPIAL4G_1	-54	DPE	AGTTG	143767838	143767843	0	.	.	.	.	.	.	rs663188	.	.	.	.	.	.
chr1	143767943	143767943	C	T	upstream	.	143767781	143767981	PPIAL4G	143767881	-	PPIAL4G_1	-62	DPE	AGTTG	143767838	143767843	0	.	.	0.0798722	.	.	.	rs3174827	.	.	.	.	.	.
chr1	144612700	144612700	C	T	ncRNA_exonic	.	144612619	144612819	PFN1P2	144612719	-	PFN1P2_1	19	DPE	AGATG	144612659	144612664	0	.	.	0.0061901	.	.	.	rs868964116	.	.	.	.	.	.
chr1	144612737	144612737	C	T	intronic	.	144612619	144612819	PFN1P2	144612719	-	PFN1P2_1	-18	DPE	AGATG	144612659	144612664	0	.	.	.	.	.	.	rs7512396	.	.	.	.	.	.
chr1	144614906	144614906	T	C	intronic	.	144614858	144615058	NBPF9	144614958	+	NBPF9_1	-52	DPE	AGTTA	144615009	144615014	0	.	.	.	.	.	.	rs1848781	.	.	.	.	.	.
chr1	144614931	144614931	G	A	intronic	.	144614858	144615058	NBPF9	144614958	+	NBPF9_1	-27	DPE	AGTTA	144615009	144615014	0	.	.	.	.	.	.	rs199635929	.	.	.	.	.	.
chr1	144614952	144614952	G	C	intronic	.	144614858	144615058	NBPF9	144614958	+	NBPF9_1	-6	DPE	AGTTA	144615009	144615014	0	.	.	.	.	.	.	rs200692840	.	.	.	.	.	.
chr1	144615044	144615044	T	C	UTR5	NM_001037501:c.-87T>C	144614858	144615058	NBPF9	144614958	+	NBPF9_1	86	DPE	AGTTA	144615009	144615014	0	.	.	.	.	.	.	rs201696048	.	.	.	.	.	.
chr1	1447877	1447879	CGC	-	intronic	.	1447809	1448009	ATAD3A	1447909	+	ATAD3A_2	-32	BRE	GCGCGCC	1447815	1447822	0	.	.	.	0	.	0	rs139776319	.	.	.	.	.	.
chr1	1447882	1447895	GCGGGCGGGCGGGA	-	intronic	.	1447809	1448009	ATAD3A	1447909	+	ATAD3A_2	-27	BRE	GCGCGCC	1447815	1447822	0	.	.	.	0	.	0	rs186269612	.	.	.	.	.	.
chr1	1447958	1447958	C	T	UTR5	NM_001170536:c.-3466C>T	1447809	1448009	ATAD3A	1447909	+	ATAD3A_2	49	BRE	GCGCGCC	1447815	1447822	0	.	.	0.000798722	0.0004	0	0.0003	rs116310582	.	.	.	.	.	.
chr1	1448000	1448000	G	C	UTR5	NM_001170536:c.-3424G>C	1447809	1448009	ATAD3A	1447909	+	ATAD3A_2	91	BRE	GCGCGCC	1447815	1447822	0	.	.	0.0229633	0.0007	0	0	rs141403958	.	.	.	.	.	.
chr1	144932401	144932401	G	C	intronic	.	144932265	144932465	PDE4DIP	144932365	-	PDE4DIP_1	-36	DPE	GGACA	144932436	144932441	0	.	.	.	.	.	.	rs112910663	.	.	.	.	.	.
chr1	144995041	144995041	G	A	UTR5	NM_001195261:c.-47C>T	144994982	144995182	PDE4DIP	144995082	-	PDE4DIP_3	41	DPE	AGACA	144995007	144995012	0	.	.	.	0.0017	0	0	rs115305326	.	.	.	.	.	.
chr1	144995123	144995123	A	G	intronic	.	144994982	144995182	PDE4DIP	144995082	-	PDE4DIP_3	-41	DPE	AGACA	144995007	144995012	0	.	.	.	.	.	.	rs187071457	.	.	.	.	.	.
chr1	144995147	144995147	G	A	intronic	.	144994982	144995182	PDE4DIP	144995082	-	PDE4DIP_3	-65	DPE	AGACA	144995007	144995012	0	.	.	.	.	.	.	rs199780007	.	.	.	.	.	.
chr1	144997093	144997093	G	A	UTR5	NM_001195260:c.-2458C>T	144997011	144997211	PDE4DIP	144997111	-	PDE4DIP_4	18	DPE	AGTTA	144997205	144997210	0	.	.	0.0357428	.	.	.	rs74124040	.	.	.	.	.	.
chr1	144997102	144997102	G	A	UTR5	NM_001195260:c.-2467C>T	144997011	144997211	PDE4DIP	144997111	-	PDE4DIP_4	9	DPE	AGTTA	144997205	144997210	0	.	.	.	.	.	.	rs116782118	.	.	.	.	.	.
chr1	144997112	144997112	A	C	intronic	.	144997011	144997211	PDE4DIP	144997111	-	PDE4DIP_4	-1	DPE	AGTTA	144997205	144997210	0	.	.	.	.	.	.	rs184503966	.	.	.	.	.	.
chr1	144997139	144997139	C	T	intronic	.	144997011	144997211	PDE4DIP	144997111	-	PDE4DIP_4	-28	DPE	AGTTA	144997205	144997210	0	.	.	.	.	.	.	rs144823175	.	.	.	.	.	.
chr1	145039866	145039866	A	G	UTR5	NM_001198832:c.-257T>C	145039863	145040063	LOC100996724	145039963	-	LOC100996724_1	97	DPE	AGACA	145039946	145039951	0	.	.	.	.	.	.	rs140229597	.	.	.	.	.	.
chr1	145039922	145039922	G	C	UTR5	NM_001198832:c.-313C>G	145039863	145040063	LOC100996724	145039963	-	LOC100996724_1	41	DPE	AGACA	145039946	145039951	0	.	.	.	.	.	.	rs192496947	.	.	.	.	.	.
chr1	145040039	145040039	G	C	intronic	.	145039863	145040063	LOC100996724	145039963	-	LOC100996724_1	-76	DPE	AGACA	145039946	145039951	0	.	.	.	.	.	.	rs587646483	.	.	.	.	.	.
chr1	145040054	145040054	A	G	intronic	.	145039863	145040063	LOC100996724	145039963	-	LOC100996724_1	-91	DPE	AGACA	145039946	145039951	0	.	.	.	.	.	.	rs61807549	.	.	.	.	.	.
chr1	145040064	145040064	T	-	intronic	.	145039863	145040063	LOC100996724	145039963	-	LOC100996724_1	-101	DPE	AGACA	145039946	145039951	0	.	.	.	.	.	.	rs113622231	.	.	.	.	.	.
chr1	145040075	145040075	C	T	intronic	.	145039895	145040095	PDE4DIP	145039995	-	PDE4DIP_5	-80	DPE	AGACA	145039946	145039951	0	.	.	.	.	.	.	rs372302945	.	.	.	.	.	.
chr1	145076126	145076126	T	C	UTR5	NM_022359:c.-264A>G	145076086	145076286	PDE4DIP	145076186	-	PDE4DIP_6	60	INR	CCAGTTT	145076273	145076280	0	.	.	.	.	.	.	rs74124095	.	.	.	.	.	.
chr1	145076144	145076144	C	T	UTR5	NM_022359:c.-282G>A	145076086	145076286	PDE4DIP	145076186	-	PDE4DIP_6	42	INR	CCAGTTT	145076273	145076280	0	.	.	0.0640974	.	.	.	rs3738320	.	.	.	.	.	.
chr1	145076156	145076156	C	T	UTR5	NM_022359:c.-294G>A	145076086	145076286	PDE4DIP	145076186	-	PDE4DIP_6	30	INR	CCAGTTT	145076273	145076280	0	.	.	0.184105	.	.	.	rs2027349	.	.	.	.	.	.
chr1	145076161	145076161	C	G	UTR5	NM_022359:c.-299G>C	145076086	145076286	PDE4DIP	145076186	-	PDE4DIP_6	25	INR	CCAGTTT	145076273	145076280	0	.	.	.	.	.	.	rs587663220	.	.	.	.	.	.
chr1	145076196	145076196	T	C	intronic	.	145076086	145076286	PDE4DIP	145076186	-	PDE4DIP_6	-10	INR	CCAGTTT	145076273	145076280	0	.	.	.	.	.	.	rs587670121	.	.	.	.	.	.
chr1	145076241	145076241	C	T	intronic	.	145076086	145076286	PDE4DIP	145076186	-	PDE4DIP_6	-55	INR	CCAGTTT	145076273	145076280	0	.	.	.	.	.	.	rs375641800	.	.	.	.	.	.
chr1	145076284	145076284	C	G	intronic	.	145076086	145076286	PDE4DIP	145076186	-	PDE4DIP_6	-98	INR	CCAGTTT	145076273	145076280	0	.	.	0.665335	.	.	.	rs199601572	.	.	.	.	.	.
chr1	145096328	145096328	A	G	intronic	.	145096306	145096506	SEC22B	145096406	+	SEC22B_1	-78	DPE	AGACA	145096454	145096459	0	.	.	0.0219649	.	.	.	rs3818978	.	.	.	.	.	.
chr1	145096429	145096429	G	A	UTR5	NM_004892:c.-118G>A	145096306	145096506	SEC22B	145096406	+	SEC22B_1	23	DPE	AGACA	145096454	145096459	0	.	.	0.00359425	.	.	.	rs3767630	.	.	.	.	.	.
chr1	145096459	145096459	A	G	UTR5	NM_004892:c.-88A>G	145096306	145096506	SEC22B	145096406	+	SEC22B_1	53	DPE	AGACA	145096454	145096459	1	.	.	0.00399361	.	.	.	rs587611228	.	.	.	.	.	.
chr1	145209116	145209116	T	C	UTR5	NM_203458:c.-39741T>C	145209012	145209212	NOTCH2NL	145209112	+	NOTCH2NL_1	4	DPE	GGACA	145209099	145209104	0	.	.	.	0.4094	0.4365	0.4306	rs28372874	.	.	.	.	.	.
chr1	145209153	145209155	GGC	-	UTR5	NM_203458:c.-39704_-39702del-	145209012	145209212	NOTCH2NL	145209112	+	NOTCH2NL_1	41	DPE	GGACA	145209099	145209104	0	.	.	.	0.1896	0.0652	0.152	rs201336268	.	.	.	.	.	.
chr1	145209191	145209191	G	C	UTR5	NM_203458:c.-39666G>C	145209012	145209212	NOTCH2NL	145209112	+	NOTCH2NL_1	79	DPE	GGACA	145209099	145209104	0	.	.	.	0.0849	0.0216	0.0351	rs182013142	.	.	.	.	.	.
chr1	145289710	145289710	C	T	intronic	.	145289669	145289869	NBPF25P	145289769	+	NBPF25P_1	-59	DPE	AGTTA	145289743	145289748	0	.	.	.	.	.	.	rs141248191	.	.	.	.	.	.
chr1	145289751	145289751	T	G	intronic	.	145289669	145289869	NBPF25P	145289769	+	NBPF25P_1	-18	DPE	AGTTA	145289743	145289748	0	.	.	.	.	.	.	rs114886536	.	.	.	.	.	.
chr1	145289753	145289753	C	T	intronic	.	145289669	145289869	NBPF25P	145289769	+	NBPF25P_1	-16	DPE	AGTTA	145289743	145289748	0	.	.	.	.	.	.	rs12724450	.	.	.	.	.	.
chr1	145289778	145289778	G	C	ncRNA_exonic	.	145289669	145289869	NBPF25P	145289769	+	NBPF25P_1	9	DPE	AGTTA	145289743	145289748	0	.	.	.	.	.	.	rs587595341	.	.	.	.	.	.
chr1	145289779	145289779	G	T	ncRNA_exonic	.	145289669	145289869	NBPF25P	145289769	+	NBPF25P_1	10	DPE	AGTTA	145289743	145289748	0	.	.	.	.	.	.	rs59684243	.	.	.	.	.	.
chr1	145289804	145289804	T	G	ncRNA_exonic	.	145289669	145289869	NBPF25P	145289769	+	NBPF25P_1	35	DPE	AGTTA	145289743	145289748	0	.	.	.	.	.	.	rs199813152	.	.	.	.	.	.
chr1	145293274	145293274	T	G	ncRNA_intronic	.	145293270	145293470	NBPF10	145293370	+	NBPF10_1	-96	DPE	AGTTA	145293271	145293276	1	.	.	.	.	.	.	rs184709906	.	.	.	.	.	.
chr1	145293308	145293308	G	C	ncRNA_intronic	.	145293270	145293470	NBPF10	145293370	+	NBPF10_1	-62	DPE	AGTTA	145293271	145293276	0	.	.	.	.	.	.	rs112742193	.	.	.	.	.	.
chr1	145293420	145293420	C	T	exonic	.	145293270	145293470	NBPF10	145293370	+	NBPF10_1	50	DPE	AGTTA	145293271	145293276	0	synonymous SNV	NBPF10:NM_001039703:exon1:c.C15T:p.A5A,NBPF10:NM_001302371:exon1:c.C15T:p.A5A	.	0.0421	0.0512	0.0561	rs7548516	.	.	.	.	.	.
chr1	145293425	145293425	C	A	exonic	.	145293270	145293470	NBPF10	145293370	+	NBPF10_1	55	DPE	AGTTA	145293271	145293276	0	nonsynonymous SNV	NBPF10:NM_001039703:exon1:c.C20A:p.P7H,NBPF10:NM_001302371:exon1:c.C20A:p.P7H	.	0.378	0.4733	0.3632	rs113546506	.	.	.	.	.	.
chr1	145293428	145293428	G	C	exonic	.	145293270	145293470	NBPF10	145293370	+	NBPF10_1	58	DPE	AGTTA	145293271	145293276	0	nonsynonymous SNV	NBPF10:NM_001039703:exon1:c.G23C:p.W8S,NBPF10:NM_001302371:exon1:c.G23C:p.W8S	.	0.0884	0.1272	0.1059	rs114125273	.	.	.	.	.	.
chr1	145293469	145293469	G	C	exonic	.	145293270	145293470	NBPF10	145293370	+	NBPF10_1	99	DPE	AGTTA	145293271	145293276	0	nonsynonymous SNV	NBPF10:NM_001039703:exon1:c.G64C:p.E22Q,NBPF10:NM_001302371:exon1:c.G64C:p.E22Q	.	0.2427	0.2706	0.1459	rs75698946	.	.	.	.	.	.
chr1	145382371	145382371	A	G	ncRNA_exonic	.	145382304	145382504	LINC01719	145382404	-	LINC01719_1	33	INR	TCACTTC	145382418	145382425	0	.	.	.	.	.	.	rs149999726	.	.	.	.	.	.
chr1	145382407	145382407	A	G	intronic	.	145382304	145382504	LINC01719	145382404	-	LINC01719_1	-3	INR	TCACTTC	145382418	145382425	0	.	.	0.972843	.	.	.	rs587600278	.	.	.	.	.	.
chr1	145382439	145382439	C	T	intronic	.	145382304	145382504	LINC01719	145382404	-	LINC01719_1	-35	INR	TCACTTC	145382418	145382425	0	.	.	.	.	.	.	rs41266632	.	.	.	.	.	.
chr1	145382440	145382440	G	A	intronic	.	145382304	145382504	LINC01719	145382404	-	LINC01719_1	-36	INR	TCACTTC	145382418	145382425	0	.	.	.	.	.	.	rs41268532	.	.	.	.	.	.
chr1	145382494	145382494	A	G	intronic	.	145382304	145382504	LINC01719	145382404	-	LINC01719_1	-90	INR	TCACTTC	145382418	145382425	0	.	.	.	.	.	.	rs587715933	.	.	.	.	.	.
chr1	145507498	145507498	T	C	intronic	.	145507456	145507656	RBM8A	145507556	+	RBM8A_1	-58	DPE	AGTTA	145507558	145507563	0	.	.	0.00239617	.	.	.	rs41268538	.	.	.	.	.	.
chr1	145507646	145507646	G	A	UTR5	NM_005105:c.-21G>A	145507456	145507656	RBM8A	145507556	+	RBM8A_1	90	DPE	AGTTA	145507558	145507563	0	.	.	0.00958466	0.0237	0	0.0091	rs587756598	.	Pathogenic|Pathogenic	Radial_aplasia-thrombocytopenia_syndrome|not_provided	RCV000023418.7|RCV000081257.4	MedGen:OMIM:SNOMED_CT|MedGen	C0175703:274000:85589009|CN221809
chr1	145515765	145515765	C	T	ncRNA_exonic	.	145515645	145515845	GNRHR2	145515745	-	GNRHR2_1	-20	DPE	AGACA	145515691	145515696	0	.	.	0.000998403	.	.	.	rs202112579	.	.	.	.	.	.
chr1	145515791	145515791	G	A	ncRNA_exonic	.	145515645	145515845	GNRHR2	145515745	-	GNRHR2_1	-46	DPE	AGACA	145515691	145515696	0	.	.	0.00878594	.	.	.	rs150367641	.	.	.	.	.	.
chr1	145515979	145515979	C	G	ncRNA_exonic	.	145515976	145516176	GNRHR2	145516076	-	GNRHR2_3	97	DPE	GGTTC	145516026	145516031	0	.	.	0.00778754	.	.	.	rs587597684	.	.	.	.	.	.
chr1	145516177	145516177	G	A	UTR5	NM_003846:c.-224G>A	145516064	145516264	PEX11B	145516164	+	PEX11B_1	13	DPE	AGACA	145516206	145516211	0	.	.	0.0157748	.	.	.	rs74571004	.	.	.	.	.	.
chr1	145516514	145516514	T	C	intronic	.	145516459	145516659	PEX11B	145516559	+	PEX11B_2	-45	DPE	GGACA	145516497	145516502	0	.	.	0.0081869	.	.	.	rs587721844	.	.	.	.	.	.
chr1	145524903	145524903	C	T	UTR5	NM_001303040:c.-2734C>T,NM_003637:c.-163C>T,NM_001303041:c.-163C>T	145524790	145524990	ITGA10	145524890	+	ITGA10_1	13	INR	CCATTCC	145524937	145524944	0	.	.	0.00778754	.	.	.	rs61617160	.	.	.	.	.	.
chr1	145549193	145549193	G	C	intronic	.	145549108	145549308	ANKRD35	145549208	+	ANKRD35_1	-15	DPE	GGTTC	145549146	145549151	0	.	.	0.00219649	.	.	.	rs59912932	.	.	.	.	.	.
chr1	145584378	145584378	T	G	intronic	.	145584322	145584522	MIR6736	145584422	+	MIR6736_1	-44	DPE	GGACA	145584330	145584335	0	.	.	0.00219649	0.0014	0.0072	0.0001	rs11587537	.	.	.	.	.	.
chr1	145584467	145584467	C	T	ncRNA_exonic	.	145584322	145584522	MIR6736	145584422	+	MIR6736_1	45	DPE	GGACA	145584330	145584335	0	.	.	0.00219649	0.0009	0	0	rs3811406	.	.	.	.	.	.
chr1	145589429	145589429	A	C	UTR5	NM_001012758:c.-2T>G	145589335	145589535	NUDT17	145589435	-	NUDT17_1	6	DPE	GGACA	145589394	145589399	0	.	.	0.00179712	0.0009	0	0	rs115507791	.	.	.	.	.	.
chr1	145589491	145589491	A	T	intronic	.	145589335	145589535	NUDT17	145589435	-	NUDT17_1	-56	DPE	GGACA	145589394	145589399	0	.	.	0.949281	.	.	.	rs535568732	.	.	.	.	.	.
chr1	145589516	145589516	G	C	intronic	.	145589335	145589535	NUDT17	145589435	-	NUDT17_1	-81	DPE	GGACA	145589394	145589399	0	.	.	0.576078	.	.	.	rs541497096	.	.	.	.	.	.
chr1	145727683	145727683	C	T	UTR5	NM_002614:c.-19361C>T,NM_001201326:c.-19361C>T,NM_001201325:c.-19361C>T	145727565	145727765	PDZK1	145727665	+	PDZK1_1	18	DPE	AGACA	145727699	145727704	0	.	.	0.10623	.	.	.	rs142051862	.	.	.	.	.	.
chr1	145827151	145827151	C	T	intronic	.	145827104	145827304	NBPF25P	145827204	+	NBPF25P_2	-53	DPE	GGACG	145827138	145827143	0	.	.	0.0179712	.	.	.	rs79368523	.	.	.	.	.	.
chr1	145827162	145827162	G	A	intronic	.	145827104	145827304	NBPF25P	145827204	+	NBPF25P_2	-42	DPE	GGACG	145827138	145827143	0	.	.	0.0147764	.	.	.	rs184645884	.	.	.	.	.	.
chr1	145827169	145827185	GGGGCGGGGCTTATTAG	-	intronic	.	145827104	145827304	NBPF25P	145827204	+	NBPF25P_2	-35	DPE	GGACG	145827138	145827143	0	.	.	.	.	.	.	rs143902643	.	.	.	.	.	.
chr1	146514564	146514564	T	C	ncRNA_exonic	.	146514499	146514699	LOC728989	146514599	-	LOC728989_1	35	DPE	AGACA	146514666	146514671	0	.	.	0.0161741	0.0048	0	0.0001	rs2296840	.	.	.	.	.	.
chr1	146514576	146514576	T	C	ncRNA_exonic	.	146514499	146514699	LOC728989	146514599	-	LOC728989_1	23	DPE	AGACA	146514666	146514671	0	.	.	0.11262	.	.	.	rs188568243	.	.	.	.	.	.
chr1	146585864	146585864	A	G	ncRNA_exonic	.	146585828	146586028	NBPF13P	146585928	-	NBPF13P_1	64	INR	TCAGTCT	146585943	146585950	0	.	.	0.0565096	.	.	.	rs115066321	.	.	.	.	.	.
chr1	146585874	146585874	G	A	ncRNA_exonic	.	146585828	146586028	NBPF13P	146585928	-	NBPF13P_1	54	INR	TCAGTCT	146585943	146585950	0	.	.	0.00319489	.	.	.	rs7172	.	.	.	.	.	.
chr1	146585894	146585894	T	C	ncRNA_exonic	.	146585828	146586028	NBPF13P	146585928	-	NBPF13P_1	34	INR	TCAGTCT	146585943	146585950	0	.	.	0.0103834	.	.	.	rs144510238	.	.	.	.	.	.
chr1	146585977	146585977	A	G	upstream	.	146585828	146586028	NBPF13P	146585928	-	NBPF13P_1	-49	INR	TCAGTCT	146585943	146585950	0	.	.	0.00239617	.	.	.	rs114379592	.	.	.	.	.	.
chr1	146585981	146585981	A	C	upstream	.	146585828	146586028	NBPF13P	146585928	-	NBPF13P_1	-53	INR	TCAGTCT	146585943	146585950	0	.	.	0.00159744	.	.	.	rs74822882	.	.	.	.	.	.
chr1	146714255	146714255	A	G	upstream	.	146714190	146714390	CHD1L	146714290	+	CHD1L_1	-35	DPE	AGTTG	146714299	146714304	0	.	.	0.690096	.	.	.	rs139398070	.	.	.	.	.	.
chr1	146714281	146714281	C	G	upstream	.	146714190	146714390	CHD1L	146714290	+	CHD1L_1	-9	DPE	AGTTG	146714299	146714304	0	.	.	0.283546	.	.	.	rs16833374	.	.	.	.	.	.
chr1	146714283	146714283	G	T	upstream	.	146714190	146714390	CHD1L	146714290	+	CHD1L_1	-7	DPE	AGTTG	146714299	146714304	0	.	.	.	.	.	.	rs16833376	.	.	.	.	.	.
chr1	146714323	146714323	G	C	UTR5	NM_004284:c.-31G>C,NM_001256337:c.-23372G>C,NM_001256338:c.-31G>C,NM_001256336:c.-10021G>C,NM_024568:c.-12301G>C	146714190	146714390	CHD1L	146714290	+	CHD1L_1	33	DPE	AGTTG	146714299	146714304	0	.	.	0.00179712	0.0004	0	0	rs80145888	.	.	.	.	.	.
chr1	146714354	146714354	A	T	exonic	.	146714190	146714390	CHD1L	146714290	+	CHD1L_1	64	DPE	AGTTG	146714299	146714304	0	nonsynonymous SNV	CHD1L:NM_001256338:exon1:c.A1T:p.M1L,CHD1L:NM_004284:exon1:c.A1T:p.M1L	0.00179712	0.0008	0	0	rs147717001	.	.	.	.	.	.
chr1	147013362	147013362	A	G	UTR5	NM_004326:c.-70274A>G	147013170	147013370	BCL9	147013270	+	BCL9_1	92	DPE	AGACA	147013174	147013179	0	.	.	0.538538	.	.	.	rs192971863	.	.	.	.	.	.
chr1	147245383	147245383	T	C	UTR5	NM_005266:c.-14037A>G	147245366	147245566	GJA5	147245466	-	GJA5_2	83	DPE	AGTTG	147245455	147245460	0	.	.	0.188299	.	.	.	rs79661940	.	.	.	.	.	.
chr1	147245474	147245474	G	C	upstream	.	147245366	147245566	GJA5	147245466	-	GJA5_2	-8	DPE	AGTTG	147245455	147245460	0	.	.	0.97484	.	.	.	rs1308154	.	.	.	.	.	.
chr1	147245497	147245497	C	T	upstream	.	147245366	147245566	GJA5	147245466	-	GJA5_2	-31	DPE	AGTTG	147245455	147245460	0	.	.	0.188299	.	.	.	rs78035560	.	.	.	.	.	.
chr1	147400465	147400465	C	G	upstream	.	147400405	147400605	GPR89B	147400505	+	GPR89B_1	-40	DPE	AGACC	147400563	147400568	0	.	.	0.00439297	.	.	.	rs74905404	.	.	.	.	.	.
chr1	147400513	147400513	C	T	UTR5	NM_016334:c.-137C>T	147400405	147400605	GPR89B	147400505	+	GPR89B_1	8	DPE	AGACC	147400563	147400568	0	.	.	0.0467252	.	.	.	rs146246134	.	.	.	.	.	.
chr1	147400526	147400526	G	T	UTR5	NM_016334:c.-124G>T	147400405	147400605	GPR89B	147400505	+	GPR89B_1	21	DPE	AGACC	147400563	147400568	0	.	.	0.00419329	.	.	.	rs188473258	.	.	.	.	.	.
chr1	1475801	1475801	C	T	upstream	.	1475640	1475840	TMEM240	1475740	-	TMEM240_1	-61	DPE	GGACA	1475720	1475725	0	.	.	0.0656949	.	.	.	rs765823361	.	.	.	.	.	.
chr1	147955368	147955368	T	C	UTR5	NM_001143883:c.-24A>G;NM_001135789:c.-24A>G	147955319	147955519	PPIAL4C	147955419	-	PPIAL4C_2	51	DPE	AGTTG	147955334	147955339	0	.	.	0.329473	0.0013	0.0003	0.0014	rs12124047	.	.	.	.	.	.
chr1	147955378	147955378	A	G	UTR5	NM_001143883:c.-34T>C;NM_001135789:c.-34T>C	147955319	147955519	PPIAL4C	147955419	-	PPIAL4C_2	41	DPE	AGTTG	147955334	147955339	0	.	.	0.271565	0.0003	0.0001	9.37e-05	rs370215598	.	.	.	.	.	.
chr1	148202622	148202622	-	T	intronic	.	148202436	148202636	PPIAL4D	148202536	-	PPIAL4D_1	-86	DPE	AGTTG	148202451	148202456	0	.	.	.	.	.	.	rs201058056	.	.	.	.	.	.
chr1	148346675	148346675	A	C	exonic	.	148346656	148346856	NBPF14	148346756	-	NBPF14_1	81	DPE	AGTCA	148346782	148346787	0	nonsynonymous SNV	NBPF8:NM_001037501:exon1:c.T82G:p.L28V,NBPF14:NM_015383:exon1:c.T82G:p.L28V,NBPF9:NM_001277444:exon2:c.T82G:p.L28V	0.0169728	0.0041	0	0.0002	rs141411511	.	.	.	.	.	.
chr1	148346714	148346714	T	C	exonic	.	148346656	148346856	NBPF14	148346756	-	NBPF14_1	42	DPE	AGTCA	148346782	148346787	0	nonsynonymous SNV	NBPF8:NM_001037501:exon1:c.A43G:p.M15V,NBPF14:NM_015383:exon1:c.A43G:p.M15V,NBPF9:NM_001277444:exon2:c.A43G:p.M15V	0.00958466	0.0026	0	0	rs185755543	.	.	.	.	.	.
chr1	148346762	148346762	C	T	ncRNA_exonic	.	148346656	148346856	NBPF14	148346756	-	NBPF14_1	-6	DPE	AGTCA	148346782	148346787	0	.	.	.	0.0044	0.0001	0.0003	rs565508158	.	.	.	.	.	.
chr1	148346783	148346783	A	G	ncRNA_exonic	.	148346656	148346856	NBPF14	148346756	-	NBPF14_1	-27	DPE	AGTCA	148346782	148346787	1	.	.	0.0113818	8.85e-05	0.0001	0.0002	rs185055265	.	.	.	.	.	.
chr1	148346785	148346785	T	C	ncRNA_exonic	.	148346656	148346856	NBPF14	148346756	-	NBPF14_1	-29	DPE	AGTCA	148346782	148346787	1	.	.	0.0113818	8.86e-05	0.0001	0.0002	rs568466324	.	.	.	.	.	.
chr1	148346845	148346845	A	C	ncRNA_intronic	.	148346829	148347029	NBPF8	148346929	-	NBPF8_1	84	DPE	GGTTC	148346952	148346957	0	.	.	.	.	.	.	rs144937079	.	.	.	.	.	.
chr1	148346957	148346957	C	T	ncRNA_intronic	.	148346829	148347029	NBPF8	148346929	-	NBPF8_1	-28	DPE	GGTTC	148346952	148346957	1	.	.	.	.	.	.	rs3811422	.	.	.	.	.	.
chr1	148346958	148346958	A	G	ncRNA_intronic	.	148346829	148347029	NBPF8	148346929	-	NBPF8_1	-29	DPE	GGTTC	148346952	148346957	0	.	.	.	.	.	.	rs61816761	.	.	.	.	.	.
chr1	148558236	148558236	A	G	ncRNA_intronic	.	148558087	148558287	NBPF15	148558187	+	NBPF15_1	49	#N/A	#N/A	#N/A	#N/A	#N/A	.	.	.	.	.	.	rs13376095	.	.	.	.	.	.
chr1	148558269	148558269	A	G	ncRNA_intronic	.	148558087	148558287	NBPF15	148558187	+	NBPF15_1	82	#N/A	#N/A	#N/A	#N/A	#N/A	.	.	.	.	.	.	rs75530805	.	.	.	.	.	.
chr1	148560880	148560880	C	T	ncRNA_intronic	.	148560746	148560946	NBPF15	148560846	+	NBPF15_2	34	DPE	GGTTC	148560883	148560888	0	.	.	0.0259585	.	.	.	rs79808464	.	.	.	.	.	.
chr1	148876073	148876073	C	T	ncRNA_intronic	.	148875939	148876139	LOC101927429	148876039	+	LOC101927429_1	34	DPE	AGTTG	148875989	148875994	0	.	.	.	.	.	.	rs11584340	.	.	.	.	.	.
chr1	148876127	148876127	G	C	ncRNA_intronic	.	148875939	148876139	LOC101927429	148876039	+	LOC101927429_1	88	DPE	AGTTG	148875989	148875994	0	.	.	.	.	.	.	rs2011331	.	.	.	.	.	.
chr1	148876129	148876129	A	G	ncRNA_intronic	.	148875939	148876139	LOC101927429	148876039	+	LOC101927429_1	90	DPE	AGTTG	148875989	148875994	0	.	.	.	.	.	.	rs74129466	.	.	.	.	.	.
chr1	148928224	148928224	G	C	ncRNA_intronic	.	148928212	148928412	LOC645166	148928312	+	LOC645166_1	-88	INR	CCACTCC	148928364	148928371	0	.	.	.	.	.	.	rs11588170	.	.	.	.	.	.
chr1	148930308	148930308	C	G	ncRNA_intronic	.	148930304	148930504	LOC645166	148930404	+	LOC645166_2	-96	DPE	GGACA	148930478	148930483	0	.	.	.	.	.	.	rs2297760	.	.	.	.	.	.
chr1	148930319	148930319	G	A	ncRNA_intronic	.	148930304	148930504	LOC645166	148930404	+	LOC645166_2	-85	DPE	GGACA	148930478	148930483	0	.	.	.	.	.	.	rs73005820	.	.	.	.	.	.
chr1	149288155	149288155	G	A	ncRNA_exonic	.	149288134	149288334	FAM231D	149288234	+	FAM231D_1	-79	DPE	AGACA	149288212	149288217	0	.	.	.	.	.	.	rs190000383	.	.	.	.	.	.
chr1	149288166	149288166	G	A	ncRNA_exonic	.	149288134	149288334	FAM231D	149288234	+	FAM231D_1	-68	DPE	AGACA	149288212	149288217	0	.	.	.	.	.	.	rs538731780	.	.	.	.	.	.
chr1	149576422	149576422	C	T	ncRNA_exonic	.	149576366	149576566	LINC00623	149576466	+	LINC00623_4	-44	INR	TCACTTC	149576474	149576481	0	.	.	.	.	.	.	rs7554507	.	.	.	.	.	.
chr1	149576434	149576434	C	-	ncRNA_exonic	.	149576366	149576566	LINC00623	149576466	+	LINC00623_4	-32	INR	TCACTTC	149576474	149576481	0	.	.	.	.	.	.	rs41267636	.	.	.	.	.	.
chr1	149576437	149576441	CCTCC	-	ncRNA_exonic	.	149576366	149576566	LINC00623	149576466	+	LINC00623_4	-29	INR	TCACTTC	149576474	149576481	0	.	.	.	.	.	.	rs12090614	.	.	.	.	.	.
chr1	149576437	149576444	CCTCCTCC	-	ncRNA_exonic	.	149576366	149576566	LINC00623	149576466	+	LINC00623_4	-29	INR	TCACTTC	149576474	149576481	0	.	.	.	.	.	.	rs200049205	.	.	.	.	.	.
chr1	149576483	149576483	G	A	ncRNA_exonic	.	149576366	149576566	LINC00623	149576466	+	LINC00623_4	17	INR	TCACTTC	149576474	149576481	0	.	.	.	.	.	.	rs144247009	.	.	.	.	.	.
chr1	149754169	149754169	C	G	upstream;downstream	.	149754149	149754349	FCGR1A	149754249	+	FCGR1A_1	-80	DPE	AGACA	149754292	149754297	0	.	.	0.0353435	.	.	.	rs1332496	.	.	.	.	.	.
chr1	149754276	149754276	T	C	UTR5;UTR3	NM_000566:c.-24T>C;NM_001161334:c.*513A>G	149754149	149754349	FCGR1A	149754249	+	FCGR1A_1	27	DPE	AGACA	149754292	149754297	0	.	.	0.0261581	0.0497	0.1485	0.0059	rs147765240	.	.	.	.	.	.
chr1	149783868	149783868	G	A	exonic	.	149783828	149784028	HIST2H2BF	149783928	-	HIST2H2BF_1	60	DPE	GGATC	149783867	149783872	1	nonsynonymous SNV	HIST2H2BF:NM_001024599:exon1:c.C11T:p.P4L,HIST2H2BF:NM_001161334:exon1:c.C11T:p.P4L	0.00239617	0.0023	0	6.06e-05	rs41268472	.	.	.	.	.	.
chr1	149783883	149783883	G	A	UTR5	NM_001161334:c.-5C>T,NM_001024599:c.-5C>T	149783828	149784028	HIST2H2BF	149783928	-	HIST2H2BF_1	45	DPE	GGATC	149783867	149783872	0	.	.	0.0125799	0.0067	0	0.0481	rs76864221	.	.	.	.	.	.
chr1	149783886	149783886	C	T	UTR5	NM_001161334:c.-8G>A,NM_001024599:c.-8G>A	149783828	149784028	HIST2H2BF	149783928	-	HIST2H2BF_1	42	DPE	GGATC	149783867	149783872	0	.	.	0.0265575	0.0508	0.0009	0.0093	rs190787852	.	.	.	.	.	.
chr1	149785242	149785242	C	G	upstream	.	149785136	149785336	HIST2H3D	149785236	-	HIST2H3D_1	-6	DPE	AGACA	149785278	149785283	0	.	.	0.00379393	0.0111	0	0.0084	rs1332499	.	.	.	.	.	.
chr1	149785255	149785255	G	A	upstream	.	149785136	149785336	HIST2H3D	149785236	-	HIST2H3D_1	-19	DPE	AGACA	149785278	149785283	0	.	.	0.00539137	0.0115	0	0.003	rs1332500	.	.	.	.	.	.
chr1	149858180	149858180	G	T	exonic	.	149858132	149858332	HIST2H2BE	149858232	-	HIST2H2BE_1	52	DPE	AGACA	149858194	149858199	0	nonsynonymous SNV	HIST2H2BE:NM_003528:exon1:c.C11A:p.P4Q	0.000599042	0.0008	0	0	rs115678527	.	.	.	.	.	.
chr1	149858202	149858202	G	A	UTR5	NM_003528:c.-12C>T	149858132	149858332	HIST2H2BE	149858232	-	HIST2H2BE_1	30	DPE	AGACA	149858194	149858199	0	.	.	0.00239617	0.0006	0	0	rs200726756	.	.	.	.	.	.
chr1	149858211	149858211	C	G	UTR5	NM_003528:c.-21G>C	149858132	149858332	HIST2H2BE	149858232	-	HIST2H2BE_1	21	DPE	AGACA	149858194	149858199	0	.	.	0.00139776	0.0025	0	0	rs533519154	.	.	.	.	.	.
chr1	149858218	149858218	G	A	UTR5	NM_003528:c.-28C>T	149858132	149858332	HIST2H2BE	149858232	-	HIST2H2BE_1	14	DPE	AGACA	149858194	149858199	0	.	.	0.000998403	0.0003	0	6.55e-05	rs115120266	.	.	.	.	.	.
chr1	149858223	149858223	G	A	UTR5	NM_003528:c.-33C>T	149858132	149858332	HIST2H2BE	149858232	-	HIST2H2BE_1	9	DPE	AGACA	149858194	149858199	0	.	.	0.000399361	3.46e-05	0	0	rs113402613	.	.	.	.	.	.
chr1	149858313	149858313	G	C	upstream;downstream	.	149858132	149858332	HIST2H2BE	149858232	-	HIST2H2BE_1	-81	DPE	AGACA	149858194	149858199	0	.	.	0.00419329	.	.	.	rs796781846	.	.	.	.	.	.
chr1	149858435	149858435	A	G	upstream;downstream	.	149858424	149858624	HIST2H2AC	149858524	+	HIST2H2AC_1	-89	BRE	CCGCGCC	149858556	149858563	0	.	.	0.00119808	.	.	.	rs58235635	.	.	.	.	.	.
chr1	149858457	149858457	G	A	upstream;downstream	.	149858424	149858624	HIST2H2AC	149858524	+	HIST2H2AC_1	-67	BRE	CCGCGCC	149858556	149858563	0	.	.	0.000599042	.	.	.	rs200129394	.	.	.	.	.	.
chr1	149858520	149858520	C	G	upstream;downstream	.	149858424	149858624	HIST2H2AC	149858524	+	HIST2H2AC_1	-4	BRE	CCGCGCC	149858556	149858563	0	.	.	0.00479233	0.0149	0	0.0073	rs4999559	.	.	.	.	.	.
chr1	149858575	149858575	G	A	exonic	.	149858424	149858624	HIST2H2AC	149858524	+	HIST2H2AC_1	51	BRE	CCGCGCC	149858556	149858563	0	synonymous SNV	HIST2H2AC:NM_003517:exon1:c.G51A:p.S17S	0.0181709	0.0156	0.0117	0.0004	rs191474114	.	.	.	.	.	.
chr1	149878460	149878460	G	A	UTR5	NM_001278719:c.-18C>T	149878443	149878643	SV2A	149878543	-	SV2A_1	83	DPE	AGTTA	149878499	149878504	0	.	.	0.000599042	0.0001	0.0015	0	rs200075825	.	.	.	.	.	.
chr1	149878469	149878469	G	A	UTR5	NM_001278719:c.-27C>T	149878443	149878643	SV2A	149878543	-	SV2A_1	74	DPE	AGTTA	149878499	149878504	0	.	.	0.000399361	2.81e-05	0	0	rs6671524	.	.	.	.	.	.
chr1	149908174	149908174	A	G	UTR5	NM_181873:c.-117T>C	149908166	149908366	MTMR11	149908266	-	MTMR11_1	92	DPE	AGACA	149908306	149908311	0	.	.	0.0129792	.	.	.	rs28924721	.	.	.	.	.	.
chr1	149908182	149908182	G	A	UTR5	NM_181873:c.-125C>T	149908166	149908366	MTMR11	149908266	-	MTMR11_1	84	DPE	AGACA	149908306	149908311	0	.	.	0.0411342	.	.	.	rs447187	.	.	.	.	.	.
chr1	149908362	149908362	T	C	intronic	.	149908166	149908366	MTMR11	149908266	-	MTMR11_1	-96	DPE	AGACA	149908306	149908311	0	.	.	0.000599042	.	.	.	rs6693927	.	.	.	.	.	.
chr1	149908718	149908718	G	A	UTR5	NM_001145862:c.-178C>T	149908691	149908891	MTMR11	149908791	-	MTMR11_2	73	DPE	AGTCG	149908762	149908767	0	.	.	0.0395367	.	.	.	rs6670380	.	.	.	.	.	.
chr1	149982626	149982626	A	G	UTR5	NM_020205:c.-33181T>C	149982586	149982786	OTUD7B	149982686	-	OTUD7B_1	60	INR	CCAGTTT	149982705	149982712	0	.	.	0.365216	.	.	.	rs115523503	.	.	.	.	.	.
chr1	150039678	150039678	G	A	UTR5	NM_007259:c.-237G>A	150039624	150039824	VPS45	150039724	+	VPS45_2	-46	DPE	GGTCC	150039741	150039746	0	.	.	0.764577	.	.	.	rs146820532	.	.	.	.	.	.
chr1	150039700	150039700	C	T	UTR5	NM_007259:c.-215C>T	150039624	150039824	VPS45	150039724	+	VPS45_2	-24	DPE	GGTCC	150039741	150039746	0	.	.	0.000399361	.	.	.	rs146790202	.	.	.	.	.	.
chr1	150039753	150039753	C	A	UTR5	NM_007259:c.-162C>A,NM_001279354:c.-949C>A,NM_001279355:c.-162C>A	150039624	150039824	VPS45	150039724	+	VPS45_2	29	DPE	GGTCC	150039741	150039746	0	.	.	0.000399361	.	.	.	rs79228057	.	.	.	.	.	.
chr1	150208411	150208411	-	AC	UTR5	NM_001136478:c.-278_-277insGT,NM_001280560:c.-278_-277insGT,NM_001280559:c.-278_-277insGT,NM_030920:c.-278_-277insGT	150208404	150208604	ANP32E	150208504	-	ANP32E_2	93	INR	TCACATT	150208540	150208547	0	.	.	0.0169728	.	.	.	rs188086445	.	.	.	.	.	.
chr1	150245157	150245157	T	G	intronic	.	150245101	150245301	C1orf54	150245201	+	C1orf145_2	-44	DPE	AGTTG	150245109	150245114	0	.	.	.	.	.	.	rs3006473	.	.	.	.	.	.
chr1	150245177	150245177	G	A	intronic	.	150245101	150245301	C1orf54	150245201	+	C1orf145_2	-24	DPE	AGTTG	150245109	150245114	0	.	.	0.000798722	2.47e-05	0	0	rs527424499	.	.	.	.	.	.
chr1	150266338	150266338	T	A	UTR5	NM_018997:c.-449T>A	150266161	150266361	MRPS21	150266261	+	MRPS21_1	77	DPE	AGTCA	150266171	150266176	0	.	.	0.492412	.	.	.	rs113771909	.	.	.	.	.	.
chr1	150293957	150293957	A	G	UTR5	NM_004698:c.-3444A>G	150293827	150294027	PRPF3	150293927	+	PRPF3_1	30	DPE	GGTTC	150293836	150293841	0	.	.	0.00738818	.	.	.	rs12217109	.	.	.	.	.	.
chr1	150459816	150459816	C	G	upstream	.	150459739	150459939	TARS2	150459839	+	TARS2_1	-23	DPE	AGACA	150459829	150459834	0	.	.	0.134984	.	.	.	rs12408314	.	.	.	.	.	.
chr1	150459894	150459897	TGTT	-	UTR5	NM_025150:c.-33_-30del-,NM_001271896:c.-33_-30del-,NM_001271895:c.-33_-30del-	150459739	150459939	TARS2	150459839	+	TARS2_1	55	DPE	AGACA	150459829	150459834	0	.	.	0.072484	0.0346	0.0518	0.0035	rs114699524	.	.	.	.	.	.
chr1	150459905	150459905	G	A	UTR5	NM_025150:c.-22G>A,NM_001271896:c.-22G>A,NM_001271895:c.-22G>A	150459739	150459939	TARS2	150459839	+	TARS2_1	66	DPE	AGACA	150459829	150459834	0	.	.	0.00299521	0.0009	0	0	rs115369447	.	.	.	.	.	.
chr1	150464913	150464913	A	G	exonic	.	150464720	150464920	MIR6878	150464820	+	MIR6878_1	93	DPE	GGACA	150464778	150464783	0	nonsynonymous SNV	TARS2:NM_001271895:exon7:c.A722G:p.Q241R,TARS2:NM_025150:exon7:c.A722G:p.Q241R	0.00159744	0.0003	0.0039	0	rs184929047	.	.	.	.	.	.
chr1	150480473	150480473	G	A	upstream;downstream	.	150480386	150480586	ECM1	150480486	+	ECM1_1	-13	DPE	AGACA	150480547	150480552	0	.	.	0.00778754	.	.	.	rs189044509	.	.	.	.	.	.
chr1	150480499	150480499	G	T	UTR5	NM_022664:c.-187G>T,NM_001202858:c.-187G>T,NM_004425:c.-187G>T	150480386	150480586	ECM1	150480486	+	ECM1_1	13	DPE	AGACA	150480547	150480552	0	.	.	0.00579073	.	.	.	rs75797406	.	.	.	.	.	.
chr1	150480571	150480571	G	A	UTR5	NM_022664:c.-115G>A,NM_001202858:c.-115G>A,NM_004425:c.-115G>A	150480386	150480586	ECM1	150480486	+	ECM1_1	85	DPE	AGACA	150480547	150480552	0	.	.	0.0533147	.	.	.	rs7535476	.	.	.	.	.	.
chr1	150480582	150480582	-	A	UTR5	NM_022664:c.-104_-103insA,NM_001202858:c.-104_-103insA,NM_004425:c.-104_-103insA	150480386	150480586	ECM1	150480486	+	ECM1_1	96	DPE	AGACA	150480547	150480552	0	.	.	0.000998403	.	.	.	rs11488668	.	.	.	.	.	.
chr1	150488327	150488327	C	T	ncRNA_exonic	.	150488132	150488332	FALEC	150488232	+	FALEC_1	95	DPE	GGACA	150488253	150488258	0	.	.	0.0327476	.	.	.	rs4595398	.	.	.	.	.	.
chr1	150524368	150524368	-	A	intronic	.	150524304	150524504	MIR4257	150524404	+	MIR4257_1	-36	DPE	AGTTG	150524484	150524489	0	.	.	.	.	.	.	rs191511743	.	.	.	.	.	.
chr1	150524368	150524368	A	-	intronic	.	150524304	150524504	MIR4257	150524404	+	MIR4257_1	-36	DPE	AGTTG	150524484	150524489	0	.	.	.	0.3549	0.3333	0.4643	rs3806233	.	.	.	.	.	.
chr1	150602118	150602118	C	T	upstream	.	150601998	150602198	ENSA	150602098	-	ENSA_2	-20	DPE	GGACA	150602018	150602023	0	.	.	0.000998403	.	.	.	rs3806234	.	.	.	.	.	.
chr1	150954532	150954532	C	T	UTR5	NM_003568:c.-1050C>T	150954398	150954598	ANXA9	150954498	+	ANXA9_1	34	DPE	GGACC	150954502	150954507	0	.	.	0.00738818	.	.	.	rs58021050	.	.	.	.	.	.
chr1	150980281	150980281	T	C	intronic	.	150980125	150980325	MINDY1	150980225	-	MINDY1_3	-56	DPE	AGTTA	150980228	150980233	0	.	.	0.309505	.	.	.	rs148808005	.	.	.	.	.	.
chr1	150980955	150980955	A	T	UTR5	NM_001303242:c.-154A>T,NM_021222:c.-154A>T,NM_001303243:c.-10115A>T,NM_001303229:c.-17062A>T	150980766	150980966	PRUNE1	150980866	+	PRUNE1_1	89	DPE	GGACA	150980780	150980785	0	.	.	0.00179712	.	.	.	rs186404654	.	.	.	.	.	.
chr1	151008972	151008972	G	A	upstream;downstream	.	151008928	151009128	BNIPL	151009028	+	BNIPL_1	-56	DPE	AGACA	151009105	151009110	0	.	.	0.00419329	.	.	.	rs556873163	.	.	.	.	.	.
chr1	151009020	151009020	G	A	upstream;downstream	.	151008928	151009128	BNIPL	151009028	+	BNIPL_1	-8	DPE	AGACA	151009105	151009110	0	.	.	0.00319489	.	.	.	rs116110657	.	.	.	.	.	.
chr1	151009119	151009119	G	0	UTR5	NM_138278:c.-83G>0,NM_001159642:c.-2197G>0	151008928	151009128	BNIPL	151009028	+	BNIPL_1	91	DPE	AGACA	151009105	151009110	0	.	.	.	.	.	.	rs35240348	.	.	.	.	.	.
chr1	151009119	151009119	G	C	UTR5	NM_138278:c.-83G>C,NM_001159642:c.-2197G>C	151008928	151009128	BNIPL	151009028	+	BNIPL_1	91	DPE	AGACA	151009105	151009110	0	.	.	0.00299521	.	.	.	rs770734530	.	.	.	.	.	.
chr1	151020276	151020276	C	A	UTR5	NM_017860:c.-48C>A	151020115	151020315	C1orf56	151020215	+	C1orf146_1	61	DPE	GGTTC	151020118	151020123	0	.	.	0.00579073	0.0019	0	0.0211	rs778518509	.	.	.	.	.	.
chr1	151042980	151042980	C	T	upstream	.	151042953	151043153	GABPB2	151043053	+	GABPB2_1	-73	DPE	GGTTC	151042957	151042962	0	.	.	0.0573083	.	.	.	rs112438704	.	.	.	.	.	.
chr1	151138355	151138355	G	C	UTR5	NM_001136543:c.-97C>G,NM_212551:c.-621C>G	151138324	151138524	LYSMD1	151138424	-	LYSMD1_2	69	INR	TCATTTC	151138381	151138388	0	.	.	0.00339457	.	.	.	rs540566011	.	.	.	.	.	.
chr1	151138424	151138424	C	T	UTR5	NM_001136543:c.-166G>A	151138324	151138524	LYSMD1	151138424	-	LYSMD1_2	0	INR	TCATTTC	151138381	151138388	0	.	.	0.000399361	.	.	.	rs565610766	.	.	.	.	.	.
chr1	151138447	151138447	A	C	intronic	.	151138324	151138524	LYSMD1	151138424	-	LYSMD1_2	-23	INR	TCATTTC	151138381	151138388	0	.	.	0.0165735	.	.	.	rs150756179	.	.	.	.	.	.
chr1	151138550	151138550	-	C	UTR5	NM_024041:c.-79_-78insC,NM_001204856:c.-451_-450insC	151138397	151138597	SCNM1	151138497	+	SCNM1_1	53	DPE	GGATC	151138467	151138472	0	.	.	0.00459265	.	.	.	rs116493308	.	.	.	.	.	.
chr1	151162629	151162629	G	A	UTR5	NM_005997:c.-32C>T,NM_001271088:c.-32C>T,NM_001271087:c.-32C>T	151162589	151162789	VPS72	151162689	-	VPS72_1	60	DPE	AGTCG	151162699	151162704	0	.	.	0.00119808	0.0031	0	0	rs140644728	.	.	.	.	.	.
chr1	151171029	151171029	-	T	UTR5	NM_003557:c.-444_-443insT,NM_001135636:c.-444_-443insT,NM_001135638:c.-444_-443insT,NM_001135637:c.-444_-443insT	151170920	151171120	PIP5K1A	151171020	+	PIP5K1A_2	9	DPE	GGTTA	151171084	151171089	0	.	.	0.0265575	.	.	.	rs374344642	.	.	.	.	.	.
chr1	151171090	151171090	G	A	UTR5	NM_003557:c.-383G>A,NM_001135636:c.-383G>A,NM_001135638:c.-383G>A,NM_001135637:c.-383G>A	151170920	151171120	PIP5K1A	151171020	+	PIP5K1A_2	70	DPE	GGTTA	151171084	151171089	0	.	.	0.00359425	.	.	.	rs114520922	.	.	.	.	.	.
chr1	151171091	151171091	G	C	UTR5	NM_003557:c.-382G>C,NM_001135636:c.-382G>C,NM_001135638:c.-382G>C,NM_001135637:c.-382G>C	151170920	151171120	PIP5K1A	151171020	+	PIP5K1A_2	71	DPE	GGTTA	151171084	151171089	0	.	.	0.0207668	.	.	.	rs555270772	.	.	.	.	.	.
chr1	151171098	151171098	G	A	UTR5	NM_003557:c.-375G>A,NM_001135636:c.-375G>A,NM_001135638:c.-375G>A,NM_001135637:c.-375G>A	151170920	151171120	PIP5K1A	151171020	+	PIP5K1A_2	78	DPE	GGTTA	151171084	151171089	0	.	.	0.000399361	.	.	.	rs573451074	.	.	.	.	.	.
chr1	151254003	151254003	G	A	upstream	.	151253930	151254130	ZNF687	151254030	+	ZNF687_1	-27	INR	CCAAATC	151254044	151254051	0	.	.	0.0257588	0.0044	0	0	rs532885644	.	.	.	.	.	.
chr1	151254023	151254023	A	C	upstream	.	151253930	151254130	ZNF687	151254030	+	ZNF687_1	-7	INR	CCAAATC	151254044	151254051	0	.	.	0.11222	0.1252	0.0546	0.0972	rs111939539	.	.	.	.	.	.
chr1	151254036	151254036	T	A	UTR5	NM_001304764:c.-4732T>A	151253930	151254130	ZNF687	151254030	+	ZNF687_1	6	INR	CCAAATC	151254044	151254051	0	.	.	0.0229633	0.0337	0.0208	0.0301	rs116366888	.	.	.	.	.	.
chr1	151254041	151254041	T	C	UTR5	NM_001304764:c.-4727T>C	151253930	151254130	ZNF687	151254030	+	ZNF687_1	11	INR	CCAAATC	151254044	151254051	0	.	.	0.745208	0.7411	0.6929	0.7055	rs188748675	.	.	.	.	.	.
chr1	151345119	151345119	C	T	UTR5	NM_001258289:c.-2744G>A,NM_003944:c.-2G>A,NM_001258288:c.-2G>A	151345110	151345310	SELENBP1	151345210	-	SELENBP1_1	91	DPE	GGATA	151345288	151345293	0	.	.	0.00339457	0.0013	0.0001	6.06e-05	rs115756915	.	.	.	.	.	.
chr1	151345170	151345170	G	A	UTR5	NM_001258289:c.-2795C>T,NM_003944:c.-53C>T,NM_001258288:c.-53C>T	151345110	151345310	SELENBP1	151345210	-	SELENBP1_1	40	DPE	GGATA	151345288	151345293	0	.	.	0.00159744	.	.	.	rs181547215	.	.	.	.	.	.
chr1	151345226	151345226	G	A	upstream	.	151345110	151345310	SELENBP1	151345210	-	SELENBP1_1	-16	DPE	GGATA	151345288	151345293	0	.	.	0.00339457	.	.	.	rs114697636	.	.	.	.	.	.
chr1	151345233	151345235	AGA	-	upstream	.	151345110	151345310	SELENBP1	151345210	-	SELENBP1_1	-23	DPE	GGATA	151345288	151345293	0	.	.	0.023762	.	.	.	rs144972541	.	.	.	.	.	.
chr1	151345273	151345273	T	C	upstream	.	151345110	151345310	SELENBP1	151345210	-	SELENBP1_1	-63	DPE	GGATA	151345288	151345293	0	.	.	0.00958466	.	.	.	rs373895916	.	.	.	.	.	.
chr1	151371978	151371978	C	T	upstream	.	151371940	151372140	PSMB4	151372040	+	PSMB4_1	-62	INR	TCACTTC	151372007	151372014	0	.	.	0.00279553	.	.	.	rs557062636	.	.	.	.	.	.
chr1	151372004	151372004	A	C	upstream	.	151371940	151372140	PSMB4	151372040	+	PSMB4_1	-36	INR	TCACTTC	151372007	151372014	0	.	.	0.00658946	.	.	.	rs538416060	.	.	.	.	.	.
chr1	151372047	151372047	C	T	UTR5	NM_002796:c.-17C>T	151371940	151372140	PSMB4	151372040	+	PSMB4_1	7	INR	TCACTTC	151372007	151372014	0	.	.	0.184105	0.0943	0.3996	0.0932	rs563641242	.	.	.	.	.	.
chr1	151372081	151372081	G	A	exonic	.	151371940	151372140	PSMB4	151372040	+	PSMB4_1	41	INR	TCACTTC	151372007	151372014	0	synonymous SNV	PSMB4:NM_002796:exon1:c.G18A:p.G6G	0.00299521	0.001	0.0123	0.0005	rs770630717	.	.	.	.	.	.
chr1	151372131	151372131	G	A	exonic	.	151371940	151372140	PSMB4	151372040	+	PSMB4_1	91	INR	TCACTTC	151372007	151372014	0	nonsynonymous SNV	PSMB4:NM_002796:exon1:c.G68A:p.R23H	0.000399361	8.31e-06	0	0	rs59310765	ID=COSM1639499;OCCURENCE=1(stomach)	.	.	.	.	.
chr1	151372138	151372138	G	A	exonic	.	151371940	151372140	PSMB4	151372040	+	PSMB4_1	98	INR	TCACTTC	151372007	151372014	0	synonymous SNV	PSMB4:NM_002796:exon1:c.G75A:p.P25P	0.493011	0.6746	0.2253	0.69	rs12087877	.	.	.	.	.	.
chr1	151414611	151414611	C	T	exonic	.	151414581	151414781	POGZ	151414681	-	POGZ_1	70	INR	TCACATT	151414648	151414655	0	nonsynonymous SNV	POGZ:NM_207171:exon1:c.G70A:p.V24I,POGZ:NM_001194937:exon2:c.G70A:p.V24I,POGZ:NM_001194938:exon2:c.G70A:p.V24I,POGZ:NM_015100:exon2:c.G70A:p.V24I,POGZ:NM_145796:exon2:c.G70A:p.V24I	0.000399361	0.0001	0	6.09e-05	rs115612322	.	.	.	.	.	.
chr1	151414684	151414684	A	G	intronic	.	151414581	151414781	POGZ	151414681	-	POGZ_1	-3	INR	TCACATT	151414648	151414655	0	.	.	0.0061901	0.0014	0	0	rs187712710	.	.	.	.	.	.
chr1	151414745	151414745	T	C	intronic	.	151414581	151414781	POGZ	151414681	-	POGZ_1	-64	INR	TCACATT	151414648	151414655	0	.	.	0.028754	.	.	.	rs577768762	.	.	.	.	.	.
chr1	151512741	151512741	C	T	upstream	.	151512684	151512884	TUFT1	151512784	+	TUFT1_2	-43	DPE	AGACA	151512794	151512799	0	.	.	0.00199681	.	.	.	rs6668968	.	.	.	.	.	.
chr1	151512780	151512780	C	A	upstream	.	151512684	151512884	TUFT1	151512784	+	TUFT1_2	-4	DPE	AGACA	151512794	151512799	0	.	.	0.0091853	.	.	.	rs41302545	.	.	.	.	.	.
chr1	151512802	151512802	G	T	UTR5	NM_001126337:c.-41G>T,NM_020127:c.-41G>T,NM_001301317:c.-21414G>T	151512684	151512884	TUFT1	151512784	+	TUFT1_2	18	DPE	AGACA	151512794	151512799	0	.	.	0.115016	0.1633	0.0453	0.1508	rs2072658	.	.	.	.	.	.
chr1	151512803	151512803	G	A	UTR5	NM_001126337:c.-40G>A,NM_020127:c.-40G>A,NM_001301317:c.-21413G>A	151512684	151512884	TUFT1	151512784	+	TUFT1_2	19	DPE	AGACA	151512794	151512799	0	.	.	0.00559105	0.0013	0	0	rs6426859	.	.	.	.	.	.
chr1	151512879	151512879	G	C	exonic	.	151512684	151512884	TUFT1	151512784	+	TUFT1_2	95	DPE	AGACA	151512794	151512799	0	nonsynonymous SNV	TUFT1:NM_001126337:exon1:c.G37C:p.V13L,TUFT1:NM_020127:exon1:c.G37C:p.V13L	0.00259585	0.0012	0	6.06e-05	rs114277815	.	.	.	.	.	.
chr1	151518212	151518212	C	T	intronic	.	151518171	151518371	MIR554	151518271	+	MIR554_1	-59	DPE	GGTTC	151518334	151518339	0	.	.	0.000798722	.	.	.	rs77161460	.	.	.	.	.	.
chr1	151518284	151518284	T	G	ncRNA_exonic	.	151518171	151518371	MIR554	151518271	+	MIR554_1	13	DPE	GGTTC	151518334	151518339	0	.	.	0.0225639	0.0089	0	6.97e-05	rs28411375	.	.	.	.	.	.
chr1	151688828	151688828	G	A	UTR5	NM_001172649:c.-332C>T,NM_007185:c.-332C>T,NM_001291107:c.-332C>T,NM_001291106:c.-332C>T	151688692	151688892	CELF3	151688792	-	CELF3_1	-36	DPE	AGTTG	151688858	151688863	0	.	.	0.177316	.	.	.	rs1061122	.	.	.	.	.	.
chr1	151689331	151689331	G	C	upstream	.	151689196	151689396	CELF3	151689296	-	CELF3_2	-35	INR	TCAGTCT	151689336	151689343	0	.	.	0.0297524	.	.	.	rs4845397	.	.	.	.	.	.
chr1	151735441	151735441	G	A	intronic	.	151735344	151735544	OAZ3	151735444	+	OAZ3_1	-3	DPE	AGTTG	151735350	151735355	0	.	.	0.0625	0.0836	0.018	0.09	rs1218586	.	.	.	.	.	.
chr1	151735493	151735493	C	T	exonic	.	151735344	151735544	OAZ3	151735444	+	OAZ3_1	49	DPE	AGTTG	151735350	151735355	0	nonsynonymous SNV	MRPL9:NM_001300733:exon2:c.G283A:p.E95K,MRPL9:NM_031420:exon2:c.G283A:p.E95K	0.000399361	0.0017	0	6.08e-05	rs146000501	.	.	.	.	.	.
chr1	151735992	151735992	C	T	exonic	.	151735855	151736055	OAZ3	151735955	+	OAZ3_2	37	BRE	GGGCGCC	151735943	151735950	0	unknown	UNKNOWN	0.00439297	0.003	0.0296	0.0015	rs570755614	.	.	.	.	.	.
chr1	151739221	151739222	CT	-	exonic	.	151739030	151739230	OAZ3	151739130	+	OAZ3_3	91	DPE	GGTCA	151739113	151739118	0	unknown	UNKNOWN	.	0	0	0	rs147455146	.	.	.	.	.	.
chr1	151777927	151777927	C	T	upstream;downstream	.	151777818	151778018	LINGO4	151777918	-	LINGO4_1	-9	#N/A	#N/A	#N/A	#N/A	#N/A	.	.	0.0171725	.	.	.	rs190251382	.	.	.	.	.	.
chr1	151777928	151777928	-	T	upstream;downstream	.	151777818	151778018	LINGO4	151777918	-	LINGO4_1	-10	#N/A	#N/A	#N/A	#N/A	#N/A	.	.	.	.	.	.	rs369208245	.	.	.	.	.	.
chr1	151777929	151777929	T	-	upstream;downstream	.	151777818	151778018	LINGO4	151777918	-	LINGO4_1	-11	#N/A	#N/A	#N/A	#N/A	#N/A	.	.	0.0603035	.	.	.	rs138322198	.	.	.	.	.	.
chr1	151777940	151777940	C	-	upstream;downstream	.	151777818	151778018	LINGO4	151777918	-	LINGO4_1	-22	#N/A	#N/A	#N/A	#N/A	#N/A	.	.	.	.	.	.	rs74860741	.	.	.	.	.	.
chr1	151777941	151777942	CT	-	upstream;downstream	.	151777818	151778018	LINGO4	151777918	-	LINGO4_1	-23	#N/A	#N/A	#N/A	#N/A	#N/A	.	.	.	.	.	.	rs200873018	.	.	.	.	.	.
chr1	151798490	151798490	C	T	UTR5	NM_001001523:c.-78G>A	151798453	151798653	RORC	151798553	-	RORC_1	63	DPE	GGATG	151798648	151798653	0	.	.	0.00139776	.	.	.	rs146522403	.	.	.	.	.	.
chr1	151804422	151804422	T	G	upstream	.	151804248	151804448	RORC	151804348	-	RORC_2	-74	DPE	GGACA	151804402	151804407	0	.	.	0.00758786	.	.	.	rs116206485	.	.	.	.	.	.
chr1	151826095	151826095	A	G	UTR5	NM_182578:c.-54T>C	151826073	151826273	THEM5	151826173	-	THEM5_1	78	DPE	GGACA	151826249	151826254	0	.	.	0.00179712	.	.	.	rs566845073	.	.	.	.	.	.
chr1	151826151	151826151	C	T	UTR5	NM_182578:c.-110G>A	151826073	151826273	THEM5	151826173	-	THEM5_1	22	DPE	GGACA	151826249	151826254	0	.	.	0.000998403	.	.	.	rs184506458	.	.	.	.	.	.
chr1	152009469	152009469	G	C	UTR5	NM_005620:c.-78C>G	152009411	152009611	S100A11	152009511	-	S100A11_1	42	DPE	AGACA	152009522	152009527	0	.	.	0.00259585	.	.	.	rs193116209	.	.	.	.	.	.
chr1	152009530	152009530	T	C	upstream	.	152009411	152009611	S100A11	152009511	-	S100A11_1	-19	DPE	AGACA	152009522	152009527	0	.	.	0.875799	.	.	.	rs535357645	.	.	.	.	.	.
chr1	152285861	152285861	G	A	exonic	.	152285834	152286034	FLG-AS1	152285934	+	FLG-AS1_1	-73	DPE	AGTCA	152285923	152285928	0	stopgain	FLG:NM_002016:exon3:c.C1501T:p.R501X	0.00339457	0.0087	0	0.0013	rs115929779	.	Pathogenic|other|Pathogenic	Ichthyosis_vulgaris|Dermatitis\x2c_atopic\x2c_2\x2c_susceptibility_to|not_provided	RCV000017712.30|RCV000017713.3|RCV000255693.1	MedGen:OMIM|.|MedGen	C0079584:146700|.|CN221809
chr1	152285868	152285868	C	G	exonic	.	152285834	152286034	FLG-AS1	152285934	+	FLG-AS1_1	-66	DPE	AGTCA	152285923	152285928	0	nonsynonymous SNV	FLG:NM_002016:exon3:c.G1494C:p.E498D	0.00678914	0.0024	0	6.06e-05	rs765940586	.	.	.	.	.	.
chr1	152285877	152285877	C	T	exonic	.	152285834	152286034	FLG-AS1	152285934	+	FLG-AS1_1	-57	DPE	AGTCA	152285923	152285928	0	synonymous SNV	FLG:NM_002016:exon3:c.G1485A:p.S495S	0.0131789	0.0046	0.0005	0.0002	rs11264331	.	.	.	.	.	.
chr1	152285907	152285907	G	A	exonic	.	152285834	152286034	FLG-AS1	152285934	+	FLG-AS1_1	-27	DPE	AGTCA	152285923	152285928	0	synonymous SNV	FLG:NM_002016:exon3:c.C1455T:p.T485T	0.0107827	0.0019	0.0225	0.0013	rs200922590	.	.	.	.	.	.
chr1	152285930	152285930	G	A	exonic	.	152285834	152286034	FLG-AS1	152285934	+	FLG-AS1_1	-4	DPE	AGTCA	152285923	152285928	0	nonsynonymous SNV	FLG:NM_002016:exon3:c.C1432T:p.P478S	0.344649	0.2613	0.582	0.4261	rs368201439	.	.	.	.	.	.
chr1	152286002	152286002	T	C	exonic	.	152285834	152286034	FLG-AS1	152285934	+	FLG-AS1_1	68	DPE	AGTCA	152285923	152285928	0	nonsynonymous SNV	FLG:NM_002016:exon3:c.A1360G:p.T454A	0.464058	0.2949	0.6055	0.4278	rs376567324	.	.	.	.	.	.
chr1	152286003	152286003	G	A	exonic	.	152285834	152286034	FLG-AS1	152285934	+	FLG-AS1_1	69	DPE	AGTCA	152285923	152285928	0	synonymous SNV	FLG:NM_002016:exon3:c.C1359T:p.S453S	0.0155751	0.004	0.0001	0.0005	rs538706208	.	.	.	.	.	.
chr1	152286032	152286032	C	T	exonic	.	152285834	152286034	FLG-AS1	152285934	+	FLG-AS1_1	98	DPE	AGTCA	152285923	152285928	0	nonsynonymous SNV	FLG:NM_002016:exon3:c.G1330A:p.G444R	0.287141	0.2287	0.5609	0.3699	rs11264333	.	.	.	.	.	.
chr1	152487034	152487034	T	C	intronic	.	152486877	152487077	CRCT1	152486977	+	CRCT1_1	57	DPE	GGTTC	152486934	152486939	0	.	.	0.102835	.	.	.	rs551476033	.	.	.	.	.	.
chr1	152553045	152553045	G	T	upstream	.	152552880	152553080	LCE3D	152552980	-	LCE3D_1	-65	DPE	GGACA	152552934	152552939	0	.	.	0.0105831	.	.	.	rs113566311	.	.	.	.	.	.
chr1	152595565	152595565	C	G	exonic	.	152595479	152595679	LCE3A	152595579	-	LCE3A_1	14	DPE	AGACA	152595505	152595510	0	nonsynonymous SNV	LCE3A:NM_178431:exon1:c.G15C:p.Q5H	0.00179712	0.0008	0.0111	6.06e-05	rs200590297	.	.	.	.	.	.
chr1	152595617	152595617	C	G	upstream	.	152595479	152595679	LCE3A	152595579	-	LCE3A_1	-38	DPE	AGACA	152595505	152595510	0	.	.	0.000599042	0.0001	0	0.0008	rs200017605	.	.	.	.	.	.
chr1	152627923	152627923	C	A	intergenic	dist=32344;dist=7964	152627852	152628052	LINC00302	152627952	+	LINC00302_1	-29	DPE	AGACA	152628002	152628007	0	.	.	0.014976	.	.	.	rs201598745	.	.	.	.	.	.
chr1	152627991	152627991	C	T	intergenic	dist=32412;dist=7896	152627852	152628052	LINC00302	152627952	+	LINC00302_1	39	DPE	AGACA	152628002	152628007	0	.	.	0.0297524	.	.	.	rs114720269	.	.	.	.	.	.
chr1	152635911	152635911	T	C	intronic	.	152635786	152635986	LCE2D	152635886	+	LCE2D_1	25	DPE	AGACA	152635831	152635836	0	.	.	0.0692891	.	.	.	rs145938518	.	.	.	.	.	.
chr1	152681468	152681468	-	A	upstream	.	152681422	152681622	LCE4A	152681522	+	LCE4A_1	-54	DPE	AGATG	152681549	152681554	0	.	.	0.00139776	.	.	.	rs112636963	.	.	.	.	.	.
chr1	152681469	152681469	A	-	upstream	.	152681422	152681622	LCE4A	152681522	+	LCE4A_1	-53	DPE	AGATG	152681549	152681554	0	.	.	.	.	.	.	rs372118515	.	.	.	.	.	.
chr1	152681537	152681537	C	T	UTR5	NM_178356:c.-15C>T	152681422	152681622	LCE4A	152681522	+	LCE4A_1	15	DPE	AGATG	152681549	152681554	0	.	.	0.00798722	0.0067	0.0088	0.0002	rs11465204	.	.	.	.	.	.
chr1	152681543	152681543	T	C	UTR5	NM_178356:c.-9T>C	152681422	152681622	LCE4A	152681522	+	LCE4A_1	21	DPE	AGATG	152681549	152681554	0	.	.	0.9998	0.9996	1	0.9996	rs367798895	.	.	.	.	.	.
chr1	152681560	152681560	C	A	exonic	.	152681422	152681622	LCE4A	152681522	+	LCE4A_1	38	DPE	AGATG	152681549	152681554	0	stopgain	LCE4A:NM_178356:exon1:c.C9A:p.C3X	0.0219649	0.0058	0	0.0002	rs188978150	.	.	.	.	.	.
chr1	152681603	152681603	A	G	exonic	.	152681422	152681622	LCE4A	152681522	+	LCE4A_1	81	DPE	AGATG	152681549	152681554	0	nonsynonymous SNV	LCE4A:NM_178356:exon1:c.A52G:p.I18V	0.0273562	0.0353	0.0005	0.0369	rs78218762	.	.	.	.	.	.
chr1	152691929	152691929	C	T	upstream	.	152691897	152692097	C1orf68	152691997	+	C1orf167_1	-68	DPE	GGTTC	152692045	152692050	0	.	.	0.0119808	.	.	.	rs375257968	.	.	.	.	.	.
chr1	152691936	152691936	C	T	upstream	.	152691897	152692097	C1orf68	152691997	+	C1orf167_1	-61	DPE	GGTTC	152692045	152692050	0	.	.	0.00179712	.	.	.	rs16836822	.	.	.	.	.	.
chr1	152691943	152691943	G	A	upstream	.	152691897	152692097	C1orf68	152691997	+	C1orf167_1	-54	DPE	GGTTC	152692045	152692050	0	.	.	0.349241	.	.	.	rs370142160	.	.	.	.	.	.
chr1	152692074	152692074	G	C	exonic	.	152691897	152692097	C1orf68	152691997	+	C1orf167_1	77	DPE	GGTTC	152692045	152692050	0	nonsynonymous SNV	C1orf68:NM_001024679:exon1:c.G77C:p.S26T	0.349241	0.3068	0.1474	0.2259	rs74118446	.	.	.	.	.	.
chr1	152748783	152748783	T	G	upstream	.	152748747	152748947	LCE1F	152748847	+	LCE1F_1	-64	DPE	GGACA	152748763	152748768	0	.	.	.	.	.	.	rs114620017	.	.	.	.	.	.
chr1	152748895	152748895	C	A	exonic	.	152748747	152748947	LCE1F	152748847	+	LCE1F_1	48	DPE	GGACA	152748763	152748768	0	stopgain	LCE1F:NM_178354:exon1:c.C48A:p.C16X	0.000798722	0.0005	0.0065	0.0002	rs914616	.	.	.	.	.	.
chr1	152799879	152799882	GGGT	-	upstream	.	152799848	152800048	LCE1A	152799948	+	LCE1A_1	-69	DPE	AGATG	152799946	152799951	0	.	.	0.0139776	.	.	.	rs148959537	.	.	.	.	.	.
chr1	152799883	152799883	G	A	upstream	.	152799848	152800048	LCE1A	152799948	+	LCE1A_1	-65	DPE	AGATG	152799946	152799951	0	.	.	0.0139776	.	.	.	rs534288329	.	.	.	.	.	.
chr1	152799889	152799889	T	C	upstream	.	152799848	152800048	LCE1A	152799948	+	LCE1A_1	-59	DPE	AGATG	152799946	152799951	0	.	.	0.0221645	.	.	.	rs28516425	.	.	.	.	.	.
chr1	152799921	152799921	C	T	upstream	.	152799848	152800048	LCE1A	152799948	+	LCE1A_1	-27	DPE	AGATG	152799946	152799951	0	.	.	0.0710863	0.0193	0	0.0003	rs377014224	.	.	.	.	.	.
chr1	152799934	152799935	AC	-	upstream	.	152799848	152800048	LCE1A	152799948	+	LCE1A_1	-14	DPE	AGATG	152799946	152799951	0	.	.	0.0605032	0.0154	0	0.0002	rs536316430	.	.	.	.	.	.
chr1	152799937	152799937	C	T	upstream	.	152799848	152800048	LCE1A	152799948	+	LCE1A_1	-11	DPE	AGATG	152799946	152799951	0	.	.	0.0632987	0.0153	0	0.0002	rs12403379	.	.	.	.	.	.
chr1	152799940	152799940	A	G	upstream	.	152799848	152800048	LCE1A	152799948	+	LCE1A_1	-8	DPE	AGATG	152799946	152799951	0	.	.	0.0605032	0.0151	0	0.0002	rs12403380	.	.	.	.	.	.
chr1	152799943	152799943	G	A	upstream	.	152799848	152800048	LCE1A	152799948	+	LCE1A_1	-5	DPE	AGATG	152799946	152799951	0	.	.	0.0642971	0.0148	0	0.0003	rs34869594	.	.	.	.	.	.
chr1	152799946	152799946	G	A	upstream	.	152799848	152800048	LCE1A	152799948	+	LCE1A_1	-2	DPE	AGATG	152799946	152799951	1	.	.	0.0652955	0.0149	0	0.0003	rs61812107	.	.	.	.	.	.
chr1	152799950	152799950	T	C	exonic	.	152799848	152800048	LCE1A	152799948	+	LCE1A_1	2	DPE	AGATG	152799946	152799951	1	nonsynonymous SNV	LCE1A:NM_178348:exon1:c.T2C:p.M1T	0.000399361	2.49e-05	0	0	rs369081294	.	.	.	.	.	.
chr1	152974247	152974247	C	G	UTR5	NM_001097589:c.-1250C>G,NM_005416:c.-1250C>G	152974122	152974322	SPRR3	152974222	+	SPRR3_1	25	DPE	AGTTA	152974140	152974145	0	.	.	0.527356	.	.	.	rs114746848	.	.	.	.	.	.
chr1	152974254	152974254	C	T	UTR5	NM_001097589:c.-1243C>T,NM_005416:c.-1243C>T	152974122	152974322	SPRR3	152974222	+	SPRR3_1	32	DPE	AGTTA	152974140	152974145	0	.	.	0.201278	.	.	.	rs470942	.	.	.	.	.	.
chr1	153029961	153029961	C	T	UTR5	NM_005988:c.-750G>A	153029888	153030088	SPRR2A	153029988	-	SPRR2A_1	27	DPE	GGTTC	153029948	153029953	0	.	.	0.048123	.	.	.	rs566248860	.	.	.	.	.	.
chr1	153044009	153044009	G	A	intronic	.	153043984	153044184	SPRR2B	153044084	-	SPRR2B_1	75	INR	TCAAATT	153043986	153043993	0	.	.	0.254193	.	.	.	rs370921578	.	.	.	.	.	.
chr1	153044071	153044071	C	A	UTR5	NM_001017418:c.-756G>T	153043984	153044184	SPRR2B	153044084	-	SPRR2B_1	13	INR	TCAAATT	153043986	153043993	0	.	.	0.254193	.	.	.	rs368170583	.	.	.	.	.	.
chr1	153066970	153066970	A	C	UTR5	NM_001024209:c.-743T>G	153066904	153067104	SPRR2E	153067004	-	SPRR2E_1	34	DPE	GGTTC	153066961	153066966	0	.	.	0.0301518	.	.	.	rs115908216	.	.	.	.	.	.
chr1	153086034	153086034	C	T	upstream	.	153085891	153086091	SPRR2F	153085991	-	SPRR2F_1	-43	INR	TTAAATT	153085893	153085900	0	.	.	0.00499201	.	.	.	rs512551	.	.	.	.	.	.
chr1	153283130	153283130	C	G	exonic	.	153283094	153283294	PGLYRP3	153283194	-	PGLYRP3_1	64	DPE	AGTTA	153283199	153283204	0	synonymous SNV	PGLYRP3:NM_052891:exon1:c.G12C:p.L4L	0.00439297	0.0016	0	0	rs150181705	.	.	.	.	.	.
chr1	153283134	153283134	G	A	exonic	.	153283094	153283294	PGLYRP3	153283194	-	PGLYRP3_1	60	DPE	AGTTA	153283199	153283204	0	nonsynonymous SNV	PGLYRP3:NM_052891:exon1:c.C8T:p.T3M	0.000798722	0.0006	0.001	0.0013	rs147058489	.	.	.	.	.	.
chr1	153283157	153283157	T	C	UTR5	NM_052891:c.-16A>G	153283094	153283294	PGLYRP3	153283194	-	PGLYRP3_1	37	DPE	AGTTA	153283199	153283204	0	.	.	0.000798722	0.0006	0	0	rs117182857	.	.	.	.	.	.
chr1	153283179	153283179	A	G	UTR5	NM_052891:c.-38T>C	153283094	153283294	PGLYRP3	153283194	-	PGLYRP3_1	15	DPE	AGTTA	153283199	153283204	0	.	.	0.325479	0.3956	0.2127	0.2836	rs181055129	.	.	.	.	.	.
chr1	153283282	153283282	G	A	upstream	.	153283094	153283294	PGLYRP3	153283194	-	PGLYRP3_1	-88	DPE	AGTTA	153283199	153283204	0	.	.	0.000798722	.	.	.	rs4824	.	.	.	.	.	.
chr1	153389087	153389087	A	G	intronic	.	153388899	153389099	S100A7A	153388999	+	S100A7A_1	88	DPE	AGATG	153388911	153388916	0	.	.	0.024361	.	.	.	rs571581520	.	.	.	.	.	.
chr1	153433068	153433068	G	A	intronic	.	153433037	153433237	S100A7	153433137	-	S100A7_1	69	DPE	GGACA	153433133	153433138	0	.	.	0.126797	.	.	.	rs450930	.	.	.	.	.	.
chr1	153433141	153433141	G	C	upstream	.	153433037	153433237	S100A7	153433137	-	S100A7_1	-4	DPE	GGACA	153433133	153433138	0	.	.	0.00339457	.	.	.	rs605506	.	.	.	.	.	.
chr1	153433228	153433228	C	T	upstream	.	153433037	153433237	S100A7	153433137	-	S100A7_1	-91	DPE	GGACA	153433133	153433138	0	.	.	0.0185703	.	.	.	rs682020	.	.	.	.	.	.
chr1	153433233	153433233	C	T	upstream	.	153433037	153433237	S100A7	153433137	-	S100A7_1	-96	DPE	GGACA	153433133	153433138	0	.	.	0.0185703	.	.	.	rs542600019	.	.	.	.	.	.
chr1	153514147	153514147	C	A	UTR5	NM_002962:c.-1480G>T	153514141	153514341	S100A5	153514241	-	S100A5_1	94	DPE	AGACA	153514331	153514336	0	.	.	0.0071885	.	.	.	rs11264409	.	.	.	.	.	.
chr1	153514191	153514191	C	G	UTR5	NM_002962:c.-1524G>C	153514141	153514341	S100A5	153514241	-	S100A5_1	50	DPE	AGACA	153514331	153514336	0	.	.	0.000399361	.	.	.	rs567397688	.	.	.	.	.	.
chr1	153514192	153514192	G	A	UTR5	NM_002962:c.-1525C>T	153514141	153514341	S100A5	153514241	-	S100A5_1	49	DPE	AGACA	153514331	153514336	0	.	.	0.029353	.	.	.	rs822019	.	.	.	.	.	.
chr1	153514241	153514241	A	C	UTR5	NM_002962:c.-1574T>G	153514141	153514341	S100A5	153514241	-	S100A5_1	0	DPE	AGACA	153514331	153514336	0	.	.	0.177516	.	.	.	rs188908562	.	.	.	.	.	.
chr1	153514285	153514285	C	T	upstream	.	153514141	153514341	S100A5	153514241	-	S100A5_1	-44	DPE	AGACA	153514331	153514336	0	.	.	0.0207668	.	.	.	rs1625821	.	.	.	.	.	.
chr1	153521653	153521653	T	C	ncRNA_intronic	.	153521634	153521834	S100A3	153521734	-	S100A3_1	81	DPE	AGTCA	153521667	153521672	0	.	.	0.143171	.	.	.	rs150803590	.	.	.	.	.	.
chr1	153600686	153600686	C	T	UTR5	NM_005979:c.-1738G>A	153600615	153600815	S100A13	153600715	-	S100A13_4	29	DPE	AGACA	153600649	153600654	0	.	.	0.000599042	.	.	.	rs768560072	.	.	.	.	.	.
chr1	153600778	153600778	G	A	intronic	.	153600772	153600972	S100A1	153600872	+	S100A1_1	-94	DPE	AGACA	153600779	153600784	0	.	.	0.447085	.	.	.	rs11387126	.	.	.	.	.	.
chr1	153631071	153631071	G	A	upstream	.	153631029	153631229	SNAPIN	153631129	+	SNAPIN_1	-58	DPE	AGACA	153631116	153631121	0	.	.	0.455671	.	.	.	rs79437610	.	.	.	.	.	.
chr1	153631198	153631198	T	C	UTR5	NM_012437:c.-22T>C	153631029	153631229	SNAPIN	153631129	+	SNAPIN_1	69	DPE	AGACA	153631116	153631121	0	.	.	0.0279553	0.0088	0	0.0004	rs185604567	.	.	.	.	.	.
chr1	153643421	153643421	G	A	UTR5	NM_004515:c.-23C>T,NM_001267809:c.-2394C>T	153643404	153643604	ILF2	153643504	-	ILF2_1	83	DPE	AGACA	153643455	153643460	0	.	.	0.00439297	0.002	0	6.06e-05	rs2275079	.	.	.	.	.	.
chr1	153643450	153643450	A	C	UTR5	NM_004515:c.-52T>G,NM_001267809:c.-2423T>G	153643404	153643604	ILF2	153643504	-	ILF2_1	54	DPE	AGACA	153643455	153643460	0	.	.	0.000798722	9.89e-05	0	0	rs141535277	.	.	.	.	.	.
chr1	153643567	153643567	T	A	upstream	.	153643404	153643604	ILF2	153643504	-	ILF2_1	-63	DPE	AGACA	153643455	153643460	0	.	.	0.00119808	.	.	.	rs150903442	.	.	.	.	.	.
chr1	153643570	153643570	A	G	upstream	.	153643404	153643604	ILF2	153643504	-	ILF2_1	-66	DPE	AGACA	153643455	153643460	0	.	.	0.00778754	.	.	.	rs140233653	.	.	.	.	.	.
chr1	153662340	153662340	G	A	exonic	.	153662169	153662369	MIR8083	153662269	-	MIR8083_1	-71	DPE	AGACA	153662176	153662181	0	nonsynonymous SNV	NPR1:NM_000906:exon19:c.G2816A:p.R939Q	0.10024	0.1422	0.0003	0.1276	rs148607844	.	.	.	.	.	.
chr1	153747688	153747688	A	G	upstream	.	153747667	153747867	SLC27A3	153747767	+	SLC27A3_1	-79	BRE	GCGCGCC	153747710	153747717	0	.	.	.	0.0023	0.0221	0.0005	rs76232257	.	.	.	.	.	.
chr1	153747689	153747689	G	T	upstream	.	153747667	153747867	SLC27A3	153747767	+	SLC27A3_1	-78	BRE	GCGCGCC	153747710	153747717	0	.	.	.	0.0009	0.0021	0.0003	rs1889533	.	.	.	.	.	.
chr1	153747694	153747694	G	C	upstream	.	153747667	153747867	SLC27A3	153747767	+	SLC27A3_1	-73	BRE	GCGCGCC	153747710	153747717	0	.	.	0.00499201	0.0031	0	0	rs373715546	.	.	.	.	.	.
chr1	153747739	153747739	G	C	upstream	.	153747667	153747867	SLC27A3	153747767	+	SLC27A3_1	-28	BRE	GCGCGCC	153747710	153747717	0	.	.	0.000798722	0.0004	0	0	rs377670730	.	.	.	.	.	.
chr1	153747740	153747740	G	T	upstream	.	153747667	153747867	SLC27A3	153747767	+	SLC27A3_1	-27	BRE	GCGCGCC	153747710	153747717	0	.	.	0.00139776	0.0012	0	0	rs550693027	.	.	.	.	.	.
chr1	153747847	153747847	G	A	exonic	.	153747667	153747867	SLC27A3	153747767	+	SLC27A3_1	80	BRE	GCGCGCC	153747710	153747717	0	synonymous SNV	SLC27A3:NM_024330:exon1:c.G15A:p.Q5Q	0.00359425	0.003	0.0024	0.0201	rs375160130	.	.	.	.	.	.
chr1	153931213	153931213	C	A	upstream;downstream	.	153931032	153931232	CRTC2	153931132	-	CRTC2_1	-81	INR	TCACATC	153931158	153931165	0	.	.	.	.	.	.	rs141100207	.	.	.	.	.	.
chr1	153934813	153934813	T	C	exonic	.	153934796	153934996	MIR6737	153934896	-	MIR6737_1	83	DPE	GGTCA	153934929	153934934	0	synonymous SNV	SLC39A1:NM_001271957:exon3:c.A201G:p.K67K,SLC39A1:NM_001271958:exon3:c.A201G:p.K67K,SLC39A1:NM_001271959:exon3:c.A201G:p.K67K,SLC39A1:NM_001271960:exon4:c.A201G:p.K67K,SLC39A1:NM_014437:exon4:c.A201G:p.K67K	0.00858626	0.0025	0	0.0002	rs147120945	.	.	.	.	.	.
chr1	153934940	153934940	C	T	intronic	.	153934796	153934996	MIR6737	153934896	-	MIR6737_1	-44	DPE	GGTCA	153934929	153934934	0	.	.	0.00339457	0.0012	0	0	rs2842879	.	.	.	.	.	.
chr1	153934941	153934941	G	C	intronic	.	153934796	153934996	MIR6737	153934896	-	MIR6737_1	-45	DPE	GGTCA	153934929	153934934	0	.	.	0.00119808	0.0004	0	0	rs2241111	.	.	.	.	.	.
chr1	153935976	153935976	G	T	UTR5	NM_001271961:c.-785C>A,NM_001271958:c.-785C>A	153935868	153936068	SLC39A1	153935968	-	SLC39A1_2	-8	DPE	AGACA	153935953	153935958	0	.	.	0.0233626	.	.	.	rs2241107	.	.	.	.	.	.
chr1	153958841	153958841	C	A	UTR5	NM_002870:c.-129G>T	153958753	153958953	RAB13	153958853	-	RAB13_2	12	DPE	GGTTG	153958776	153958781	0	.	.	0.000399361	.	.	.	rs190769656	.	.	.	.	.	.
chr1	153958851	153958851	G	A	UTR5	NM_002870:c.-139C>T	153958753	153958953	RAB13	153958853	-	RAB13_2	2	DPE	GGTTG	153958776	153958781	0	.	.	0.000399361	.	.	.	rs111993413	.	.	.	.	.	.
chr1	153958899	153958899	T	C	upstream	.	153958753	153958953	RAB13	153958853	-	RAB13_2	-46	DPE	GGTTG	153958776	153958781	0	.	.	0.00279553	.	.	.	rs1800247	.	.	.	.	.	.
chr1	153958952	153958952	C	T	upstream	.	153958753	153958953	RAB13	153958853	-	RAB13_2	-99	DPE	GGTTG	153958776	153958781	0	.	.	0.013778	.	.	.	rs34267441	.	.	.	.	.	.
chr1	153963215	153963215	G	A	upstream	.	153963138	153963338	RPS27	153963238	+	RPS27_1	-23	TATA	TATATAAG	153963207	153963215	1	.	.	0.00579073	.	.	.	rs201567192	.	.	.	.	.	.
chr1	153963239	153963239	C	T	UTR5	NM_001030:c.-34C>T	153963138	153963338	RPS27	153963238	+	RPS27_1	1	TATA	TATATAAG	153963207	153963215	0	.	.	0.00698882	0.0038	0.0008	0.0007	rs113914575	.	.	.	.	.	.
chr1	153963263	153963263	A	G	UTR5	NM_001030:c.-10A>G	153963138	153963338	RPS27	153963238	+	RPS27_1	25	TATA	TATATAAG	153963207	153963215	0	.	.	0.00638978	0.0021	0	0.0001	rs142959258	.	.	.	.	.	.
chr1	153963266	153963266	C	T	UTR5	NM_001030:c.-7C>T	153963138	153963338	RPS27	153963238	+	RPS27_1	28	TATA	TATATAAG	153963207	153963215	0	.	.	0.00119808	0.0017	0.0062	0.0006	rs12128785	ID=COSN163255;OCCURENCE=1(breast)	.	.	.	.	.
chr1	154127549	154127549	C	G	UTR5	NM_001159484:c.-29G>C,NM_207308:c.-29G>C	154127492	154127692	NUP210L	154127592	-	NUP210L_1	43	DPE	GGACA	154127506	154127511	0	.	.	0.0113818	0.0417	0	0.0107	rs530568536	.	.	.	.	.	.
chr1	154155668	154155668	T	C	UTR5	NM_001278188:c.-137A>G,NM_001043353:c.-73A>G,NM_001043352:c.-73A>G,NM_001043351:c.-73A>G,NM_153649:c.-73A>G,NM_001278190:c.-73A>G,NM_001278189:c.-73A>G	154155625	154155825	TPM3	154155725	-	TPM3_2	57	BRE	CCGCGCC	154155734	154155741	0	.	.	0.00599042	.	.	.	rs571416576	.	.	.	.	.	.
chr1	154164517	154164517	C	T	UTR5	NM_152263:c.-23G>A	154164511	154164711	TPM3	154164611	-	TPM3_4	94	INR	CCAGACT	154164589	154164596	0	.	.	0.000399361	5.8e-05	0	0	rs17551765	.	.	.	.	.	.
chr1	154166214	154166214	-	A	ncRNA_exonic	.	154166119	154166319	MIR190B	154166219	-	MIR190B_1	5	DPE	AGACA	154166277	154166282	0	.	.	0.00359425	0.0047	0.0001	0.0198	rs138748217	.	.	.	.	.	.
chr1	154166220	154166220	G	T	upstream	.	154166119	154166319	MIR190B	154166219	-	MIR190B_1	-1	DPE	AGACA	154166277	154166282	0	.	.	0.000998403	0.001	0.0135	0	rs3795731	.	.	.	.	.	.
chr1	154178828	154178829	CT	-	UTR5	NM_001010979:c.-45_-46delAG	154178741	154178941	C1orf189	154178841	-	C1R_1	13	DPE	AGACA	154178777	154178782	0	.	.	0.000599042	0.0025	0	0.0001	rs184591286	.	.	.	.	.	.
chr1	154178829	154178831	TCT	-	UTR5	NM_001010979:c.-46_-48delAGA	154178741	154178941	C1orf189	154178841	-	C1R_1	12	DPE	AGACA	154178777	154178782	0	.	.	.	0.0005	0	6.06e-05	rs150357701	.	.	.	.	.	.
chr1	154192597	154192597	C	T	intronic	.	154192547	154192747	UBAP2L	154192647	+	UBAP2L_1	-50	INR	CTAGACT	154192631	154192638	0	.	.	0.072484	.	.	.	rs947660	.	.	.	.	.	.
chr1	154192609	154192609	G	C	intronic	.	154192547	154192747	UBAP2L	154192647	+	UBAP2L_1	-38	INR	CTAGACT	154192631	154192638	0	.	.	0.00139776	.	.	.	rs186141476	.	.	.	.	.	.
chr1	154192610	154192610	C	A	intronic	.	154192547	154192747	UBAP2L	154192647	+	UBAP2L_1	-37	INR	CTAGACT	154192631	154192638	0	.	.	0.000798722	.	.	.	rs9988586	.	.	.	.	.	.
chr1	154192745	154192745	G	C	intronic	.	154192547	154192747	UBAP2L	154192647	+	UBAP2L_1	98	INR	CTAGACT	154192631	154192638	0	.	.	0.000998403	.	.	.	rs115363393	.	.	.	.	.	.
chr1	154293617	154293617	-	A	UTR5	NM_080429:c.-15_-14insA	154293491	154293691	AQP10	154293591	+	AQP10_1	26	DPE	AGACA	154293591	154293596	0	.	.	0.00279553	0.0008	0	7.1e-05	rs4661186	.	.	.	.	.	.
chr1	154293675	154293675	G	A	exonic	.	154293491	154293691	AQP10	154293591	+	AQP10_1	84	DPE	AGACA	154293591	154293596	0	nonsynonymous SNV	AQP10:NM_080429:exon1:c.G44A:p.R15Q	0.273163	0.2921	0.2251	0.347	rs192869620	.	.	.	.	.	.
chr1	154525999	154525999	C	T	intronic	.	154525984	154526184	UBE2Q1-AS1	154526084	+	UBE2Q1-AS1_1	-85	INR	CTAATTC	154525987	154525994	0	.	.	0.119609	.	.	.	rs149629319	.	.	.	.	.	.
chr1	154540225	154540225	G	A	upstream	.	154540156	154540356	CHRNB2	154540256	+	CHRNB2_1	-31	DPE	GGACC	154540204	154540209	0	.	.	0.0357428	.	.	.	rs7516274	.	.	.	.	.	.
chr1	154600372	154600372	A	G	UTR5	NM_001025107:c.-26140T>C	154600356	154600556	ADAR	154600456	-	ADAR_3	84	DPE	GGACA	154600359	154600364	0	.	.	0.981629	0.9954	1	0.9998	rs200635908	.	.	.	.	.	.
chr1	154600382	154600382	C	T	UTR5	NM_001025107:c.-26150G>A	154600356	154600556	ADAR	154600456	-	ADAR_3	74	DPE	GGACA	154600359	154600364	0	.	.	0.00878594	0.0023	0	6.17e-05	rs144806833	.	.	.	.	.	.
chr1	154600401	154600401	A	C	UTR5	NM_001025107:c.-26169T>G	154600356	154600556	ADAR	154600456	-	ADAR_3	55	DPE	GGACA	154600359	154600364	0	.	.	.	0.077	0.0335	0.018	rs16837546	.	.	.	.	.	.
chr1	154600531	154600531	C	T	upstream	.	154600356	154600556	ADAR	154600456	-	ADAR_3	-75	DPE	GGACA	154600359	154600364	0	.	.	0.0119808	.	.	.	rs16837549	.	.	.	.	.	.
chr1	154600533	154600533	A	G	upstream	.	154600356	154600556	ADAR	154600456	-	ADAR_3	-77	DPE	GGACA	154600359	154600364	0	.	.	0.15016	.	.	.	rs770456545	.	.	.	.	.	.
chr1	154832290	154832290	C	T	UTR5	NM_170782:c.-102G>A	154832238	154832438	KCNN3	154832338	-	KCNN3_1	48	DPE	AGATG	154832387	154832392	0	.	.	0.214657	.	.	.	rs12021737	.	.	.	.	.	.
chr1	154832304	154832304	T	C	UTR5	NM_170782:c.-116A>G	154832238	154832438	KCNN3	154832338	-	KCNN3_1	34	DPE	AGATG	154832387	154832392	0	.	.	0.717252	.	.	.	rs116587898	.	.	.	.	.	.
chr1	154832322	154832322	A	C	UTR5	NM_170782:c.-134T>G	154832238	154832438	KCNN3	154832338	-	KCNN3_1	16	DPE	AGATG	154832387	154832392	0	.	.	0.957867	.	.	.	rs12030654	.	.	.	.	.	.
chr1	154933848	154933848	T	A	intronic	.	154933846	154934046	LOC101928120	154933946	+	LOC101928120_1	-98	DPE	GGTTC	154933898	154933903	0	.	.	0.00399361	.	.	.	rs143905023	.	.	.	.	.	.
chr1	154946973	154946973	A	G	upstream	.	154946859	154947059	SHC1	154946959	-	SHC1_2	-14	DPE	AGTTA	154946919	154946924	0	.	.	0.00119808	.	.	.	rs148762451	.	.	.	.	.	.
chr1	154947109	154947109	G	A	upstream	.	154947017	154947217	CKS1B	154947117	+	CKS1B_1	-8	DPE	AGTTG	154947169	154947174	0	.	.	0.000998403	.	.	.	rs55701470	.	.	.	.	.	.
chr1	154947159	154947159	G	A	UTR5	NM_001826:c.-63G>A	154947017	154947217	CKS1B	154947117	+	CKS1B_1	42	DPE	AGTTG	154947169	154947174	0	.	.	0.00119808	.	.	.	rs563084655	.	.	.	.	.	.
chr1	154947190	154947190	C	T	UTR5	NM_001826:c.-32C>T	154947017	154947217	CKS1B	154947117	+	CKS1B_1	73	DPE	AGTTG	154947169	154947174	0	.	.	0.00139776	0.002	0	0.007	rs146775862	.	.	.	.	.	.
chr1	154947213	154947213	C	T	UTR5	NM_001826:c.-9C>T	154947017	154947217	CKS1B	154947117	+	CKS1B_1	96	DPE	AGTTG	154947169	154947174	0	.	.	0.00279553	0.0011	0	0	rs1800601	.	.	.	.	.	.
chr1	154955849	154955849	G	C	UTR5	NM_201398:c.-613G>C,NM_001184891:c.-613G>C,NM_001184892:c.-4657G>C,NM_025207:c.-322G>C	154955669	154955869	FLAD1	154955769	+	FLAD1_1	80	DPE	GGACA	154955820	154955825	0	.	.	0.0117812	.	.	.	rs572341336	.	.	.	.	.	.
chr1	154966070	154966070	G	A	UTR5	NM_018655:c.-14G>A	154965961	154966161	LENEP	154966061	+	LENEP_1	9	DPE	AGACA	154966145	154966150	0	.	.	0.000599042	5.97e-05	0.0008	0	rs12738727	.	.	.	.	.	.
chr1	154966093	154966093	C	T	exonic	.	154965961	154966161	LENEP	154966061	+	LENEP_1	32	DPE	AGACA	154966145	154966150	0	nonsynonymous SNV	LENEP:NM_018655:exon1:c.C10T:p.R4W	0.00379393	0.0012	0	6.21e-05	rs12753240	.	.	.	.	.	.
chr1	154966159	154966159	C	T	exonic	.	154965961	154966161	LENEP	154966061	+	LENEP_1	98	DPE	AGACA	154966145	154966150	0	nonsynonymous SNV	LENEP:NM_018655:exon1:c.C76T:p.R26W	0.000998403	0.0003	0	0	rs563939028	.	.	.	.	.	.
chr1	155006309	155006309	C	A	UTR5	NM_152494:c.-204C>A,NM_001143687:c.-204C>A	155006157	155006357	DCST2	155006257	-	DCST2_1	-52	DPE	GGTTC	155006259	155006264	0	.	.	0.000399361	.	.	.	rs72700704	.	.	.	.	.	.
chr1	155006360	155006360	C	T	intronic	.	155006181	155006381	DCST1	155006281	+	DCST1_1	79	DPE	GGTTC	155006259	155006264	0	.	.	0.000399361	.	.	.	rs74857653	.	.	.	.	.	.
chr1	155023796	155023796	C	T	ncRNA_intronic	.	155023647	155023847	ADAM15	155023747	+	ADAM15_1	49	DPE	GGTTC	155023775	155023780	0	.	.	0.0071885	.	.	.	rs75500098	.	.	.	.	.	.
chr1	155036143	155036143	G	A	ncRNA_intronic	.	155036112	155036312	EFNA4	155036212	+	EFNA4_1	-69	DPE	AGTTA	155036158	155036163	0	.	.	0.00159744	.	.	.	rs570058490	.	.	.	.	.	.
chr1	155036437	155036437	G	A	ncRNA_exonic	.	155036367	155036567	DCST1-AS1	155036467	-	DCST1-AS1_2	30	BRE	GCGCGCC	155036469	155036476	0	.	.	0.0071885	0.0021	0	0.0001	rs77405286	.	.	.	.	.	.
chr1	155051432	155051434	GCT	-	exonic	.	155051247	155051447	EFNA3	155051347	+	EFNA3_1	85	BRE	GCGCGCC	155051250	155051257	0	nonframeshift deletion	EFNA3:NM_004952:exon1:c.15_17del:p.5_6del	.	0.0502	0.069	0.0557	rs115697788	.	.	.	.	.	.
chr1	155100265	155100265	A	G	upstream	.	155100248	155100448	EFNA1	155100348	+	EFNA1_1	-83	DPE	AGTCG	155100331	155100336	0	.	.	0.666733	.	.	.	rs113311460	.	.	.	.	.	.
chr1	155100425	155100425	C	T	UTR5	NM_004428:c.-29C>T,NM_182685:c.-29C>T	155100248	155100448	EFNA1	155100348	+	EFNA1_1	77	DPE	AGTCG	155100331	155100336	0	.	.	0.000399361	2.82e-05	0	0	rs6701140	.	.	.	.	.	.
chr1	155100427	155100427	C	T	UTR5	NM_004428:c.-27C>T,NM_182685:c.-27C>T	155100248	155100448	EFNA1	155100348	+	EFNA1_1	79	DPE	AGTCG	155100331	155100336	0	.	.	0.00139776	0.0007	0	0.0048	rs150985381	.	.	.	.	.	.
chr1	155108193	155108193	A	T	intronic	.	155108187	155108387	SLC50A1	155108287	+	SLC50A1_2	-94	DPE	GGTTC	155108207	155108212	0	.	.	0.00239617	0.001	0	0	rs144717165	.	.	.	.	.	.
chr1	155108209	155108209	G	C	intronic	.	155108187	155108387	SLC50A1	155108287	+	SLC50A1_2	-78	DPE	GGTTC	155108207	155108212	1	.	.	0.00279553	.	.	.	rs113591544	.	.	.	.	.	.
chr1	155108260	155108260	C	A	intronic	.	155108187	155108387	SLC50A1	155108287	+	SLC50A1_2	-27	DPE	GGTTC	155108207	155108212	0	.	.	.	.	.	.	rs183658182	.	.	.	.	.	.
chr1	155108287	155108287	G	A	intronic	.	155108187	155108387	SLC50A1	155108287	+	SLC50A1_2	0	DPE	GGTTC	155108207	155108212	0	.	.	0.503594	.	.	.	rs79588732	.	.	.	.	.	.
chr1	155108298	155108298	G	A	UTR5	NM_001122839:c.-90G>A,NM_018845:c.-90G>A,NM_001122837:c.-131G>A,NM_001287589:c.-131G>A,NM_001287588:c.-131G>A,NM_001287587:c.-131G>A,NM_001287586:c.-131G>A	155108187	155108387	SLC50A1	155108287	+	SLC50A1_2	11	DPE	GGTTC	155108207	155108212	0	.	.	0.00599042	.	.	.	rs544440054	.	.	.	.	.	.
chr1	155108335	155108335	G	A	UTR5	NM_001122839:c.-53G>A,NM_018845:c.-53G>A,NM_001122837:c.-94G>A,NM_001287589:c.-94G>A,NM_001287588:c.-94G>A,NM_001287587:c.-94G>A,NM_001287586:c.-94G>A	155108187	155108387	SLC50A1	155108287	+	SLC50A1_2	48	DPE	GGTTC	155108207	155108212	0	.	.	0.00658946	.	.	.	rs147298497	.	.	.	.	.	.
chr1	155108347	155108347	C	T	UTR5	NM_001122839:c.-41C>T,NM_018845:c.-41C>T,NM_001122837:c.-82C>T,NM_001287589:c.-82C>T,NM_001287588:c.-82C>T,NM_001287587:c.-82C>T,NM_001287586:c.-82C>T	155108187	155108387	SLC50A1	155108287	+	SLC50A1_2	60	DPE	GGTTC	155108207	155108212	0	.	.	0.00379393	0.0038	0	0.0185	rs2281870	.	.	.	.	.	.
chr1	155108349	155108349	C	A	UTR5	NM_001122839:c.-39C>A,NM_018845:c.-39C>A,NM_001122837:c.-80C>A,NM_001287589:c.-80C>A,NM_001287588:c.-80C>A,NM_001287587:c.-80C>A,NM_001287586:c.-80C>A	155108187	155108387	SLC50A1	155108287	+	SLC50A1_2	62	DPE	GGTTC	155108207	155108212	0	.	.	0.00339457	0.0012	0	0	rs143300465	.	.	.	.	.	.
chr1	155108374	155108374	C	T	UTR5	NM_001122839:c.-14C>T,NM_018845:c.-14C>T,NM_001122837:c.-55C>T,NM_001287589:c.-55C>T,NM_001287588:c.-55C>T,NM_001287587:c.-55C>T,NM_001287586:c.-55C>T	155108187	155108387	SLC50A1	155108287	+	SLC50A1_2	87	DPE	GGTTC	155108207	155108212	0	.	.	0.00119808	0.0051	0	0.0008	rs2303195	.	.	.	.	.	.
chr1	155112902	155112902	C	T	intronic	.	155112783	155112983	DPM3	155112883	-	DPM3_1	-19	INR	CCACTCC	155112917	155112924	0	.	.	0.0061901	.	.	.	rs144878061	.	.	.	.	.	.
chr1	155145800	155145800	T	-	UTR5	NM_173852:c.-22delA	155145704	155145904	KRTCAP2	155145804	-	KRTCAP2_1	4	DPE	GGTTA	155145762	155145767	0	.	.	0.00698882	0.0055	0.0708	0.0004	rs148939252	.	.	.	.	.	.
chr1	155145845	155145845	C	T	upstream	.	155145704	155145904	KRTCAP2	155145804	-	KRTCAP2_1	-41	DPE	GGTTA	155145762	155145767	0	.	.	0.00898562	0.0045	0	0.0002	rs138347763	.	.	.	.	.	.
chr1	155162687	155162687	G	A	UTR5	NM_001204289:c.-53C>T,NM_001204292:c.-53C>T,NM_001044391:c.-53C>T,NM_001204297:c.-53C>T,NM_001204294:c.-53C>T,NM_001204285:c.-53C>T,NM_001204293:c.-53C>T,NM_001204295:c.-53C>T,NM_001044393:c.-53C>T,NM_001044392:c.-53C>T,NM_001018016:c.-53C>T,NM_001018017:c.-53C>T,NM_001204296:c.-53C>T,NM_001204288:c.-53C>T,NM_001044390:c.-53C>T,NM_001204287:c.-53C>T,NM_001204286:c.-53C>T,NM_002456:c.-53C>T,NM_001…	155162606	155162806	MUC1	155162706	-	MUC1_1	19	INR	CCACTCC	155162739	155162746	0	.	.	0.000998403	.	.	.	rs183630895	.	.	.	.	.	.
chr1	155162705	155162705	C	T	UTR5	NM_001204289:c.-71G>A,NM_001204292:c.-71G>A,NM_001044391:c.-71G>A,NM_001204297:c.-71G>A,NM_001204294:c.-71G>A,NM_001204285:c.-71G>A,NM_001204293:c.-71G>A,NM_001204295:c.-71G>A,NM_001044393:c.-71G>A,NM_001044392:c.-71G>A,NM_001018016:c.-71G>A,NM_001018017:c.-71G>A,NM_001204296:c.-71G>A,NM_001204288:c.-71G>A,NM_001044390:c.-71G>A,NM_001204287:c.-71G>A,NM_001204286:c.-71G>A,NM_002456:c.-71G>A,NM_001…	155162606	155162806	MUC1	155162706	-	MUC1_1	1	INR	CCACTCC	155162739	155162746	0	.	.	0.00159744	.	.	.	rs559263033	.	.	.	.	.	.
chr1	155178577	155178577	A	C	UTR5	NM_002455:c.-19A>C,NM_198883:c.-19A>C	155178389	155178589	MTX1	155178489	+	MTX1_1	88	BRE	GGGCGCC	155178427	155178434	0	.	.	0.00199681	0.0024	0	0	rs6680191	.	.	.	.	.	.
chr1	155211106	155211106	T	C	intronic	.	155210969	155211169	GBA	155211069	-	GBA_2	-37	INR	CCATATT	155211111	155211118	0	.	.	0.00778754	.	.	.	rs200140124	.	.	.	.	.	.
chr1	155211108	155211108	A	C	intronic	.	155210969	155211169	GBA	155211069	-	GBA_2	-39	INR	CCATATT	155211111	155211118	0	.	.	.	.	.	.	rs113720469	.	.	.	.	.	.
chr1	155270758	155270758	T	C	UTR5	NM_181871:c.-80A>G	155270692	155270892	PKLR	155270792	-	PKLR_1	34	DPE	GGATC	155270765	155270770	0	.	.	0.00139776	0.0001	0	0	rs73023945	.	.	.	.	.	.
chr1	155290587	155290587	T	G	exonic	.	155290539	155290739	RUSC1	155290639	+	RUSC1_1	-52	DPE	GGACC	155290549	155290554	0	nonsynonymous SNV	RUSC1-AS1:NM_001039517:exon2:c.A693C:p.R231S	0.0203674	0.0051	0	0.0002	rs201894566	.	.	.	.	.	.
chr1	155290636	155290636	C	T	exonic	.	155290539	155290739	RUSC1	155290639	+	RUSC1_1	-3	DPE	GGACC	155290549	155290554	0	nonsynonymous SNV	RUSC1-AS1:NM_001039517:exon2:c.G644A:p.R215H	0.00239617	0.002	0	0.014	rs142275697	.	.	.	.	.	.
chr1	155293963	155293963	G	C	UTR5	NM_001105205:c.-246G>C,NM_014328:c.-723G>C,NM_001278227:c.-723G>C,NM_001278228:c.-1036G>C,NM_001278229:c.-723G>C	155293867	155294067	RUSC1-AS1	155293967	-	RUSC1-AS1_2	4	DPE	GGTTC	155294030	155294035	0	.	.	0.0221645	.	.	.	rs11806627	.	.	.	.	.	.
chr1	155294175	155294175	C	T	UTR5	NM_001105205:c.-34C>T,NM_014328:c.-511C>T,NM_001278227:c.-511C>T,NM_001278228:c.-824C>T,NM_001278229:c.-511C>T	155294085	155294285	RUSC1	155294185	+	RUSC1_3	-10	DPE	GGACC	155294107	155294112	0	.	.	0.0153754	0.0037	0	0.0002	rs201977160	.	.	.	.	.	.
chr1	155294274	155294274	A	G	exonic	.	155294085	155294285	RUSC1	155294185	+	RUSC1_3	89	DPE	GGACC	155294107	155294112	0	synonymous SNV	RUSC1:NM_001105205:exon1:c.A66G:p.L22L	0.948283	0.9886	1	0.9996	rs6660222	.	.	.	.	.	.
chr1	155402886	155402886	G	A	intronic	.	155402870	155403070	POU5F1P4	155402970	+	POU5F1P4_1	-84	DPE	GGACA	155402976	155402981	0	.	.	0.00858626	.	.	.	rs200169727	.	.	.	.	.	.
chr1	155402939	155402939	C	T	intronic	.	155402870	155403070	POU5F1P4	155402970	+	POU5F1P4_1	-31	DPE	GGACA	155402976	155402981	0	.	.	0.000399361	.	.	.	rs200138455	.	.	.	.	.	.
chr1	155403025	155403025	A	G	ncRNA_exonic	.	155402870	155403070	POU5F1P4	155402970	+	POU5F1P4_1	55	DPE	GGACA	155402976	155402981	0	.	.	.	.	.	.	rs6696357	.	.	.	.	.	.
chr1	155403039	155403039	G	C	ncRNA_exonic	.	155402870	155403070	POU5F1P4	155402970	+	POU5F1P4_1	69	DPE	GGACA	155402976	155402981	0	.	.	0.0129792	0.0034	0	0.0003	rs142299510	.	.	.	.	.	.
chr1	155531839	155531839	T	C	ncRNA_exonic	.	155531671	155531871	ASH1L-AS1	155531771	+	ASH1L-AS1_1	68	DPE	GGACA	155531747	155531752	0	.	.	0.0537141	.	.	.	rs75720912	.	.	.	.	.	.
chr1	155531845	155531845	A	G	ncRNA_exonic	.	155531671	155531871	ASH1L-AS1	155531771	+	ASH1L-AS1_1	74	DPE	GGACA	155531747	155531752	0	.	.	.	.	.	.	rs1573519	.	.	.	.	.	.
chr1	155531868	155531868	G	A	ncRNA_exonic	.	155531671	155531871	ASH1L-AS1	155531771	+	ASH1L-AS1_1	97	DPE	GGACA	155531747	155531752	0	.	.	0.000399361	.	.	.	rs73025861	.	.	.	.	.	.
chr1	155532316	155532316	T	C	ncRNA_exonic	.	155532224	155532424	ASH1L	155532324	-	ASH1L_1	8	BRE	GGGCGCC	155532290	155532297	0	.	.	1	1	1	1	rs139366634	.	.	.	.	.	.
chr1	155532325	155532325	T	C	ncRNA_exonic	.	155532224	155532424	ASH1L	155532324	-	ASH1L_1	-1	BRE	GGGCGCC	155532290	155532297	0	.	.	1	1	1	1	rs147936310	.	.	.	.	.	.
chr1	155532332	155532332	T	C	ncRNA_exonic	.	155532224	155532424	ASH1L	155532324	-	ASH1L_1	-8	BRE	GGGCGCC	155532290	155532297	0	.	.	0.988818	0.9989	1	1	rs61739693	.	.	.	.	.	.
chr1	155532341	155532341	T	C	ncRNA_exonic	.	155532224	155532424	ASH1L	155532324	-	ASH1L_1	-17	BRE	GGGCGCC	155532290	155532297	0	.	.	1	1	1	1	rs62621279	.	.	.	.	.	.
chr1	155579872	155579872	A	G	upstream	.	155579860	155580060	MSTO1	155579960	+	MSTO1_1	-88	DPE	GGATC	155579887	155579892	0	.	.	0.00678914	.	.	.	rs59575363	.	.	.	.	.	.
chr1	155579887	155579887	G	A	upstream	.	155579860	155580060	MSTO1	155579960	+	MSTO1_1	-73	DPE	GGATC	155579887	155579892	1	.	.	0.00319489	.	.	.	rs143896729	.	.	.	.	.	.
chr1	155579932	155579932	G	A	upstream	.	155579860	155580060	MSTO1	155579960	+	MSTO1_1	-28	DPE	GGATC	155579887	155579892	0	.	.	0.00159744	.	.	.	rs79396176	.	.	.	.	.	.
chr1	155580020	155580020	G	A	ncRNA_exonic	.	155579860	155580060	MSTO1	155579960	+	MSTO1_1	60	DPE	GGATC	155579887	155579892	0	.	.	0.00359425	0.0031	0	0.0183	rs201077183	.	.	.	.	.	.
chr1	155648950	155648950	C	T	ncRNA_exonic	.	155648946	155649146	SCARNA26A	155649046	-	SCARNA26A_1	96	INR	TTACATC	155649082	155649089	0	.	.	0.00379393	.	.	.	rs184176637	.	.	.	.	.	.
chr1	155658494	155658494	C	T	UTR5	NM_001198905:c.-8267G>A,NM_001198902:c.-8267G>A,NM_001198900:c.-9203G>A,NM_018253:c.-9203G>A,NM_139119:c.-8267G>A	155658415	155658615	YY1AP1	155658515	-	YY1AP1_3	21	INR	CTACACT	155658561	155658568	0	.	.	0.00239617	.	.	.	rs114756727	.	.	.	.	.	.
chr1	155658534	155658534	C	T	UTR5	NM_001198905:c.-8307G>A,NM_001198900:c.-9243G>A,NM_018253:c.-9243G>A,NM_139119:c.-8307G>A	155658415	155658615	YY1AP1	155658515	-	YY1AP1_3	-19	INR	CTACACT	155658561	155658568	0	.	.	0.0219649	.	.	.	rs145280941	.	.	.	.	.	.
chr1	155658672	155658672	G	A	intronic	.	155658664	155658864	YY1AP1	155658764	-	YY1AP1_6	92	DPE	GGTTC	155658727	155658732	0	.	.	0.0734824	0.0205	0	0.0006	rs368830436	.	.	.	.	.	.
chr1	155658730	155658730	T	C	exonic	.	155658664	155658864	YY1AP1	155658764	-	YY1AP1_6	34	DPE	GGTTC	155658727	155658732	1	nonsynonymous SNV	YY1AP1:NM_001198906:exon1:c.A38G:p.N13S,YY1AP1:NM_139118:exon1:c.A38G:p.N13S	0.000599042	0.0001	0	0	rs34783066	.	.	.	.	.	.
chr1	155658766	155658766	A	T	exonic	.	155658664	155658864	YY1AP1	155658764	-	YY1AP1_6	-2	DPE	GGTTC	155658727	155658732	0	nonsynonymous SNV	YY1AP1:NM_001198906:exon1:c.T2A:p.M1K,YY1AP1:NM_139118:exon1:c.T2A:p.M1K	0.00339457	0.0012	0	7.42e-05	rs59027997	.	.	.	.	.	.
chr1	155658895	155658895	G	C	UTR5	NM_001199850:c.-20676G>C,NM_001199849:c.-20676G>C,NM_001199851:c.-20676G>C,NM_004632:c.-20676G>C,NM_033657:c.-20676G>C	155658781	155658981	DAP3	155658881	+	DAP3_1	14	DPE	GGACC	155658975	155658980	0	.	.	0.00399361	.	.	.	rs16840548	.	.	.	.	.	.
chr1	155658914	155658914	C	G	UTR5	NM_001199850:c.-20657C>G,NM_001199849:c.-20657C>G,NM_001199851:c.-20657C>G,NM_004632:c.-20657C>G,NM_033657:c.-20657C>G	155658781	155658981	DAP3	155658881	+	DAP3_1	33	DPE	GGACC	155658975	155658980	0	.	.	0.00219649	.	.	.	rs413029	.	.	.	.	.	.
chr1	155658940	155658940	T	G	UTR5	NM_001199850:c.-20631T>G,NM_001199849:c.-20631T>G,NM_001199851:c.-20631T>G,NM_004632:c.-20631T>G,NM_033657:c.-20631T>G	155658781	155658981	DAP3	155658881	+	DAP3_1	59	DPE	GGACC	155658975	155658980	0	.	.	0.329673	.	.	.	rs535826688	.	.	.	.	.	.
chr1	155715464	155715464	G	C	upstream	.	155715458	155715658	MSTO2P	155715558	+	MSTO2P_2	-94	INR	TCATTTC	155715479	155715486	0	.	.	0.00359425	.	.	.	rs857705	.	.	.	.	.	.
chr1	155715468	155715468	A	G	upstream	.	155715458	155715658	MSTO2P	155715558	+	MSTO2P_2	-90	INR	TCATTTC	155715479	155715486	0	.	.	0.0159744	.	.	.	rs34126693	.	.	.	.	.	.
chr1	155715482	155715482	A	G	upstream	.	155715458	155715658	MSTO2P	155715558	+	MSTO2P_2	-76	INR	TCATTTC	155715479	155715486	1	.	.	0.00539137	.	.	.	rs75906759	.	.	.	.	.	.
chr1	155715529	155715529	T	A	upstream	.	155715458	155715658	MSTO2P	155715558	+	MSTO2P_2	-29	INR	TCATTTC	155715479	155715486	0	.	.	0.139976	.	.	.	rs138864853	.	.	.	.	.	.
chr1	155715612	155715612	A	G	ncRNA_exonic	.	155715458	155715658	MSTO2P	155715558	+	MSTO2P_2	54	INR	TCATTTC	155715479	155715486	0	.	.	0.00339457	0.016	0	0.0115	rs141465999	.	.	.	.	.	.
chr1	155715641	155715641	G	A	ncRNA_exonic	.	155715458	155715658	MSTO2P	155715558	+	MSTO2P_2	83	INR	TCATTTC	155715479	155715486	0	.	.	0.349441	0.4694	0.7385	0.4069	rs1864346	.	.	.	.	.	.
chr1	155753528	155753528	G	A	ncRNA_exonic	.	155753523	155753723	SCARNA26B	155753623	-	SCARNA26B_1	95	INR	TTACATC	155753659	155753666	0	.	.	0.00159744	.	.	.	rs1864347	.	.	.	.	.	.
chr1	155753676	155753676	A	G	intronic	.	155753523	155753723	SCARNA26B	155753623	-	SCARNA26B_1	-53	INR	TTACATC	155753659	155753666	0	.	.	0.819888	.	.	.	rs115461210	.	.	.	.	.	.
chr1	155753682	155753682	T	G	intronic	.	155753523	155753723	SCARNA26B	155753623	-	SCARNA26B_1	-59	INR	TTACATC	155753659	155753666	0	.	.	.	.	.	.	rs141515020	.	.	.	.	.	.
chr1	155826999	155826999	C	T	UTR5	NM_001282860:c.-3428G>A,NM_001282858:c.-3428G>A,NM_001282861:c.-3428G>A,NM_032292:c.-3428G>A	155826986	155827186	GON4L	155827086	-	GON4L_1	87	DPE	AGTTA	155827127	155827132	0	.	.	0.00119808	.	.	.	rs41264044	.	.	.	.	.	.
chr1	155829140	155829140	C	G	UTR5	NM_001282856:c.-5569G>C	155829091	155829291	GON4L	155829191	-	GON4L_2	51	DPE	GGACC	155829254	155829259	0	.	.	0.952476	.	.	.	rs857835	.	.	.	.	.	.
chr1	155829356	155829356	T	G	UTR5	NM_152280:c.-197T>G	155829159	155829359	SYT11	155829259	+	SYT11_1	97	DPE	GGACC	155829254	155829259	0	.	.	0.00379393	.	.	.	rs11805711	.	.	.	.	.	.
chr1	155880653	155880653	C	A	intronic	.	155880606	155880806	RIT1	155880706	-	RIT1_1	53	DPE	AGACA	155880631	155880636	0	.	.	.	0.0021	0.0085	0.0004	rs571168990	.	.	.	.	.	.
chr1	155880754	155880754	-	C	intronic	.	155880606	155880806	RIT1	155880706	-	RIT1_1	-48	DPE	AGACA	155880631	155880636	0	.	.	0.0678914	.	.	.	rs76812070	.	.	.	.	.	.
chr1	155880754	155880754	-	CC	intronic	.	155880606	155880806	RIT1	155880706	-	RIT1_1	-48	DPE	AGACA	155880631	155880636	0	.	.	.	.	.	.	rs775768702	.	.	.	.	.	.
chr1	155880760	155880760	-	A	intronic	.	155880606	155880806	RIT1	155880706	-	RIT1_1	-54	DPE	AGACA	155880631	155880636	0	.	.	0.754992	.	.	.	rs111767231	.	.	.	.	.	.
chr1	155895914	155895914	A	G	intronic	.	155895777	155895977	SCARNA4	155895877	-	SCARNA4_1	-37	DPE	AGTTG	155895874	155895879	0	.	.	0.00219649	0.0004	0	0	rs17838198	.	.	.	.	.	.
chr1	155904177	155904177	T	C	UTR5	NM_014949:c.-13A>G	155904133	155904333	KIAA0907	155904233	-	KIAA0907_1	56	INR	TCACTTC	155904215	155904222	0	.	.	0.779553	0.8771	0.9353	0.8603	rs188688506	.	.	.	.	.	.
chr1	155904201	155904201	G	T	UTR5	NM_014949:c.-37C>A	155904133	155904333	KIAA0907	155904233	-	KIAA0907_1	32	INR	TCACTTC	155904215	155904222	0	.	.	0.000798722	0.0016	0	0.0007	rs186573165	.	.	.	.	.	.
chr1	155904237	155904237	T	C	upstream	.	155904133	155904333	KIAA0907	155904233	-	KIAA0907_1	-4	INR	TCACTTC	155904215	155904222	0	.	.	0.000399361	.	.	.	rs72713656	.	.	.	.	.	.
chr1	155904239	155904239	A	T	upstream	.	155904133	155904333	KIAA0907	155904233	-	KIAA0907_1	-6	INR	TCACTTC	155904215	155904222	0	.	.	0.000798722	.	.	.	rs72713657	.	.	.	.	.	.
chr1	155911448	155911448	G	T	upstream	.	155911379	155911579	RXFP4	155911479	+	RXFP4_1	-31	DPE	AGACA	155911449	155911454	0	.	.	0.000199681	.	.	.	rs77527029	.	.	.	.	.	.
chr1	155911517	155911517	C	A	exonic	.	155911379	155911579	RXFP4	155911479	+	RXFP4_1	38	DPE	AGACA	155911449	155911454	0	nonsynonymous SNV	RXFP4:NM_181885:exon1:c.C17A:p.T6N	0.0173722	0.0089	0.0618	0.0189	rs550813157	.	.	.	.	.	.
chr1	155947930	155947930	C	T	UTR5	NM_004723:c.-8857G>A	155947866	155948066	ARHGEF2	155947966	-	ARHGEF2_1	36	DPE	GGTCC	155947892	155947897	0	.	.	0.392971	.	.	.	rs12145616	.	.	.	.	.	.
chr1	155947978	155947978	C	T	intronic	.	155947866	155948066	ARHGEF2	155947966	-	ARHGEF2_1	-12	DPE	GGTCC	155947892	155947897	0	.	.	0.00379393	.	.	.	rs185494208	.	.	.	.	.	.
chr1	156024509	156024509	C	-	upstream	.	156024416	156024616	LAMTOR2	156024516	+	LAMTOR2_1	-7	DPE	AGTCG	156024531	156024536	0	.	.	0.0167732	.	.	.	rs10908721	.	.	.	.	.	.
chr1	156024510	156024510	C	A	upstream	.	156024416	156024616	LAMTOR2	156024516	+	LAMTOR2_1	-6	DPE	AGTCG	156024531	156024536	0	.	.	0.0167732	.	.	.	rs145168896	.	.	.	.	.	.
chr1	156030915	156030915	G	A	upstream	.	156030839	156031039	RAB25	156030939	+	RAB25_1	-24	DPE	AGACA	156030863	156030868	0	.	.	0.00279553	.	.	.	rs6689429	.	.	.	.	.	.
chr1	156031035	156031035	G	T	UTR5	NM_020387:c.-157G>T	156030839	156031039	RAB25	156030939	+	RAB25_1	96	DPE	AGACA	156030863	156030868	0	.	.	0.00199681	.	.	.	rs201554469	.	.	.	.	.	.
chr1	156051821	156051822	GA	-	upstream	.	156051689	156051889	MEX3A	156051789	-	MEX3A_1	-32	INR	CTAGACT	156051776	156051783	0	.	.	.	0.103	0.0823	0.1428	rs3093064	.	.	.	.	.	.
chr1	156163695	156163695	G	T	upstream	.	156163622	156163822	SLC25A44	156163722	+	SLC25A44_1	-27	INR	CCAAATC	156163727	156163734	0	.	.	0.230831	.	.	.	rs3093063	.	.	.	.	.	.
chr1	156163718	156163718	T	C	upstream	.	156163622	156163822	SLC25A44	156163722	+	SLC25A44_1	-4	INR	CCAAATC	156163727	156163734	0	.	.	0.106829	.	.	.	rs3806189	.	.	.	.	.	.
chr1	156182710	156182710	T	C	upstream;downstream	.	156182678	156182878	PMF1-BGLAP	156182778	+	PMF1-BGLAP_1	-68	DPE	AGTTA	156182779	156182784	0	.	.	0.381789	.	.	.	rs57546939	.	.	.	.	.	.
chr1	156182759	156182759	G	A	upstream;downstream	.	156182678	156182878	PMF1-BGLAP	156182778	+	PMF1-BGLAP_1	-19	DPE	AGTTA	156182779	156182784	0	.	.	0.00539137	0.0011	0	0	rs184662133	.	.	.	.	.	.
chr1	156211800	156211800	C	T	UTR5	NM_199173:c.-223C>T	156211652	156211852	BGLAP	156211752	+	BGLAP_1	48	DPE	AGTTG	156211680	156211685	0	.	.	0.0109824	.	.	.	rs371396895	.	.	.	.	.	.
chr1	156211825	156211825	T	C	UTR5	NM_199173:c.-198T>C	156211652	156211852	BGLAP	156211752	+	BGLAP_1	73	DPE	AGTTG	156211680	156211685	0	.	.	0.222444	.	.	.	rs75087057	.	.	.	.	.	.
chr1	156217855	156217855	C	A	UTR5	NM_024897:c.-2216G>T,NM_001272104:c.-1333G>T,NM_001272112:c.-3211G>T,NM_001272111:c.-3211G>T,NM_001272110:c.-3211G>T,NM_001272109:c.-3211G>T,NM_001272108:c.-1333G>T,NM_001272107:c.-2216G>T,NM_001272106:c.-2418G>T,NM_198406:c.-1333G>T,NM_001272105:c.-1333G>T,NM_001272113:c.-3211G>T	156217808	156218008	PAQR6	156217908	-	PAQR6_1	53	DPE	AGACA	156217885	156217890	0	.	.	0.00798722	0.0026	0	0.0002	rs2494511	.	.	.	.	.	.
chr1	156252544	156252544	C	T	UTR5	NM_015327:c.-73G>A	156252520	156252720	SMG5	156252620	-	SMG5_1	76	DPE	AGTTG	156252658	156252663	0	.	.	.	.	.	.	rs563788821	.	.	.	.	.	.
chr1	156252545	156252545	-	TGCTT	UTR5	NM_015327:c.-75_-74insAAGCA	156252520	156252720	SMG5	156252620	-	SMG5_1	75	DPE	AGTTG	156252658	156252663	0	.	.	.	.	.	.	rs2501339	.	.	.	.	.	.
chr1	156252568	156252568	-	CCA	UTR5	NM_015327:c.-98_-97insTGG	156252520	156252720	SMG5	156252620	-	SMG5_1	52	DPE	AGTTG	156252658	156252663	0	.	.	0.0111821	.	.	.	rs193111451	.	.	.	.	.	.
chr1	156252609	156252609	C	T	UTR5	NM_015327:c.-138G>A	156252520	156252720	SMG5	156252620	-	SMG5_1	11	DPE	AGTTG	156252658	156252663	0	.	.	0.00658946	.	.	.	rs77141833	.	.	.	.	.	.
chr1	156265439	156265439	G	C	UTR5	NM_001256609:c.-755C>G,NM_001256608:c.-3C>G,NM_001256605:c.-3C>G,NM_001256604:c.-3C>G,NM_144580:c.-3C>G	156265380	156265580	GLMP	156265480	-	GLMP_1	41	INR	CCAAACT	156265518	156265525	0	.	.	0.0061901	0.0082	0	0.0028	rs552504692	.	.	.	.	.	.
chr1	156269389	156269389	A	G	UTR5	NM_001004319:c.-409T>C	156269328	156269528	VHLL	156269428	-	VHLL_1	39	#N/A	#N/A	#N/A	#N/A	#N/A	.	.	0.20647	.	.	.	rs2494507	.	.	.	.	.	.
chr1	156269437	156269437	A	G	upstream	.	156269328	156269528	VHLL	156269428	-	VHLL_1	-9	#N/A	#N/A	#N/A	#N/A	#N/A	.	.	0.0091853	.	.	.	rs572304680	.	.	.	.	.	.
chr1	156308232	156308232	G	C	UTR5	NM_001304818:c.-1317G>C,NM_001304817:c.-1317G>C,NM_001304823:c.-1317G>C,NM_001304822:c.-1317G>C	156308130	156308330	TSACC	156308230	+	TSACC_2	2	DPE	AGACA	156308195	156308200	0	.	.	0.00319489	.	.	.	rs570626289	.	.	.	.	.	.
chr1	156308382	156308382	C	A	UTR5	NM_001304818:c.-1167C>A,NM_001304817:c.-1167C>A,NM_001304823:c.-1167C>A,NM_001304822:c.-1167C>A	156308282	156308482	TSACC	156308382	+	TSACC_3	0	DPE	AGTTG	156308316	156308321	0	.	.	0.00299521	.	.	.	rs192266566	.	.	.	.	.	.
chr1	156338924	156338924	T	G	upstream	.	156338879	156339079	RHBG	156338979	+	RHBG_1	-55	BRE	CCGCGCC	156339057	156339064	0	.	.	.	.	.	.	rs34128867	.	.	.	.	.	.
chr1	156338964	156338964	G	A	upstream	.	156338879	156339079	RHBG	156338979	+	RHBG_1	-15	BRE	CCGCGCC	156339057	156339064	0	.	.	0.0115815	.	.	.	rs16842826	.	.	.	.	.	.
chr1	156338968	156338968	C	T	upstream	.	156338879	156339079	RHBG	156338979	+	RHBG_1	-11	BRE	CCGCGCC	156339057	156339064	0	.	.	0.0471246	.	.	.	rs149791610	.	.	.	.	.	.
chr1	156339035	156339035	C	T	UTR5	NM_020407:c.-6C>T,NM_001256396:c.-169C>T,NM_001256395:c.-8077C>T	156338879	156339079	RHBG	156338979	+	RHBG_1	56	BRE	CCGCGCC	156339057	156339064	0	.	.	0.00199681	0.0008	0	0	rs148101233	.	.	.	.	.	.
chr1	156399386	156399386	-	ACC	upstream	.	156399240	156399440	C1orf61	156399340	-	C1orf159_1	-46	DPE	GGATG	156399257	156399262	0	.	.	.	.	.	.	rs200353688	.	.	.	.	.	.
chr1	156460308	156460308	T	A	UTR5	NM_001271629:c.-7224A>T	156460291	156460491	MEF2D	156460391	-	MEF2D_1	83	DPE	GGACA	156460442	156460447	0	.	.	0.96865	.	.	.	rs115471871	.	.	.	.	.	.
chr1	156542453	156542453	G	A	upstream	.	156542296	156542496	IQGAP3	156542396	-	IQGAP3_1	-57	DPE	AGACA	156542387	156542392	0	.	.	0.000998403	.	.	.	rs41265761	.	.	.	.	.	.
chr1	156542457	156542457	C	T	upstream	.	156542296	156542496	IQGAP3	156542396	-	IQGAP3_1	-61	DPE	AGACA	156542387	156542392	0	.	.	0.0670927	.	.	.	rs41288129	.	.	.	.	.	.
chr1	156551068	156551068	G	T	intronic	.	156551056	156551256	TTC24	156551156	+	TTC24_1	-88	DPE	GGATG	156551176	156551181	0	.	.	0.00279553	.	.	.	rs1408664	.	.	.	.	.	.
chr1	156551092	156551092	G	T	intronic	.	156551056	156551256	TTC24	156551156	+	TTC24_1	-64	DPE	GGATG	156551176	156551181	0	.	.	0.124002	.	.	.	rs144440223	.	.	.	.	.	.
chr1	156551248	156551248	G	A	exonic	.	156551056	156551256	TTC24	156551156	+	TTC24_1	92	DPE	GGATG	156551176	156551181	0	nonsynonymous SNV	TTC24:NM_001105669:exon2:c.G92A:p.R31Q	0.00519169	0.0086	0	0.0024	rs2301297	ID=COSM897261;OCCURENCE=1(large_intestine),1(endometrium),1(thyroid)	.	.	.	.	.
chr1	156561557	156561557	-	GGGCC	upstream	.	156561457	156561657	NAXE	156561557	+	NAXE_1	0	DPE	GGATG	156561594	156561599	0	.	.	.	0.0018	0	0	rs113442137	.	.	.	.	.	.
chr1	156561557	156561557	-	GGGCCGGGCC	upstream	.	156561457	156561657	NAXE	156561557	+	NAXE_1	0	DPE	GGATG	156561594	156561599	0	.	.	.	0.475	0.1923	0.2727	rs12086288	.	.	.	.	.	.
chr1	156561557	156561557	-	GGGTC	upstream	.	156561457	156561657	NAXE	156561557	+	NAXE_1	0	DPE	GGATG	156561594	156561599	0	.	.	.	0	0	0	rs78562513	.	.	.	.	.	.
chr1	156561557	156561557	-	GGGTCGGGCC	upstream	.	156561457	156561657	NAXE	156561557	+	NAXE_1	0	DPE	GGATG	156561594	156561599	0	.	.	.	0.4857	0.8077	0.7013	rs76706349	.	.	.	.	.	.
chr1	156561651	156561651	G	C	exonic	.	156561457	156561657	NAXE	156561557	+	NAXE_1	94	DPE	GGATG	156561594	156561599	0	nonsynonymous SNV	APOA1BP:NM_144772:exon1:c.G55C:p.V19L	0.928714	0.9575	0.9742	0.9217	rs200869135	.	.	.	.	.	.
chr1	156571216	156571216	C	T	exonic	.	156571179	156571379	GPATCH4	156571279	-	GPATCH4_1	63	DPE	GGACC	156571236	156571241	0	nonsynonymous SNV	GPATCH4:NM_015590:exon1:c.G16A:p.G6R	0.00119808	0.0008	0.0001	0.0004	rs3737794	.	.	.	.	.	.
chr1	156571217	156571217	G	C	exonic	.	156571179	156571379	GPATCH4	156571279	-	GPATCH4_1	62	DPE	GGACC	156571236	156571241	0	nonsynonymous SNV	GPATCH4:NM_015590:exon1:c.C15G:p.S5R	0.00998403	0.0027	0	0	rs12094940	.	.	.	.	.	.
chr1	156571243	156571243	G	C	UTR5	NM_182679:c.-2405C>G,NM_015590:c.-12C>G	156571179	156571379	GPATCH4	156571279	-	GPATCH4_1	36	DPE	GGACC	156571236	156571241	0	.	.	0.0682907	0.0457	0.0608	0.0822	rs553583781	.	.	.	.	.	.
chr1	156571335	156571335	T	C	upstream	.	156571179	156571379	GPATCH4	156571279	-	GPATCH4_1	-56	DPE	GGACC	156571236	156571241	0	.	.	0.0680911	.	.	.	rs186576853	.	.	.	.	.	.
chr1	156675460	156675460	-	C	intronic	.	156675359	156675559	CRABP2	156675459	-	CRABP2_1	-1	DPE	GGACA	156675359	156675364	0	.	.	.	.	.	.	rs747453653	.	.	.	.	.	.
chr1	156675461	156675461	-	C	intronic	.	156675359	156675559	CRABP2	156675459	-	CRABP2_1	-2	DPE	GGACA	156675359	156675364	0	.	.	.	.	.	.	rs183850576	.	.	.	.	.	.
chr1	156675461	156675461	C	-	intronic	.	156675359	156675559	CRABP2	156675459	-	CRABP2_1	-2	DPE	GGACA	156675359	156675364	0	.	.	.	.	.	.	rs1000807	.	.	.	.	.	.
chr1	156675526	156675526	C	T	UTR5	NM_001199723:c.-288G>A	156675359	156675559	CRABP2	156675459	-	CRABP2_1	-67	DPE	GGACA	156675359	156675364	0	.	.	0.0599042	.	.	.	rs2295614	.	.	.	.	.	.
chr1	156675562	156675562	C	A	UTR5	NM_001199723:c.-324G>T	156675508	156675708	CRABP2	156675608	-	CRABP2_2	46	DPE	GGACC	156675539	156675544	0	.	.	0.0327476	.	.	.	rs59770242	.	.	.	.	.	.
chr1	156721032	156721032	T	A	intronic	.	156720985	156721185	HDGF	156721085	-	HDGF_1	53	DPE	GGTTA	156721104	156721109	0	.	.	0.188299	.	.	.	rs566555496	.	.	.	.	.	.
chr1	156721076	156721076	C	A	intronic	.	156720985	156721185	HDGF	156721085	-	HDGF_1	9	DPE	GGTTA	156721104	156721109	0	.	.	0.00199681	.	.	.	rs374741870	.	.	.	.	.	.
chr1	156721993	156721993	G	A	UTR5	NM_001126051:c.-98C>T	156721924	156722124	HDGF	156722024	-	HDGF_3	31	DPE	GGACC	156722002	156722007	0	.	.	0.00698882	0.0023	0	0	rs148595299	.	.	.	.	.	.
chr1	156722312	156722312	A	G	upstream	.	156722140	156722340	HDGF	156722240	-	HDGF_4	-72	DPE	AGTCG	156722240	156722245	0	.	.	0.0141773	.	.	.	rs142983945	.	.	.	.	.	.
chr1	156785539	156785539	A	G	intronic	.	156785441	156785641	NTRK1	156785541	+	NTRK1_1	-2	DPE	AGATG	156785512	156785517	0	.	.	0.000599042	.	.	.	rs190212480	.	.	.	.	.	.
chr1	156785545	156785545	C	-	UTR5	NM_001007792:c.-77del-	156785441	156785641	NTRK1	156785541	+	NTRK1_1	4	DPE	AGATG	156785512	156785517	0	.	.	0.0195687	.	.	.	rs72883912	.	.	.	.	.	.
chr1	156785617	156785617	G	A	UTR5	NM_001007792:c.-5G>A	156785441	156785641	NTRK1	156785541	+	NTRK1_1	76	DPE	AGATG	156785512	156785517	0	.	.	0.636981	0.6674	0.8218	0.6537	rs141399046	.	.	.	.	.	.
chr1	156785964	156785964	G	T	intronic	.	156785839	156786039	SH2D2A	156785939	-	SH2D2A_1	-25	DPE	GGACA	156785985	156785990	0	.	.	0.00159744	.	.	.	rs201021504	.	.	.	.	.	.
chr1	156786574	156786574	T	A	UTR5	NM_001161442:c.-97A>T,NM_001161441:c.-74A>T,NM_003975:c.-74A>T,NM_001161444:c.-74A>T	156786540	156786740	SH2D2A	156786640	-	SH2D2A_2	66	INR	TTAGTTC	156786632	156786639	0	.	.	0.00838658	.	.	.	rs77751812	.	.	.	.	.	.
chr1	156786575	156786575	C	A	UTR5	NM_001161442:c.-98G>T,NM_001161441:c.-75G>T,NM_003975:c.-75G>T,NM_001161444:c.-75G>T	156786540	156786740	SH2D2A	156786640	-	SH2D2A_2	65	INR	TTAGTTC	156786632	156786639	0	.	.	0.00858626	.	.	.	rs143539641	.	.	.	.	.	.
chr1	156786699	156786699	C	T	intronic	.	156786540	156786740	SH2D2A	156786640	-	SH2D2A_2	-59	INR	TTAGTTC	156786632	156786639	0	.	.	0.00519169	.	.	.	rs115944506	.	.	.	.	.	.
chr1	156906093	156906093	C	T	intronic	.	156905936	156906136	MIR765	156906036	-	MIR765_1	-57	DPE	AGTTA	156906073	156906078	0	.	.	0.00399361	.	.	.	rs111919549	.	.	.	.	.	.
chr1	156906112	156906112	G	A	intronic	.	156905936	156906136	MIR765	156906036	-	MIR765_1	-76	DPE	AGTTA	156906073	156906078	0	.	.	0.0081869	.	.	.	rs554000514	.	.	.	.	.	.
chr1	157069561	157069561	C	G	UTR5	NM_001004341:c.-246G>C	157069500	157069700	ETV3L	157069600	-	ETV3L_1	39	DPE	AGACA	157069545	157069550	0	.	.	0.0291534	.	.	.	rs535422256	.	.	.	.	.	.
chr1	157098060	157098060	-	T	intronic	.	157098053	157098253	CYCSP52	157098153	+	CYCSP52_1	-93	INR	TCATATT	157098120	157098127	0	.	.	.	.	.	.	rs555630237	.	.	.	.	.	.
chr1	157098061	157098061	-	T	intronic	.	157098053	157098253	CYCSP52	157098153	+	CYCSP52_1	-92	INR	TCATATT	157098120	157098127	0	.	.	.	.	.	.	rs12036607	.	.	.	.	.	.
chr1	157098061	157098061	T	-	intronic	.	157098053	157098253	CYCSP52	157098153	+	CYCSP52_1	-92	INR	TCATATT	157098120	157098127	0	.	.	.	.	.	.	rs79209815	.	.	.	.	.	.
chr1	157098237	157098237	G	C	ncRNA_exonic	.	157098053	157098253	CYCSP52	157098153	+	CYCSP52_1	84	INR	TCATATT	157098120	157098127	0	.	.	0.000998403	.	.	.	rs112656766	.	.	.	.	.	.
chr1	157522298	157522298	G	C	UTR5	NM_001195388:c.-146C>G,NM_031281:c.-146C>G	157522210	157522410	FCRL5	157522310	-	FCRL5_1	12	DPE	GGACA	157522234	157522239	0	.	.	0.0359425	.	.	.	rs6429776	.	.	.	.	.	.
chr1	157522306	157522306	G	C	UTR5	NM_001195388:c.-154C>G,NM_031281:c.-154C>G	157522210	157522410	FCRL5	157522310	-	FCRL5_1	4	DPE	GGACA	157522234	157522239	0	.	.	0.00519169	.	.	.	rs201006671	.	.	.	.	.	.
chr1	157522375	157522375	-	A	upstream	.	157522210	157522410	FCRL5	157522310	-	FCRL5_1	-65	DPE	GGACA	157522234	157522239	0	.	.	.	.	.	.	rs76050903	.	.	.	.	.	.
chr1	157567808	157567808	C	T	UTR5	NM_031282:c.-74G>A	157567770	157567970	FCRL4	157567870	-	FCRL4_1	62	DPE	AGACA	157567771	157567776	0	.	.	0.0169728	.	.	.	rs139527039	.	.	.	.	.	.
chr1	157567816	157567816	C	T	UTR5	NM_031282:c.-82G>A	157567770	157567970	FCRL4	157567870	-	FCRL4_1	54	DPE	AGACA	157567771	157567776	0	.	.	0.00219649	.	.	.	rs372216006	.	.	.	.	.	.
chr1	157567899	157567899	A	G	upstream	.	157567770	157567970	FCRL4	157567870	-	FCRL4_1	-29	DPE	AGACA	157567771	157567776	0	.	.	0.000599042	.	.	.	rs189578621	.	.	.	.	.	.
chr1	15764869	15764869	C	T	upstream	.	15764837	15765037	CTRC	15764937	+	CTRC_1	-68	DPE	GGTCA	15764934	15764939	0	.	.	0.00599042	.	.	.	rs2252689	.	.	.	.	.	.
chr1	15764887	15764887	G	A	upstream	.	15764837	15765037	CTRC	15764937	+	CTRC_1	-50	DPE	GGTCA	15764934	15764939	0	.	.	0.00179712	.	.	.	rs114452711	.	.	.	.	.	.
chr1	15764902	15764902	C	T	upstream	.	15764837	15765037	CTRC	15764937	+	CTRC_1	-35	DPE	GGTCA	15764934	15764939	0	.	.	0.000998403	.	.	.	rs528795358	.	Uncertain significance	Hereditary_pancreatitis	RCV000230316.1	MedGen:OMIM:Orphanet:SNOMED_CT	C0238339:167800:ORPHA676:68072000
chr1	157746947	157746947	C	T	upstream	.	157746822	157747022	FCRL2	157746922	-	FCRL2_1	-25	DPE	GGACC	157746865	157746870	0	.	.	0.00579073	.	.	.	rs3766382	.	.	.	.	.	.
chr1	157811551	157811551	G	T	UTR5	NM_005894:c.-60C>A	157811534	157811734	CD5L	157811634	-	CD5L_1	83	DPE	AGACA	157811594	157811599	0	.	.	0.000599042	.	.	.	rs563537332	.	.	.	.	.	.
chr1	157811583	157811583	G	C	UTR5	NM_005894:c.-92C>G	157811534	157811734	CD5L	157811634	-	CD5L_1	51	DPE	AGACA	157811594	157811599	0	.	.	0.000399361	.	.	.	rs529287546	.	.	.	.	.	.
chr1	157811585	157811585	G	T	UTR5	NM_005894:c.-94C>A	157811534	157811734	CD5L	157811634	-	CD5L_1	49	DPE	AGACA	157811594	157811599	0	.	.	0.0666933	.	.	.	rs6656547	.	.	.	.	.	.
chr1	157811729	157811729	A	G	upstream	.	157811534	157811734	CD5L	157811634	-	CD5L_1	-95	DPE	AGACA	157811594	157811599	0	.	.	0.000399361	.	.	.	rs536716707	.	.	.	.	.	.
chr1	15783222	15783222	C	T	upstream	.	15783122	15783322	CELA2A	15783222	+	CELA2A_1	0	DPE	GGACA	15783239	15783244	0	.	.	0.0754792	0.095	0.0122	0.0558	rs547118034	.	.	.	.	.	.
chr1	15783296	15783296	C	G	intronic	.	15783122	15783322	CELA2A	15783222	+	CELA2A_1	74	DPE	GGACA	15783239	15783244	0	.	.	0.00878594	0.0273	0	0.0083	rs74124633	.	.	.	.	.	.
chr1	157895757	157895757	A	G	intergenic	dist=84123;dist=67306	157895656	157895856	LOC105371458	157895756	+	LOC105371458_1	1	DPE	GGACA	157895837	157895842	0	.	.	0.00199681	.	.	.	rs185134457	.	.	.	.	.	.
chr1	157895818	157895818	G	A	intergenic	dist=84184;dist=67245	157895656	157895856	LOC105371458	157895756	+	LOC105371458_1	62	DPE	GGACA	157895837	157895842	0	.	.	0.00399361	.	.	.	rs77584890	.	.	.	.	.	.
chr1	157895823	157895823	T	C	intergenic	dist=84189;dist=67240	157895656	157895856	LOC105371458	157895756	+	LOC105371458_1	67	DPE	GGACA	157895837	157895842	0	.	.	0.00339457	.	.	.	rs3813611	.	.	.	.	.	.
chr1	157963066	157963066	G	A	UTR5	NM_001286349:c.-401G>A,NM_018240:c.-401G>A	157962962	157963162	KIRREL	157963062	+	KIRREL_1	4	INR	TCAGTTC	157962993	157963000	0	.	.	0.00279553	.	.	.	rs537093405	.	.	.	.	.	.
chr1	157995300	157995300	G	C	intronic	.	157995239	157995439	KIRREL-IT1	157995339	+	KIRREL-IT1_1	-39	DPE	AGATG	157995295	157995300	1	.	.	0.754193	.	.	.	rs76502631	.	.	.	.	.	.
chr1	15802595	15802595	G	A	upstream	.	15802495	15802695	CELA2B	15802595	+	CELA2B_1	0	DPE	GGACA	15802611	15802616	0	.	.	0.000599042	0.0003	0.0029	6.11e-05	rs74124661	.	.	.	.	.	.
chr1	15802611	15802611	C	T	UTR5	NM_015849:c.-10C>T	15802495	15802695	CELA2B	15802595	+	CELA2B_1	16	DPE	GGACA	15802611	15802616	1	.	.	0.00658946	0.0026	0	6.07e-05	rs542966541	.	.	.	.	.	.
chr1	158259581	158259581	G	T	UTR5	NM_001765:c.-274G>T	158259462	158259662	CD1C	158259562	+	CD1C_1	19	DPE	GGACA	158259531	158259536	0	.	.	0.0197684	.	.	.	rs2070901	.	.	.	.	.	.
chr1	158301242	158301242	C	T	UTR5	NM_001764:c.-29G>A	158301221	158301421	CD1B	158301321	-	CD1B_1	79	INR	CCAAATC	158301319	158301326	0	.	.	0.000798722	0.0014	0	0.0015	rs113220867	.	.	.	.	.	.
chr1	158301379	158301379	-	GCCTC	upstream	.	158301221	158301421	CD1B	158301321	-	CD1B_1	-58	INR	CCAAATC	158301319	158301326	0	.	.	0.0141773	.	.	.	rs144682477	.	.	.	.	.	.
chr1	158323533	158323533	G	T	UTR5	NM_001185115:c.-246G>T,NM_001185114:c.-246G>T,NM_001185113:c.-246G>T,NM_001185112:c.-246G>T,NM_001185110:c.-246G>T,NM_001185108:c.-246G>T,NM_001185107:c.-246G>T,NM_001042583:c.-246G>T,NM_001042587:c.-246G>T,NM_001042586:c.-246G>T,NM_001042585:c.-246G>T,NM_001042584:c.-246G>T,NM_030893:c.-246G>T	158323385	158323585	CD1E	158323485	+	CD1E_1	48	DPE	AGACA	158323553	158323558	0	.	.	0.0397364	.	.	.	rs12721033	.	.	.	.	.	.
chr1	158369177	158369177	A	G	exonic	.	158369156	158369356	OR10T2	158369256	-	OR10T2_1	79	DPE	AGACA	158369290	158369295	0	nonsynonymous SNV	OR10T2:NM_001004475:exon1:c.T80C:p.L27P	0.000599042	5.82e-05	0	0	rs112062507	.	.	.	.	.	.
chr1	158369210	158369210	A	G	exonic	.	158369156	158369356	OR10T2	158369256	-	OR10T2_1	46	DPE	AGACA	158369290	158369295	0	nonsynonymous SNV	OR10T2:NM_001004475:exon1:c.T47C:p.V16A	0.0205671	0.0054	0	0.0003	rs138126175	.	.	.	.	.	.
chr1	158369229	158369229	C	A	exonic	.	158369156	158369356	OR10T2	158369256	-	OR10T2_1	27	DPE	AGACA	158369290	158369295	0	nonsynonymous SNV	OR10T2:NM_001004475:exon1:c.G28T:p.V10F	0.000399361	3.39e-05	0	0	rs185863222	.	.	.	.	.	.
chr1	158369286	158369286	G	T	upstream	.	158369156	158369356	OR10T2	158369256	-	OR10T2_1	-30	DPE	AGACA	158369290	158369295	0	.	.	0.000798722	0.0004	0	0	rs139849940	.	.	.	.	.	.
chr1	158369319	158369319	C	A	upstream	.	158369156	158369356	OR10T2	158369256	-	OR10T2_1	-63	DPE	AGACA	158369290	158369295	0	.	.	0.365016	.	.	.	rs112556972	.	.	.	.	.	.
chr1	158390645	158390645	G	C	exonic	.	158390556	158390756	OR10K2	158390656	-	OR10K2_1	11	DPE	AGACA	158390674	158390679	0	synonymous SNV	OR10K2:NM_001004476:exon1:c.C12G:p.V4V	0.0071885	0.0024	0	0.0002	rs115782155	.	.	.	.	.	.
chr1	158390676	158390676	G	A	upstream	.	158390556	158390756	OR10K2	158390656	-	OR10K2_1	-20	DPE	AGACA	158390674	158390679	1	.	.	0.0163738	0.0053	0	0	rs35215598	.	.	.	.	.	.
chr1	158435278	158435278	G	A	upstream	.	158435251	158435451	OR10K1	158435351	+	OR10K1_1	-73	DPE	AGTCA	158435359	158435364	0	.	.	0.459465	.	.	.	rs41270861	.	.	.	.	.	.
chr1	158435346	158435346	C	T	upstream	.	158435251	158435451	OR10K1	158435351	+	OR10K1_1	-5	DPE	AGTCA	158435359	158435364	0	.	.	0.0113818	0.0029	0	0.0001	rs191500294	.	.	.	.	.	.
chr1	158435406	158435406	T	C	exonic	.	158435251	158435451	OR10K1	158435351	+	OR10K1_1	55	DPE	AGTCA	158435359	158435364	0	nonsynonymous SNV	OR10K1:NM_001004473:exon1:c.T55C:p.S19P	0.00399361	0.001	0	6.06e-05	rs373498581	.	.	.	.	.	.
chr1	158435441	158435441	C	T	exonic	.	158435251	158435451	OR10K1	158435351	+	OR10K1_1	90	DPE	AGTCA	158435359	158435364	0	synonymous SNV	OR10K1:NM_001004473:exon1:c.C90T:p.I30I	0.00159744	0.0031	0	0.0007	rs61738972	.	.	.	.	.	.
chr1	158449749	158449749	A	G	exonic	.	158449567	158449767	OR10R2	158449667	+	OR10R2_1	82	DPE	GGTCA	158449750	158449755	0	nonsynonymous SNV	OR10R2:NM_001004472:exon1:c.A82G:p.M28V	0.029353	0.0219	0.0003	0.0478	rs72717028	.	.	.	.	.	.
chr1	158449758	158449758	G	A	exonic	.	158449567	158449767	OR10R2	158449667	+	OR10R2_1	91	DPE	GGTCA	158449750	158449755	0	nonsynonymous SNV	OR10R2:NM_001004472:exon1:c.G91A:p.E31K	0.00798722	0.0027	0	0.0002	rs115266897	.	.	.	.	.	.
chr1	15850974	15850974	C	-	intronic	.	15850840	15851040	CASP9	15850940	-	CASP9_1	-34	DPE	AGTCG	15850872	15850877	0	.	.	.	.	.	.	rs35740080	.	.	.	.	.	.
chr1	158517866	158517866	A	G	exonic	.	158517795	158517995	OR6Y1	158517895	-	OR6Y1_1	29	DPE	AGACA	158517911	158517916	0	synonymous SNV	OR6Y1:NM_001005189:exon1:c.T30C:p.N10N	0.00479233	0.0012	0	6.38e-05	rs9427403	.	.	.	.	.	.
chr1	158517891	158517891	G	A	exonic	.	158517795	158517995	OR6Y1	158517895	-	OR6Y1_1	4	DPE	AGACA	158517911	158517916	0	nonsynonymous SNV	OR6Y1:NM_001005189:exon1:c.C5T:p.T2I	0.0273562	0.0073	0	0.0002	rs76617664	.	.	.	.	.	.
chr1	158533298	158533298	-	A	exonic	.	158533294	158533494	OR6P1	158533394	-	OR6P1_1	96	DPE	AGACA	158533354	158533359	0	frameshift insertion	OR6P1:NM_001160325:exon1:c.96dupT:p.A33fs	.	0.0023	0	0	rs74127076	.	.	.	.	.	.
chr1	158533330	158533330	G	A	exonic	.	158533294	158533494	OR6P1	158533394	-	OR6P1_1	64	DPE	AGACA	158533354	158533359	0	nonsynonymous SNV	OR6P1:NM_001160325:exon1:c.C65T:p.P22L	0.000998403	0.001	0	0.0001	rs147161724	.	.	.	.	.	.
chr1	158533444	158533444	G	A	upstream	.	158533294	158533494	OR6P1	158533394	-	OR6P1_1	-50	DPE	AGACA	158533354	158533359	0	.	.	0.00738818	0.0017	0	0	rs3883928	.	.	.	.	.	.
chr1	158533489	158533489	T	A	upstream	.	158533294	158533494	OR6P1	158533394	-	OR6P1_1	-95	DPE	AGACA	158533354	158533359	0	.	.	0.00379393	.	.	.	rs76732376	.	.	.	.	.	.
chr1	158656427	158656427	-	G	UTR5	NM_003126:c.-121_-120insC	158656406	158656606	SPTA1	158656506	-	SPTA1_1	79	DPE	AGACA	158656499	158656504	0	.	.	.	.	.	.	rs3883934	.	.	.	.	.	.
chr1	158656432	158656432	-	A	UTR5	NM_003126:c.-126_-125insT	158656406	158656606	SPTA1	158656506	-	SPTA1_1	74	DPE	AGACA	158656499	158656504	0	.	.	0.405751	.	.	.	rs373572450	.	.	.	.	.	.
chr1	158656432	158656432	-	GA	UTR5	NM_003126:c.-126_-125insTC	158656406	158656606	SPTA1	158656506	-	SPTA1_1	74	DPE	AGACA	158656499	158656504	0	.	.	0.0734824	.	.	.	rs376938737	.	.	.	.	.	.
chr1	158656433	158656433	-	A	UTR5	NM_003126:c.-127_-126insT	158656406	158656606	SPTA1	158656506	-	SPTA1_1	73	DPE	AGACA	158656499	158656504	0	.	.	.	.	.	.	rs34322334	.	.	.	.	.	.
chr1	158656433	158656433	-	AA	UTR5	NM_003126:c.-127_-126insTT	158656406	158656606	SPTA1	158656506	-	SPTA1_1	73	DPE	AGACA	158656499	158656504	0	.	.	.	.	.	.	rs115692435	.	.	.	.	.	.
chr1	158656433	158656433	A	-	UTR5	NM_003126:c.-126delT	158656406	158656606	SPTA1	158656506	-	SPTA1_1	73	DPE	AGACA	158656499	158656504	0	.	.	.	.	.	.	rs35293629	.	.	.	.	.	.
chr1	158656560	158656560	G	A	upstream	.	158656406	158656606	SPTA1	158656506	-	SPTA1_1	-54	DPE	AGACA	158656499	158656504	0	.	.	0.0333466	.	.	.	rs6686673	.	.	.	.	.	.
chr1	158670426	158670426	C	T	exonic	.	158670342	158670542	OR6K2	158670442	-	OR6K2_1	16	DPE	AGACA	158670363	158670368	0	nonsynonymous SNV	OR6K2:NM_001005279:exon1:c.G17A:p.R6Q	0.0303514	0.0083	0	0.0003	rs73015441	.	.	.	.	.	.
chr1	158670427	158670427	G	C	exonic	.	158670342	158670542	OR6K2	158670442	-	OR6K2_1	15	DPE	AGACA	158670363	158670368	0	nonsynonymous SNV	OR6K2:NM_001005279:exon1:c.C16G:p.R6G	0.00239617	0.0006	0	0.0041	rs4996823	.	.	.	.	.	.
chr1	158687896	158687896	C	T	exonic	.	158687805	158688005	OR6K3	158687905	-	OR6K3_1	9	DPE	AGTCA	158687875	158687880	0	nonsynonymous SNV	OR6K3:NM_001005327:exon1:c.G10A:p.G4R	0.22504	0.2101	0.1395	0.2596	rs74125005	.	.	.	.	.	.
chr1	158724537	158724537	T	C	upstream	.	158724505	158724705	OR6K6	158724605	+	OR6K6_1	-68	DPE	AGTTG	158724684	158724689	0	.	.	0.209665	.	.	.	rs6700900	.	.	.	.	.	.
chr1	158724634	158724634	A	G	exonic	.	158724505	158724705	OR6K6	158724605	+	OR6K6_1	29	DPE	AGTTG	158724684	158724689	0	nonsynonymous SNV	OR6K6:NM_001005184:exon1:c.A29G:p.H10R	0.00539137	0.0037	0.021	0.001	rs200542918	.	.	.	.	.	.
chr1	158724692	158724692	G	T	exonic	.	158724505	158724705	OR6K6	158724605	+	OR6K6_1	87	DPE	AGTTG	158724684	158724689	0	synonymous SNV	OR6K6:NM_001005184:exon1:c.G87T:p.T29T	0.000998403	0.003	0	0.0003	rs201464953	.	.	.	.	.	.
chr1	158724699	158724699	G	A	exonic	.	158724505	158724705	OR6K6	158724605	+	OR6K6_1	94	DPE	AGTTG	158724684	158724689	0	nonsynonymous SNV	OR6K6:NM_001005184:exon1:c.G94A:p.G32R	0.000599042	4.12e-05	0	0	rs200018456	.	.	.	.	.	.
chr1	158736445	158736445	C	T	exonic	.	158736372	158736572	OR6N1	158736472	-	OR6N1_1	27	INR	TCAAATT	158736557	158736564	0	nonsynonymous SNV	OR6N1:NM_001005185:exon1:c.G28A:p.A10T	0.246206	0.3058	0.4379	0.2325	rs111987479	.	.	.	.	.	.
chr1	158736517	158736517	A	T	upstream	.	158736372	158736572	OR6N1	158736472	-	OR6N1_1	-45	INR	TCAAATT	158736557	158736564	0	.	.	0.246206	0.3114	0.4337	0.2329	rs2298019	.	.	.	.	.	.
chr1	158747336	158747336	C	T	exonic	.	158747325	158747525	OR6N2	158747425	-	OR6N2_1	89	DPE	GGACA	158747337	158747342	0	synonymous SNV	OR6N2:NM_001005278:exon1:c.G90A:p.L30L	0.0209665	0.0066	0	0.0002	rs111892839	.	.	.	.	.	.
chr1	158747369	158747369	A	G	exonic	.	158747325	158747525	OR6N2	158747425	-	OR6N2_1	56	DPE	GGACA	158747337	158747342	0	synonymous SNV	OR6N2:NM_001005278:exon1:c.T57C:p.S19S	0.00139776	0.0004	0	0	rs114894622	.	.	.	.	.	.
chr1	158747432	158747432	C	A	upstream	.	158747325	158747525	OR6N2	158747425	-	OR6N2_1	-7	DPE	GGACA	158747337	158747342	0	.	.	0.00259585	0.0046	0	0.0023	rs60394665	.	.	.	.	.	.
chr1	158747492	158747492	A	G	upstream	.	158747325	158747525	OR6N2	158747425	-	OR6N2_1	-67	DPE	GGACA	158747337	158747342	0	.	.	0.150958	.	.	.	rs566066982	.	.	.	.	.	.
chr1	158747506	158747506	C	G	upstream	.	158747325	158747525	OR6N2	158747425	-	OR6N2_1	-81	DPE	GGACA	158747337	158747342	0	.	.	0.119808	.	.	.	rs199859041	.	.	.	.	.	.
chr1	158970068	158970068	G	C	intergenic	dist=23219;dist=9614	158970002	158970202	POP3	158970102	-	POP3_1	34	DPE	GGATC	158970125	158970130	0	.	.	0.000798722	.	.	.	rs540116804	.	.	.	.	.	.
chr1	158970133	158970133	A	G	intergenic	dist=23284;dist=9549	158970002	158970202	POP3	158970102	-	POP3_1	-31	DPE	GGATC	158970125	158970130	0	.	.	0.00958466	.	.	.	rs35182246	.	.	.	.	.	.
chr1	159141576	159141581	GCTCCT	-	exonic	.	159141448	159141648	CADM3	159141548	+	CADM3_2	28	BRE	GGGCGCC	159141452	159141459	0	nonframeshift deletion	CADM3:NM_001127173:exon1:c.21_26del:p.7_9del,CADM3:NM_021189:exon1:c.21_26del:p.7_9del	.	0	0	0	rs140204545	.	.	.	.	.	.
chr1	159141624	159141624	G	A	exonic	.	159141448	159141648	CADM3	159141548	+	CADM3_2	76	BRE	GGGCGCC	159141452	159141459	0	synonymous SNV	CADM3:NM_001127173:exon1:c.G69A:p.G23G,CADM3:NM_021189:exon1:c.G69A:p.G23G	0.0081869	0.0083	0	0	rs75067243	.	.	.	.	.	.
chr1	159175005	159175005	T	-	intronic	.	159174948	159175148	ACKR1	159175048	+	ACKR1_2	-43	DPE	AGTCA	159174975	159174980	0	.	.	0.777556	.	.	.	rs144967838	.	.	.	.	.	.
chr1	159284385	159284385	C	T	exonic	.	159284349	159284549	OR10J3	159284449	-	OR10J3_1	64	DPE	AGACA	159284355	159284360	0	nonsynonymous SNV	OR10J3:NM_001004467:exon1:c.G65A:p.R22Q	0.000399361	0.0004	0.0002	0	rs190001908	ID=COSM116171;OCCURENCE=1(central_nervous_system),1(ovary),2(liver)	.	.	.	.	.
chr1	159284489	159284489	G	A	upstream	.	159284349	159284549	OR10J3	159284449	-	OR10J3_1	-40	DPE	AGACA	159284355	159284360	0	.	.	0.000599042	0.0004	0	0	rs164187	.	.	.	.	.	.
chr1	159284490	159284490	A	C	upstream	.	159284349	159284549	OR10J3	159284449	-	OR10J3_1	-41	DPE	AGACA	159284355	159284360	0	.	.	0.0427316	0.0274	0.056	0.0319	rs164188	.	.	.	.	.	.
chr1	159284518	159284518	G	C	upstream	.	159284349	159284549	OR10J3	159284449	-	OR10J3_1	-69	DPE	AGACA	159284355	159284360	0	.	.	0.0427316	.	.	.	rs12407972	.	.	.	.	.	.
chr1	159409436	159409436	G	T	upstream	.	159409411	159409611	OR10J1	159409511	+	OR10J1_1	-75	INR	CCAGATT	159409465	159409472	0	.	.	0.00579073	.	.	.	rs1984871	.	.	.	.	.	.
chr1	159409451	159409451	C	G	upstream	.	159409411	159409611	OR10J1	159409511	+	OR10J1_1	-60	INR	CCAGATT	159409465	159409472	0	.	.	0.000798722	.	.	.	rs138822047	.	.	.	.	.	.
chr1	159409479	159409479	T	G	upstream	.	159409411	159409611	OR10J1	159409511	+	OR10J1_1	-32	INR	CCAGATT	159409465	159409472	0	.	.	0.127196	.	.	.	rs901662	.	.	.	.	.	.
chr1	159409486	159409486	T	G	upstream	.	159409411	159409611	OR10J1	159409511	+	OR10J1_1	-25	INR	CCAGATT	159409465	159409472	0	.	.	0.00179712	.	.	.	rs12745630	.	.	.	.	.	.
chr1	159409533	159409533	G	A	UTR5	NM_012351:c.-16G>A	159409411	159409611	OR10J1	159409511	+	OR10J1_1	22	INR	CCAGATT	159409465	159409472	0	.	.	0.910743	0.9622	0.9999	0.9772	rs116253523	.	.	.	.	.	.
chr1	159505762	159505762	G	T	exonic	.	159505697	159505897	OR10J5	159505797	-	OR10J5_1	35	DPE	AGTTA	159505698	159505703	0	nonsynonymous SNV	OR10J5:NM_001004469:exon1:c.C36A:p.F12L	0.00359425	0.0045	0.0186	0.0011	rs10919549	.	.	.	.	.	.
chr1	159557521	159557521	A	G	upstream	.	159557515	159557715	APCS	159557615	+	APCS_1	-94	DPE	GGACA	159557639	159557644	0	.	.	0.408546	.	.	.	rs397803295	.	.	.	.	.	.
chr1	159557677	159557677	C	T	UTR5	NM_001639:c.-35C>T	159557515	159557715	APCS	159557615	+	APCS_1	62	DPE	GGACA	159557639	159557644	0	.	.	0.00119808	0.0001	0.0015	0	rs182369911	.	.	.	.	.	.
chr1	159684381	159684381	G	A	upstream	.	159684279	159684479	CRP	159684379	-	CRP_1	-2	INR	TTATATC	159684403	159684410	0	.	.	0.0105831	.	.	.	rs114442559	.	.	.	.	.	.
chr1	159684473	159684473	G	A	upstream	.	159684279	159684479	CRP	159684379	-	CRP_1	-94	INR	TTATATC	159684403	159684410	0	.	.	0.0103834	.	.	.	rs374173518	.	.	.	.	.	.
chr1	159750802	159750802	G	C	intronic	.	159750635	159750835	DUSP23	159750735	+	DUSP23_1	67	DPE	AGTTA	159750793	159750798	0	.	.	0.134385	.	.	.	rs561736403	.	.	.	.	.	.
chr1	159770323	159770323	C	T	UTR5	NM_001284217:c.-65C>T	159770200	159770400	FCRL6	159770300	+	FCRL6_1	23	DPE	AGACA	159770336	159770341	0	.	.	0.00858626	.	.	.	rs376443361	.	.	.	.	.	.
chr1	159772129	159772129	C	T	intronic	.	159772072	159772272	FCRL6	159772172	+	FCRL6_2	-43	DPE	AGTCA	159772248	159772253	0	.	.	0.00199681	.	.	.	rs1704754	.	.	.	.	.	.
chr1	159772198	159772198	G	C	UTR5	NM_001004310:c.-17G>C	159772072	159772272	FCRL6	159772172	+	FCRL6_2	26	DPE	AGTCA	159772248	159772253	0	.	.	0.00159744	0.0009	0	0.0066	rs1780010	.	.	.	.	.	.
chr1	159796413	159796413	G	T	upstream	.	159796378	159796578	SLAMF8	159796478	+	SLAMF8_1	-65	DPE	GGACA	159796508	159796513	0	.	.	.	.	.	.	rs12118590	.	.	.	.	.	.
chr1	159796430	159796430	G	A	upstream	.	159796378	159796578	SLAMF8	159796478	+	SLAMF8_1	-48	DPE	GGACA	159796508	159796513	0	.	.	0.0235623	.	.	.	rs189050827	.	.	.	.	.	.
chr1	159796512	159796512	C	T	UTR5	NM_020125:c.-177C>T	159796378	159796578	SLAMF8	159796478	+	SLAMF8_1	34	DPE	GGACA	159796508	159796513	1	.	.	0.0203674	.	.	.	rs369084131	.	.	.	.	.	.
chr1	159796515	159796515	C	A	UTR5	NM_020125:c.-174C>A	159796378	159796578	SLAMF8	159796478	+	SLAMF8_1	37	DPE	GGACA	159796508	159796513	0	.	.	0.000399361	.	.	.	rs182641897	.	.	.	.	.	.
chr1	159825061	159825061	G	C	UTR5	NM_001134233:c.-34C>G	159825037	159825237	C1orf204	159825137	-	C1orf105_2	76	INR	TCAGTCT	159825205	159825212	0	.	.	0.632388	0.5403	0.5698	0.5375	rs3754336	.	.	.	.	.	.
chr1	159825085	159825085	G	T	UTR5	NM_001134233:c.-58C>A	159825037	159825237	C1orf204	159825137	-	C1orf105_2	52	INR	TCAGTCT	159825205	159825212	0	.	.	0.00139776	.	.	.	rs12402634	.	.	.	.	.	.
chr1	159825190	159825190	T	C	intronic	.	159825037	159825237	C1orf204	159825137	-	C1orf105_2	-53	INR	TCAGTCT	159825205	159825212	0	.	.	0.0145767	.	.	.	rs200292394	.	.	.	.	.	.
chr1	159832399	159832399	G	A	UTR5	NM_001013661:c.-88C>T	159832347	159832547	VSIG8	159832447	-	VSIG8_1	48	DPE	AGACA	159832411	159832416	0	.	.	0.000399361	.	.	.	rs10917671	.	.	.	.	.	.
chr1	159832425	159832425	G	A	UTR5	NM_001013661:c.-114C>T	159832347	159832547	VSIG8	159832447	-	VSIG8_1	22	DPE	AGACA	159832411	159832416	0	.	.	0.495008	.	.	.	rs568460365	.	.	.	.	.	.
chr1	15986246	15986246	G	A	intronic	.	15986107	15986307	RSC1A1	15986207	+	RSC1A1_1	39	INR	TCATTTC	15986191	15986198	0	.	.	0.000399361	.	.	.	rs117382755	.	.	.	.	.	.
chr1	159869998	159869998	-	GGCCCCGCCCCC	upstream	.	159869806	159870006	CFAP45	159869906	-	CFAP45_1	-92	DPE	GGACA	159869851	159869856	0	.	.	0.00219649	.	.	.	rs147621262	.	.	.	.	.	.
chr1	159893461	159893461	G	A	UTR5	NM_001277224:c.-201C>T	159893407	159893607	TAGLN2	159893507	-	TAGLN2_1	46	DPE	AGTCA	159893509	159893514	0	.	.	0.0275559	.	.	.	rs570368305	.	.	.	.	.	.
chr1	159893592	159893592	C	T	intronic	.	159893407	159893607	TAGLN2	159893507	-	TAGLN2_1	-85	DPE	AGTCA	159893509	159893514	0	.	.	0.0848642	.	.	.	rs555768362	.	.	.	.	.	.
chr1	159895261	159895261	G	A	UTR5	NM_003564:c.-4962C>T	159895232	159895432	TAGLN2	159895332	-	TAGLN2_3	71	DPE	AGACA	159895420	159895425	0	.	.	0.0934505	.	.	.	rs112942805	.	.	.	.	.	.
chr1	159924128	159924129	TC	-	upstream	.	159923944	159924144	SLAMF9	159924044	-	SLAMF9_1	-84	DPE	AGACA	159924008	159924013	0	.	.	0.00279553	.	.	.	rs200845189	.	.	.	.	.	.
chr1	160001716	160001716	C	G	UTR5	NM_145167:c.-187G>C	160001683	160001883	PIGM	160001783	-	PIGM_1	67	DPE	GGATG	160001760	160001765	0	.	.	0.000399361	.	.	.	rs146506830	.	.	.	.	.	.
chr1	160068633	160068633	G	A	upstream	.	160068518	160068718	IGSF8	160068618	-	IGSF8_2	-15	INR	CCAGACT	160068563	160068570	0	.	.	.	.	.	.	rs1763617	.	.	.	.	.	.
chr1	160085461	160085472	GTTTCAACAAAC	-	upstream	.	160085419	160085619	ATP1A2	160085519	+	ATP1A2_1	-58	DPE	GGACC	160085513	160085518	0	.	.	0.00938498	.	.	.	rs9633514	.	.	.	.	.	.
chr1	160085482	160085482	G	C	upstream	.	160085419	160085619	ATP1A2	160085519	+	ATP1A2_1	-37	DPE	GGACC	160085513	160085518	0	.	.	0.00638978	.	.	.	rs200548651	.	.	.	.	.	.
chr1	160085604	160085604	C	G	UTR5	NM_000702:c.-48C>G	160085419	160085619	ATP1A2	160085519	+	ATP1A2_1	85	DPE	GGACC	160085513	160085518	0	.	.	0.00119808	0.004	0	0.0016	rs552719787	.	Benign	not_specified	RCV000123771.2	MedGen	CN169374
chr1	160121450	160121450	G	T	UTR5	NM_144699:c.-381G>T	160121251	160121451	ATP1A4	160121351	+	ATP1A4_1	99	DPE	GGTTC	160121385	160121390	0	.	.	0.0792732	.	.	.	rs9442227	.	.	.	.	.	.
chr1	160147148	160147148	A	G	intronic	.	160147100	160147300	ATP1A4	160147200	+	ATP1A4_2	-52	DPE	AGACA	160147193	160147198	0	.	.	0.409944	.	.	.	rs6665237	.	.	.	.	.	.
chr1	160254885	160254885	G	A	exonic	.	160254841	160255041	PEX19	160254941	-	PEX19_1	56	INR	CCAATTC	160254859	160254866	0	synonymous SNV	PEX19:NM_001193644:exon1:c.C30T:p.V10V,PEX19:NM_002857:exon1:c.C30T:p.V10V	0.00179712	0.0004	0.0001	0	rs7539622	ID=COSM246544;OCCURENCE=1(prostate)	.	.	.	.	.
chr1	160254928	160254928	A	C	UTR5	NM_001193644:c.-14T>G,NM_002857:c.-14T>G	160254841	160255041	PEX19	160254941	-	PEX19_1	13	INR	CCAATTC	160254859	160254866	0	.	.	0.0221645	0.0092	0.0827	0.0031	rs285446	.	.	.	.	.	.
chr1	160254955	160254955	G	A	upstream	.	160254841	160255041	PEX19	160254941	-	PEX19_1	-14	INR	CCAATTC	160254859	160254866	0	.	.	0.014976	0.041	0.0001	0.0073	rs376287949	.	.	.	.	.	.
chr1	160255003	160255003	G	A	upstream	.	160254841	160255041	PEX19	160254941	-	PEX19_1	-62	INR	CCAATTC	160254859	160254866	0	.	.	0.0127796	.	.	.	rs285445	.	.	.	.	.	.
chr1	160286966	160286966	T	C	intronic	.	160286954	160287154	SUMO1P3	160287054	+	SUMO1P3_1	-88	DPE	AGTTA	160287068	160287073	0	.	.	0.0061901	.	.	.	rs112301314	.	.	.	.	.	.
chr1	160287029	160287029	T	C	intronic	.	160286954	160287154	SUMO1P3	160287054	+	SUMO1P3_1	-25	DPE	AGTTA	160287068	160287073	0	.	.	0.0313498	.	.	.	rs285444	.	.	.	.	.	.
chr1	160313125	160313125	G	A	UTR5	NM_001098398:c.-165C>T,NM_004371:c.-165C>T;NM_001290184:c.-1255G>A,NM_015331:c.-62G>A,NM_001290186:c.-62G>A	160312962	160313162	NCSTN	160313062	+	NCSTN_1	63	DPE	AGACA	160313143	160313148	0	.	.	0.000399361	.	.	.	rs367889062	.	.	.	.	.	.
chr1	160313330	160313330	C	G	UTR5	NM_001098398:c.-370G>C,NM_004371:c.-370G>C	160313254	160313454	COPA	160313354	-	COPA_1	24	DPE	GGTTC	160313354	160313359	0	.	.	0.166134	.	.	.	rs553854227	.	.	.	.	.	.
chr1	160313331	160313331	C	T	UTR5	NM_001098398:c.-371G>A,NM_004371:c.-371G>A	160313254	160313454	COPA	160313354	-	COPA_1	23	DPE	GGTTC	160313354	160313359	0	.	.	0.0605032	.	.	.	rs56301026	.	.	.	.	.	.
chr1	160313380	160313380	C	T	intronic	.	160313254	160313454	COPA	160313354	-	COPA_1	-26	DPE	GGTTC	160313354	160313359	0	.	.	0.00359425	.	.	.	rs117716096	.	.	.	.	.	.
chr1	160313395	160313395	C	T	intronic	.	160313254	160313454	COPA	160313354	-	COPA_1	-41	DPE	GGTTC	160313354	160313359	0	.	.	0.00319489	.	.	.	rs114595624	.	.	.	.	.	.
chr1	160492970	160492970	A	C	exonic	.	160492952	160493152	SLAMF6	160493052	-	SLAMF6_1	82	DPE	AGTCA	160493021	160493026	0	nonsynonymous SNV	SLAMF6:NM_001184714:exon1:c.T13G:p.F5V,SLAMF6:NM_001184715:exon1:c.T13G:p.F5V,SLAMF6:NM_001184716:exon1:c.T13G:p.F5V,SLAMF6:NM_052931:exon1:c.T13G:p.F5V	.	0.005	0.0015	0.0002	rs7512192	.	.	.	.	.	.
chr1	160492991	160492991	C	T	UTR5	NM_001184715:c.-9G>A,NM_052931:c.-9G>A,NM_001184716:c.-9G>A,NM_001184714:c.-9G>A	160492952	160493152	SLAMF6	160493052	-	SLAMF6_1	61	DPE	AGTCA	160493021	160493026	0	.	.	0.00139776	0.0003	0	0	rs4147592	.	.	.	.	.	.
chr1	160617028	160617028	G	T	UTR5	NM_003037:c.-293C>A	160617001	160617201	SLAMF1	160617101	-	SLAMF1_1	73	INR	TCAAATT	160617173	160617180	0	.	.	0.0505192	.	.	.	rs554215999	.	.	.	.	.	.
chr1	160617131	160617131	T	A	upstream	.	160617001	160617201	SLAMF1	160617101	-	SLAMF1_1	-30	INR	TCAAATT	160617173	160617180	0	.	.	0.141573	.	.	.	rs75840847	.	.	.	.	.	.
chr1	16062799	16062799	C	-	upstream	.	16062708	16062908	SLC25A34	16062808	+	SLC25A34_1	-9	DPE	AGACA	16062849	16062854	0	.	.	0.063099	.	.	.	rs138993180	.	.	.	.	.	.
chr1	160681649	160681649	G	C	upstream	.	160681541	160681741	CD48	160681641	-	CD48_1	-8	DPE	AGACA	160681584	160681589	0	.	.	0.000599042	.	.	.	rs73014658	.	.	.	.	.	.
chr1	160681651	160681651	-	A	upstream	.	160681541	160681741	CD48	160681641	-	CD48_1	-10	DPE	AGACA	160681584	160681589	0	.	.	.	.	.	.	rs186355028	.	.	.	.	.	.
chr1	160681653	160681653	-	A	upstream	.	160681541	160681741	CD48	160681641	-	CD48_1	-12	DPE	AGACA	160681584	160681589	0	.	.	.	.	.	.	rs576483016	.	.	.	.	.	.
chr1	160681653	160681653	-	AA	upstream	.	160681541	160681741	CD48	160681641	-	CD48_1	-12	DPE	AGACA	160681584	160681589	0	.	.	.	.	.	.	rs571441996	.	.	.	.	.	.
chr1	160681653	160681653	G	A	upstream	.	160681541	160681741	CD48	160681641	-	CD48_1	-12	DPE	AGACA	160681584	160681589	0	.	.	.	.	.	.	rs573175300	.	.	.	.	.	.
chr1	160681654	160681654	-	A	upstream	.	160681541	160681741	CD48	160681641	-	CD48_1	-13	DPE	AGACA	160681584	160681589	0	.	.	.	.	.	.	rs80236423	.	.	.	.	.	.
chr1	160681654	160681654	-	AA	upstream	.	160681541	160681741	CD48	160681641	-	CD48_1	-13	DPE	AGACA	160681584	160681589	0	.	.	.	.	.	.	rs146803621	.	.	.	.	.	.
chr1	160681654	160681654	A	-	upstream	.	160681541	160681741	CD48	160681641	-	CD48_1	-13	DPE	AGACA	160681584	160681589	0	.	.	.	.	.	.	rs113172461	.	.	.	.	.	.
chr1	160681724	160681724	C	T	upstream	.	160681541	160681741	CD48	160681641	-	CD48_1	-83	DPE	AGACA	160681584	160681589	0	.	.	0.00519169	.	.	.	rs896402	.	.	.	.	.	.
chr1	160681740	160681740	T	G	upstream	.	160681541	160681741	CD48	160681641	-	CD48_1	-99	DPE	AGACA	160681584	160681589	0	.	.	0.00139776	.	.	.	rs556269	.	.	.	.	.	.
chr1	16068911	16068911	C	A	upstream	.	16068886	16069086	TMEM82	16068986	+	TMEM82_1	-75	DPE	GGTTA	16068902	16068907	0	.	.	0.000798722	.	.	.	rs566990974	.	.	.	.	.	.
chr1	16068922	16068926	CCTCC	-	upstream	.	16068886	16069086	TMEM82	16068986	+	TMEM82_1	-64	DPE	GGTTA	16068902	16068907	0	.	.	.	.	.	.	rs149805890	.	.	.	.	.	.
chr1	16068979	16068979	C	T	upstream	.	16068886	16069086	TMEM82	16068986	+	TMEM82_1	-7	DPE	GGTTA	16068902	16068907	0	.	.	0.0654952	.	.	.	rs72904127	.	.	.	.	.	.
chr1	16068996	16069002	GACGTTG	-	UTR5	NM_001013641:c.-59_-53del-	16068886	16069086	TMEM82	16068986	+	TMEM82_1	10	DPE	GGTTA	16068902	16068907	0	.	.	0.019369	.	.	.	rs571293603	.	.	.	.	.	.
chr1	16069045	16069045	C	T	UTR5	NM_001013641:c.-10C>T	16068886	16069086	TMEM82	16068986	+	TMEM82_1	59	DPE	GGTTA	16068902	16068907	0	.	.	0.000599042	0.0004	0.0001	0	rs2281961	.	.	.	.	.	.
chr1	16069071	16069071	C	T	exonic	.	16068886	16069086	TMEM82	16068986	+	TMEM82_1	85	DPE	GGTTA	16068902	16068907	0	nonsynonymous SNV	TMEM82:NM_001013641:exon1:c.C17T:p.S6F	0.0359425	0.0179	0.1663	0.0054	rs2281960	.	.	.	.	.	.
chr1	160708882	160708882	A	G	UTR5	NM_021181:c.-210A>G,NM_001282595:c.-10755A>G,NM_001282590:c.-210A>G,NM_001282589:c.-210A>G,NM_001282588:c.-210A>G,NM_001282594:c.-210A>G,NM_001282593:c.-210A>G,NM_001282592:c.-210A>G,NM_001282591:c.-210A>G,NM_001282596:c.-210A>G	160708746	160708946	SLAMF7	160708846	+	SLAMF7_1	36	#N/A	#N/A	#N/A	#N/A	#N/A	.	.	0.00239617	.	.	.	rs79704125	.	.	.	.	.	.
chr1	160765787	160765787	G	A	upstream	.	160765763	160765963	LY9	160765863	+	LY9_1	-76	INR	TCAGTCT	160765949	160765956	0	.	.	0.0173722	.	.	.	rs200663835	.	.	.	.	.	.
chr1	160765806	160765806	G	A	upstream	.	160765763	160765963	LY9	160765863	+	LY9_1	-57	INR	TCAGTCT	160765949	160765956	0	.	.	0.0365415	.	.	.	rs71784975	.	.	.	.	.	.
chr1	160765868	160765868	A	G	UTR5	NM_001033667:c.-110A>G,NM_001261457:c.-110A>G,NM_001261456:c.-110A>G,NM_002348:c.-110A>G	160765763	160765963	LY9	160765863	+	LY9_1	5	INR	TCAGTCT	160765949	160765956	0	.	.	0.000399361	.	.	.	rs3820390	.	.	.	.	.	.
chr1	160765889	160765889	C	T	UTR5	NM_001033667:c.-89C>T,NM_001261457:c.-89C>T,NM_001261456:c.-89C>T,NM_002348:c.-89C>T	160765763	160765963	LY9	160765863	+	LY9_1	26	INR	TCAGTCT	160765949	160765956	0	.	.	0.000798722	.	.	.	rs3738220	.	.	.	.	.	.
chr1	160765920	160765920	G	A	UTR5	NM_001033667:c.-58G>A,NM_001261457:c.-58G>A,NM_001261456:c.-58G>A,NM_002348:c.-58G>A	160765763	160765963	LY9	160765863	+	LY9_1	57	INR	TCAGTCT	160765949	160765956	0	.	.	0.000399361	.	.	.	rs74055676	.	.	.	.	.	.
chr1	160832646	160832646	A	G	UTR5	NM_001166664:c.-179T>C,NM_001166663:c.-179T>C,NM_016382:c.-179T>C	160832592	160832792	CD244	160832692	-	CD244_1	46	INR	CCAGTTT	160832753	160832760	0	.	.	0.309904	.	.	.	rs149798654	.	.	.	.	.	.
chr1	160854927	160854927	T	C	UTR5	NM_017625:c.-260A>G	160854860	160855060	ITLN1	160854960	-	ITLN1_1	33	INR	TCACTCC	160854896	160854903	0	.	.	0.0553115	.	.	.	rs537139048	.	.	.	.	.	.
chr1	160854936	160854936	T	C	UTR5	NM_017625:c.-269A>G	160854860	160855060	ITLN1	160854960	-	ITLN1_1	24	INR	TCACTCC	160854896	160854903	0	.	.	0.00738818	.	.	.	rs573492247	.	.	.	.	.	.
chr1	16091074	16091074	A	G	UTR5	NM_017556:c.-405A>G,NM_001024215:c.-405A>G	16090893	16091093	FBLIM1	16090993	+	FBLIM1_2	81	DPE	GGTCA	16091050	16091055	0	.	.	0.33746	.	.	.	rs1846416	.	.	.	.	.	.
chr1	16091410	16091410	G	T	intronic	.	16091358	16091558	FBLIM1	16091458	+	FBLIM1_3	-48	BRE	CCGCGCC	16091535	16091542	0	.	.	0.00519169	.	.	.	rs75094526	.	.	.	.	.	.
chr1	16091411	16091411	C	A	intronic	.	16091358	16091558	FBLIM1	16091458	+	FBLIM1_3	-47	BRE	CCGCGCC	16091535	16091542	0	.	.	0.00519169	.	.	.	rs73024126	.	.	.	.	.	.
chr1	16091511	16091511	G	A	exonic	.	16091358	16091558	FBLIM1	16091458	+	FBLIM1_3	53	BRE	CCGCGCC	16091535	16091542	0	synonymous SNV	FBLIM1:NM_001024216:exon1:c.G33A:p.S11S,FBLIM1:NM_001024215:exon2:c.G33A:p.S11S,FBLIM1:NM_017556:exon3:c.G33A:p.S11S	0.00119808	0.0003	0	6.16e-05	rs203788	.	.	.	.	.	.
chr1	160924559	160924559	C	-	UTR5	NM_080878:c.-28delG	160924489	160924689	ITLN2	160924589	-	ITLN2_1	30	DPE	GGACA	160924522	160924527	0	.	.	0.00139776	0.0005	0	0	rs541832530	.	.	.	.	.	.
chr1	160924612	160924612	A	C	upstream	.	160924489	160924689	ITLN2	160924589	-	ITLN2_1	-23	DPE	GGACA	160924522	160924527	0	.	.	0.000998403	.	.	.	rs557183345	.	.	.	.	.	.
chr1	160924647	160924647	C	T	upstream	.	160924489	160924689	ITLN2	160924589	-	ITLN2_1	-58	DPE	GGACA	160924522	160924527	0	.	.	0.00938498	.	.	.	rs6664903	.	.	.	.	.	.
chr1	161008740	161008740	C	T	UTR5	NM_001113207:c.-61G>A,NM_001113206:c.-61G>A,NM_001113205:c.-61G>A	161008674	161008874	TSTD1	161008774	-	TSTD1_1	34	BRE	CCGCGCC	161008798	161008805	0	.	.	0.00139776	0.0018	0	0.0015	rs41271651	.	.	.	.	.	.
chr1	161008753	161008753	T	C	UTR5	NM_001113207:c.-74A>G,NM_001113206:c.-74A>G,NM_001113205:c.-74A>G	161008674	161008874	TSTD1	161008774	-	TSTD1_1	21	BRE	CCGCGCC	161008798	161008805	0	.	.	0.00199681	0.0008	0	0	rs6676382	.	.	.	.	.	.
chr1	161008803	161008803	G	A	upstream;downstream	.	161008674	161008874	TSTD1	161008774	-	TSTD1_1	-29	BRE	CCGCGCC	161008798	161008805	1	.	.	0.0071885	.	.	.	rs76085433	.	.	.	.	.	.
chr1	161008803	161008803	G	T	upstream;downstream	.	161008674	161008874	TSTD1	161008774	-	TSTD1_1	-29	BRE	CCGCGCC	161008798	161008805	1	.	.	0.384385	.	.	.	rs186558408	.	.	.	.	.	.
chr1	161008805	161008805	C	T	upstream;downstream	.	161008674	161008874	TSTD1	161008774	-	TSTD1_1	-31	BRE	CCGCGCC	161008798	161008805	1	.	.	0.000798722	.	.	.	rs76378020	.	.	.	.	.	.
chr1	161008818	161008818	C	G	upstream;downstream	.	161008674	161008874	TSTD1	161008774	-	TSTD1_1	-44	BRE	CCGCGCC	161008798	161008805	0	.	.	0.0061901	.	.	.	rs563553191	.	.	.	.	.	.
chr1	161008849	161008849	C	A	upstream;downstream	.	161008674	161008874	TSTD1	161008774	-	TSTD1_1	-75	BRE	CCGCGCC	161008798	161008805	0	.	.	0.00898562	.	.	.	rs551819889	.	.	.	.	.	.
chr1	161059293	161059293	C	T	UTR5	NM_030916:c.-207G>A	161059285	161059485	NECTIN4	161059385	-	NECTIN4_1	92	DPE	GGTCA	161059372	161059377	0	.	.	0.000399361	.	.	.	rs138834549	.	.	.	.	.	.
chr1	161059298	161059298	G	A	UTR5	NM_030916:c.-212C>T	161059285	161059485	NECTIN4	161059385	-	NECTIN4_1	87	DPE	GGTCA	161059372	161059377	0	.	.	0.00159744	.	.	.	rs149372218	.	.	.	.	.	.
chr1	161059343	161059343	G	A	UTR5	NM_030916:c.-257C>T	161059285	161059485	NECTIN4	161059385	-	NECTIN4_1	42	DPE	GGTCA	161059372	161059377	0	.	.	0.00579073	.	.	.	rs55867415	.	.	.	.	.	.
chr1	161059345	161059345	C	T	UTR5	NM_030916:c.-259G>A	161059285	161059485	NECTIN4	161059385	-	NECTIN4_1	40	DPE	GGTCA	161059372	161059377	0	.	.	0.000399361	.	.	.	rs143086625	.	.	.	.	.	.
chr1	161068119	161068119	C	T	upstream	.	161068080	161068280	KLHDC9	161068180	+	KLHDC9_2	-61	DPE	GGTTC	161068226	161068231	0	.	.	0.0457268	.	.	.	rs185760604	.	.	.	.	.	.
chr1	161068240	161068240	G	A	UTR5	NM_001007255:c.-86G>A,NM_152366:c.-86G>A	161068080	161068280	KLHDC9	161068180	+	KLHDC9_2	60	DPE	GGTTC	161068226	161068231	0	.	.	0.34405	.	.	.	rs571151277	.	.	.	.	.	.
chr1	161087908	161087908	C	A	UTR5	NM_005600:c.-59C>A,NM_001185092:c.-59C>A,NM_001185093:c.-381C>A,NM_001185094:c.-1026C>A	161087761	161087961	NIT1	161087861	+	NIT1_1	47	DPE	AGTTA	161087883	161087888	0	.	.	0.000399361	.	.	.	rs78825966	.	.	.	.	.	.
chr1	161088000	161088000	G	A	UTR5	NM_001185093:c.-289G>A,NM_001185094:c.-934G>A	161087807	161088007	NIT1	161087907	+	NIT1_3	93	DPE	AGTTA	161087883	161087888	0	.	.	0.0091853	0.012	0	0.0025	rs530418780	.	.	.	.	.	.
chr1	161171953	161171953	C	G	UTR5	NM_004550:c.-223C>G,NM_001166159:c.-223C>G	161171836	161172036	NDUFS2	161171936	+	NDUFS2_2	17	DPE	AGTCA	161172018	161172023	0	.	.	0.00698882	.	.	.	rs3820406	.	Benign	not_specified	RCV000127153.1	MedGen	CN169374
chr1	161172005	161172005	C	T	UTR5	NM_004550:c.-171C>T,NM_001166159:c.-171C>T	161171836	161172036	NDUFS2	161171936	+	NDUFS2_2	69	DPE	AGTCA	161172018	161172023	0	.	.	0.000399361	.	.	.	rs3820407	.	.	.	.	.	.
chr1	161185058	161185058	G	T	upstream;downstream	.	161184986	161185186	FCER1G	161185086	+	FCER1G_1	-28	INR	TTACTCC	161185135	161185142	0	.	.	0.390775	.	.	.	rs1933114	.	.	.	.	.	.
chr1	161185096	161185096	C	G	UTR5	NM_004106:c.-16C>G	161184986	161185186	FCER1G	161185086	+	FCER1G_1	10	INR	TTACTCC	161185135	161185142	0	.	.	0.00119808	0.0005	0	0	rs3820409	.	.	.	.	.	.
chr1	161185124	161185124	G	A	exonic	.	161184986	161185186	FCER1G	161185086	+	FCER1G_1	38	INR	TTACTCC	161185135	161185142	0	nonsynonymous SNV	FCER1G:NM_004106:exon1:c.G13A:p.V5M	0.000798722	0.0007	0	0	rs3820410	.	.	.	.	.	.
chr1	161193337	161193337	C	G	intronic	.	161193318	161193518	APOA2	161193418	-	APOA2_1	81	DPE	GGATG	161193349	161193354	0	.	.	0.00399361	0.0087	0	0.0055	rs192406393	.	.	.	.	.	.
chr1	161193383	161193383	A	C	splicing	.	161193318	161193518	APOA2	161193418	-	APOA2_1	35	DPE	GGATG	161193349	161193354	0	.	.	.	0.0007	0	0	rs474414	.	.	.	.	.	.
chr1	161196911	161196911	C	T	intronic	.	161196875	161197075	MIR5187	161196975	+	MIR5187_1	-64	DPE	GGATG	161196963	161196968	0	.	.	0.00259585	.	.	.	rs61802567	.	.	.	.	.	.
chr1	161208076	161208076	G	A	upstream	.	161207900	161208100	NR1I3	161208000	-	NR1I3_1	-76	DPE	AGTTA	161207948	161207953	0	.	.	0.000798722	.	.	.	rs562852309	.	.	.	.	.	.
chr1	161284076	161284077	AG	-	upstream	.	161284065	161284265	SDHC	161284165	+	SDHC_1	-89	INR	TCACTTC	161284168	161284175	0	.	.	0.0181709	.	.	.	rs56813062	.	.	.	.	.	.
chr1	161284158	161284158	G	A	upstream	.	161284065	161284265	SDHC	161284165	+	SDHC_1	-7	INR	TCACTTC	161284168	161284175	0	.	.	0.0203674	0.005	0	0.0001	rs34329659	.	.	.	.	.	.
chr1	161284164	161284164	T	C	upstream	.	161284065	161284265	SDHC	161284165	+	SDHC_1	-1	INR	TCACTTC	161284168	161284175	0	.	.	0.0181709	0.0046	0	0	rs35735040	.	.	.	.	.	.
chr1	161284224	161284224	-	GT	intronic	.	161284065	161284265	SDHC	161284165	+	SDHC_1	59	INR	TCACTTC	161284168	161284175	0	.	.	0.169728	0.1053	0.1994	0.1856	rs28433337	.	Benign	not_specified	RCV000037724.4	MedGen	CN169374
chr1	161337604	161337604	G	A	intronic	.	161337573	161337773	CFAP126	161337673	-	CFAP126_1	69	INR	TCACTTC	161337759	161337766	0	.	.	0.16893	0.1046	0.2006	0.1836	rs34384789	.	.	.	.	.	.
chr1	161337705	161337705	A	C	upstream	.	161337573	161337773	CFAP126	161337673	-	CFAP126_1	-32	INR	TCACTTC	161337759	161337766	0	.	.	0.00119808	5.77e-05	0	0	rs763686450	.	.	.	.	.	.
chr1	16134106	16134106	G	A	exonic	.	16134094	16134294	UQCRHL	16134194	-	UQCRHL_1	88	INR	CTAGATT	16134158	16134165	0	synonymous SNV	UQCRHL:NM_001089591:exon1:c.C39T:p.S13S	0.00119808	0.0002	0	0.0001	rs2990580	.	.	.	.	.	.
chr1	16134129	16134129	C	T	exonic	.	16134094	16134294	UQCRHL	16134194	-	UQCRHL_1	65	INR	CTAGATT	16134158	16134165	0	nonsynonymous SNV	UQCRHL:NM_001089591:exon1:c.G16A:p.E6K	0.0553115	0.0371	0.0001	0.0235	rs2992345	.	.	.	.	.	.
chr1	161475114	161475114	C	G	upstream	.	161475104	161475304	FCGR2A	161475204	+	FCGR2A_1	-90	INR	CCATTTC	161475193	161475200	0	.	.	0.0133786	.	.	.	rs2991727	.	.	.	.	.	.
chr1	161475173	161475173	C	T	upstream	.	161475104	161475304	FCGR2A	161475204	+	FCGR2A_1	-31	INR	CCATTTC	161475193	161475200	0	.	.	0.00459265	.	.	.	rs2990571	.	.	.	.	.	.
chr1	161494311	161494311	G	C	upstream	.	161494229	161494429	HSPA6	161494329	+	HSPA6_1	-18	DPE	AGATC	161494329	161494334	0	.	.	0.871406	.	.	.	rs6698704	.	.	.	.	.	.
chr1	161494322	161494322	A	C	upstream	.	161494229	161494429	HSPA6	161494329	+	HSPA6_1	-7	DPE	AGATC	161494329	161494334	0	.	.	0.153554	.	.	.	rs79311784	.	.	.	.	.	.
chr1	161520514	161520514	G	T	upstream	.	161520427	161520627	FCGR3A	161520527	-	FCGR3A_3	13	DPE	GGACA	161520593	161520598	0	.	.	.	.	.	.	rs200940258	.	.	.	.	.	.
chr1	161600744	161600744	C	T	UTR5	NM_001271037:c.-577G>A,NM_001271036:c.-577G>A	161600737	161600937	FCGR3B	161600837	-	FCGR3B_1	93	DPE	GGACA	161600900	161600905	0	.	.	0.463458	.	.	.	rs61769545	.	.	.	.	.	.
chr1	161600781	161600781	A	G	UTR5	NM_001271037:c.-614T>C,NM_001271036:c.-614T>C	161600737	161600937	FCGR3B	161600837	-	FCGR3B_1	56	DPE	GGACA	161600900	161600905	0	.	.	0.0702875	.	.	.	rs199948789	.	.	.	.	.	.
chr1	161600787	161600787	G	C	UTR5	NM_001271037:c.-620C>G,NM_001271036:c.-620C>G	161600737	161600937	FCGR3B	161600837	-	FCGR3B_1	50	DPE	GGACA	161600900	161600905	0	.	.	0.968051	.	.	.	rs79847558	.	.	.	.	.	.
chr1	161600792	161600792	A	C	UTR5	NM_001271037:c.-625T>G,NM_001271036:c.-625T>G	161600737	161600937	FCGR3B	161600837	-	FCGR3B_1	45	DPE	GGACA	161600900	161600905	0	.	.	0.491414	.	.	.	rs202152810	.	.	.	.	.	.
chr1	161600832	161600832	G	T	UTR5	NM_001271037:c.-665C>A,NM_001271036:c.-665C>A	161600737	161600937	FCGR3B	161600837	-	FCGR3B_1	5	DPE	GGACA	161600900	161600905	0	.	.	0.5002	0.6104	0.3922	0.613	rs374442462	.	.	.	.	.	.
chr1	161600861	161600861	A	G	exonic	.	161600737	161600937	FCGR3B	161600837	-	FCGR3B_1	-24	DPE	GGACA	161600900	161600905	0	synonymous SNV	FCGR3B:NM_001244753:exon1:c.T132C:p.T44T,FCGR3B:NM_001271035:exon1:c.T132C:p.T44T,FCGR3B:NM_000570:exon2:c.T24C:p.T8T	0.000399361	8.52e-05	0	0	rs368134926	.	.	.	.	.	.
chr1	161600923	161600923	G	A	exonic	.	161600737	161600937	FCGR3B	161600837	-	FCGR3B_1	-86	DPE	GGACA	161600900	161600905	0	nonsynonymous SNV	FCGR3B:NM_001244753:exon1:c.C70T:p.R24W,FCGR3B:NM_001271035:exon1:c.C70T:p.R24W	0.00678914	0.0032	0	0.023	rs200174302	.	.	.	.	.	.
chr1	161601173	161601173	A	T	UTR5	NM_001271035:c.-181T>A,NM_001244753:c.-181T>A	161601152	161601352	FCGR3B	161601252	-	FCGR3B_2	79	DPE	GGACA	161601160	161601165	0	.	.	0.44349	.	.	.	rs77426373	.	.	.	.	.	.
chr1	161601222	161601222	C	T	UTR5	NM_001271035:c.-230G>A,NM_001244753:c.-230G>A	161601152	161601352	FCGR3B	161601252	-	FCGR3B_2	30	DPE	GGACA	161601160	161601165	0	.	.	0.00559105	.	.	.	rs60306829	.	.	.	.	.	.
chr1	161601231	161601231	A	G	UTR5	NM_001271035:c.-239T>C,NM_001244753:c.-239T>C	161601152	161601352	FCGR3B	161601252	-	FCGR3B_2	21	DPE	GGACA	161601160	161601165	0	.	.	0.44369	.	.	.	rs582982	.	.	.	.	.	.
chr1	161654948	161654948	T	C	ncRNA_exonic	.	161654942	161655142	RPL31P11	161655042	-	RPL31P11_1	94	DPE	AGTTG	161655012	161655017	0	.	.	0.108826	.	.	.	rs5772681	.	.	.	.	.	.
chr1	161676730	161676730	G	A	upstream	.	161676661	161676861	FCRLA	161676761	+	FCRLA_1	-31	DPE	AGACA	161676776	161676781	0	.	.	0.0235623	.	.	.	rs781292794	.	.	.	.	.	.
chr1	161692025	161692025	G	A	intronic	.	161691946	161692146	FCRLB	161692046	+	FCRLB_2	-21	DPE	GGACA	161692023	161692028	1	.	.	0.141374	.	.	.	rs525286	.	.	.	.	.	.
chr1	161692036	161692036	G	A	intronic	.	161691946	161692146	FCRLB	161692046	+	FCRLB_2	-10	DPE	GGACA	161692023	161692028	0	.	.	0.141174	.	.	.	rs769849125	.	.	.	.	.	.
chr1	161692127	161692127	G	A	intronic	.	161691946	161692146	FCRLB	161692046	+	FCRLB_2	81	DPE	GGACA	161692023	161692028	0	.	.	0.599641	.	.	.	rs35357728	.	.	.	.	.	.
chr1	161692461	161692461	T	A	UTR5	NM_001002901:c.-2T>A,NM_001288832:c.-2T>A,NM_001288831:c.-2T>A,NM_001288829:c.-2T>A,NM_001288830:c.-2T>A	161692342	161692542	FCRLB	161692442	+	FCRLB_3	19	DPE	AGTCA	161692449	161692454	0	.	.	0.00119808	0.0009	0	0.0062	rs141519575	.	.	.	.	.	.
chr1	161692462	161692462	C	T	UTR5	NM_001002901:c.-1C>T,NM_001288832:c.-1C>T,NM_001288831:c.-1C>T,NM_001288829:c.-1C>T,NM_001288830:c.-1C>T	161692342	161692542	FCRLB	161692442	+	FCRLB_3	20	DPE	AGTCA	161692449	161692454	0	.	.	0.00119808	0.0009	0	0.0062	rs578138986	.	.	.	.	.	.
chr1	161692502	161692502	A	C	intronic	.	161692342	161692542	FCRLB	161692442	+	FCRLB_3	60	DPE	AGTCA	161692449	161692454	0	.	.	0.00119808	0.0001	0	0	rs182440832	.	.	.	.	.	.
chr1	161736030	161736030	C	T	upstream	.	161735933	161736133	ATF6	161736033	+	ATF6_1	-3	INR	TCAAATT	161735978	161735985	0	.	.	0.0117812	.	.	.	rs17345517	.	.	.	.	.	.
chr1	161736035	161736035	A	G	UTR5	NM_007348:c.-116A>G	161735933	161736133	ATF6	161736033	+	ATF6_1	2	INR	TCAAATT	161735978	161735985	0	.	.	0.91234	.	.	.	rs2235195	.	.	.	.	.	.
chr1	161736052	161736052	C	A	UTR5	NM_007348:c.-99C>A	161735933	161736133	ATF6	161736033	+	ATF6_1	19	INR	TCAAATT	161735978	161735985	0	.	.	0.00519169	.	.	.	rs61394154	.	.	.	.	.	.
chr1	161736080	161736080	A	G	UTR5	NM_007348:c.-71A>G	161735933	161736133	ATF6	161736033	+	ATF6_1	47	INR	TCAAATT	161735978	161735985	0	.	.	0.00399361	.	.	.	rs1759197	.	.	.	.	.	.
chr1	161736114	161736114	A	G	UTR5	NM_007348:c.-37A>G	161735933	161736133	ATF6	161736033	+	ATF6_1	81	INR	TCAAATT	161735978	161735985	0	.	.	0.00119808	0.0003	0.0039	0	rs1759212	.	.	.	.	.	.
chr1	16174658	16174658	A	G	intronic	.	16174542	16174742	FLJ37453	16174642	-	FLJ37453_1	-16	BRE	GGGCGCC	16174682	16174689	0	.	.	0.000998403	0.0001	0.0016	0	rs9726502	.	.	.	.	.	.
chr1	16174661	16174661	C	G	intronic	.	16174542	16174742	FLJ37453	16174642	-	FLJ37453_1	-19	BRE	GGGCGCC	16174682	16174689	0	.	.	0.00359425	0.0023	0	0.0001	rs2147037	.	.	.	.	.	.
chr1	16174739	16174739	G	T	intronic	.	16174542	16174742	FLJ37453	16174642	-	FLJ37453_1	-97	BRE	GGGCGCC	16174682	16174689	0	.	.	0.00479233	.	.	.	rs1762928	.	.	.	.	.	.
chr1	162312248	162312248	A	-	intronic	.	162312235	162312435	MIR556	162312335	+	MIR556_1	-87	DPE	AGTTA	162312260	162312265	0	.	.	0.0223642	.	.	.	rs1762929	.	.	.	.	.	.
chr1	162346563	162346563	G	A	exonic	.	162346544	162346744	SPATA46	162346644	-	SPATA46_1	81	INR	CCATATT	162346576	162346583	0	synonymous SNV	C1orf111:NM_182581:exon1:c.C18T:p.L6L	0.00159744	0.0004	0	0	rs182080656	.	.	.	.	.	.
chr1	162346607	162346607	A	G	UTR5	NM_182581:c.-27T>C	162346544	162346744	SPATA46	162346644	-	SPATA46_1	37	INR	CCATATT	162346576	162346583	0	.	.	0.00399361	0.0076	0	0.0074	rs9332484	.	.	.	.	.	.
chr1	162346636	162346636	G	C	UTR5	NM_182581:c.-56C>G	162346544	162346744	SPATA46	162346644	-	SPATA46_1	8	INR	CCATATT	162346576	162346583	0	.	.	0.000998403	.	.	.	rs33996121	.	.	.	.	.	.
chr1	162346738	162346738	A	C	upstream	.	162346544	162346744	SPATA46	162346644	-	SPATA46_1	-94	INR	CCATATT	162346576	162346583	0	.	.	0.00259585	.	.	.	rs2296162	.	.	.	.	.	.
chr1	162348637	162348637	C	T	upstream	.	162348595	162348795	C1orf226	162348695	+	C1orf112_3	-58	DPE	AGTCA	162348608	162348613	0	.	.	0.10643	.	.	.	rs10081952	.	.	.	.	.	.
chr1	162348662	162348662	C	T	upstream	.	162348595	162348795	C1orf226	162348695	+	C1orf112_3	-33	DPE	AGTCA	162348608	162348613	0	.	.	0.995807	0.9986	1	1	rs113138725	.	.	.	.	.	.
chr1	162351454	162351454	A	G	intronic	.	162351419	162351619	C1orf226	162351519	+	C1orf115_1	-65	DPE	AGTTA	162351578	162351583	0	.	.	0.215655	.	.	.	rs2296161	.	.	.	.	.	.
chr1	162351455	162351455	G	T	intronic	.	162351419	162351619	C1orf226	162351519	+	C1orf115_1	-64	DPE	AGTTA	162351578	162351583	0	.	.	0.161542	.	.	.	rs11589767	.	.	.	.	.	.
chr1	162351580	162351580	G	T	UTR5	NM_001085375:c.-112G>T	162351419	162351619	C1orf226	162351519	+	C1orf115_1	61	DPE	AGTTA	162351578	162351583	1	.	.	0.00399361	.	.	.	rs555337031	.	.	.	.	.	.
chr1	162351586	162351586	G	A	UTR5	NM_001085375:c.-106G>A	162351419	162351619	C1orf226	162351519	+	C1orf115_1	67	DPE	AGTTA	162351578	162351583	0	.	.	0.196086	.	.	.	rs698883	.	.	.	.	.	.
chr1	162381833	162381833	C	G	UTR5	NM_053282:c.-27G>C	162381828	162382028	SH2D1B	162381928	-	SH2D1B_1	95	DPE	GGACA	162381865	162381870	0	.	.	0.193091	0.2684	0.1898	0.2935	rs545255380	.	.	.	.	.	.
chr1	162466876	162466876	C	T	upstream	.	162466863	162467063	UHMK1	162466963	+	UHMK1_1	-87	#N/A	#N/A	#N/A	#N/A	#N/A	.	.	0.00678914	.	.	.	rs557419882	.	.	.	.	.	.
chr1	162467014	162467014	C	G	UTR5	NM_001184763:c.-27C>G	162466863	162467063	UHMK1	162466963	+	UHMK1_1	51	#N/A	#N/A	#N/A	#N/A	#N/A	.	.	0.429313	0.4322	0.4844	0.4351	rs115280742	.	.	.	.	.	.
chr1	162467556	162467556	-	C	intronic	.	162467494	162467694	UHMK1	162467594	+	UHMK1_2	-38	INR	CCATTTC	162467592	162467599	0	.	.	0.214257	.	.	.	rs114442204	.	.	.	.	.	.
chr1	162467648	162467648	T	G	UTR5	NM_175866:c.-143T>G,NM_144624:c.-143T>G	162467494	162467694	UHMK1	162467594	+	UHMK1_2	54	INR	CCATTTC	162467592	162467599	0	.	.	0.00499201	.	.	.	rs4987285	.	.	.	.	.	.
chr1	162467661	162467661	G	A	UTR5	NM_175866:c.-130G>A,NM_144624:c.-130G>A	162467494	162467694	UHMK1	162467594	+	UHMK1_2	67	INR	CCATTTC	162467592	162467599	0	.	.	0.00599042	.	.	.	rs12072460	.	.	.	.	.	.
chr1	162467678	162467678	A	G	UTR5	NM_175866:c.-113A>G,NM_144624:c.-113A>G	162467494	162467694	UHMK1	162467594	+	UHMK1_2	84	INR	CCATTTC	162467592	162467599	0	.	.	0.00479233	.	.	.	rs756538850	.	.	.	.	.	.
chr1	162760504	162760504	G	C	UTR5	NM_016371:c.-87G>C,NM_001304513:c.-87G>C,NM_001304512:c.-87G>C	162760391	162760591	HSD17B7	162760491	+	HSD17B7_1	13	DPE	GGATC	162760446	162760451	0	.	.	0.000399361	.	.	.	rs111257584	.	.	.	.	.	.
chr1	162760513	162760513	G	T	UTR5	NM_016371:c.-78G>T,NM_001304513:c.-78G>T,NM_001304512:c.-78G>T	162760391	162760591	HSD17B7	162760491	+	HSD17B7_1	22	DPE	GGATC	162760446	162760451	0	.	.	0.0109824	.	.	.	rs1360574	.	.	.	.	.	.
chr1	162760551	162760551	C	T	UTR5	NM_016371:c.-40C>T,NM_001304513:c.-40C>T,NM_001304512:c.-40C>T	162760391	162760591	HSD17B7	162760491	+	HSD17B7_1	60	DPE	GGATC	162760446	162760451	0	.	.	0.53135	0.714	0.6193	0.6895	rs1360575	.	.	.	.	.	.
chr1	162760554	162760554	T	C	UTR5	NM_016371:c.-37T>C,NM_001304513:c.-37T>C,NM_001304512:c.-37T>C	162760391	162760591	HSD17B7	162760491	+	HSD17B7_1	63	DPE	GGATC	162760446	162760451	0	.	.	0.945887	0.9807	0.9991	0.9992	rs4661404	.	.	.	.	.	.
chr1	162760565	162760565	C	T	UTR5	NM_016371:c.-26C>T,NM_001304513:c.-26C>T,NM_001304512:c.-26C>T	162760391	162760591	HSD17B7	162760491	+	HSD17B7_1	74	DPE	GGATC	162760446	162760451	0	.	.	0.00738818	0.0151	0.0002	0.003	rs79945836	.	.	.	.	.	.
chr1	162760586	162760586	C	T	UTR5	NM_016371:c.-5C>T,NM_001304513:c.-5C>T,NM_001304512:c.-5C>T	162760391	162760591	HSD17B7	162760491	+	HSD17B7_1	95	DPE	GGATC	162760446	162760451	0	.	.	0.000399361	2.05e-05	0	0	rs74504221	.	.	.	.	.	.
chr1	162760587	162760587	G	C	UTR5	NM_016371:c.-4G>C,NM_001304513:c.-4G>C,NM_001304512:c.-4G>C	162760391	162760591	HSD17B7	162760491	+	HSD17B7_1	96	DPE	GGATC	162760446	162760451	0	.	.	0.00259585	0.0011	0	0	rs16862693	.	.	.	.	.	.
chr1	16302534	16302534	G	A	UTR5	NM_001287604:c.-28939C>T,NM_001287603:c.-27544C>T,NM_001242884:c.-28979C>T,NM_003443:c.-27544C>T	16302527	16302727	ZBTB17	16302627	-	ZBTB17_1	93	DPE	AGACA	16302552	16302557	0	.	.	0.00419329	0.0008	0	0.0001	rs573350117	.	.	.	.	.	.
chr1	16302645	16302645	G	A	upstream	.	16302527	16302727	ZBTB17	16302627	-	ZBTB17_1	-18	DPE	AGACA	16302552	16302557	0	.	.	0.0181709	.	.	.	rs3766132	.	.	.	.	.	.
chr1	163038684	163038684	C	A	UTR5	NM_001102445:c.-41C>A	163038663	163038863	RGS4	163038763	+	RGS4_2	-79	DPE	AGTCA	163038769	163038774	0	.	.	0.0702875	0.0743	0.061	0.0471	rs115359649	.	.	.	.	.	.
chr1	163038775	163038775	G	T	exonic	.	163038663	163038863	RGS4	163038763	+	RGS4_2	12	DPE	AGTCA	163038769	163038774	0	nonsynonymous SNV	RGS4:NM_001102445:exon1:c.G51T:p.Q17H	0.000599042	2.72e-05	0	0	rs1360294	.	.	.	.	.	.
chr1	163038838	163038838	-	T	UTR5	NM_005613:c.-437_-436insT	163038663	163038863	RGS4	163038763	+	RGS4_2	75	DPE	AGTCA	163038769	163038774	0	.	.	.	.	.	.	rs522444	.	.	.	.	.	.
chr1	163038839	163038839	T	-	UTR5	NM_005613:c.-436del-	163038663	163038863	RGS4	163038763	+	RGS4_2	76	DPE	AGTCA	163038769	163038774	0	.	.	.	.	.	.	rs56321515	.	.	.	.	.	.
chr1	163038853	163038853	G	A	UTR5	NM_005613:c.-422G>A	163038663	163038863	RGS4	163038763	+	RGS4_2	90	DPE	AGTCA	163038769	163038774	0	.	.	0.455671	.	.	.	rs189136990	.	.	.	.	.	.
chr1	163039047	163039047	G	A	exonic	.	163038943	163039143	RGS4	163039043	+	RGS4_3	4	DPE	AGACA	163039060	163039065	0	nonsynonymous SNV	RGS4:NM_001102445:exon2:c.G64A:p.G22R	0.000599042	0.0002	0	0.0005	rs12045076	.	.	.	.	.	.
chr1	163131429	163131429	C	T	intronic	.	163131364	163131564	LOC101928404	163131464	+	LOC101928404_1	-35	INR	TCACATT	163131498	163131505	0	.	.	0.00559105	.	.	.	rs370766355	.	.	.	.	.	.
chr1	163131493	163131493	T	-	ncRNA_exonic	.	163131364	163131564	LOC101928404	163131464	+	LOC101928404_1	29	INR	TCACATT	163131498	163131505	0	.	.	0.00499201	.	.	.	rs796358871	.	.	.	.	.	.
chr1	163172867	163172867	T	G	ncRNA_intronic	.	163172863	163173063	RGS5	163172963	-	RGS5_1	96	INR	CTAAACT	163172934	163172941	0	.	.	0.00219649	.	.	.	rs78176714	.	.	.	.	.	.
chr1	163172903	163172903	C	T	ncRNA_intronic	.	163172863	163173063	RGS5	163172963	-	RGS5_1	60	INR	CTAAACT	163172934	163172941	0	.	.	0.000998403	.	.	.	rs73023503	.	.	.	.	.	.
chr1	16330722	16330722	G	0	upstream	.	16330630	16330830	C1orf64	16330730	+	C1orf162_1	-8	DPE	GGACA	16330751	16330756	0	.	.	.	.	.	.	rs550297	.	.	.	.	.	.
chr1	16330722	16330722	G	A	upstream	.	16330630	16330830	C1orf64	16330730	+	C1orf162_1	-8	DPE	GGACA	16330751	16330756	0	.	.	0.0101837	.	.	.	rs58602811	.	.	.	.	.	.
chr1	16330785	16330785	G	A	UTR5	NM_178840:c.-14G>A	16330630	16330830	C1orf64	16330730	+	C1orf162_1	55	DPE	GGACA	16330751	16330756	0	.	.	0.00199681	0.0025	0	0.0001	rs3856293	.	.	.	.	.	.
chr1	16330787	16330787	C	T	UTR5	NM_178840:c.-12C>T	16330630	16330830	C1orf64	16330730	+	C1orf162_1	57	DPE	GGACA	16330751	16330756	0	.	.	0.00439297	0.0156	0	0.0023	rs546565323	.	.	.	.	.	.
chr1	16330816	16330816	C	T	exonic	.	16330630	16330830	C1orf64	16330730	+	C1orf162_1	86	DPE	GGACA	16330751	16330756	0	synonymous SNV	C1orf64:NM_178840:exon1:c.C18T:p.D6D	0.195088	0.2197	0.3558	0.206	rs3856294	.	.	.	.	.	.
chr1	16375210	16375210	G	A	intronic	.	16375156	16375356	CLCNKB	16375256	+	CLCNKB_2	-46	INR	TCACTTC	16375190	16375197	0	.	.	0.357029	.	.	.	rs3982089	.	.	.	.	.	.
chr1	16375223	16375223	C	A	intronic	.	16375156	16375356	CLCNKB	16375256	+	CLCNKB_2	-33	INR	TCACTTC	16375190	16375197	0	.	.	.	.	.	.	rs56383686	.	.	.	.	.	.
chr1	16375229	16375229	A	-	intronic	.	16375156	16375356	CLCNKB	16375256	+	CLCNKB_2	-27	INR	TCACTTC	16375190	16375197	0	.	.	0.00359425	.	.	.	rs16863397	.	.	.	.	.	.
chr1	16375239	16375239	G	-	intronic	.	16375156	16375356	CLCNKB	16375256	+	CLCNKB_2	-17	INR	TCACTTC	16375190	16375197	0	.	.	0.000998403	.	.	.	rs79983292	.	.	.	.	.	.
chr1	16375354	16375354	C	T	UTR5	NM_001165945:c.-113C>T	16375156	16375356	CLCNKB	16375256	+	CLCNKB_2	98	INR	TCACTTC	16375190	16375197	0	.	.	0.727436	.	.	.	rs10919426	.	.	.	.	.	.
chr1	165325493	165325493	A	C	intronic	.	165325378	165325578	LMX1A	165325478	-	LMX1A_1	-15	DPE	AGTCA	165325530	165325535	0	.	.	0.104034	.	.	.	rs370910658	.	.	.	.	.	.
chr1	165513417	165513417	A	G	ncRNA_intronic	.	165513377	165513577	LRRC52	165513477	+	LRRC52_1	-60	DPE	GGACA	165513484	165513489	0	.	.	0.122204	.	.	.	rs764485700	.	.	.	.	.	.
chr1	165513439	165513439	A	0	ncRNA_intronic	.	165513377	165513577	LRRC52	165513477	+	LRRC52_1	-38	DPE	GGACA	165513484	165513489	0	.	.	.	.	.	.	rs372419589	.	.	.	.	.	.
chr1	165513439	165513439	A	C	ncRNA_intronic	.	165513377	165513577	LRRC52	165513477	+	LRRC52_1	-38	DPE	GGACA	165513484	165513489	0	.	.	0.925319	.	.	.	rs77911930	.	.	.	.	.	.
chr1	165513439	165513449	AGCCCCTCCCC	-	ncRNA_intronic	.	165513377	165513577	LRRC52	165513477	+	LRRC52_1	-38	DPE	GGACA	165513484	165513489	0	.	.	0.0303514	.	.	.	rs79715821	.	.	.	.	.	.
chr1	165513456	165513456	A	T	ncRNA_intronic	.	165513377	165513577	LRRC52	165513477	+	LRRC52_1	-21	DPE	GGACA	165513484	165513489	0	.	.	0.919529	.	.	.	rs2761541	.	.	.	.	.	.
chr1	165513463	165513463	-	G	ncRNA_intronic	.	165513377	165513577	LRRC52	165513477	+	LRRC52_1	-14	DPE	GGACA	165513484	165513489	0	.	.	.	.	.	.	rs61772253	.	.	.	.	.	.
chr1	165513463	165513463	C	G	ncRNA_intronic	.	165513377	165513577	LRRC52	165513477	+	LRRC52_1	-14	DPE	GGACA	165513484	165513489	0	.	.	0.884185	.	.	.	rs569755712	.	.	.	.	.	.
chr1	165513475	165513476	TC	-	ncRNA_intronic	.	165513377	165513577	LRRC52	165513477	+	LRRC52_1	-2	DPE	GGACA	165513484	165513489	0	.	.	0.00239617	.	.	.	rs375912556	.	.	.	.	.	.
chr1	165513477	165513477	G	A	ncRNA_intronic	.	165513377	165513577	LRRC52	165513477	+	LRRC52_1	0	DPE	GGACA	165513484	165513489	0	.	.	0.00119808	.	.	.	rs145167475	.	.	.	.	.	.
chr1	165551403	165551403	C	T	upstream	.	165551292	165551492	LOC400794	165551392	-	LOC400794_1	-11	DPE	AGTTG	165551467	165551472	0	.	.	0.0157748	.	.	.	rs79111056	.	.	.	.	.	.
chr1	165551413	165551413	C	T	upstream	.	165551292	165551492	LOC400794	165551392	-	LOC400794_1	-21	DPE	AGTTG	165551467	165551472	0	.	.	0.0419329	.	.	.	rs149142352	.	.	.	.	.	.
chr1	165551425	165551425	G	T	upstream	.	165551292	165551492	LOC400794	165551392	-	LOC400794_1	-33	DPE	AGTTG	165551467	165551472	0	.	.	0.00978435	.	.	.	rs144864651	.	.	.	.	.	.
chr1	165551490	165551490	C	T	upstream	.	165551292	165551492	LOC400794	165551392	-	LOC400794_1	-98	DPE	AGTTG	165551467	165551472	0	.	.	0.0587061	.	.	.	rs2281004	.	.	.	.	.	.
chr1	165600146	165600146	G	A	UTR5	NM_004528:c.-18939G>A	165600009	165600209	MGST3	165600109	+	MGST3_1	37	DPE	GGACA	165600012	165600017	0	.	.	0.446685	.	.	.	rs867207	.	.	.	.	.	.
chr1	165667830	165667846	GGGCCGCGGGAGGGGCG	-	UTR5	NM_000696:c.-35_-51delCGCCCCTCCCGCGGCCC	165667800	165668000	ALDH9A1	165667900	-	ALDH9A1_1	70	DPE	AGACA	165667957	165667962	0	.	.	0.0151757	0.0047	0.001	0.008	rs16828330	.	.	.	.	.	.
chr1	165667846	165667846	-	GGGCCGCGGGAGGGGCG	UTR5	NM_000696:c.-52_-51insCGCCCCTCCCGCGGCCC	165667800	165668000	ALDH9A1	165667900	-	ALDH9A1_1	54	DPE	AGACA	165667957	165667962	0	.	.	.	.	.	.	rs2234925	.	.	.	.	.	.
chr1	165738078	165738078	C	T	exonic	.	165738065	165738265	LOC100147773	165738165	+	LOC100147773_1	-87	DPE	AGTCA	165738230	165738235	0	nonsynonymous SNV	TMCO1:NM_001256164:exon1:c.G64A:p.G22R,TMCO1:NM_019026:exon1:c.G64A:p.G22R	0.0359425	0.0172	0	0.0003	rs12082573	.	.	.	.	.	.
chr1	165738112	165738112	C	A	exonic	.	165738065	165738265	LOC100147773	165738165	+	LOC100147773_1	-53	DPE	AGTCA	165738230	165738235	0	synonymous SNV	TMCO1:NM_001256164:exon1:c.G30T:p.R10R,TMCO1:NM_019026:exon1:c.G30T:p.R10R	0.000599042	0.0002	0.0011	0	rs199752860	.	.	.	.	.	.
chr1	165738183	165738183	G	C	ncRNA_exonic	.	165738065	165738265	LOC100147773	165738165	+	LOC100147773_1	18	DPE	AGTCA	165738230	165738235	0	.	.	0.0125799	0.0016	0	0.0001	rs2075648	.	.	.	.	.	.
chr1	165877146	165877146	A	G	UTR3	NM_012474:c.*86A>G	165877057	165877257	MIR3658	165877157	+	MIR3658_1	-11	DPE	AGACA	165877095	165877100	0	.	.	0.00119808	0.0004	0	0	rs59191288	.	.	.	.	.	.
chr1	165877194	165877194	-	T	ncRNA_exonic	.	165877057	165877257	MIR3658	165877157	+	MIR3658_1	37	DPE	AGACA	165877095	165877100	0	.	.	0.00179712	0.003	0.0028	0.0048	rs112389451	.	.	.	.	.	.
chr1	165877217	165877217	T	G	UTR3	NM_012474:c.*157T>G	165877057	165877257	MIR3658	165877157	+	MIR3658_1	60	DPE	AGACA	165877095	165877100	0	.	.	0.000599042	0.0002	0.0041	0	rs2294717	.	.	.	.	.	.
chr1	166124049	166124049	T	-	intronic	.	166123935	166124135	MIR921	166124035	-	MIR921_1	-14	DPE	AGTTA	166124127	166124132	0	.	.	0.000599042	0	0	0	rs2294718	.	.	.	.	.	.
chr1	166124090	166124090	G	A	intronic	.	166123935	166124135	MIR921	166124035	-	MIR921_1	-55	DPE	AGTTA	166124127	166124132	0	.	.	0.00658946	.	.	.	rs114247451	.	.	.	.	.	.
chr1	166124108	166124108	C	T	intronic	.	166123935	166124135	MIR921	166124035	-	MIR921_1	-73	DPE	AGTTA	166124127	166124132	0	.	.	0.00319489	.	.	.	rs373569179	.	.	.	.	.	.
chr1	166124110	166124110	C	T	intronic	.	166123935	166124135	MIR921	166124035	-	MIR921_1	-75	DPE	AGTTA	166124127	166124132	0	.	.	0.0153754	.	.	.	rs61768089	.	.	.	.	.	.
chr1	166124134	166124134	A	G	intronic	.	166123935	166124135	MIR921	166124035	-	MIR921_1	-99	DPE	AGTTA	166124127	166124132	0	.	.	0.990415	.	.	.	rs753861807	.	.	.	.	.	.
chr1	166573130	166573130	G	A	upstream	.	166573052	166573252	FMO9P	166573152	+	FMO9P_1	-22	#N/A	#N/A	#N/A	#N/A	#N/A	.	.	0.544728	.	.	.	rs749521347	.	.	.	.	.	.
chr1	166845587	166845587	C	-	UTR5	NM_053053:c.-117delG	166845554	166845754	TADA1	166845654	-	TADA1_1	67	DPE	AGTCA	166845687	166845692	0	.	.	.	.	.	.	rs202014433	.	.	.	.	.	.
chr1	166845641	166845641	C	T	UTR5	NM_053053:c.-171G>A	166845554	166845754	TADA1	166845654	-	TADA1_1	13	DPE	AGTCA	166845687	166845692	0	.	.	0.000798722	.	.	.	rs756146796	.	.	.	.	.	.
chr1	166845693	166845693	C	T	upstream	.	166845554	166845754	TADA1	166845654	-	TADA1_1	-39	DPE	AGTCA	166845687	166845692	0	.	.	0.00179712	.	.	.	rs199942047	.	.	.	.	.	.
chr1	16693604	16693604	A	C	UTR5	NM_001114600:c.-149A>C,NM_001271869:c.-149A>C	16693424	16693624	SZRD1	16693524	+	SZRD1_1	80	DPE	AGACA	16693520	16693525	0	.	.	0.00119808	.	.	.	rs79106853	.	.	.	.	.	.
chr1	166944592	166944592	G	A	upstream	.	166944461	166944661	ILDR2	166944561	-	ILDR2_1	-31	DPE	GGATC	166944565	166944570	0	.	.	0.000399361	.	.	.	rs72907886	.	.	.	.	.	.
chr1	167059830	167059830	A	G	UTR5	NM_005814:c.-306T>C	167059768	167059968	GPA33	167059868	-	GPA33_1	38	INR	CTAGACT	167059845	167059852	0	.	.	0.335064	.	.	.	rs12045727	.	.	.	.	.	.
chr1	167059833	167059833	A	G	UTR5	NM_005814:c.-309T>C	167059768	167059968	GPA33	167059868	-	GPA33_1	35	INR	CTAGACT	167059845	167059852	0	.	.	0.380791	.	.	.	rs201203798	.	.	.	.	.	.
chr1	167165101	167165101	G	A	upstream	.	167164942	167165142	LINC01363	167165042	-	LINC01363_1	-59	DPE	GGACA	167164991	167164996	0	.	.	0.00898562	.	.	.	rs60058191	.	.	.	.	.	.
chr1	167487768	167487768	G	A	UTR5	NM_000734:c.-66C>T,NM_198053:c.-66C>T	167487747	167487947	CD247	167487847	-	CD247_1	79	DPE	GGTTC	167487885	167487890	0	.	.	0.000798722	.	.	.	rs200315424	.	.	.	.	.	.
chr1	167487809	167487811	CCC	-	UTR5	NM_000734:c.-107_-109delGGG,NM_198053:c.-107_-109delGGG	167487747	167487947	CD247	167487847	-	CD247_1	38	DPE	GGTTC	167487885	167487890	0	.	.	0.0105831	.	.	.	rs72907888	.	.	.	.	.	.
chr1	167487847	167487847	A	C	UTR5	NM_000734:c.-145T>G,NM_198053:c.-145T>G	167487747	167487947	CD247	167487847	-	CD247_1	0	DPE	GGTTC	167487885	167487890	0	.	.	.	.	.	.	rs57417995	.	.	.	.	.	.
chr1	167487880	167487880	C	T	upstream	.	167487747	167487947	CD247	167487847	-	CD247_1	-33	DPE	GGTTC	167487885	167487890	0	.	.	0.0439297	.	.	.	rs553224330	.	.	.	.	.	.
chr1	167599533	167599533	C	T	UTR5	NM_052862:c.-128C>T	167599373	167599573	RCSD1	167599473	+	RCSD1_2	60	BRE	GCGCGCC	167599523	167599530	0	.	.	0.124601	.	.	.	rs28711566	.	.	.	.	.	.
chr1	16767069	16767069	A	C	upstream	.	16767066	16767266	NECAP2	16767166	+	NECAP2_1	-97	DPE	GGACA	16767203	16767208	0	.	.	0.0349441	.	.	.	rs374277647	.	.	.	.	.	.
chr1	16767245	16767245	C	G	UTR5	NM_001145278:c.-12C>G,NM_001145277:c.-12C>G,NM_018090:c.-12C>G	16767066	16767266	NECAP2	16767166	+	NECAP2_1	79	DPE	GGACA	16767203	16767208	0	.	.	0.000399361	4.14e-05	0	0	rs3738617	.	.	.	.	.	.
chr1	167691276	167691276	C	-	UTR5	NM_003953:c.-113del-,NM_001146191:c.-113del-,NM_024569:c.-113del-	167691086	167691286	MPZL1	167691186	+	MPZL1_1	90	DPE	GGACA	167691127	167691132	0	.	.	0.00239617	.	.	.	rs190380107	.	.	.	.	.	.
chr1	167691280	167691280	G	C	UTR5	NM_003953:c.-109G>C,NM_001146191:c.-109G>C,NM_024569:c.-109G>C	167691086	167691286	MPZL1	167691186	+	MPZL1_1	94	DPE	GGACA	167691127	167691132	0	.	.	0.00239617	.	.	.	rs3738618	.	.	.	.	.	.
chr1	167905411	167905411	G	A	intronic	.	167905339	167905539	MPC2	167905439	-	MPC2_1	28	DPE	GGTTC	167905528	167905533	0	.	.	0.171326	.	.	.	rs113018699	.	.	.	.	.	.
chr1	167905523	167905523	T	C	intronic	.	167905339	167905539	MPC2	167905439	-	MPC2_1	-84	DPE	GGTTC	167905528	167905533	0	.	.	0.0603035	.	.	.	rs116155333	.	.	.	.	.	.
chr1	167905757	167905757	G	T	intronic	.	167905696	167905896	DCAF6	167905796	+	DCAF6_1	-39	DPE	GGATC	167905710	167905715	0	.	.	0.0275559	.	.	.	rs7412012	.	.	.	.	.	.
chr1	167906239	167906239	A	C	exonic	.	167906207	167906407	MPC2	167906307	-	MPC2_2	68	BRE	GGGCGCC	167906346	167906353	0	synonymous SNV	DCAF6:NM_001017977:exon1:c.A90C:p.R30R,DCAF6:NM_001198956:exon1:c.A90C:p.R30R,DCAF6:NM_001198957:exon1:c.A90C:p.R30R,DCAF6:NM_018442:exon1:c.A90C:p.R30R	1	1	1	1	rs181275946	.	.	.	.	.	.
chr1	167906268	167906268	G	T	UTR5	NM_001143674:c.-1189C>A,NM_015415:c.-1189C>A	167906207	167906407	MPC2	167906307	-	MPC2_2	39	BRE	GGGCGCC	167906346	167906353	0	.	.	0.00199681	0.0015	0	0.0087	rs74894247	.	.	.	.	.	.
chr1	167906269	167906269	A	T	UTR5	NM_001143674:c.-1190T>A,NM_015415:c.-1190T>A	167906207	167906407	MPC2	167906307	-	MPC2_2	38	BRE	GGGCGCC	167906346	167906353	0	.	.	0.00199681	0.0015	0	0.0086	rs142617011	.	.	.	.	.	.
chr1	168106716	168106716	T	C	UTR5	NM_001267614:c.-57A>G,NM_001267611:c.-82A>G,NM_001267610:c.-32628A>G,NM_001267609:c.-2557A>G	168106711	168106911	GPR161	168106811	-	GPR161_3	95	DPE	AGTCA	168106807	168106812	0	.	.	0.851637	.	.	.	rs74402171	.	.	.	.	.	.
chr1	168106783	168106783	C	T	UTR5	NM_001267614:c.-124G>A,NM_001267611:c.-149G>A,NM_001267610:c.-32695G>A,NM_001267609:c.-2624G>A	168106711	168106911	GPR161	168106811	-	GPR161_3	28	DPE	AGTCA	168106807	168106812	0	.	.	0.138179	.	.	.	rs78565583	.	.	.	.	.	.
chr1	168106869	168106869	A	G	UTR5	NM_001267610:c.-32781T>C,NM_001267609:c.-2710T>C	168106805	168107005	GPR161	168106905	-	GPR161_4	36	DPE	AGTCA	168106807	168106812	0	.	.	0.0447284	.	.	.	rs141877336	.	.	.	.	.	.
chr1	168148075	168148075	C	T	upstream	.	168147982	168148182	TIPRL	168148082	+	TIPRL_1	-7	DPE	GGTCA	168148090	168148095	0	.	.	0.0167732	.	.	.	rs184446252	.	.	.	.	.	.
chr1	168148082	168148082	T	A	upstream	.	168147982	168148182	TIPRL	168148082	+	TIPRL_1	0	DPE	GGTCA	168148090	168148095	0	.	.	0.00938498	.	.	.	rs753797239	.	.	.	.	.	.
chr1	168148092	168148092	G	A	UTR5	NM_001031800:c.-224G>A,NM_152902:c.-224G>A	168147982	168148182	TIPRL	168148082	+	TIPRL_1	10	DPE	GGTCA	168148090	168148095	1	.	.	0.0207668	.	.	.	rs6683035	.	.	.	.	.	.
chr1	168195186	168195186	G	A	upstream	.	168195154	168195354	SFT2D2	168195254	+	SFT2D2_1	-68	DPE	GGACA	168195319	168195324	0	.	.	0.00279553	.	.	.	rs201470726	.	.	.	.	.	.
chr1	168195216	168195216	-	CTGGGCGG	upstream	.	168195154	168195354	SFT2D2	168195254	+	SFT2D2_1	-38	DPE	GGACA	168195319	168195324	0	.	.	0.00179712	.	.	.	rs190520832	.	.	.	.	.	.
chr1	168195265	168195265	C	G	UTR5	NM_199344:c.-53C>G	168195154	168195354	SFT2D2	168195254	+	SFT2D2_1	11	DPE	GGACA	168195319	168195324	0	.	.	0.0111821	.	.	.	rs6586566	.	.	.	.	.	.
chr1	168195298	168195298	C	G	UTR5	NM_199344:c.-20C>G	168195154	168195354	SFT2D2	168195254	+	SFT2D2_1	44	DPE	GGACA	168195319	168195324	0	.	.	0.00958466	0.0048	0	0.0001	rs147229107	.	.	.	.	.	.
chr1	168250218	168250218	C	T	upstream	.	168250177	168250377	TBX19	168250277	+	TBX19_1	-59	DPE	AGTTG	168250289	168250294	0	.	.	0.00698882	.	.	.	rs73032187	.	.	.	.	.	.
chr1	168250219	168250219	G	A	upstream	.	168250177	168250377	TBX19	168250277	+	TBX19_1	-58	DPE	AGTTG	168250289	168250294	0	.	.	0.000399361	.	.	.	rs78561962	.	.	.	.	.	.
chr1	168344672	168344672	G	A	upstream	.	168344661	168344861	MIR557	168344761	+	MIR557_1	-89	DPE	AGACA	168344757	168344762	0	.	.	0.00179712	.	.	.	rs369053337	.	.	.	.	.	.
chr1	168344744	168344744	G	A	upstream	.	168344661	168344861	MIR557	168344761	+	MIR557_1	-17	DPE	AGACA	168344757	168344762	0	.	.	0.000399361	8.27e-06	0	0	rs2285143	.	.	.	.	.	.
chr1	168344829	168344829	C	T	ncRNA_exonic	.	168344661	168344861	MIR557	168344761	+	MIR557_1	68	DPE	AGACA	168344757	168344762	0	.	.	0.0557109	0.0168	0.0003	0.0007	rs74124371	.	.	.	.	.	.
chr1	168513154	168513154	A	G	exonic	.	168513135	168513335	XCL2	168513235	-	XCL2_1	81	DPE	GGATC	168513237	168513242	0	nonsynonymous SNV	XCL2:NM_003175:exon1:c.T49C:p.Y17H	.	0.0004	0	0	rs538350935	.	.	.	.	.	.
chr1	168513214	168513214	C	T	UTR5	NM_003175:c.-12G>A	168513135	168513335	XCL2	168513235	-	XCL2_1	21	DPE	GGATC	168513237	168513242	0	.	.	0.0740815	0.0225	0.0035	0.031	rs16845610	.	.	.	.	.	.
chr1	168513228	168513228	G	A	UTR5	NM_003175:c.-26C>T	168513135	168513335	XCL2	168513235	-	XCL2_1	7	DPE	GGATC	168513237	168513242	0	.	.	0.10004	0.0665	0.0012	0.061	rs79230566	.	.	.	.	.	.
chr1	168513243	168513243	G	A	upstream	.	168513135	168513335	XCL2	168513235	-	XCL2_1	-8	DPE	GGATC	168513237	168513242	0	.	.	0.387181	0.3048	0.6931	0.3272	rs61061894	.	.	.	.	.	.
chr1	168513257	168513257	T	C	upstream	.	168513135	168513335	XCL2	168513235	-	XCL2_1	-22	DPE	GGATC	168513237	168513242	0	.	.	0.00419329	.	.	.	rs140551525	.	.	.	.	.	.
chr1	168513274	168513274	A	G	upstream	.	168513135	168513335	XCL2	168513235	-	XCL2_1	-39	DPE	GGATC	168513237	168513242	0	.	.	0.130192	.	.	.	rs749387668	.	.	.	.	.	.
chr1	168513286	168513286	C	A	upstream	.	168513135	168513335	XCL2	168513235	-	XCL2_1	-51	DPE	GGATC	168513237	168513242	0	.	.	0.00139776	.	.	.	rs10158034	.	.	.	.	.	.
chr1	168513320	168513320	A	G	upstream	.	168513135	168513335	XCL2	168513235	-	XCL2_1	-85	DPE	GGATC	168513237	168513242	0	.	.	0.227835	.	.	.	rs115490430	.	.	.	.	.	.
chr1	168545634	168545634	C	T	upstream	.	168545610	168545810	XCL1	168545710	+	XCL1_1	-76	DPE	AGACA	168545637	168545642	0	.	.	.	.	.	.	rs531660228	.	.	.	.	.	.
chr1	168545641	168545641	C	G	upstream	.	168545610	168545810	XCL1	168545710	+	XCL1_1	-69	DPE	AGACA	168545637	168545642	1	.	.	0.00239617	.	.	.	rs369606208	.	.	.	.	.	.
chr1	168545665	168545665	T	A	upstream	.	168545610	168545810	XCL1	168545710	+	XCL1_1	-45	DPE	AGACA	168545637	168545642	0	.	.	0.058107	.	.	.	rs754322362	.	.	.	.	.	.
chr1	168545684	168545684	-	A	upstream	.	168545610	168545810	XCL1	168545710	+	XCL1_1	-26	DPE	AGACA	168545637	168545642	0	.	.	0.565695	.	.	.	rs114522228	.	.	.	.	.	.
chr1	168545693	168545695	TTT	-	upstream	.	168545610	168545810	XCL1	168545710	+	XCL1_1	-17	DPE	AGACA	168545637	168545642	0	.	.	0.53115	.	.	.	rs570595139	.	.	.	.	.	.
chr1	168545693	168545696	TTTT	-	upstream	.	168545610	168545810	XCL1	168545710	+	XCL1_1	-17	DPE	AGACA	168545637	168545642	0	.	.	.	.	.	.	rs535757076	.	.	.	.	.	.
chr1	168545694	168545695	TT	-	upstream	.	168545610	168545810	XCL1	168545710	+	XCL1_1	-16	DPE	AGACA	168545637	168545642	0	.	.	.	.	.	.	rs114205122	.	.	.	.	.	.
chr1	168545694	168545696	TTT	-	upstream	.	168545610	168545810	XCL1	168545710	+	XCL1_1	-16	DPE	AGACA	168545637	168545642	0	.	.	.	.	.	.	rs372138351	.	.	.	.	.	.
chr1	168545695	168545696	TT	-	upstream	.	168545610	168545810	XCL1	168545710	+	XCL1_1	-15	DPE	AGACA	168545637	168545642	0	.	.	.	.	.	.	rs373426029	.	.	.	.	.	.
chr1	168545696	168545696	-	T	upstream	.	168545610	168545810	XCL1	168545710	+	XCL1_1	-14	DPE	AGACA	168545637	168545642	0	.	.	.	.	.	.	rs190875981	.	.	.	.	.	.
chr1	168545696	168545696	-	TT	upstream	.	168545610	168545810	XCL1	168545710	+	XCL1_1	-14	DPE	AGACA	168545637	168545642	0	.	.	.	.	.	.	rs149094308	.	.	.	.	.	.
chr1	168545696	168545696	T	-	upstream	.	168545610	168545810	XCL1	168545710	+	XCL1_1	-14	DPE	AGACA	168545637	168545642	0	.	.	.	.	.	.	rs113351229	.	.	.	.	.	.
chr1	168545698	168545698	T	A	upstream	.	168545610	168545810	XCL1	168545710	+	XCL1_1	-12	DPE	AGACA	168545637	168545642	0	.	.	.	.	.	.	rs16846483	.	.	.	.	.	.
chr1	168545714	168545714	G	A	UTR5	NM_002995:c.-162G>A	168545610	168545810	XCL1	168545710	+	XCL1_1	4	DPE	AGACA	168545637	168545642	0	.	.	.	.	.	.	rs2235095	.	.	.	.	.	.
chr1	168545720	168545720	T	A	UTR5	NM_002995:c.-156T>A	168545610	168545810	XCL1	168545710	+	XCL1_1	10	DPE	AGACA	168545637	168545642	0	.	.	.	.	.	.	rs6790	.	.	.	.	.	.
chr1	168545758	168545758	C	T	UTR5	NM_002995:c.-118C>T	168545610	168545810	XCL1	168545710	+	XCL1_1	48	DPE	AGACA	168545637	168545642	0	.	.	0.404153	.	.	.	rs374406074	.	.	.	.	.	.
chr1	168545804	168545804	C	T	UTR5	NM_002995:c.-72C>T	168545610	168545810	XCL1	168545710	+	XCL1_1	94	DPE	AGACA	168545637	168545642	0	.	.	0.00479233	.	.	.	rs145305710	.	.	.	.	.	.
chr1	16862049	16862049	G	T	intergenic	dist=42853;dist=3170	16862047	16862247	LINC01783	16862147	-	LINC01783_1	98	DPE	AGTTG	16862058	16862063	0	.	.	.	.	.	.	rs2067079	.	.	.	.	.	.
chr1	16862063	16862063	G	A	intergenic	dist=42867;dist=3156	16862047	16862247	LINC01783	16862147	-	LINC01783_1	84	DPE	AGTTG	16862058	16862063	1	.	.	0.000599042	.	.	.	rs16846493	.	.	.	.	.	.
chr1	16862132	16862132	T	C	intergenic	dist=42936;dist=3087	16862047	16862247	LINC01783	16862147	-	LINC01783_1	15	DPE	AGTTG	16862058	16862063	0	.	.	.	.	.	.	rs183737539	.	.	.	.	.	.
chr1	16862141	16862141	C	G	intergenic	dist=42945;dist=3078	16862047	16862247	LINC01783	16862147	-	LINC01783_1	6	DPE	AGTTG	16862058	16862063	0	.	.	.	.	.	.	rs563547318	.	.	.	.	.	.
chr1	16862150	16862150	G	A	intergenic	dist=42954;dist=3069	16862047	16862247	LINC01783	16862147	-	LINC01783_1	-3	DPE	AGTTG	16862058	16862063	0	.	.	.	.	.	.	rs201901194	.	.	.	.	.	.
chr1	16862158	16862158	C	T	intergenic	dist=42962;dist=3061	16862047	16862247	LINC01783	16862147	-	LINC01783_1	-11	DPE	AGTTG	16862058	16862063	0	.	.	.	.	.	.	rs756932465	.	.	.	.	.	.
chr1	16862186	16862186	G	A	intergenic	dist=42990;dist=3033	16862047	16862247	LINC01783	16862147	-	LINC01783_1	-39	DPE	AGTTG	16862058	16862063	0	.	.	.	.	.	.	rs778293523	.	.	.	.	.	.
chr1	16862212	16862212	C	T	intergenic	dist=43016;dist=3007	16862047	16862247	LINC01783	16862147	-	LINC01783_1	-65	DPE	AGTTG	16862058	16862063	0	.	.	.	.	.	.	rs9425427	.	.	.	.	.	.
chr1	16862241	16862241	C	G	intergenic	dist=43045;dist=2978	16862047	16862247	LINC01783	16862147	-	LINC01783_1	-94	DPE	AGTTG	16862058	16862063	0	.	.	.	0.095	0.1709	0.1111	rs1322772	.	.	.	.	.	.
chr1	16863398	16863398	A	C	intergenic	dist=44202;dist=1821	16863383	16863583	LOC440570	16863483	-	LOC440570_1	85	DPE	AGTTA	16863406	16863411	0	.	.	0.00239617	0.4007	0.3738	0.3665	rs149632104	.	.	.	.	.	.
chr1	16863484	16863484	C	A	intergenic	dist=44288;dist=1735	16863383	16863583	LOC440570	16863483	-	LOC440570_1	-1	DPE	AGTTA	16863406	16863411	0	.	.	.	.	.	.	rs13476	.	.	.	.	.	.
chr1	16863514	16863514	C	T	intergenic	dist=44318;dist=1705	16863383	16863583	LOC440570	16863483	-	LOC440570_1	-31	DPE	AGTTA	16863406	16863411	0	.	.	.	.	.	.	rs559829869	.	.	.	.	.	.
chr1	16863566	16863566	T	C	intergenic	dist=44370;dist=1653	16863383	16863583	LOC440570	16863483	-	LOC440570_1	-83	DPE	AGTTA	16863406	16863411	0	.	.	.	.	.	.	rs73037097	.	.	.	.	.	.
chr1	16863578	16863578	A	G	intergenic	dist=44382;dist=1641	16863383	16863583	LOC440570	16863483	-	LOC440570_1	-95	DPE	AGTTA	16863406	16863411	0	.	.	.	.	.	.	rs143149970	.	.	.	.	.	.
chr1	16865242	16865242	T	C	UTR5	NM_001310155:c.-319T>C	16865118	16865318	FAM231B	16865218	+	FAM231B_1	24	INR	CCACATT	16865153	16865160	0	.	.	.	.	.	.	rs75315904	.	.	.	.	.	.
chr1	16865268	16865268	A	G	UTR5	NM_001310155:c.-293A>G	16865118	16865318	FAM231B	16865218	+	FAM231B_1	50	INR	CCACATT	16865153	16865160	0	.	.	.	.	.	.	rs79315403	.	.	.	.	.	.
chr1	16865288	16865288	G	A	UTR5	NM_001310155:c.-273G>A	16865118	16865318	FAM231B	16865218	+	FAM231B_1	70	INR	CCACATT	16865153	16865160	0	.	.	.	.	.	.	rs201535981	.	.	.	.	.	.
chr1	168698405	168698405	A	G	exonic	.	168698342	168698542	DPT	168698442	-	DPT_1	37	DPE	GGATC	168698511	168698516	0	nonsynonymous SNV	DPT:NM_001937:exon1:c.T8C:p.L3P	0.00479233	0.0011	0	6.85e-05	rs140616127	.	.	.	.	.	.
chr1	168698426	168698426	T	C	UTR5	NM_001937:c.-14A>G	168698342	168698542	DPT	168698442	-	DPT_1	16	DPE	GGATC	168698511	168698516	0	.	.	0.0319489	0.0108	0	0.0003	rs189291517	.	.	.	.	.	.
chr1	16875353	16875353	C	G	upstream	.	16875308	16875508	MIR3675	16875408	+	MIR3675_1	-55	DPE	AGACA	16875338	16875343	0	.	.	.	.	.	.	rs200784459	.	.	.	.	.	.
chr1	16875358	16875358	T	C	upstream	.	16875308	16875508	MIR3675	16875408	+	MIR3675_1	-50	DPE	AGACA	16875338	16875343	0	.	.	.	.	.	.	rs772228657	.	.	.	.	.	.
chr1	16875423	16875423	G	-	ncRNA_exonic	.	16875308	16875508	MIR3675	16875408	+	MIR3675_1	15	DPE	AGACA	16875338	16875343	0	.	.	.	.	.	.	rs372841554	.	.	.	.	.	.
chr1	16875488	16875488	C	T	downstream	.	16875308	16875508	MIR3675	16875408	+	MIR3675_1	80	DPE	AGACA	16875338	16875343	0	.	.	.	.	.	.	rs747093451	.	.	.	.	.	.
chr1	16875489	16875489	G	A	downstream	.	16875308	16875508	MIR3675	16875408	+	MIR3675_1	81	DPE	AGACA	16875338	16875343	0	.	.	.	.	.	.	rs61827900	.	.	.	.	.	.
chr1	16875504	16875504	T	C	downstream	.	16875308	16875508	MIR3675	16875408	+	MIR3675_1	96	DPE	AGACA	16875338	16875343	0	.	.	.	.	.	.	rs187031600	.	.	.	.	.	.
chr1	1690126	1690126	-	AC	intronic	.	1689981	1690181	NADK	1690081	-	NADK_1	-45	DPE	AGTCA	1690082	1690087	0	.	.	0.714457	.	.	.	rs7516240	.	.	.	.	.	.
chr1	169056292	169056293	TC	-	upstream	.	169056143	169056343	LINC00970	169056243	-	LINC00970_1	-49	DPE	AGTCC	169056259	169056264	0	.	.	0.114816	.	.	.	rs2647176	.	.	.	.	.	.
chr1	169075910	169075910	C	G	upstream	.	169075846	169076046	ATP1B1	169075946	+	ATP1B1_1	-36	BRE	GCGCGCC	169076012	169076019	0	.	.	0.00678914	.	.	.	rs200503540	.	.	.	.	.	.
chr1	169337063	169337063	G	A	UTR5	NM_013330:c.-115C>T,NM_197972:c.-43430C>T	169337016	169337216	BLZF1	169337116	+	BLZF1_1	-53	BRE	GGACGCC	169337065	169337072	0	.	.	0.00459265	.	.	.	rs755400445	.	.	.	.	.	.
chr1	169337120	169337120	G	C	UTR5	NM_013330:c.-172C>G,NM_197972:c.-43487C>G	169337016	169337216	BLZF1	169337116	+	BLZF1_1	4	BRE	GGACGCC	169337065	169337072	0	.	.	0.00559105	.	.	.	rs201832306	.	.	.	.	.	.
chr1	169396620	169396620	C	G	UTR5	NM_021179:c.-2455G>C,NM_001300969:c.-2455G>C	169396612	169396812	CCDC181	169396712	-	CCDC181_1	92	INR	TCAGACC	169396744	169396751	0	.	.	0.119609	.	.	.	rs114426520	.	.	.	.	.	.
chr1	16940011	16940011	C	T	UTR5	NM_017940:c.-21495G>A	16940000	16940200	NBPF1	16940100	-	NBPF1_1	89	DPE	GGTTC	16940160	16940165	0	.	.	.	.	.	.	rs115178874	.	.	.	.	.	.
chr1	16940079	16940079	A	C	UTR5	NM_017940:c.-21563T>G	16940000	16940200	NBPF1	16940100	-	NBPF1_1	21	DPE	GGTTC	16940160	16940165	0	.	.	.	.	.	.	rs6663050	.	.	.	.	.	.
chr1	16940139	16940139	C	G	upstream	.	16940000	16940200	NBPF1	16940100	-	NBPF1_1	-39	DPE	GGTTC	16940160	16940165	0	.	.	.	.	.	.	rs2293910	.	.	.	.	.	.
chr1	16940140	16940140	G	C	upstream	.	16940000	16940200	NBPF1	16940100	-	NBPF1_1	-40	DPE	GGTTC	16940160	16940165	0	.	.	.	.	.	.	rs116020863	.	.	.	.	.	.
chr1	16940165	16940165	C	A	upstream	.	16940000	16940200	NBPF1	16940100	-	NBPF1_1	-65	DPE	GGTTC	16940160	16940165	1	.	.	.	.	.	.	rs114647164	.	.	.	.	.	.
chr1	16940165	16940165	C	G	upstream	.	16940000	16940200	NBPF1	16940100	-	NBPF1_1	-65	DPE	GGTTC	16940160	16940165	1	.	.	0.489617	.	.	.	rs115760213	.	.	.	.	.	.
chr1	16940190	16940190	G	A	upstream	.	16940000	16940200	NBPF1	16940100	-	NBPF1_1	-90	DPE	GGTTC	16940160	16940165	0	.	.	.	.	.	.	rs570492542	.	.	.	.	.	.
chr1	16940194	16940194	G	A	upstream	.	16940000	16940200	NBPF1	16940100	-	NBPF1_1	-94	DPE	GGTTC	16940160	16940165	0	.	.	0.619808	.	.	.	rs201857081	.	.	.	.	.	.
chr1	169555773	169555773	C	T	upstream	.	169555669	169555869	F5	169555769	-	F5_1	-4	INR	CCACACT	169555691	169555698	0	.	.	0.00139776	.	.	.	rs76195658	.	.	.	.	.	.
chr1	169555819	169555819	C	T	upstream	.	169555669	169555869	F5	169555769	-	F5_1	-50	INR	CCACACT	169555691	169555698	0	.	.	0.0177716	.	.	.	rs3763589	.	.	.	.	.	.
chr1	16957305	16957305	-	C	ncRNA_intronic	.	16957301	16957501	CROCCP2	16957401	-	CROCCP2_1	96	DPE	GGACC	16957386	16957391	0	.	.	.	.	.	.	rs16849286	.	.	.	.	.	.
chr1	16957307	16957307	C	T	ncRNA_intronic	.	16957301	16957501	CROCCP2	16957401	-	CROCCP2_1	94	DPE	GGACC	16957386	16957391	0	.	.	.	.	.	.	rs199939407	.	.	.	.	.	.
chr1	16957316	16957316	C	G	ncRNA_intronic	.	16957301	16957501	CROCCP2	16957401	-	CROCCP2_1	85	DPE	GGACC	16957386	16957391	0	.	.	.	.	.	.	rs571383076	.	.	.	.	.	.
chr1	16957337	16957337	T	A	ncRNA_intronic	.	16957301	16957501	CROCCP2	16957401	-	CROCCP2_1	64	DPE	GGACC	16957386	16957391	0	.	.	.	.	.	.	rs199518398	.	.	.	.	.	.
chr1	16957414	16957414	C	T	upstream	.	16957301	16957501	CROCCP2	16957401	-	CROCCP2_1	-13	DPE	GGACC	16957386	16957391	0	.	.	.	.	.	.	rs114259741	.	.	.	.	.	.
chr1	16957420	16957420	G	C	upstream	.	16957301	16957501	CROCCP2	16957401	-	CROCCP2_1	-19	DPE	GGACC	16957386	16957391	0	.	.	0.00998403	.	.	.	rs540992326	.	.	.	.	.	.
chr1	16957438	16957438	G	A	upstream	.	16957301	16957501	CROCCP2	16957401	-	CROCCP2_1	-37	DPE	GGACC	16957386	16957391	0	.	.	0.0123802	.	.	.	rs199579862	.	.	.	.	.	.
chr1	16957446	16957446	T	G	upstream	.	16957301	16957501	CROCCP2	16957401	-	CROCCP2_1	-45	DPE	GGACC	16957386	16957391	0	.	.	0.895567	.	.	.	rs79614405	.	.	.	.	.	.
chr1	16957483	16957483	C	T	upstream	.	16957301	16957501	CROCCP2	16957401	-	CROCCP2_1	-82	DPE	GGACC	16957386	16957391	0	.	.	0.000798722	.	.	.	rs369679127	.	.	.	.	.	.
chr1	16957486	16957486	C	T	upstream	.	16957301	16957501	CROCCP2	16957401	-	CROCCP2_1	-85	DPE	GGACC	16957386	16957391	0	.	.	0.023762	.	.	.	rs35381732	.	.	.	.	.	.
chr1	169677922	169677922	G	A	exonic	.	169677897	169678097	SELL	169677997	-	SELL_1	75	DPE	AGACA	169677949	169677954	0	synonymous SNV	SELL:NM_000655:exon3:c.C147T:p.T49T	0.00519169	0.0017	0	0	rs545034333	.	.	.	.	.	.
chr1	169677982	169677982	A	T	intronic	.	169677897	169678097	SELL	169677997	-	SELL_1	15	DPE	AGACA	169677949	169677954	0	.	.	0.014377	0.0073	0	0	rs371369793	.	.	.	.	.	.
chr1	169678024	169678024	T	C	intronic	.	169677897	169678097	SELL	169677997	-	SELL_1	-27	DPE	AGACA	169677949	169677954	0	.	.	0.358427	.	.	.	rs183768835	.	.	.	.	.	.
chr1	16971998	16971998	G	C	upstream	.	16971968	16972168	MST1P2	16972068	+	MST1P2_1	-70	DPE	GGACA	16972056	16972061	0	.	.	.	.	.	.	rs1204873	.	.	.	.	.	.
chr1	16972009	16972009	A	C	upstream	.	16971968	16972168	MST1P2	16972068	+	MST1P2_1	-59	DPE	GGACA	16972056	16972061	0	.	.	.	.	.	.	rs367812955	.	.	.	.	.	.
chr1	16972009	16972009	A	G	upstream	.	16971968	16972168	MST1P2	16972068	+	MST1P2_1	-59	DPE	GGACA	16972056	16972061	0	.	.	.	.	.	.	rs148827388	.	.	.	.	.	.
chr1	16972027	16972027	G	A	upstream	.	16971968	16972168	MST1P2	16972068	+	MST1P2_1	-41	DPE	GGACA	16972056	16972061	0	.	.	.	.	.	.	rs58814649	.	.	.	.	.	.
chr1	16972047	16972047	A	G	upstream	.	16971968	16972168	MST1P2	16972068	+	MST1P2_1	-21	DPE	GGACA	16972056	16972061	0	.	.	.	.	.	.	rs555362724	.	.	.	.	.	.
chr1	16972067	16972067	C	T	upstream	.	16971968	16972168	MST1P2	16972068	+	MST1P2_1	-1	DPE	GGACA	16972056	16972061	0	.	.	0.281949	.	.	.	rs187472772	.	.	.	.	.	.
chr1	16972068	16972068	A	G	upstream	.	16971968	16972168	MST1P2	16972068	+	MST1P2_1	0	DPE	GGACA	16972056	16972061	0	.	.	0.453275	.	.	.	rs10913567	.	.	.	.	.	.
chr1	16972090	16972090	G	A	ncRNA_exonic	.	16971968	16972168	MST1P2	16972068	+	MST1P2_1	22	DPE	GGACA	16972056	16972061	0	.	.	.	.	.	.	rs56088671	.	.	.	.	.	.
chr1	16972124	16972124	G	C	ncRNA_exonic	.	16971968	16972168	MST1P2	16972068	+	MST1P2_1	56	DPE	GGACA	16972056	16972061	0	.	.	.	.	.	.	rs148961032	.	.	.	.	.	.
chr1	16972134	16972134	C	T	ncRNA_exonic	.	16971968	16972168	MST1P2	16972068	+	MST1P2_1	66	DPE	GGACA	16972056	16972061	0	.	.	.	.	.	.	rs35812446	.	.	.	.	.	.
chr1	169763807	169763807	G	C	intronic	.	169763730	169763930	METTL18	169763830	-	METTL18_1	23	INR	TCACTTC	169763855	169763862	0	.	.	0.0433307	.	.	.	rs1318056	.	.	.	.	.	.
chr1	169763814	169763814	A	G	intronic	.	169763730	169763930	METTL18	169763830	-	METTL18_1	16	INR	TCACTTC	169763855	169763862	0	.	.	0.0435304	.	.	.	rs200959542	.	.	.	.	.	.
chr1	169764083	169764083	T	G	upstream	.	169764017	169764217	METTL18	169764117	-	METTL18_2	34	DPE	GGACC	169764027	169764032	0	.	.	0.00459265	.	.	.	rs185101319	.	.	.	.	.	.
chr1	169764235	169764235	G	A	upstream	.	169764039	169764239	C1orf112	169764139	+	C1QL3_1	96	DPE	GGACC	169764100	169764105	0	.	.	0.000599042	0.0015	0	0.0024	rs531703693	.	.	.	.	.	.
chr1	169764568	169764568	C	G	UTR5	NM_018186:c.-5479C>G	169764449	169764649	C1orf112	169764549	+	C1QL4_1	19	INR	CCATTCC	169764620	169764627	0	.	.	0.78754	.	.	.	rs79732318	.	.	.	.	.	.
chr1	169764589	169764589	C	A	UTR5	NM_018186:c.-5458C>A	169764449	169764649	C1orf112	169764549	+	C1QL4_1	40	INR	CCATTCC	169764620	169764627	0	.	.	0.014377	.	.	.	rs17369088	.	.	.	.	.	.
chr1	170043851	170043851	C	T	UTR5	NM_014970:c.-243G>A,NM_001204514:c.-32949G>A,NM_001204516:c.-243G>A	170043779	170043979	KIFAP3	170043879	-	KIFAP3_2	28	INR	TCAGTCT	170043890	170043897	0	.	.	0.284944	.	.	.	rs11581507	.	.	.	.	.	.
chr1	170043904	170043904	G	C	upstream	.	170043779	170043979	KIFAP3	170043879	-	KIFAP3_2	-25	INR	TCAGTCT	170043890	170043897	0	.	.	0.854633	.	.	.	rs11577489	.	.	.	.	.	.
chr1	17007661	17007661	G	C	upstream	.	17007649	17007849	MIR3675	17007749	+	MIR3675_2	-88	DPE	AGACA	17007679	17007684	0	.	.	.	.	.	.	rs185668381	.	.	.	.	.	.
chr1	17007664	17007664	T	C	upstream	.	17007649	17007849	MIR3675	17007749	+	MIR3675_2	-85	DPE	AGACA	17007679	17007684	0	.	.	.	.	.	.	rs80051914	.	.	.	.	.	.
chr1	17007694	17007694	C	G	upstream	.	17007649	17007849	MIR3675	17007749	+	MIR3675_2	-55	DPE	AGACA	17007679	17007684	0	.	.	.	.	.	.	rs12406197	.	.	.	.	.	.
chr1	17007764	17007764	G	-	ncRNA_exonic	.	17007649	17007849	MIR3675	17007749	+	MIR3675_2	15	DPE	AGACA	17007679	17007684	0	.	.	.	.	.	.	rs78541594	.	.	.	.	.	.
chr1	17007767	17007767	G	A	ncRNA_exonic	.	17007649	17007849	MIR3675	17007749	+	MIR3675_2	18	DPE	AGACA	17007679	17007684	0	.	.	.	.	.	.	rs4652426	.	.	.	.	.	.
chr1	17007831	17007831	T	G	downstream	.	17007649	17007849	MIR3675	17007749	+	MIR3675_2	82	DPE	AGACA	17007679	17007684	0	.	.	.	.	.	.	rs55686884	.	.	.	.	.	.
chr1	170115088	170115088	C	T	upstream	.	170115087	170115287	METTL11B	170115187	+	METTL11B_1	-99	INR	CTAATTC	170115182	170115189	0	.	.	0.0373403	.	.	.	rs77713248	.	.	.	.	.	.
chr1	170115156	170115156	G	A	upstream	.	170115087	170115287	METTL11B	170115187	+	METTL11B_1	-31	INR	CTAATTC	170115182	170115189	0	.	.	0.409345	.	.	.	rs559634724	.	.	.	.	.	.
chr1	170120575	170120575	T	G	ncRNA_exonic	.	170120418	170120618	MIR3119-2	170120518	+	MIR3119-2_1	57	DPE	AGACA	170120548	170120553	0	.	.	0.0131789	0.0115	0	0	rs7597	.	.	.	.	.	.
chr1	17046595	17046595	T	C	ncRNA_exonic	.	17046552	17046752	ESPNP	17046652	-	ESPNP_1	57	DPE	AGTCA	17046613	17046618	0	.	.	.	.	.	.	rs376657735	.	.	.	.	.	.
chr1	17046610	17046610	G	A	ncRNA_exonic	.	17046552	17046752	ESPNP	17046652	-	ESPNP_1	42	DPE	AGTCA	17046613	17046618	0	.	.	0.00958466	.	.	.	rs116482990	.	.	.	.	.	.
chr1	17046613	17046613	C	T	ncRNA_exonic	.	17046552	17046752	ESPNP	17046652	-	ESPNP_1	39	DPE	AGTCA	17046613	17046618	1	.	.	0.00958466	.	.	.	rs138054044	.	.	.	.	.	.
chr1	17046698	17046698	C	G	upstream	.	17046552	17046752	ESPNP	17046652	-	ESPNP_1	-46	DPE	AGTCA	17046613	17046618	0	.	.	.	.	.	.	rs555728017	.	.	.	.	.	.
chr1	17046715	17046715	G	A	upstream	.	17046552	17046752	ESPNP	17046652	-	ESPNP_1	-63	DPE	AGTCA	17046613	17046618	0	.	.	.	.	.	.	rs145063714	.	.	.	.	.	.
chr1	170501167	170501167	T	C	ncRNA_intronic	.	170501162	170501362	GORAB	170501262	+	GORAB_1	-95	DPE	GGACC	170501211	170501216	0	.	.	0.263179	.	.	.	rs59623342	.	.	.	.	.	.
chr1	170501273	170501273	G	T	ncRNA_intronic	.	170501162	170501362	GORAB	170501262	+	GORAB_1	11	DPE	GGACC	170501211	170501216	0	.	.	0.000798722	0.0002	0	0	rs13374665	.	.	.	.	.	.
chr1	170501746	170501746	C	G	ncRNA_exonic	.	170501650	170501850	LOC101928650	170501750	-	LOC101928650_1	4	DPE	GGTTA	170501767	170501772	0	.	.	0.142971	.	.	.	rs541796079	.	.	.	.	.	.
chr1	170633229	170633229	-	CTCTCTCTCT	upstream	.	170633212	170633412	PRRX1	170633312	+	PRRX1_1	-83	DPE	GGATC	170633341	170633346	0	.	.	.	.	.	.	rs116042397	.	.	.	.	.	.
chr1	170633229	170633229	-	CTCTCTCTCTCT	upstream	.	170633212	170633412	PRRX1	170633312	+	PRRX1_1	-83	DPE	GGATC	170633341	170633346	0	.	.	.	.	.	.	rs114887720	.	.	.	.	.	.
chr1	170633229	170633229	-	CTCTCTCTCTCTCTCT	upstream	.	170633212	170633412	PRRX1	170633312	+	PRRX1_1	-83	DPE	GGATC	170633341	170633346	0	.	.	.	.	.	.	rs71630302	.	.	.	.	.	.
chr1	170633229	170633229	-	CTCTCTCTCTCTCTCTCT	upstream	.	170633212	170633412	PRRX1	170633312	+	PRRX1_1	-83	DPE	GGATC	170633341	170633346	0	.	.	.	.	.	.	rs111237511	.	.	.	.	.	.
chr1	170633229	170633229	-	CTCTCTCTCTCTCTCTCTCT	upstream	.	170633212	170633412	PRRX1	170633312	+	PRRX1_1	-83	DPE	GGATC	170633341	170633346	0	.	.	.	.	.	.	rs7551829	.	.	.	.	.	.
chr1	170633229	170633229	-	CTCTCTCTCTCTCTCTCTCTCT	upstream	.	170633212	170633412	PRRX1	170633312	+	PRRX1_1	-83	DPE	GGATC	170633341	170633346	0	.	.	.	.	.	.	rs147136858	.	.	.	.	.	.
chr1	170633230	170633231	CT	-	upstream	.	170633212	170633412	PRRX1	170633312	+	PRRX1_1	-82	DPE	GGATC	170633341	170633346	0	.	.	.	.	.	.	rs79534024	.	.	.	.	.	.
chr1	170633231	170633231	-	CTCTCT	upstream	.	170633212	170633412	PRRX1	170633312	+	PRRX1_1	-81	DPE	GGATC	170633341	170633346	0	.	.	.	.	.	.	rs149323848	.	.	.	.	.	.
chr1	170633231	170633231	-	CTCTCTCTCTCT	upstream	.	170633212	170633412	PRRX1	170633312	+	PRRX1_1	-81	DPE	GGATC	170633341	170633346	0	.	.	.	.	.	.	rs144577468	.	.	.	.	.	.
chr1	170633231	170633231	-	CTCTCTCTCTCTCTCTCT	upstream	.	170633212	170633412	PRRX1	170633312	+	PRRX1_1	-81	DPE	GGATC	170633341	170633346	0	.	.	.	.	.	.	rs181492726	.	.	.	.	.	.
chr1	170633231	170633231	-	CTCTCTCTCTCTCTCTCTCT	upstream	.	170633212	170633412	PRRX1	170633312	+	PRRX1_1	-81	DPE	GGATC	170633341	170633346	0	.	.	.	.	.	.	rs186388978	.	.	.	.	.	.
chr1	170633231	170633231	-	CTCTCTCTCTCTCTCTCTCTCT	upstream	.	170633212	170633412	PRRX1	170633312	+	PRRX1_1	-81	DPE	GGATC	170633341	170633346	0	.	.	.	.	.	.	rs372440489	.	.	.	.	.	.
chr1	170633248	170633250	CCA	-	upstream	.	170633212	170633412	PRRX1	170633312	+	PRRX1_1	-64	DPE	GGATC	170633341	170633346	0	.	.	.	.	.	.	rs144851628	.	.	.	.	.	.
chr1	170633250	170633250	A	0	upstream	.	170633212	170633412	PRRX1	170633312	+	PRRX1_1	-62	DPE	GGATC	170633341	170633346	0	.	.	.	.	.	.	rs549072805	.	.	.	.	.	.
chr1	170633250	170633250	A	T	upstream	.	170633212	170633412	PRRX1	170633312	+	PRRX1_1	-62	DPE	GGATC	170633341	170633346	0	.	.	.	.	.	.	rs148554497	.	.	.	.	.	.
chr1	170633253	170633256	ACCC	-	upstream	.	170633212	170633412	PRRX1	170633312	+	PRRX1_1	-59	DPE	GGATC	170633341	170633346	0	.	.	.	.	.	.	rs41272532	.	.	.	.	.	.
chr1	170633259	170633259	C	G	upstream	.	170633212	170633412	PRRX1	170633312	+	PRRX1_1	-53	DPE	GGATC	170633341	170633346	0	.	.	0.0189696	.	.	.	rs2276544	.	.	.	.	.	.
chr1	170633263	170633263	T	C	upstream	.	170633212	170633412	PRRX1	170633312	+	PRRX1_1	-49	DPE	GGATC	170633341	170633346	0	.	.	.	.	.	.	rs202186184	.	.	.	.	.	.
chr1	170633322	170633322	C	T	UTR5	NM_006902:c.-38C>T,NM_022716:c.-38C>T	170633212	170633412	PRRX1	170633312	+	PRRX1_1	10	DPE	GGATC	170633341	170633346	0	.	.	0.0223642	0.0074	0.0028	0.0001	rs192184742	.	.	.	.	.	.
chr1	170633347	170633347	G	C	UTR5	NM_006902:c.-13G>C,NM_022716:c.-13G>C	170633212	170633412	PRRX1	170633312	+	PRRX1_1	35	DPE	GGATC	170633341	170633346	0	.	.	0.00239617	0.001	0	0	rs147719809	.	.	.	.	.	.
chr1	17086464	17086464	T	C	exonic	.	17086452	17086652	LOC102724562	17086552	-	LOC102724562_1	88	BRE	GGGCGCC	17086621	17086628	0	nonsynonymous SNV	MST1L:NM_001271733:exon6:c.A635G:p.N212S	.	0.0608	.	0	rs2274065	.	.	.	.	.	.
chr1	17086541	17086541	T	C	intronic	.	17086452	17086652	LOC102724562	17086552	-	LOC102724562_1	11	BRE	GGGCGCC	17086621	17086628	0	.	.	.	0.008	.	0.0048	rs35066000	.	.	.	.	.	.
chr1	17086559	17086559	G	T	intronic	.	17086452	17086652	LOC102724562	17086552	-	LOC102724562_1	-7	BRE	GGGCGCC	17086621	17086628	0	.	.	.	.	.	.	rs112313734	.	.	.	.	.	.
chr1	17086651	17086651	C	T	exonic	.	17086452	17086652	LOC102724562	17086552	-	LOC102724562_1	-99	BRE	GGGCGCC	17086621	17086628	0	nonsynonymous SNV	MST1L:NM_001271733:exon5:c.G592A:p.G198S	0.0329473	0.2014	0.0357	0.1504	rs115881290	.	.	.	.	.	.
chr1	17090902	17090902	-	T	intronic	.	17090875	17091075	MST1L	17090975	-	MST1L_1	73	DPE	AGACA	17090921	17090926	0	.	.	.	0.3743	0.415	0.3531	rs201857671	.	.	.	.	.	.
chr1	171070787	171070787	T	A	intronic	.	171070779	171070979	MIR1295B	171070879	+	MIR1295B_1	-92	DPE	GGACA	171070871	171070876	0	.	.	0.00359425	.	.	.	rs367707214	.	.	.	.	.	.
chr1	171070796	171070796	C	A	intronic	.	171070779	171070979	MIR1295B	171070879	+	MIR1295B_1	-83	DPE	GGACA	171070871	171070876	0	.	.	0.0105831	.	.	.	rs111356505	.	.	.	.	.	.
chr1	171070817	171070817	C	G	intronic	.	171070779	171070979	MIR1295B	171070879	+	MIR1295B_1	-62	DPE	GGACA	171070871	171070876	0	.	.	0.00159744	.	.	.	rs1887281	.	.	.	.	.	.
chr1	171070838	171070838	T	C	intronic	.	171070779	171070979	MIR1295B	171070879	+	MIR1295B_1	-41	DPE	GGACA	171070871	171070876	0	.	.	0.00319489	0.0017	0	0	rs533489421	.	.	.	.	.	.
chr1	171106931	171106931	A	G	ncRNA_exonic	.	171106778	171106978	FMO6P	171106878	+	FMO6P_1	53	DPE	AGACA	171106830	171106835	0	.	.	0.126198	.	.	.	rs73050969	.	.	.	.	.	.
chr1	1711414	1711414	A	G	UTR5	NM_001198994:c.-14569T>C	1711408	1711608	NADK	1711508	-	NADK_4	94	DPE	GGACC	1711435	1711440	0	.	.	0.0285543	.	.	.	rs61738765	.	.	.	.	.	.
chr1	171308127	171308127	A	C	ncRNA_exonic	.	171307934	171308134	TOP1P1	171308034	+	TOP1P1_1	93	DPE	GGACA	171308096	171308101	0	.	.	0.0591054	.	.	.	rs61738771	.	.	.	.	.	.
chr1	171621695	171621695	C	A	exonic	.	171621673	171621873	MYOC	171621773	-	MYOC_1	78	DPE	GGACA	171621696	171621701	0	nonsynonymous SNV	MYOC:NM_000261:exon1:c.G57T:p.Q19H	0.00119808	0.0002	0.0022	6.07e-05	rs188761389	.	.	.	.	.	.
chr1	171621713	171621713	A	C	exonic	.	171621673	171621873	MYOC	171621773	-	MYOC_1	60	DPE	GGACA	171621696	171621701	0	synonymous SNV	MYOC:NM_000261:exon1:c.T39G:p.P13P	0.0213658	0.0067	0	6.08e-05	rs527679316	.	.	.	.	.	.
chr1	171621718	171621718	C	G	exonic	.	171621673	171621873	MYOC	171621773	-	MYOC_1	55	DPE	GGACA	171621696	171621701	0	nonsynonymous SNV	MYOC:NM_000261:exon1:c.G34C:p.G12R	0.00139776	0.0007	0.009	6.08e-05	rs181942211	.	.	.	.	.	.
chr1	171621834	171621834	C	T	upstream	.	171621673	171621873	MYOC	171621773	-	MYOC_1	-61	DPE	GGACA	171621696	171621701	0	.	.	0.137979	.	.	.	rs2273881	.	.	.	.	.	.
chr1	171711330	171711330	T	C	UTR5	NM_001185127:c.-3776A>G,NM_003762:c.-3776A>G	171711279	171711479	VAMP4	171711379	-	VAMP4_1	49	BRE	CCGCGCC	171711470	171711477	0	.	.	0.0870607	.	.	.	rs138144522	.	.	.	.	.	.
chr1	171711406	171711406	C	T	upstream	.	171711279	171711479	VAMP4	171711379	-	VAMP4_1	-27	BRE	CCGCGCC	171711470	171711477	0	.	.	0.0177716	.	.	.	rs141144991	.	.	.	.	.	.
chr1	171750774	171750774	C	T	UTR5	NM_015935:c.-334C>T,NM_014955:c.-2211C>T,NM_001007239:c.-334C>T	171750660	171750860	METTL13	171750760	+	METTL13_1	14	DPE	AGTTG	171750761	171750766	0	.	.	0.306909	.	.	.	rs143020055	.	.	.	.	.	.
chr1	171750854	171750854	C	G	UTR5	NM_015935:c.-254C>G,NM_014955:c.-2131C>G,NM_001007239:c.-254C>G	171750660	171750860	METTL13	171750760	+	METTL13_1	94	DPE	AGTTG	171750761	171750766	0	.	.	0.105032	.	.	.	rs190050934	.	.	.	.	.	.
chr1	171810682	171810682	G	A	UTR5	NM_001136127:c.-115G>A,NM_015569:c.-115G>A,NM_001278252:c.-115G>A	171810517	171810717	DNM3	171810617	+	DNM3_1	65	DPE	GGACC	171810681	171810686	1	.	.	0.114816	.	.	.	rs115516292	.	.	.	.	.	.
chr1	17185422	17185422	A	G	downstream	.	17185416	17185616	MIR3675	17185516	-	MIR3675_3	94	DPE	GGATC	17185564	17185569	0	.	.	.	0.0921	0.1646	0.0444	rs192872862	.	.	.	.	.	.
chr1	17185437	17185437	C	T	downstream	.	17185416	17185616	MIR3675	17185516	-	MIR3675_3	79	DPE	GGATC	17185564	17185569	0	.	.	.	0.4287	0.4784	0.4276	rs3831933	.	.	.	.	.	.
chr1	17185438	17185438	G	A	downstream	.	17185416	17185616	MIR3675	17185516	-	MIR3675_3	78	DPE	GGATC	17185564	17185569	0	.	.	.	0.0051	0	0	rs10911861	.	.	.	.	.	.
chr1	17185496	17185496	A	C	ncRNA_exonic	.	17185416	17185616	MIR3675	17185516	-	MIR3675_3	20	DPE	GGATC	17185564	17185569	0	.	.	.	0.0001	0	0.0002	rs75856786	.	.	.	.	.	.
chr1	17185500	17185500	C	T	ncRNA_exonic	.	17185416	17185616	MIR3675	17185516	-	MIR3675_3	16	DPE	GGATC	17185564	17185569	0	.	.	.	0.222	0.3992	0.218	rs11567819	.	.	.	.	.	.
chr1	17185537	17185537	G	T	upstream	.	17185416	17185616	MIR3675	17185516	-	MIR3675_3	-21	DPE	GGATC	17185564	17185569	0	.	.	.	0.0079	0	8.45e-05	rs5271	.	.	.	.	.	.
chr1	17185572	17185572	C	G	upstream	.	17185416	17185616	MIR3675	17185516	-	MIR3675_3	-56	DPE	GGATC	17185564	17185569	0	.	.	.	.	.	.	rs2992756	.	.	.	.	.	.
chr1	17185602	17185602	A	G	upstream	.	17185416	17185616	MIR3675	17185516	-	MIR3675_3	-86	DPE	GGATC	17185564	17185569	0	.	.	.	.	.	.	rs192514661	.	.	.	.	.	.
chr1	17197345	17197345	T	C	intergenic	dist=11829;dist=51100	17197339	17197539	LOC440570	17197439	+	LOC440570_2	-94	DPE	AGTTA	17197341	17197346	1	.	.	.	.	.	.	rs79568179	.	.	.	.	.	.
chr1	17197357	17197357	G	A	intergenic	dist=11841;dist=51088	17197339	17197539	LOC440570	17197439	+	LOC440570_2	-82	DPE	AGTTA	17197341	17197346	0	.	.	0.847045	.	.	.	rs150985248	.	.	.	.	.	.
chr1	17197409	17197409	G	A	intergenic	dist=11893;dist=51036	17197339	17197539	LOC440570	17197439	+	LOC440570_2	-30	DPE	AGTTA	17197341	17197346	0	.	.	.	.	.	.	rs116339050	.	.	.	.	.	.
chr1	17197418	17197418	T	C	intergenic	dist=11902;dist=51027	17197339	17197539	LOC440570	17197439	+	LOC440570_2	-21	DPE	AGTTA	17197341	17197346	0	.	.	.	.	.	.	rs146125423	.	.	.	.	.	.
chr1	17197501	17197501	T	C	intergenic	dist=11985;dist=50944	17197339	17197539	LOC440570	17197439	+	LOC440570_2	62	DPE	AGTTA	17197341	17197346	0	.	.	.	.	.	.	rs144454001	.	.	.	.	.	.
chr1	17197525	17197525	T	G	intergenic	dist=12009;dist=50920	17197339	17197539	LOC440570	17197439	+	LOC440570_2	86	DPE	AGTTA	17197341	17197346	0	.	.	.	0.0897	0.1402	0.0341	rs72953144	.	.	.	.	.	.
chr1	172108145	172108145	A	G	ncRNA_exonic	.	172107947	172108147	MIR214	172108047	-	MIR214_1	-98	DPE	AGACA	172108009	172108014	0	.	.	0.146965	.	.	.	rs9701796	.	.	.	.	.	.
chr1	172113974	172113974	-	G	ncRNA_exonic	.	172113875	172114075	DNM3OS	172113975	-	DNM3OS_1	1	DPE	AGACA	172113885	172113890	0	.	.	0.000599042	.	.	.	rs142125210	.	.	.	.	.	.
chr1	17215933	17215933	C	T	intergenic	dist=30417;dist=32512	17215873	17216073	LOC105376805	17215973	-	LOC105376805_1	40	INR	CTAATCT	17216046	17216053	0	.	.	0.0407348	.	.	.	rs139755638	.	.	.	.	.	.
chr1	17215947	17215947	A	C	intergenic	dist=30431;dist=32498	17215873	17216073	LOC105376805	17215973	-	LOC105376805_1	26	INR	CTAATCT	17216046	17216053	0	.	.	0.014377	.	.	.	rs541503883	.	.	.	.	.	.
chr1	17215982	17215982	C	A	intergenic	dist=30466;dist=32463	17215873	17216073	LOC105376805	17215973	-	LOC105376805_1	-9	INR	CTAATCT	17216046	17216053	0	.	.	0.429912	.	.	.	rs150068475	.	.	.	.	.	.
chr1	17215982	17215982	C	T	intergenic	dist=30466;dist=32463	17215873	17216073	LOC105376805	17215973	-	LOC105376805_1	-9	INR	CTAATCT	17216046	17216053	0	.	.	0.441494	.	.	.	rs79637190	.	.	.	.	.	.
chr1	17216010	17216010	G	A	intergenic	dist=30494;dist=32435	17215873	17216073	LOC105376805	17215973	-	LOC105376805_1	-37	INR	CTAATCT	17216046	17216053	0	.	.	0.0131789	.	.	.	rs72936434	.	.	.	.	.	.
chr1	17216080	17216080	T	C	intergenic	dist=30564;dist=32365	17216061	17216261	LOC105376805	17216161	-	LOC105376805_2	81	DPE	AGTTA	17216117	17216122	0	.	.	0.283946	.	.	.	rs4495675	.	.	.	.	.	.
chr1	17216099	17216099	C	G	intergenic	dist=30583;dist=32346	17216061	17216261	LOC105376805	17216161	-	LOC105376805_2	62	DPE	AGTTA	17216117	17216122	0	.	.	0.0119808	.	.	.	rs144778939	.	.	.	.	.	.
chr1	17216145	17216145	A	G	intergenic	dist=30629;dist=32300	17216061	17216261	LOC105376805	17216161	-	LOC105376805_2	16	DPE	AGTTA	17216117	17216122	0	.	.	0.0229633	.	.	.	rs147869275	.	.	.	.	.	.
chr1	17216233	17216233	C	A	intergenic	dist=30717;dist=32212	17216061	17216261	LOC105376805	17216161	-	LOC105376805_2	-72	DPE	AGTTA	17216117	17216122	0	.	.	.	.	.	.	rs75705742	.	.	.	.	.	.
chr1	172389809	172389809	T	C	upstream	.	172389727	172389927	C1orf105	172389827	+	C1QA_2	-18	INR	TCATTTC	172389769	172389776	0	.	.	0.00279553	.	.	.	rs537117689	.	.	.	.	.	.
chr1	172389872	172389872	T	C	UTR5	NM_139240:c.-154T>C	172389727	172389927	C1orf105	172389827	+	C1QA_2	45	INR	TCATTTC	172389769	172389776	0	.	.	0.00299521	.	.	.	rs76561256	.	.	.	.	.	.
chr1	172389906	172389906	C	T	UTR5	NM_139240:c.-120C>T	172389727	172389927	C1orf105	172389827	+	C1QA_2	79	INR	TCATTTC	172389769	172389776	0	.	.	0.000599042	.	.	.	rs2984920	.	.	.	.	.	.
chr1	172389910	172389910	C	T	UTR5	NM_139240:c.-116C>T	172389727	172389927	C1orf105	172389827	+	C1QA_2	83	INR	TCATTTC	172389769	172389776	0	.	.	0.000399361	.	.	.	rs574252259	.	.	.	.	.	.
chr1	172413154	172413154	G	C	UTR5	NM_002642:c.-1392C>G,NM_153747:c.-1392C>G	172413130	172413330	PIGC	172413230	-	PIGC_1	76	BRE	GGGCGCC	172413188	172413195	0	.	.	0.00179712	.	.	.	rs201470045	.	.	.	.	.	.
chr1	172413164	172413164	G	A	UTR5	NM_002642:c.-1402C>T,NM_153747:c.-1402C>T	172413130	172413330	PIGC	172413230	-	PIGC_1	66	BRE	GGGCGCC	172413188	172413195	0	.	.	0.00259585	.	.	.	rs188571793	.	.	.	.	.	.
chr1	17248480	17248480	A	G	UTR5	NM_014675:c.-34A>G	17248344	17248544	CROCC	17248444	+	CROCC_1	36	INR	CCACATC	17248348	17248355	0	.	.	0.00179712	0.0005	0.0076	0.0005	rs142836193	.	.	.	.	.	.
chr1	17248481	17248481	-	GGGGCTGGAGGCATGCCCACAGCCTCCCCCCCATGAGCTT	UTR5	NM_014675:c.-33_-32insGGGGCTGGAGGCATGCCCACAGCCTCCCCCCCATGAGCTT	17248344	17248544	CROCC	17248444	+	CROCC_1	37	INR	CCACATC	17248348	17248355	0	.	.	.	0.0001	0	0	rs558037302	.	.	.	.	.	.
chr1	17248500	17248500	A	G	UTR5	NM_014675:c.-14A>G	17248344	17248544	CROCC	17248444	+	CROCC_1	56	INR	CCACATC	17248348	17248355	0	.	.	.	0.5033	0.5163	0.5197	rs12130714	.	.	.	.	.	.
chr1	17248506	17248506	-	C	UTR5	NM_014675:c.-8_-7insC	17248344	17248544	CROCC	17248444	+	CROCC_1	62	INR	CCACATC	17248348	17248355	0	.	.	0.00599042	0.0043	0	0	rs75930797	.	.	.	.	.	.
chr1	17248511	17248511	C	A	UTR5	NM_014675:c.-3C>A	17248344	17248544	CROCC	17248444	+	CROCC_1	67	INR	CCACATC	17248348	17248355	0	.	.	.	0.0015	0.0135	0.0005	rs143288784	.	.	.	.	.	.
chr1	17248511	17248511	C	T	UTR5	NM_014675:c.-3C>T	17248344	17248544	CROCC	17248444	+	CROCC_1	67	INR	CCACATC	17248348	17248355	0	.	.	0.000399361	0.0001	0	0.0001	rs141993996	.	.	.	.	.	.
chr1	17248532	17248532	A	G	exonic	.	17248344	17248544	CROCC	17248444	+	CROCC_1	88	INR	CCACATC	17248348	17248355	0	nonsynonymous SNV	CROCC:NM_014675:exon1:c.A19G:p.R7G	1	0.9998	1	0.9997	rs566136646	.	.	.	.	.	.
chr1	172501552	172501552	A	G	UTR5	NM_016227:c.-61A>G	172501388	172501588	SUCO	172501488	+	SUCO_1	64	DPE	GGACA	172501453	172501458	0	.	.	0.00938498	.	.	.	rs190007176	.	.	.	.	.	.
chr1	172501556	172501556	G	A	UTR5	NM_016227:c.-57G>A	172501388	172501588	SUCO	172501488	+	SUCO_1	68	DPE	GGACA	172501453	172501458	0	.	.	0.000199681	.	.	.	rs148813425	.	.	.	.	.	.
chr1	172502255	172502255	C	T	intronic	.	172502157	172502357	SUCO	172502257	+	SUCO_2	-2	DPE	GGATA	172502285	172502290	0	.	.	0.0091853	.	.	.	rs143447820	.	.	.	.	.	.
chr1	172502312	172502312	A	T	UTR5	NM_001282751:c.-55619A>T,NM_014283:c.-264A>T,NM_001282750:c.-264A>T	172502157	172502357	SUCO	172502257	+	SUCO_2	55	DPE	GGATA	172502285	172502290	0	.	.	0.0107827	0.0046	0	0	rs369587188	.	.	.	.	.	.
chr1	172502340	172502340	T	C	exonic	.	172502157	172502357	SUCO	172502257	+	SUCO_2	83	DPE	GGATA	172502285	172502290	0	nonsynonymous SNV	SUCO:NM_016227:exon2:c.T350C:p.L117P	0.363618	0.4911	0.3582	0.5116	rs41265201	.	.	.	.	.	.
chr1	172628137	172628137	C	G	upstream	.	172628047	172628247	FASLG	172628147	+	FASLG_1	-10	DPE	AGATC	172628220	172628225	0	.	.	0.0483227	.	.	.	rs35891969	.	.	.	.	.	.
chr1	172628154	172628155	AG	-	UTR5	NM_000639:c.-188_-187del-,NM_001302746:c.-188_-187del-	172628047	172628247	FASLG	172628147	+	FASLG_1	7	DPE	AGATC	172628220	172628225	0	.	.	.	.	.	.	rs562584051	.	.	.	.	.	.
chr1	173020178	173020178	T	-	upstream	.	173020003	173020203	TNFSF18	173020103	-	TNFSF18_1	-75	DPE	GGATG	173020088	173020093	0	.	.	0.000798722	.	.	.	rs10801175	.	.	.	.	.	.
chr1	173174713	173174713	A	G	intronic	.	173174597	173174797	TNFSF4	173174697	-	TNFSF4_1	-16	DPE	AGTTA	173174661	173174666	0	.	.	0.0165735	.	.	.	rs765281033	.	.	.	.	.	.
chr1	173174729	173174729	C	G	intronic	.	173174597	173174797	TNFSF4	173174697	-	TNFSF4_1	-32	DPE	AGTTA	173174661	173174666	0	.	.	0.000399361	.	.	.	rs201759474	.	.	.	.	.	.
chr1	173430449	173430449	A	G	ncRNA_exonic	.	173430401	173430601	LOC101928673	173430501	-	LOC101928673_1	52	#N/A	#N/A	#N/A	#N/A	#N/A	.	.	0.110224	.	.	.	rs539205532	.	.	.	.	.	.
chr1	173446563	173446563	C	T	exonic	.	173446385	173446585	PRDX6	173446485	+	PRDX6_1	78	DPE	GGACA	173446464	173446469	0	synonymous SNV	PRDX6:NM_004905:exon1:c.C27T:p.D9D	0.00279553	0.002	0	0.0136	rs148212596	.	.	.	.	.	.
chr1	17359	17361	CTT	-	ncRNA_exonic	.	17336	17536	MIR6859-4	17436	-	MIR6859-4_1	77	DPE	AGACA	17351	17356	0	.	.	.	0.0165	0	0.0644	rs374740662	.	.	.	.	.	.
chr1	173604527	173604527	T	C	intronic	.	173604342	173604542	LOC730159	173604442	+	LOC730159_1	85	DPE	AGTCA	173604423	173604428	0	.	.	0.192891	.	.	.	rs10921310	.	.	.	.	.	.
chr1	173638970	173638970	G	A	UTR5	NM_198493:c.-10413C>T	173638901	173639101	ANKRD45	173639001	-	ANKRD45_1	31	INR	CTAGACT	173638945	173638952	0	.	.	0.0171725	.	.	.	rs141243509	.	.	.	.	.	.
chr1	173638987	173638987	T	C	UTR5	NM_198493:c.-10430A>G	173638901	173639101	ANKRD45	173639001	-	ANKRD45_1	14	INR	CTAGACT	173638945	173638952	0	.	.	0.000798722	.	.	.	rs3079948	.	.	.	.	.	.
chr1	17365	17365	C	G	ncRNA_exonic	.	17336	17536	MIR6859-4	17436	-	MIR6859-4_1	71	DPE	AGACA	17351	17356	0	.	.	.	0.2553	0.3841	0.2883	rs142142810	.	.	.	.	.	.
chr1	17379	17379	G	A	ncRNA_exonic	.	17336	17536	MIR6859-4	17436	-	MIR6859-4_1	57	DPE	AGACA	17351	17356	0	.	.	.	0.0125	0	0.0099	rs16835199	.	.	.	.	.	.
chr1	17380653	17380653	C	A	UTR5	NM_003000:c.-139G>T	17380565	17380765	SDHB	17380665	-	SDHB_1	12	INR	CTACATC	17380595	17380602	0	.	.	0.0061901	.	.	.	rs72722414	.	.	.	.	.	.
chr1	173833361	173833361	C	A	ncRNA_intronic	.	173833255	173833455	SNORD81	173833355	-	SNORD81_1	-6	DPE	AGTTG	173833332	173833337	0	.	.	0.00139776	0.0004	0	0	rs112584987	.	.	.	.	.	.
chr1	173833503	173833503	G	A	ncRNA_intronic	.	173833483	173833683	SNORD47	173833583	-	SNORD47_1	80	INR	CTAGTTT	173833621	173833628	0	.	.	0.000599042	0.0004	0	0.0027	rs2294943	.	.	.	.	.	.
chr1	173833656	173833656	T	A	ncRNA_intronic	.	173833483	173833683	SNORD47	173833583	-	SNORD47_1	-73	INR	CTAGTTT	173833621	173833628	0	.	.	0.00179712	.	.	.	rs6680255	.	.	.	.	.	.
chr1	173833947	173833947	A	C	ncRNA_intronic	.	173833941	173834141	SNORD80	173834041	-	SNORD80_1	94	INR	CCAGACT	173834064	173834071	0	.	.	0.00159744	0.0005	0	0	rs17523685	.	.	.	.	.	.
chr1	173833997	173833997	A	G	ncRNA_exonic	.	173833941	173834141	SNORD80	173834041	-	SNORD80_1	44	INR	CCAGACT	173834064	173834071	0	.	.	0.00119808	0.0005	0	0	rs113107098	.	.	.	.	.	.
chr1	173834011	173834011	T	C	ncRNA_exonic	.	173833941	173834141	SNORD80	173834041	-	SNORD80_1	30	INR	CCAGACT	173834064	173834071	0	.	.	0.00239617	0.0007	0	0	rs141918623	.	.	.	.	.	.
chr1	173834078	173834078	G	A	ncRNA_intronic	.	173833941	173834141	SNORD80	173834041	-	SNORD80_1	-37	INR	CCAGACT	173834064	173834071	0	.	.	0.00219649	0.0006	0.0001	0.0001	rs117937930	.	.	.	.	.	.
chr1	173834086	173834086	G	C	ncRNA_intronic	.	173833941	173834141	SNORD80	173834041	-	SNORD80_1	-45	INR	CCAGACT	173834064	173834071	0	.	.	0.0153754	0.0034	0	0	rs573930529	.	.	.	.	.	.
chr1	173834580	173834580	A	T	ncRNA_intronic	.	173834468	173834668	SNORD79	173834568	-	SNORD79_1	-12	DPE	AGTCA	173834654	173834659	0	.	.	0.0153754	0.0043	0	0	rs144376466	.	.	.	.	.	.
chr1	173834605	173834605	G	0	ncRNA_intronic	.	173834468	173834668	SNORD79	173834568	-	SNORD79_1	-37	DPE	AGTCA	173834654	173834659	0	.	.	.	.	.	.	rs148802056	.	.	.	.	.	.
chr1	173834605	173834605	G	A	ncRNA_intronic	.	173834468	173834668	SNORD79	173834568	-	SNORD79_1	-37	DPE	AGTCA	173834654	173834659	0	.	.	0.120208	0.1253	0.3514	0.1347	rs752468532	.	.	.	.	.	.
chr1	173834632	173834632	G	A	ncRNA_exonic	.	173834468	173834668	SNORD79	173834568	-	SNORD79_1	-64	DPE	AGTCA	173834654	173834659	0	.	.	0.120208	.	.	.	rs760376805	.	.	.	.	.	.
chr1	173834870	173834870	C	T	ncRNA_intronic	.	173834724	173834924	SNORD78	173834824	-	SNORD78_1	-46	DPE	AGACA	173834799	173834804	0	.	.	0.00179712	0.001	0	0.0068	rs370934898	.	.	.	.	.	.
chr1	173835078	173835078	C	T	ncRNA_intronic	.	173835066	173835266	SNORD44	173835166	-	SNORD44_1	88	DPE	AGACA	173835199	173835204	0	.	.	0.00219649	0.0043	0.0001	0.0019	rs374260711	.	.	.	.	.	.
chr1	173835211	173835211	C	T	ncRNA_intronic	.	173835066	173835266	SNORD44	173835166	-	SNORD44_1	-45	DPE	AGACA	173835199	173835204	0	.	.	0.192692	0.2157	0.306	0.213	rs765091157	.	.	.	.	.	.
chr1	173835226	173835226	G	A	ncRNA_intronic	.	173835066	173835266	SNORD44	173835166	-	SNORD44_1	-60	DPE	AGACA	173835199	173835204	0	.	.	0.0141773	.	.	.	rs113238925	.	.	.	.	.	.
chr1	173835266	173835266	G	A	ncRNA_intronic	.	173835066	173835266	SNORD44	173835166	-	SNORD44_1	-100	DPE	AGACA	173835199	173835204	0	.	.	0.00239617	.	.	.	rs148182255	.	.	.	.	.	.
chr1	173835447	173835450	CAGA	-	ncRNA_exonic	.	173835409	173835609	SNORD77	173835509	-	SNORD77_1	62	DPE	AGACA	173835447	173835452	1	.	.	0.00199681	0.0009	0.0002	0.0062	rs186859775	.	.	.	.	.	.
chr1	173835456	173835456	A	-	ncRNA_exonic	.	173835409	173835609	SNORD77	173835509	-	SNORD77_1	53	DPE	AGACA	173835447	173835452	0	.	.	.	0.0023	0.0253	0.0004	rs115704389	.	.	.	.	.	.
chr1	173835459	173835460	AC	-	ncRNA_exonic	.	173835409	173835609	SNORD77	173835509	-	SNORD77_1	50	DPE	AGACA	173835447	173835452	0	.	.	.	0.0023	0.0253	0.0004	rs144298929	.	.	.	.	.	.
chr1	173835463	173835463	-	TG	ncRNA_exonic	.	173835409	173835609	SNORD77	173835509	-	SNORD77_1	46	DPE	AGACA	173835447	173835452	0	.	.	.	0.0023	0.0253	0.0004	rs41313916	.	.	.	.	.	.
chr1	173835501	173835501	T	C	ncRNA_exonic	.	173835409	173835609	SNORD77	173835509	-	SNORD77_1	8	DPE	AGACA	173835447	173835452	0	.	.	0.0944489	0.0218	0	0.0007	rs3753394	.	.	.	.	.	.
chr1	173835758	173835758	C	A	ncRNA_intronic	.	173835753	173835953	SNORD76	173835853	-	SNORD76_1	95	DPE	AGTTA	173835777	173835782	0	.	.	0.111621	0.0269	0	0.0009	rs35836460	.	.	.	.	.	.
chr1	173835870	173835870	A	T	ncRNA_intronic	.	173835753	173835953	SNORD76	173835853	-	SNORD76_1	-17	DPE	AGTTA	173835777	173835782	0	.	.	0.00139776	0.0019	0	0.0002	rs368496792	.	.	.	.	.	.
chr1	173835919	173835919	T	A	ncRNA_exonic	.	173835753	173835953	SNORD76	173835853	-	SNORD76_1	-66	DPE	AGTTA	173835777	173835782	0	.	.	0.0944489	.	.	.	rs374335945	.	.	.	.	.	.
chr1	173836808	173836808	T	G	ncRNA_intronic	.	173836783	173836983	SNORD74	173836883	-	SNORD74_1	75	DPE	AGTCG	173836924	173836929	0	.	.	0.000998403	0.0005	0.0004	0.0031	rs59341218	.	.	.	.	.	.
chr1	173836960	173836960	A	T	ncRNA_intronic	.	173836783	173836983	SNORD74	173836883	-	SNORD74_1	-77	DPE	AGTCG	173836924	173836929	0	.	.	0.00539137	.	.	.	rs575450551	.	.	.	.	.	.
chr1	173837037	173837037	C	T	ncRNA_intronic	.	173837025	173837225	GAS5	173837125	-	GAS5_1	88	TATA	TATATAAG	173837150	173837158	0	.	.	0.00379393	.	.	.	rs385390	.	.	.	.	.	.
chr1	173837051	173837051	G	A	ncRNA_intronic	.	173837025	173837225	GAS5	173837125	-	GAS5_1	74	TATA	TATATAAG	173837150	173837158	0	.	.	0.120008	.	.	.	rs446868	.	.	.	.	.	.
chr1	173837091	173837091	A	G	ncRNA_intronic	.	173837025	173837225	GAS5	173837125	-	GAS5_1	34	TATA	TATATAAG	173837150	173837158	0	.	.	0.0129792	.	.	.	rs60627815	.	.	.	.	.	.
chr1	17385	17385	G	A	ncRNA_exonic	.	17336	17536	MIR6859-4	17436	-	MIR6859-4_1	51	DPE	AGACA	17351	17356	0	.	.	.	0.2454	0.0423	0.2092	rs79497809	.	.	.	.	.	.
chr1	173886588	173886588	C	T	upstream	.	173886416	173886616	SERPINC1	173886516	-	SERPINC1_1	-72	DPE	GGACA	173886499	173886504	0	.	.	0.0117812	.	.	.	rs533485851	.	.	.	.	.	.
chr1	173962126	173962126	C	T	UTR5	NM_001300850:c.-3G>A,NM_001300852:c.-3G>A,NM_001300851:c.-3G>A,NM_172071:c.-3G>A	173962110	173962310	RC3H1	173962210	-	RC3H1_1	84	DPE	AGTTA	173962132	173962137	0	.	.	0.00259585	0.0055	0	6.07e-05	rs149032610	.	.	.	.	.	.
chr1	173962216	173962216	-	T	upstream	.	173962110	173962310	RC3H1	173962210	-	RC3H1_1	-6	DPE	AGTTA	173962132	173962137	0	.	.	.	.	.	.	rs143043266	.	.	.	.	.	.
chr1	173962217	173962217	-	T	upstream	.	173962110	173962310	RC3H1	173962210	-	RC3H1_1	-7	DPE	AGTTA	173962132	173962137	0	.	.	.	.	.	.	rs112612284	.	.	.	.	.	.
chr1	173962217	173962217	T	-	upstream	.	173962110	173962310	RC3H1	173962210	-	RC3H1_1	-7	DPE	AGTTA	173962132	173962137	0	.	.	.	.	.	.	rs551454946	.	.	.	.	.	.
chr1	17398	17398	C	A	ncRNA_exonic	.	17336	17536	MIR6859-4	17436	-	MIR6859-4_1	38	DPE	AGACA	17351	17356	0	.	.	.	0.0193	0.0271	0.0025	rs183196264	.	.	.	.	.	.
chr1	17406	17406	C	T	ncRNA_exonic	.	17336	17536	MIR6859-4	17436	-	MIR6859-4_1	30	DPE	AGACA	17351	17356	0	.	.	.	0.026	0.0049	0.0222	rs116611321	.	.	.	.	.	.
chr1	17407	17407	G	A	ncRNA_exonic	.	17336	17536	MIR6859-4	17436	-	MIR6859-4_1	29	DPE	AGACA	17351	17356	0	.	.	.	0.0765	0.0672	0.1352	rs11811295	.	.	.	.	.	.
chr1	17408	17408	C	G	ncRNA_exonic	.	17336	17536	MIR6859-4	17436	-	MIR6859-4_1	28	DPE	AGACA	17351	17356	0	.	.	.	0.0352	0	0.0074	rs113259014	.	.	.	.	.	.
chr1	174128457	174128457	G	T	upstream	.	174128451	174128651	RABGAP1L	174128551	+	RABGAP1L_1	-94	BRE	GGGCGCC	174128507	174128514	0	.	.	0.111022	.	.	.	rs376139544	.	.	.	.	.	.
chr1	174417175	174417175	C	T	intronic	.	174417111	174417311	GPR52	174417211	+	GPR52_1	-36	INR	TTAAATT	174417234	174417241	0	.	.	0.00379393	.	.	.	rs373709678	.	.	.	.	.	.
chr1	174417231	174417231	G	A	UTR5	NM_005684:c.-19G>A	174417111	174417311	GPR52	174417211	+	GPR52_1	20	INR	TTAAATT	174417234	174417241	0	.	.	0.985224	0.9677	0.9998	0.9887	rs200877341	.	.	.	.	.	.
chr1	17445910	17445910	G	C	UTR5	NM_007365:c.-44C>G	17445848	17446048	PADI2	17445948	-	PADI2_1	38	DPE	GGTCC	17445848	17445853	0	.	.	0.0591054	0.019	0	0.0004	rs74721994	.	.	.	.	.	.
chr1	17452	17452	C	T	ncRNA_intronic	.	17336	17536	MIR6859-4	17436	-	MIR6859-4_1	-16	DPE	AGACA	17351	17356	0	.	.	.	0.0775	0.0673	0.0412	rs75725159	.	.	.	.	.	.
chr1	17479	17479	G	A	ncRNA_intronic	.	17336	17536	MIR6859-4	17436	-	MIR6859-4_1	-43	DPE	AGACA	17351	17356	0	.	.	.	0.0025	0.0016	0.0007	rs141336698	.	.	.	.	.	.
chr1	17497	17497	C	-	ncRNA_intronic	.	17336	17536	MIR6859-4	17436	-	MIR6859-4_1	-61	DPE	AGACA	17351	17356	0	.	.	.	.	.	.	rs112297584	.	.	.	.	.	.
chr1	174992544	174992544	T	A	exonic	.	174992491	174992691	MRPS14	174992591	-	MRPS14_1	47	DPE	GGACA	174992601	174992606	0	nonsynonymous SNV	MRPS14:NM_022100:exon1:c.A1T:p.M1L	0.000399361	1.69e-05	0	0	rs186123154	.	.	.	.	.	.
chr1	174992599	174992599	G	T	upstream	.	174992491	174992691	MRPS14	174992591	-	MRPS14_1	-8	DPE	GGACA	174992601	174992606	0	.	.	0.0223642	.	.	.	rs544480622	.	.	.	.	.	.
chr1	174992688	174992688	G	A	upstream	.	174992491	174992691	MRPS14	174992591	-	MRPS14_1	-97	DPE	GGACA	174992601	174992606	0	.	.	0.00698882	.	.	.	rs12746396	.	.	.	.	.	.
chr1	17502	17502	T	-	ncRNA_intronic	.	17336	17536	MIR6859-4	17436	-	MIR6859-4_1	-66	DPE	AGACA	17351	17356	0	.	.	.	.	.	.	rs4912130	.	.	.	.	.	.
chr1	175037039	175037039	C	T	UTR5	NM_022093:c.-9516C>T	175036893	175037093	TNN	175036993	+	TNN_1	46	DPE	AGACA	175036933	175036938	0	.	.	0.0211661	0.0091	0	0.0004	rs181064038	.	.	.	.	.	.
chr1	17531582	17531582	G	A	upstream	.	17531520	17531720	PADI1	17531620	+	PADI1_1	-38	DPE	GGACC	17531552	17531557	0	.	.	0.105431	.	.	.	rs2745218	.	.	.	.	.	.
chr1	17531618	17531618	C	T	upstream	.	17531520	17531720	PADI1	17531620	+	PADI1_1	-2	DPE	GGACC	17531552	17531557	0	.	.	0.00559105	.	.	.	rs141101284	.	.	.	.	.	.
chr1	17531654	17531654	C	T	UTR5	NM_013358:c.-59C>T	17531520	17531720	PADI1	17531620	+	PADI1_1	34	DPE	GGACC	17531552	17531557	0	.	.	0.00698882	.	.	.	rs199791836	.	.	.	.	.	.
chr1	17531661	17531661	C	T	UTR5	NM_013358:c.-52C>T	17531520	17531720	PADI1	17531620	+	PADI1_1	41	DPE	GGACC	17531552	17531557	0	.	.	0.00579073	.	.	.	rs11802651	.	.	.	.	.	.
chr1	17575549	17575549	G	T	upstream	.	17575492	17575692	PADI3	17575592	+	PADI3_1	-43	INR	TTAAACC	17575562	17575569	0	.	.	0.000998403	.	.	.	rs2792046	.	.	.	.	.	.
chr1	17575590	17575590	G	A	upstream	.	17575492	17575692	PADI3	17575592	+	PADI3_1	-2	INR	TTAAACC	17575562	17575569	0	.	.	0.000798722	0.0006	0.0082	0	rs375130730	.	.	.	.	.	.
chr1	17575600	17575600	G	A	UTR5	NM_016233:c.-33G>A	17575492	17575692	PADI3	17575592	+	PADI3_1	8	INR	TTAAACC	17575562	17575569	0	.	.	0.0319489	0.0088	0	0	rs139459537	.	.	.	.	.	.
chr1	17575645	17575645	A	C	exonic	.	17575492	17575692	PADI3	17575592	+	PADI3_1	53	INR	TTAAACC	17575562	17575569	0	synonymous SNV	PADI3:NM_016233:exon1:c.A13C:p.R5R	0.116014	0.0954	0.1542	0.1972	rs79540600	.	.	.	.	.	.
chr1	175846393	175846393	T	C	upstream	.	175846378	175846578	LINC01657	175846478	+	LINC01657_1	-85	DPE	AGTTG	175846489	175846494	0	.	.	0.225639	.	.	.	rs2816948	.	.	.	.	.	.
chr1	175937618	175937618	T	A	ncRNA_exonic	.	175937576	175937776	SCARNA3	175937676	-	SCARNA3_1	58	DPE	AGACA	175937578	175937583	0	.	.	0.00219649	0.0015	0	0.0102	rs113141295	.	.	.	.	.	.
chr1	175937630	175937630	A	T	ncRNA_exonic	.	175937576	175937776	SCARNA3	175937676	-	SCARNA3_1	46	DPE	AGACA	175937578	175937583	0	.	.	0.00119808	0.0004	0	0.0025	rs77496685	.	.	.	.	.	.
chr1	175937662	175937662	-	CAG	ncRNA_exonic	.	175937576	175937776	SCARNA3	175937676	-	SCARNA3_1	14	DPE	AGACA	175937578	175937583	0	.	.	0.00459265	0.0011	0	0	rs59429274	.	.	.	.	.	.
chr1	175937749	175937749	A	G	intronic	.	175937576	175937776	SCARNA3	175937676	-	SCARNA3_1	-73	DPE	AGACA	175937578	175937583	0	.	.	0.00399361	.	.	.	rs201792546	.	.	.	.	.	.
chr1	17634633	17634633	G	A	upstream	.	17634589	17634789	PADI4	17634689	+	PADI4_1	-56	DPE	GGACA	17634727	17634732	0	.	.	0.000399361	.	.	.	rs115650152	.	.	.	.	.	.
chr1	17634683	17634683	G	A	upstream	.	17634589	17634789	PADI4	17634689	+	PADI4_1	-6	DPE	GGACA	17634727	17634732	0	.	.	0.00119808	0.0001	0	6.11e-05	rs372633659	.	.	.	.	.	.
chr1	17634703	17634703	C	T	UTR5	NM_012387:c.-15C>T	17634589	17634789	PADI4	17634689	+	PADI4_1	14	DPE	GGACA	17634727	17634732	0	.	.	0.00638978	0.0014	0.0001	0.0001	rs185046992	.	.	.	.	.	.
chr1	17634717	17634717	G	A	UTR5	NM_012387:c.-1G>A	17634589	17634789	PADI4	17634689	+	PADI4_1	28	DPE	GGACA	17634727	17634732	0	.	.	0.00139776	0.0017	0	0	rs61825263	.	.	.	.	.	.
chr1	17634740	17634740	G	A	exonic	.	17634589	17634789	PADI4	17634689	+	PADI4_1	51	DPE	GGACA	17634727	17634732	0	nonsynonymous SNV	PADI4:NM_012387:exon1:c.G23A:p.R8H	0.0255591	0.0069	0	0.0001	rs35650485	.	.	.	.	.	.
chr1	17698635	17698636	GG	-	upstream	.	17698590	17698790	PADI6	17698690	+	PADI6_1	-55	DPE	GGATG	17698738	17698743	0	.	.	0.000798722	.	.	.	rs549756518	.	.	.	.	.	.
chr1	17698695	17698695	G	A	UTR5	NM_207421:c.-46G>A	17698590	17698790	PADI6	17698690	+	PADI6_1	5	DPE	GGATG	17698738	17698743	0	.	.	0.000998403	0.0003	0	0.0002	rs968497	.	.	.	.	.	.
chr1	17698722	17698722	C	G	UTR5	NM_207421:c.-19C>G	17698590	17698790	PADI6	17698690	+	PADI6_1	32	DPE	GGATG	17698738	17698743	0	.	.	0.0133786	0.0035	0	6.1e-05	rs41314551	.	.	.	.	.	.
chr1	17698725	17698725	C	T	UTR5	NM_207421:c.-16C>T	17698590	17698790	PADI6	17698690	+	PADI6_1	35	DPE	GGATG	17698738	17698743	0	.	.	0.261382	0.2228	0.2951	0.2108	rs534347879	.	.	.	.	.	.
chr1	17764987	17764987	C	T	exonic	.	17764959	17765159	RCC2	17765059	-	RCC2_1	72	DPE	AGACA	17765026	17765031	0	synonymous SNV	RCC2:NM_001136204:exon1:c.G24A:p.A8A,RCC2:NM_018715:exon2:c.G24A:p.A8A	0.0167732	0.0204	0.0083	0.1397	rs567780515	.	.	.	.	.	.
chr1	17765137	17765137	G	A	intronic	.	17764959	17765159	RCC2	17765059	-	RCC2_1	-78	DPE	AGACA	17765026	17765031	0	.	.	0.0229633	.	.	.	rs4506487	.	.	.	.	.	.
chr1	178310594	178310597	CTGT	-	intronic	.	178310505	178310705	RASAL2	178310605	+	RASAL2_2	-11	INR	CCAAACT	178310588	178310595	1	.	.	0.0782748	.	.	.	rs78126679	.	.	.	.	.	.
chr1	178482162	178482162	C	T	upstream	.	178482111	178482311	TEX35	178482211	+	TEX35_1	-49	DPE	GGACA	178482260	178482265	0	.	.	0.000798722	.	.	.	rs7516526	.	.	.	.	.	.
chr1	178482175	178482175	C	A	upstream	.	178482111	178482311	TEX35	178482211	+	TEX35_1	-36	DPE	GGACA	178482260	178482265	0	.	.	0.00159744	.	.	.	rs137955502	.	.	.	.	.	.
chr1	178511941	178511941	A	C	ncRNA_exonic	.	178511830	178512030	C1orf220	178511930	+	C1orf112_2	11	DPE	AGTCA	178511859	178511864	0	.	.	0.308107	.	.	.	rs565249527	.	.	.	.	.	.
chr1	178646884	178646884	C	T	ncRNA_exonic	.	178646783	178646983	MIR4424	178646883	+	MIR4424_1	1	DPE	AGTTA	178646930	178646935	0	.	.	0.127396	0	.	.	rs55728724	.	.	.	.	.	.
chr1	17907014	17907014	C	T	intronic	.	17906947	17907147	ARHGEF10L	17907047	+	ARHGEF10L_2	-33	DPE	GGACC	17907078	17907083	0	.	.	0.00119808	.	.	.	rs34615474	.	.	.	.	.	.
chr1	17907108	17907108	T	G	exonic	.	17906947	17907147	ARHGEF10L	17907047	+	ARHGEF10L_2	61	DPE	GGACC	17907078	17907083	0	synonymous SNV	ARHGEF10L:NM_001011722:exon1:c.T18G:p.P6P,ARHGEF10L:NM_018125:exon2:c.T18G:p.P6P	0.0227636	0.0254	0.0922	0.0065	rs75689268	.	.	.	.	.	.
chr1	179112145	179112145	C	G	exonic	.	179112124	179112324	ABL2	179112224	-	ABL2_1	79	DPE	AGTTA	179112200	179112205	0	nonsynonymous SNV	ABL2:NM_001136000:exon1:c.G35C:p.S12T,ABL2:NM_001168239:exon1:c.G35C:p.S12T,ABL2:NM_005158:exon1:c.G35C:p.S12T	0.0742812	0.0749	0.0022	0.08	rs116338160	.	.	.	.	.	.
chr1	179112168	179112168	C	T	exonic	.	179112124	179112324	ABL2	179112224	-	ABL2_1	56	DPE	AGTTA	179112200	179112205	0	synonymous SNV	ABL2:NM_001136000:exon1:c.G12A:p.G4G,ABL2:NM_001168239:exon1:c.G12A:p.G4G,ABL2:NM_005158:exon1:c.G12A:p.G4G	0.00139776	0.0008	0	0	rs112032363	.	.	.	.	.	.
chr1	179112209	179112209	T	C	UTR5	NM_005158:c.-30A>G,NM_001136000:c.-30A>G,NM_001168239:c.-30A>G	179112124	179112324	ABL2	179112224	-	ABL2_1	15	DPE	AGTTA	179112200	179112205	0	.	.	0.000798722	3.39e-05	0	0	rs11585549	.	.	.	.	.	.
chr1	179112222	179112222	G	T	UTR5	NM_005158:c.-43C>A,NM_001136000:c.-43C>A,NM_001168239:c.-43C>A	179112124	179112324	ABL2	179112224	-	ABL2_1	2	DPE	AGTTA	179112200	179112205	0	.	.	0.000798722	0.0002	0	0.0015	rs374967213	.	.	.	.	.	.
chr1	179112313	179112313	A	G	intronic	.	179112124	179112324	ABL2	179112224	-	ABL2_1	-89	DPE	AGTTA	179112200	179112205	0	.	.	0.00299521	.	.	.	rs2678206	.	.	.	.	.	.
chr1	179334801	179334801	C	A	upstream	.	179334754	179334954	AXDND1	179334854	+	AXDND1_1	-53	DPE	AGACA	179334888	179334893	0	.	.	0.453275	.	.	.	rs193220138	.	.	.	.	.	.
chr1	179335158	179335158	C	T	intronic	.	179335006	179335206	AXDND1	179335106	+	AXDND1_2	52	DPE	GGATC	179335153	179335158	1	.	.	0.476038	.	.	.	rs147516203	.	.	.	.	.	.
chr1	179335162	179335162	G	C	intronic	.	179335006	179335206	AXDND1	179335106	+	AXDND1_2	56	DPE	GGATC	179335153	179335158	0	.	.	0.476038	.	.	.	rs116281825	.	.	.	.	.	.
chr1	17944820	17944820	C	T	intronic	.	17944707	17944907	ARHGEF10L	17944807	+	ARHGEF10L_3	13	DPE	GGTCA	17944707	17944712	0	.	.	0.00139776	0.0012	0.0194	0	rs2819371	.	.	.	.	.	.
chr1	17944891	17944891	A	C	intronic	.	17944707	17944907	ARHGEF10L	17944807	+	ARHGEF10L_3	84	DPE	GGTCA	17944707	17944712	0	.	.	0.0465256	0.0154	0.0211	0.0035	rs2820303	.	.	.	.	.	.
chr1	179545050	179545050	C	A	UTR5	NM_014625:c.-51G>T,NM_001297575:c.-51G>T	179544987	179545187	NPHS2	179545087	-	NPHS2_1	37	DPE	GGACA	179545142	179545147	0	.	.	0.183307	0.3654	0.1464	0.3129	rs115324519	.	Pathogenic|Likely pathogenic	Nephrotic_syndrome\x2c_idiopathic\x2c_steroid-resistant|Nephrotic_syndrome\x2c_idiopathic\x2c_steroid-resistant	RCV000210779.1|RCV000210804.1	MedGen:OMIM|MedGen:OMIM	C1868672:600995|C1868672:600995
chr1	179545051	179545051	G	C	UTR5	NM_014625:c.-52C>G,NM_001297575:c.-52C>G	179544987	179545187	NPHS2	179545087	-	NPHS2_1	36	DPE	GGACA	179545142	179545147	0	.	.	0.0650958	0.0186	0	0	rs148969119	.	Pathogenic	Nephrotic_syndrome\x2c_idiopathic\x2c_steroid-resistant	RCV000210779.1	MedGen:OMIM	C1868672:600995
chr1	179575345	179575345	A	G	intronic	.	179575261	179575461	TDRD5	179575361	+	TDRD5_4	-16	#N/A	#N/A	#N/A	#N/A	#N/A	.	.	0.113818	.	.	.	rs16849539	.	.	.	.	.	.
chr1	179711068	179711068	T	C	intergenic	dist=50661;dist=1230	179711043	179711243	FAM163A	179711143	+	FAM163A_3	-75	DPE	AGTTA	179711236	179711241	0	.	.	0.0493211	.	.	.	rs878235	.	.	.	.	.	.
chr1	179923814	179923814	A	G	upstream	.	179923807	179924007	CEP350	179923907	+	CEP350_1	-93	DPE	GGACA	179923846	179923851	0	.	.	0.0483227	.	.	.	rs554780933	.	.	.	.	.	.
chr1	180123991	180123991	C	T	UTR5	NM_002826:c.-52C>T,NM_001004128:c.-52C>T	180123867	180124067	QSOX1	180123967	+	QSOX1_1	24	DPE	GGACC	180123992	180123997	0	.	.	0.00519169	.	.	.	rs377245425	.	.	.	.	.	.
chr1	180167090	180167090	C	T	UTR3	NM_002826:c.*918C>T,NM_001004128:c.*614C>T	180167043	180167243	FLJ23867	180167143	+	FLJ23867_1	-53	DPE	AGTTA	180167067	180167072	0	.	.	0.179513	.	.	.	rs369458134	.	.	.	.	.	.
chr1	180199493	180199493	A	G	UTR5	NM_033343:c.-172A>G	180199332	180199532	LHX4	180199432	+	LHX4_1	61	DPE	GGATG	180199426	180199431	0	.	.	.	.	.	.	rs3795593	.	.	.	.	.	.
chr1	180243731	180243731	C	A	ncRNA_intronic	.	180243716	180243916	LHX4-AS1	180243816	-	LHX4-AS1_1	85	DPE	GGATC	180243767	180243772	0	.	.	0.0117812	0.0032	0	0.0002	rs73085642	.	.	.	.	.	.
chr1	180243740	180243740	C	T	ncRNA_intronic	.	180243716	180243916	LHX4-AS1	180243816	-	LHX4-AS1_1	76	DPE	GGATC	180243767	180243772	0	.	.	0.013778	0.0154	0.0083	0.0002	rs3934648	.	.	.	.	.	.
chr1	180243805	180243805	C	T	ncRNA_exonic	.	180243716	180243916	LHX4-AS1	180243816	-	LHX4-AS1_1	11	DPE	GGATC	180243767	180243772	0	.	.	0.000798722	.	.	.	rs4950773	.	.	.	.	.	.
chr1	180243811	180243811	T	G	ncRNA_exonic	.	180243716	180243916	LHX4-AS1	180243816	-	LHX4-AS1_1	5	DPE	GGATC	180243767	180243772	0	.	.	0.00519169	.	.	.	rs12091060	.	.	.	.	.	.
chr1	180243844	180243844	C	T	UTR3	NM_033343:c.*130C>T	180243716	180243916	LHX4-AS1	180243816	-	LHX4-AS1_1	-28	DPE	GGATC	180243767	180243772	0	.	.	0.00678914	.	.	.	rs61403289	.	.	.	.	.	.
chr1	180407577	180407577	G	A	intronic	.	180407425	180407625	MIR3121	180407525	-	MIR3121_1	-52	DPE	AGACA	180407536	180407541	0	.	.	0.0988419	.	.	.	rs79475332	.	.	.	.	.	.
chr1	180601060	180601060	G	A	upstream	.	180601045	180601245	XPR1	180601145	+	XPR1_1	-85	DPE	GGTTA	180601112	180601117	0	.	.	0.000399361	.	.	.	rs150296775	.	.	.	.	.	.
chr1	180601206	180601206	G	A	UTR5	NM_001135669:c.-132G>A,NM_004736:c.-132G>A	180601045	180601245	XPR1	180601145	+	XPR1_1	61	DPE	GGTTA	180601112	180601117	0	.	.	0.0309505	.	.	.	rs72746693	.	.	.	.	.	.
chr1	181205483	181205483	C	T	upstream	.	181205423	181205623	LINC01699	181205523	+	LINC01699_1	-40	DPE	AGACA	181205561	181205566	0	.	.	0.00678914	.	.	.	rs77623639	.	.	.	.	.	.
chr1	181205593	181205593	C	T	ncRNA_exonic	.	181205423	181205623	LINC01699	181205523	+	LINC01699_1	70	DPE	AGACA	181205561	181205566	0	.	.	0.0251597	.	.	.	rs76490279	.	.	.	.	.	.
chr1	181452638	181452638	T	-	upstream	.	181452585	181452785	CACNA1E	181452685	+	CACNA1E_1	-47	INR	TTAGATT	181452686	181452693	0	.	.	0.129393	.	.	.	rs10920362	.	.	.	.	.	.
chr1	182369730	182369730	C	A	UTR5	NM_172000:c.-110G>T	182369651	182369851	TEDDM1	182369751	-	TEDDM1_1	21	DPE	AGTTA	182369675	182369680	0	.	.	.	.	.	.	rs79821910	.	.	.	.	.	.
chr1	182369738	182369738	G	A	UTR5	NM_172000:c.-118C>T	182369651	182369851	TEDDM1	182369751	-	TEDDM1_1	13	DPE	AGTTA	182369675	182369680	0	.	.	0.852636	.	.	.	rs74355478	.	.	.	.	.	.
chr1	182369760	182369760	T	C	upstream	.	182369651	182369851	TEDDM1	182369751	-	TEDDM1_1	-9	DPE	AGTTA	182369675	182369680	0	.	.	0.00579073	.	.	.	rs570441839	.	.	.	.	.	.
chr1	182369786	182369786	G	A	upstream	.	182369651	182369851	TEDDM1	182369751	-	TEDDM1_1	-35	DPE	AGTTA	182369675	182369680	0	.	.	0.0119808	.	.	.	rs546492323	.	.	.	.	.	.
chr1	182419235	182419235	T	A	upstream	.	182419155	182419355	RGSL1	182419255	+	RGSL1_1	-20	DPE	GGATG	182419328	182419333	0	.	.	0.000998403	.	.	.	rs61753361	.	.	.	.	.	.
chr1	182419278	182419278	T	C	UTR5	NM_001137669:c.-23T>C	182419155	182419355	RGSL1	182419255	+	RGSL1_1	23	DPE	GGATG	182419328	182419333	0	.	.	0.000998403	0.0003	0	0.0001	rs112477559	.	.	.	.	.	.
chr1	182419342	182419342	G	C	intronic	.	182419155	182419355	RGSL1	182419255	+	RGSL1_1	87	DPE	GGATG	182419328	182419333	0	.	.	0.000998403	0.0003	0	0.0001	rs3766573	.	.	.	.	.	.
chr1	182573490	182573490	T	C	UTR5	NM_002928:c.-96A>G	182573448	182573648	RGS16	182573548	-	RGS16_1	58	DPE	AGTCA	182573490	182573495	1	.	.	0.000998403	.	.	.	rs147243874	.	.	.	.	.	.
chr1	182573501	182573501	G	A	UTR5	NM_002928:c.-107C>T	182573448	182573648	RGS16	182573548	-	RGS16_1	47	DPE	AGTCA	182573490	182573495	0	.	.	0.00119808	.	.	.	rs544997178	.	.	.	.	.	.
chr1	182642026	182642026	G	A	UTR5	NM_001102450:c.-3242C>T,NM_033345:c.-67C>T	182641967	182642167	RGS8	182642067	-	RGS8_1	41	INR	TCAGTTC	182641979	182641986	0	.	.	0.00139776	.	.	.	rs567416582	.	.	.	.	.	.
chr1	182642059	182642059	-	AGCA	UTR5	NM_001102450:c.-3276_-3275insTGCT,NM_033345:c.-101_-100insTGCT	182641967	182642167	RGS8	182642067	-	RGS8_1	8	INR	TCAGTTC	182641979	182641986	0	.	.	0.00259585	.	.	.	rs11544743	.	.	.	.	.	.
chr1	182642081	182642081	G	A	upstream	.	182641967	182642167	RGS8	182642067	-	RGS8_1	-14	INR	TCAGTTC	182641979	182641986	0	.	.	0.00239617	.	.	.	rs376595591	.	.	.	.	.	.
chr1	182922647	182922647	A	C	upstream	.	182922560	182922760	SHCBP1L	182922660	-	SHCBP1L_1	13	DPE	AGTCA	182922722	182922727	0	.	.	0.272165	.	.	.	rs12137082	.	.	.	.	.	.
chr1	183155228	183155228	C	A	UTR5	NM_018891:c.-260C>A,NM_005562:c.-260C>A	183155073	183155273	LAMC2	183155173	+	LAMC2_1	55	DPE	GGACC	183155087	183155092	0	.	.	0.160343	.	.	.	rs145403258	.	.	.	.	.	.
chr1	183273933	183273933	A	C	UTR5	NM_170706:c.-59T>G	183273909	183274109	NMNAT2	183274009	-	NMNAT2_1	76	INR	TCACTTC	183274062	183274069	0	.	.	0.000399361	.	.	.	rs4950877	.	.	.	.	.	.
chr1	183274107	183274107	G	A	intronic	.	183273909	183274109	NMNAT2	183274009	-	NMNAT2_1	-98	INR	TCACTTC	183274062	183274069	0	.	.	0.00399361	.	.	.	rs144031165	.	.	.	.	.	.
chr1	183387692	183387692	C	T	upstream	.	183387534	183387734	NMNAT2	183387634	-	NMNAT2_2	-58	INR	CTAGATC	183387578	183387585	0	.	.	0.00259585	.	.	.	rs181407959	.	.	.	.	.	.
chr1	183559704	183559704	A	C	UTR5	NM_001190794:c.-240T>G,NM_001190789:c.-240T>G,NM_000433:c.-240T>G	183559639	183559839	NCF2	183559739	-	NCF2_1	35	DPE	GGATC	183559774	183559779	0	.	.	0.204273	.	.	.	rs147164603	.	.	.	.	.	.
chr1	183559712	183559712	-	T	UTR5	NM_001190794:c.-249_-248insA,NM_001190789:c.-249_-248insA,NM_000433:c.-249_-248insA	183559639	183559839	NCF2	183559739	-	NCF2_1	27	DPE	GGATC	183559774	183559779	0	.	.	0.0621006	.	.	.	rs149653580	.	.	.	.	.	.
chr1	183605035	183605035	G	A	UTR5	NM_005717:c.-241C>T,NM_001270439:c.-241C>T	183604976	183605176	ARPC5	183605076	-	ARPC5_1	41	DPE	GGACA	183605048	183605053	0	.	.	0.0938498	.	.	.	rs553493887	.	.	.	.	.	.
chr1	184006869	184006869	G	C	UTR5	NM_001303420:c.-378C>G,NM_001303421:c.-59312C>G,NM_015101:c.-378C>G	184006804	184007004	COLGALT2	184006904	-	COLGALT2_1	35	DPE	GGTTC	184006810	184006815	0	.	.	0.0115815	.	.	.	rs574932721	.	.	.	.	.	.
chr1	184006884	184006884	-	GTGA	UTR5	NM_001303420:c.-394_-393insTCAC,NM_001303421:c.-59328_-59327insTCAC,NM_015101:c.-394_-393insTCAC	184006804	184007004	COLGALT2	184006904	-	COLGALT2_1	20	DPE	GGTTC	184006810	184006815	0	.	.	.	.	.	.	rs536270520	.	.	.	.	.	.
chr1	184006888	184006888	-	GAGT	UTR5	NM_001303420:c.-398_-397insACTC,NM_001303421:c.-59332_-59331insACTC,NM_015101:c.-398_-397insACTC	184006804	184007004	COLGALT2	184006904	-	COLGALT2_1	16	DPE	GGTTC	184006810	184006815	0	.	.	.	.	.	.	rs4950928	.	.	.	.	.	.
chr1	184006889	184006890	GT	-	UTR5	NM_001303420:c.-398_-399delAC,NM_001303421:c.-59332_-59333delAC,NM_015101:c.-398_-399delAC	184006804	184007004	COLGALT2	184006904	-	COLGALT2_1	15	DPE	GGTTC	184006810	184006815	0	.	.	.	.	.	.	rs140304796	.	.	.	.	.	.
chr1	184006889	184006892	GTGT	-	UTR5	NM_001303420:c.-398_-401delACAC,NM_001303421:c.-59332_-59335delACAC,NM_015101:c.-398_-401delACAC	184006804	184007004	COLGALT2	184006904	-	COLGALT2_1	15	DPE	GGTTC	184006810	184006815	0	.	.	.	.	.	.	rs145371287	.	.	.	.	.	.
chr1	184006889	184006894	GTGTGT	-	UTR5	NM_001303420:c.-398_-403delACACAC,NM_001303421:c.-59332_-59337delACACAC,NM_015101:c.-398_-403delACACAC	184006804	184007004	COLGALT2	184006904	-	COLGALT2_1	15	DPE	GGTTC	184006810	184006815	0	.	.	.	.	.	.	rs10399805	.	.	.	.	.	.
chr1	184006889	184006898	GTGTGTGTGT	-	UTR5	NM_001303420:c.-398_-407delACACACACAC,NM_001303421:c.-59332_-59341delACACACACAC,NM_015101:c.-398_-407delACACACACAC	184006804	184007004	COLGALT2	184006904	-	COLGALT2_1	15	DPE	GGTTC	184006810	184006815	0	.	.	.	.	.	.	rs11800196	.	.	.	.	.	.
chr1	184006890	184006890	-	GA	UTR5	NM_001303420:c.-400_-399insTC,NM_001303421:c.-59334_-59333insTC,NM_015101:c.-400_-399insTC	184006804	184007004	COLGALT2	184006904	-	COLGALT2_1	14	DPE	GGTTC	184006810	184006815	0	.	.	.	.	.	.	rs375445198	.	.	.	.	.	.
chr1	184006890	184006890	-	GT	UTR5	NM_001303420:c.-400_-399insAC,NM_001303421:c.-59334_-59333insAC,NM_015101:c.-400_-399insAC	184006804	184007004	COLGALT2	184006904	-	COLGALT2_1	14	DPE	GGTTC	184006810	184006815	0	.	.	.	.	.	.	rs115551220	.	.	.	.	.	.
chr1	184006890	184006890	-	GTGT	UTR5	NM_001303420:c.-400_-399insACAC,NM_001303421:c.-59334_-59333insACAC,NM_015101:c.-400_-399insACAC	184006804	184007004	COLGALT2	184006904	-	COLGALT2_1	14	DPE	GGTTC	184006810	184006815	0	.	.	.	.	.	.	rs371679790	.	.	.	.	.	.
chr1	184006890	184006890	T	0	UTR5	NM_001303420:c.-399A>0,NM_001303421:c.-59333A>0,NM_015101:c.-399A>0	184006804	184007004	COLGALT2	184006904	-	COLGALT2_1	14	DPE	GGTTC	184006810	184006815	0	.	.	.	.	.	.	rs201364457	.	.	.	.	.	.
chr1	184006891	184006892	GT	-	UTR5	NM_001303420:c.-400_-401delAC,NM_001303421:c.-59334_-59335delAC,NM_015101:c.-400_-401delAC	184006804	184007004	COLGALT2	184006904	-	COLGALT2_1	13	DPE	GGTTC	184006810	184006815	0	.	.	.	.	.	.	rs11809805	.	.	.	.	.	.
chr1	184006891	184006894	GTGT	-	UTR5	NM_001303420:c.-400_-403delACAC,NM_001303421:c.-59334_-59337delACAC,NM_015101:c.-400_-403delACAC	184006804	184007004	COLGALT2	184006904	-	COLGALT2_1	13	DPE	GGTTC	184006810	184006815	0	.	.	.	.	.	.	rs74136959	.	.	.	.	.	.
chr1	184006892	184006892	-	GT	UTR5	NM_001303420:c.-402_-401insAC,NM_001303421:c.-59336_-59335insAC,NM_015101:c.-402_-401insAC	184006804	184007004	COLGALT2	184006904	-	COLGALT2_1	12	DPE	GGTTC	184006810	184006815	0	.	.	.	.	.	.	rs55810826	.	.	.	.	.	.
chr1	184006892	184006892	-	GTGT	UTR5	NM_001303420:c.-402_-401insACAC,NM_001303421:c.-59336_-59335insACAC,NM_015101:c.-402_-401insACAC	184006804	184007004	COLGALT2	184006904	-	COLGALT2_1	12	DPE	GGTTC	184006810	184006815	0	.	.	.	.	.	.	rs374383359	.	.	.	.	.	.
chr1	184006892	184006892	-	GTGTGT	UTR5	NM_001303420:c.-402_-401insACACAC,NM_001303421:c.-59336_-59335insACACAC,NM_015101:c.-402_-401insACACAC	184006804	184007004	COLGALT2	184006904	-	COLGALT2_1	12	DPE	GGTTC	184006810	184006815	0	.	.	.	.	.	.	rs2365862	.	.	.	.	.	.
chr1	184006892	184006892	-	GTGTGTGTGT	UTR5	NM_001303420:c.-402_-401insACACACACAC,NM_001303421:c.-59336_-59335insACACACACAC,NM_015101:c.-402_-401insACACACACAC	184006804	184007004	COLGALT2	184006904	-	COLGALT2_1	12	DPE	GGTTC	184006810	184006815	0	.	.	.	.	.	.	rs397861434	.	.	.	.	.	.
chr1	184006892	184006892	-	GTGTGTGTGTGT	UTR5	NM_001303420:c.-402_-401insACACACACACAC,NM_001303421:c.-59336_-59335insACACACACACAC,NM_015101:c.-402_-401insACACACACACAC	184006804	184007004	COLGALT2	184006904	-	COLGALT2_1	12	DPE	GGTTC	184006810	184006815	0	.	.	.	.	.	.	rs771642779	.	.	.	.	.	.
chr1	184006892	184006892	T	A	UTR5	NM_001303420:c.-401A>T,NM_001303421:c.-59335A>T,NM_015101:c.-401A>T	184006804	184007004	COLGALT2	184006904	-	COLGALT2_1	12	DPE	GGTTC	184006810	184006815	0	.	.	.	.	.	.	rs531706262	.	.	.	.	.	.
chr1	184006893	184006898	GTGTGT	-	UTR5	NM_001303420:c.-402_-407delACACAC,NM_001303421:c.-59336_-59341delACACAC,NM_015101:c.-402_-407delACACAC	184006804	184007004	COLGALT2	184006904	-	COLGALT2_1	11	DPE	GGTTC	184006810	184006815	0	.	.	.	.	.	.	rs12410036	.	.	.	.	.	.
chr1	184006894	184006894	-	GT	UTR5	NM_001303420:c.-404_-403insAC,NM_001303421:c.-59338_-59337insAC,NM_015101:c.-404_-403insAC	184006804	184007004	COLGALT2	184006904	-	COLGALT2_1	10	DPE	GGTTC	184006810	184006815	0	.	.	.	.	.	.	rs11240391	.	.	.	.	.	.
chr1	184006894	184006894	-	GTGT	UTR5	NM_001303420:c.-404_-403insACAC,NM_001303421:c.-59338_-59337insACAC,NM_015101:c.-404_-403insACAC	184006804	184007004	COLGALT2	184006904	-	COLGALT2_1	10	DPE	GGTTC	184006810	184006815	0	.	.	.	.	.	.	rs946166	.	.	.	.	.	.
chr1	184006894	184006894	-	GTGTGTGT	UTR5	NM_001303420:c.-404_-403insACACACAC,NM_001303421:c.-59338_-59337insACACACAC,NM_015101:c.-404_-403insACACACAC	184006804	184007004	COLGALT2	184006904	-	COLGALT2_1	10	DPE	GGTTC	184006810	184006815	0	.	.	.	.	.	.	rs527629832	.	.	.	.	.	.
chr1	184006895	184006898	GTGT	-	UTR5	NM_001303420:c.-404_-407delACAC,NM_001303421:c.-59338_-59341delACAC,NM_015101:c.-404_-407delACAC	184006804	184007004	COLGALT2	184006904	-	COLGALT2_1	9	DPE	GGTTC	184006810	184006815	0	.	.	.	.	.	.	rs142616281	.	.	.	.	.	.
chr1	184006896	184006896	T	0	UTR5	NM_001303420:c.-405A>0,NM_001303421:c.-59339A>0,NM_015101:c.-405A>0	184006804	184007004	COLGALT2	184006904	-	COLGALT2_1	8	DPE	GGTTC	184006810	184006815	0	.	.	.	.	.	.	rs148378993	.	.	.	.	.	.
chr1	184006896	184006896	T	A	UTR5	NM_001303420:c.-405A>T,NM_001303421:c.-59339A>T,NM_015101:c.-405A>T	184006804	184007004	COLGALT2	184006904	-	COLGALT2_1	8	DPE	GGTTC	184006810	184006815	0	.	.	0.0752796	.	.	.	rs41300861	.	.	.	.	.	.
chr1	184006898	184006898	-	GTGT	UTR5	NM_001303420:c.-408_-407insACAC,NM_001303421:c.-59342_-59341insACAC,NM_015101:c.-408_-407insACAC	184006804	184007004	COLGALT2	184006904	-	COLGALT2_1	6	DPE	GGTTC	184006810	184006815	0	.	.	.	.	.	.	rs113694889	.	.	.	.	.	.
chr1	184006898	184006898	-	GTGTGTGT	UTR5	NM_001303420:c.-408_-407insACACACAC,NM_001303421:c.-59342_-59341insACACACAC,NM_015101:c.-408_-407insACACACAC	184006804	184007004	COLGALT2	184006904	-	COLGALT2_1	6	DPE	GGTTC	184006810	184006815	0	.	.	.	.	.	.	rs150883455	.	.	.	.	.	.
chr1	184020763	184020763	C	T	upstream	.	184020684	184020884	TSEN15	184020784	+	TSEN15_1	-21	INR	CCAGTTT	184020763	184020770	1	.	.	0.0205671	.	.	.	rs183028927	.	.	.	.	.	.
chr1	184020821	184020821	G	A	UTR5	NM_001127394:c.-69G>A,NM_052965:c.-69G>A,NM_001300764:c.-69G>A,NM_001300766:c.-69G>A	184020684	184020884	TSEN15	184020784	+	TSEN15_1	37	INR	CCAGTTT	184020763	184020770	0	.	.	0.0163738	.	.	.	rs76490977	.	.	.	.	.	.
chr1	184020849	184020849	C	A	UTR5	NM_001127394:c.-41C>A,NM_052965:c.-41C>A,NM_001300764:c.-41C>A,NM_001300766:c.-41C>A	184020684	184020884	TSEN15	184020784	+	TSEN15_1	65	INR	CCAGTTT	184020763	184020770	0	.	.	0.0273562	0.0297	0	0.0163	rs535900752	.	.	.	.	.	.
chr1	184723974	184723974	G	A	UTR5	NM_025191:c.-194C>T	184723941	184724141	EDEM3	184724041	-	EDEM3_1	67	DPE	GGACC	184724077	184724082	0	.	.	0.00279553	.	.	.	rs10437107	.	.	.	.	.	.
chr1	184724095	184724095	-	T	upstream	.	184723941	184724141	EDEM3	184724041	-	EDEM3_1	-54	DPE	GGACC	184724077	184724082	0	.	.	0.00279553	.	.	.	rs544777295	.	.	.	.	.	.
chr1	184943732	184943732	G	C	upstream	.	184943618	184943818	FAM129A	184943718	-	FAM129A_1	-14	INR	TCACTTC	184943778	184943785	0	.	.	0.00479233	.	.	.	rs116285702	.	.	.	.	.	.
chr1	185126044	185126044	G	A	UTR5	NM_030934:c.-200C>T	185126016	185126216	TRMT1L	185126116	-	TRMT1L_1	72	DPE	GGTTC	185126142	185126147	0	.	.	0.141973	.	.	.	rs3737657	.	.	.	.	.	.
chr1	185126365	185126366	GT	-	UTR5	NM_017673:c.-3609_-3608del-	185126190	185126390	SWT1	185126290	+	SWT1_2	75	DPE	AGTTG	185126349	185126354	0	.	.	.	.	.	.	rs5704	.	.	.	.	.	.
chr1	185703621	185703621	A	G	upstream	.	185703582	185703782	HMCN1	185703682	+	HMCN1_1	-61	DPE	AGACA	185703694	185703699	0	.	.	0.0127796	.	.	.	rs2271417	.	.	.	.	.	.
chr1	185703761	185703761	C	A	UTR5	NM_031935:c.-151C>A	185703582	185703782	HMCN1	185703682	+	HMCN1_1	79	DPE	AGACA	185703694	185703699	0	.	.	0.00119808	.	.	.	rs41300140	.	.	.	.	.	.
chr1	185703775	185703775	C	A	UTR5	NM_031935:c.-137C>A	185703582	185703782	HMCN1	185703682	+	HMCN1_1	93	DPE	AGACA	185703694	185703699	0	.	.	0.00299521	.	.	.	rs533396673	.	.	.	.	.	.
chr1	186344791	186344791	G	T	ncRNA_intronic	.	186344789	186344989	C1orf27	186344889	+	C1orf123_1	-98	DPE	AGTCG	186344843	186344848	0	.	.	0.00559105	0.0015	0	0	rs12061847	.	.	.	.	.	.
chr1	186344841	186344841	C	A	ncRNA_intronic	.	186344789	186344989	C1orf27	186344889	+	C1orf123_1	-48	DPE	AGTCG	186344843	186344848	0	.	.	0.00758786	.	.	.	rs79130984	.	.	.	.	.	.
chr1	186344876	186344876	-	G	ncRNA_intronic	.	186344789	186344989	C1orf27	186344889	+	C1orf123_1	-13	DPE	AGTCG	186344843	186344848	0	.	.	0.110623	.	.	.	rs549684675	.	.	.	.	.	.
chr1	186404242	186404242	G	A	ncRNA_intronic	.	186404192	186404392	LOC102724919	186404292	+	LOC102724919_1	-50	DPE	AGTTG	186404374	186404379	0	.	.	0.149561	.	.	.	rs11808766	.	.	.	.	.	.
chr1	186430295	186430295	A	G	ncRNA_intronic	.	186430140	186430340	PDC	186430240	-	PDC_2	-55	DPE	GGATC	186430195	186430200	0	.	.	0.0493211	.	.	.	rs11240362	.	.	.	.	.	.
chr1	186649485	186649485	G	A	UTR5	NM_000963:c.-63C>T	186649459	186649659	PTGS2	186649559	-	PTGS2_1	74	DPE	AGTCG	186649540	186649545	0	.	.	0.00399361	.	.	.	rs112648081	.	.	.	.	.	.
chr1	186649547	186649547	A	C	UTR5	NM_000963:c.-125T>G	186649459	186649659	PTGS2	186649559	-	PTGS2_1	12	DPE	AGTCG	186649540	186649545	0	.	.	0.0117812	.	.	.	rs187151466	.	.	.	.	.	.
chr1	18807339	18807339	T	C	upstream	.	18807323	18807523	KLHDC7A	18807423	+	KLHDC7A_1	-84	DPE	GGACC	18807396	18807401	0	.	.	0.552117	.	.	.	rs12033568	.	.	.	.	.	.
chr1	18807388	18807388	C	T	upstream	.	18807323	18807523	KLHDC7A	18807423	+	KLHDC7A_1	-35	DPE	GGACC	18807396	18807401	0	.	.	0.00279553	.	.	.	rs147534219	.	.	.	.	.	.
chr1	18807408	18807408	C	G	upstream	.	18807323	18807523	KLHDC7A	18807423	+	KLHDC7A_1	-15	DPE	GGACC	18807396	18807401	0	.	.	0.0173722	.	.	.	rs11240402	.	.	.	.	.	.
chr1	18807455	18807455	C	A	UTR5	NM_152375:c.-21C>A	18807323	18807523	KLHDC7A	18807423	+	KLHDC7A_1	32	DPE	GGACC	18807396	18807401	0	.	.	0.00179712	0.0009	0	0	rs1172113	.	.	.	.	.	.
chr1	190447668	190447668	G	A	ncRNA_intronic	.	190447580	190447780	LINC01351	190447680	+	LINC01351_2	-12	DPE	GGTTC	190447591	190447596	0	.	.	0.014377	.	.	.	rs115767067	.	.	.	.	.	.
chr1	19186062	19186062	C	T	exonic	.	19186055	19186255	TAS1R2	19186155	-	TAS1R2_1	93	DPE	AGACA	19186230	19186235	0	synonymous SNV	TAS1R2:NM_152232:exon1:c.G93A:p.G31G	0.000399361	4.94e-05	0	0	rs138506614	.	.	.	.	.	.
chr1	19186092	19186092	C	T	exonic	.	19186055	19186255	TAS1R2	19186155	-	TAS1R2_1	63	DPE	AGACA	19186230	19186235	0	synonymous SNV	TAS1R2:NM_152232:exon1:c.G63A:p.P21P	0.00159744	0.0011	0	0.0001	rs35321028	.	.	.	.	.	.
chr1	19186093	19186093	G	A	exonic	.	19186055	19186255	TAS1R2	19186155	-	TAS1R2_1	62	DPE	AGACA	19186230	19186235	0	nonsynonymous SNV	TAS1R2:NM_152232:exon1:c.C62T:p.P21L	0.0221645	0.0065	0	0.0003	rs116479595	.	.	.	.	.	.
chr1	19186129	19186129	G	C	exonic	.	19186055	19186255	TAS1R2	19186155	-	TAS1R2_1	26	DPE	AGACA	19186230	19186235	0	nonsynonymous SNV	TAS1R2:NM_152232:exon1:c.C26G:p.S9C	0.797923	0.7804	0.7517	0.788	rs74141216	.	.	.	.	.	.
chr1	19186155	19186155	G	A	UTR5	NM_152232:c.-1C>T	19186055	19186255	TAS1R2	19186155	-	TAS1R2_1	0	DPE	AGACA	19186230	19186235	0	.	.	0.00119808	0.0007	0	0.0048	rs769223518	.	.	.	.	.	.
chr1	19186166	19186166	G	A	upstream	.	19186055	19186255	TAS1R2	19186155	-	TAS1R2_1	-11	DPE	AGACA	19186230	19186235	0	.	.	0.0061901	0.0014	0	6.07e-05	rs35846832	.	.	.	.	.	.
chr1	19186230	19186230	C	T	upstream	.	19186055	19186255	TAS1R2	19186155	-	TAS1R2_1	-75	DPE	AGACA	19186230	19186235	1	.	.	0.00119808	.	.	.	rs138614501	.	.	.	.	.	.
chr1	19186246	19186246	G	A	upstream	.	19186055	19186255	TAS1R2	19186155	-	TAS1R2_1	-91	DPE	AGACA	19186230	19186235	0	.	.	0.00199681	.	.	.	rs79711849	.	.	.	.	.	.
chr1	19209759	19209759	C	T	ncRNA_exonic	.	19209669	19209869	MIR4695	19209769	-	MIR4695_1	10	DPE	AGACC	19209776	19209781	0	.	.	0.0189696	0.0054	0	6.07e-05	rs116849988	.	.	.	.	.	.
chr1	19209792	19209792	G	A	exonic	.	19209669	19209869	MIR4695	19209769	-	MIR4695_1	-23	DPE	AGACC	19209776	19209781	0	nonsynonymous SNV	ALDH4A1:NM_001161504:exon6:c.C404T:p.T135M,ALDH4A1:NM_003748:exon6:c.C584T:p.T195M,ALDH4A1:NM_170726:exon6:c.C584T:p.T195M	0.0145767	0.0031	0	0.0001	rs559426807	.	.	.	.	.	.
chr1	192127637	192127637	T	G	UTR5	NM_130782:c.-131T>G	192127491	192127691	RGS18	192127591	+	RGS18_1	46	DPE	AGACA	192127609	192127614	0	.	.	0.439696	.	.	.	rs56214525	.	.	.	.	.	.
chr1	192127655	192127655	C	T	UTR5	NM_130782:c.-113C>T	192127491	192127691	RGS18	192127591	+	RGS18_1	64	DPE	AGACA	192127609	192127614	0	.	.	0.000599042	.	.	.	rs112269837	.	.	.	.	.	.
chr1	19223571	19223571	A	G	ncRNA_exonic	.	19223542	19223742	MIR1290	19223642	-	MIR1290_1	71	#N/A	#N/A	#N/A	#N/A	#N/A	.	.	0.00399361	0.0084	0.0001	0.0045	rs142007706	.	.	.	.	.	.
chr1	19223639	19223639	G	A	ncRNA_exonic	.	19223542	19223742	MIR1290	19223642	-	MIR1290_1	3	#N/A	#N/A	#N/A	#N/A	#N/A	.	.	0.0157748	0.0065	0	0.0002	rs74145074	.	.	.	.	.	.
chr1	19223666	19223666	T	G	intronic	.	19223542	19223742	MIR1290	19223642	-	MIR1290_1	-24	#N/A	#N/A	#N/A	#N/A	#N/A	.	.	0.00179712	0.002	0	0.0059	rs199928990	.	.	.	.	.	.
chr1	19223726	19223726	C	T	intronic	.	19223542	19223742	MIR1290	19223642	-	MIR1290_1	-84	#N/A	#N/A	#N/A	#N/A	#N/A	.	.	0.00599042	.	.	.	rs781924996	.	.	.	.	.	.
chr1	192544795	192544795	A	G	upstream	.	192544756	192544956	RGS1	192544856	+	RGS1_1	-61	DPE	AGTTA	192544950	192544955	0	.	.	0.871206	.	.	.	rs201036189	.	.	.	.	.	.
chr1	192544803	192544803	T	C	upstream	.	192544756	192544956	RGS1	192544856	+	RGS1_1	-53	DPE	AGTTA	192544950	192544955	0	.	.	0.00139776	.	.	.	rs1953090	.	.	.	.	.	.
chr1	192544929	192544929	G	A	exonic	.	192544756	192544956	RGS1	192544856	+	RGS1_1	73	DPE	AGTTA	192544950	192544955	0	nonsynonymous SNV	RGS1:NM_002922:exon1:c.G7A:p.A3T	0.00139776	0.0002	0	0	rs111750505	ID=COSM1337334;OCCURENCE=1(large_intestine)	.	.	.	.	.
chr1	192685380	192685380	T	C	upstream	.	192685357	192685557	MIR4426	192685457	+	MIR4426_1	-77	DPE	AGTTG	192685457	192685462	0	.	.	0.000798722	.	.	.	rs201952639	.	.	.	.	.	.
chr1	192685533	192685533	G	A	downstream	.	192685357	192685557	MIR4426	192685457	+	MIR4426_1	76	DPE	AGTTG	192685457	192685462	0	.	.	0.00279553	0.0006	0	0.0002	rs55947097	.	.	.	.	.	.
chr1	192778137	192778137	G	A	upstream	.	192778068	192778268	RGS2	192778168	+	RGS2_1	-31	DPE	GGACA	192778248	192778253	0	.	.	0.00139776	.	.	.	rs199916734	.	.	.	.	.	.
chr1	192778159	192778159	A	T	upstream	.	192778068	192778268	RGS2	192778168	+	RGS2_1	-9	DPE	GGACA	192778248	192778253	0	.	.	0.0826677	0.1228	0.0475	0.0552	rs537087219	.	.	.	.	.	.
chr1	192778164	192778164	C	T	upstream	.	192778068	192778268	RGS2	192778168	+	RGS2_1	-4	DPE	GGACA	192778248	192778253	0	.	.	0.0311502	0.0092	0	0.0003	rs147496502	.	.	.	.	.	.
chr1	192778199	192778199	A	G	UTR5	NM_002923:c.-3A>G	192778068	192778268	RGS2	192778168	+	RGS2_1	31	DPE	GGACA	192778248	192778253	0	.	.	0.00459265	0.0021	0.0001	0	rs3813970	.	.	.	.	.	.
chr1	193026467	193026467	G	A	intronic	.	193026445	193026645	SCARNA18B	193026545	-	SCARNA18B_1	78	DPE	AGACA	193026527	193026532	0	.	.	0.0117812	.	.	.	rs3813969	.	.	.	.	.	.
chr1	193028565	193028565	A	G	UTR5	NM_001173524:c.-9620A>G	193028451	193028651	TROVE2	193028551	+	TROVE2_1	14	DPE	AGACA	193028585	193028590	0	.	.	0.000399361	4.84e-05	0	0	rs74147404	.	.	.	.	.	.
chr1	193028568	193028568	A	G	UTR5	NM_001173524:c.-9617A>G	193028451	193028651	TROVE2	193028551	+	TROVE2_1	17	DPE	AGACA	193028585	193028590	0	.	.	0.00179712	0.0008	0	0	rs3813968	.	.	.	.	.	.
chr1	193028626	193028626	G	A	UTR5	NM_001173524:c.-9559G>A	193028451	193028651	TROVE2	193028551	+	TROVE2_1	75	DPE	AGACA	193028585	193028590	0	.	.	0.00239617	0.0008	0.0002	0.0005	rs116126622	.	.	.	.	.	.
chr1	193028934	193028934	G	A	intronic	.	193028903	193029103	TROVE2	193029003	+	TROVE2_2	-69	DPE	GGACA	193028910	193028915	0	.	.	0.00519169	0.0124	0	0.0083	rs144004857	.	.	.	.	.	.
chr1	193028992	193028992	C	T	intronic	.	193028903	193029103	TROVE2	193029003	+	TROVE2_2	-11	DPE	GGACA	193028910	193028915	0	.	.	0.00159744	0.0007	0	0	rs76513170	.	.	.	.	.	.
chr1	193029046	193029046	C	A	UTR5	NM_004600:c.-9139C>A,NM_001173525:c.-9139C>A,NM_001042369:c.-9139C>A,NM_001042370:c.-9139C>A	193028903	193029103	TROVE2	193029003	+	TROVE2_2	43	DPE	GGACA	193028910	193028915	0	.	.	.	0.0182	0	0.0012	rs2232356	.	.	.	.	.	.
chr1	193074327	193074327	C	A	intronic	.	193074314	193074514	GLRX2	193074414	-	GLRX2_1	87	INR	CCAAATC	193074503	193074510	0	.	.	0.0061901	.	.	.	rs3093416	.	.	.	.	.	.
chr1	193074366	193074366	G	A	intronic	.	193074314	193074514	GLRX2	193074414	-	GLRX2_1	48	INR	CCAAATC	193074503	193074510	0	.	.	0.0173722	0.0157	0	0.086	rs113849588	.	.	.	.	.	.
chr1	193074371	193074371	A	G	intronic	.	193074314	193074514	GLRX2	193074414	-	GLRX2_1	43	INR	CCAAATC	193074503	193074510	0	.	.	0.681709	0.7072	0.4456	0.8111	rs373573583	.	.	.	.	.	.
chr1	193074453	193074453	C	G	exonic	.	193074314	193074514	GLRX2	193074414	-	GLRX2_1	-39	INR	CCAAATC	193074503	193074510	0	synonymous SNV	GLRX2:NM_197962:exon1:c.G60C:p.S20S	.	0.0149	0	0.0348	rs114123219	.	.	.	.	.	.
chr1	193074484	193074484	C	G	exonic	.	193074314	193074514	GLRX2	193074414	-	GLRX2_1	-70	INR	CCAAATC	193074503	193074510	0	nonsynonymous SNV	GLRX2:NM_197962:exon1:c.G29C:p.G10A	0.00259585	0.0014	0.0004	0	rs377413548	.	.	.	.	.	.
chr1	193074506	193074506	A	C	exonic	.	193074314	193074514	GLRX2	193074414	-	GLRX2_1	-92	INR	CCAAATC	193074503	193074510	1	nonsynonymous SNV	GLRX2:NM_197962:exon1:c.T7G:p.W3G	0.000399361	6.29e-05	0	0	rs78043860	.	.	.	.	.	.
chr1	193074511	193074511	A	G	exonic	.	193074508	193074708	GLRX2	193074608	-	GLRX2_2	97	DPE	GGACA	193074547	193074552	0	nonsynonymous SNV	GLRX2:NM_197962:exon1:c.T2C:p.M1T	0.00499201	0.0246	0.0004	0.0085	rs17020462	.	.	.	.	.	.
chr1	193074638	193074638	G	A	intronic	.	193074508	193074708	GLRX2	193074608	-	GLRX2_2	-30	DPE	GGACA	193074547	193074552	0	.	.	0.00299521	0.0024	0	0	rs1052511	.	.	.	.	.	.
chr1	193074651	193074651	T	A	exonic	.	193074508	193074708	GLRX2	193074608	-	GLRX2_2	-43	DPE	GGACA	193074547	193074552	0	nonsynonymous SNV	GLRX2:NM_016066:exon1:c.A118T:p.R40W	0.680711	0.7636	0.5433	0.8331	rs150344795	.	.	.	.	.	.
chr1	193074674	193074674	G	C	exonic	.	193074508	193074708	GLRX2	193074608	-	GLRX2_2	-66	DPE	GGACA	193074547	193074552	0	nonsynonymous SNV	GLRX2:NM_016066:exon1:c.C95G:p.P32R	0.00139776	0.0005	0	0	rs533803585	.	.	.	.	.	.
chr1	193075118	193075118	-	AA	UTR5	NM_001243399:c.-4786_-4785insTT,NM_016066:c.-351_-350insTT	193075087	193075287	GLRX2	193075187	-	GLRX2_3	69	DPE	AGACA	193075090	193075095	0	.	.	0.658546	.	.	.	rs3813946	.	.	.	.	.	.
chr1	193105538	193105538	A	-	intronic	.	193105532	193105732	MIR1278	193105632	+	MIR1278_1	-94	DPE	AGACA	193105717	193105722	0	.	.	0.00898562	.	.	.	rs184992567	.	.	.	.	.	.
chr1	193155649	193155649	A	G	UTR5	NM_003783:c.-4957T>C	193155643	193155843	B3GALT2	193155743	-	B3GALT2_1	94	DPE	GGTTC	193155702	193155707	0	.	.	0.0153754	.	.	.	rs531302285	.	.	.	.	.	.
chr1	193155655	193155655	G	A	UTR5	NM_003783:c.-4963C>T	193155643	193155843	B3GALT2	193155743	-	B3GALT2_1	88	DPE	GGTTC	193155702	193155707	0	.	.	0.0091853	.	.	.	rs3738469	.	.	.	.	.	.
chr1	19536746	19536746	C	T	UTR5	NM_020765:c.-4G>A	19536646	19536846	UBR4	19536746	-	UBR4_1	0	INR	TCAGACT	19536834	19536841	0	.	.	0.0081869	0.0074	0	0.025	rs144024844	.	.	.	.	.	.
chr1	19578027	19578027	C	T	UTR5	NM_015047:c.-24G>A,NM_001271429:c.-24G>A,NM_001271428:c.-24G>A,NM_001271427:c.-24G>A	19577974	19578174	MRTO4	19578074	+	MRTO4_1	-47	BRE	CCGCGCC	19578044	19578051	0	.	.	0.029353	0.0351	0.04	0.0589	rs569066729	.	.	.	.	.	.
chr1	19578053	19578053	C	G	UTR5	NM_015047:c.-50G>C,NM_001271429:c.-50G>C,NM_001271428:c.-50G>C,NM_001271427:c.-50G>C	19577974	19578174	MRTO4	19578074	+	MRTO4_1	-21	BRE	CCGCGCC	19578044	19578051	0	.	.	0.142372	0.0981	0.0005	0.0209	rs200786262	.	.	.	.	.	.
chr1	19578062	19578062	C	T	upstream	.	19577974	19578174	MRTO4	19578074	+	MRTO4_1	-12	BRE	CCGCGCC	19578044	19578051	0	.	.	0.038738	.	.	.	rs41266397	.	.	.	.	.	.
chr1	19578099	19578099	C	G	UTR5	NM_016183:c.-231C>G	19577974	19578174	MRTO4	19578074	+	MRTO4_1	25	BRE	CCGCGCC	19578044	19578051	0	.	.	0.0125799	.	.	.	rs558535106	.	.	.	.	.	.
chr1	19578134	19578134	T	G	UTR5	NM_016183:c.-196T>G	19577974	19578174	MRTO4	19578074	+	MRTO4_1	60	BRE	CCGCGCC	19578044	19578051	0	.	.	0.0141773	.	.	.	rs150749580	.	.	.	.	.	.
chr1	19578166	19578166	G	A	UTR5	NM_016183:c.-164G>A	19577974	19578174	MRTO4	19578074	+	MRTO4_1	92	BRE	CCGCGCC	19578044	19578051	0	.	.	0.00199681	.	.	.	rs528892942	.	.	.	.	.	.
chr1	19600479	19600501	TGCGGCGCTGGTGGGCGCGTCCA	-	ncRNA_exonic	.	19600468	19600668	AKR7L	19600568	-	AKR7L_1	89	DPE	GGACA	19600562	19600567	0	.	.	0.0309505	0.0252	0.0199	0.0509	rs78876157	.	.	.	.	.	.
chr1	19600538	19600538	C	T	ncRNA_exonic	.	19600468	19600668	AKR7L	19600568	-	AKR7L_1	30	DPE	GGACA	19600562	19600567	0	.	.	0.107228	0.0841	0	0.0289	rs56075814	.	.	.	.	.	.
chr1	19600614	19600614	C	G	upstream	.	19600468	19600668	AKR7L	19600568	-	AKR7L_1	-46	DPE	GGACA	19600562	19600567	0	.	.	0.0305511	0.04	0.0714	0.0562	rs531233844	.	.	.	.	.	.
chr1	19615225	19615225	T	C	UTR5	NM_012067:c.-22A>G	19615180	19615380	AKR7A3	19615280	-	AKR7A3_1	55	DPE	GGACA	19615197	19615202	0	.	.	.	0.045	0	0.0578	rs114790693	.	.	.	.	.	.
chr1	19615226	19615226	G	A	UTR5	NM_012067:c.-23C>T	19615180	19615380	AKR7A3	19615280	-	AKR7A3_1	54	DPE	GGACA	19615197	19615202	0	.	.	.	0.0494	0	0.0638	rs2298295	.	.	.	.	.	.
chr1	19615236	19615236	G	A	UTR5	NM_012067:c.-33C>T	19615180	19615380	AKR7A3	19615280	-	AKR7A3_1	44	DPE	GGACA	19615197	19615202	0	.	.	0.0201677	0.0466	0.0455	0.0785	rs6700034	.	.	.	.	.	.
chr1	19615239	19615239	C	T	UTR5	NM_012067:c.-36G>A	19615180	19615380	AKR7A3	19615280	-	AKR7A3_1	41	DPE	GGACA	19615197	19615202	0	.	.	0.0203674	0.0496	0.0714	0.0897	rs610763	.	.	.	.	.	.
chr1	19615249	19615249	C	G	UTR5	NM_012067:c.-46G>C	19615180	19615380	AKR7A3	19615280	-	AKR7A3_1	31	DPE	GGACA	19615197	19615202	0	.	.	.	0.0301	0	0.0466	rs570661517	.	.	.	.	.	.
chr1	19615356	19615356	G	A	upstream	.	19615180	19615380	AKR7A3	19615280	-	AKR7A3_1	-76	DPE	GGACA	19615197	19615202	0	.	.	0.0233626	.	.	.	rs603412	.	.	.	.	.	.
chr1	19638557	19638557	G	T	exonic	.	19638540	19638740	AKR7A2	19638640	-	AKR7A2_1	83	DPE	GGACA	19638693	19638698	0	nonsynonymous SNV	AKR7A2:NM_003689:exon1:c.C62A:p.P21Q	0.0107827	0.0419	0	0.0284	rs12726436	.	.	.	.	.	.
chr1	19638571	19638571	G	A	exonic	.	19638540	19638740	AKR7A2	19638640	-	AKR7A2_1	69	DPE	GGACA	19638693	19638698	0	synonymous SNV	AKR7A2:NM_003689:exon1:c.C48T:p.C16C	0.0119808	0.0046	0	0	rs67820925	.	.	.	.	.	.
chr1	19638583	19638583	G	T	exonic	.	19638540	19638740	AKR7A2	19638640	-	AKR7A2_1	57	DPE	GGACA	19638693	19638698	0	synonymous SNV	AKR7A2:NM_003689:exon1:c.C36A:p.A12A	0.0147764	0.0277	0	0.0123	rs602950	.	.	.	.	.	.
chr1	196577528	196577528	T	C	UTR5	NM_198503:c.-89A>G,NM_001287820:c.-89A>G,NM_001287819:c.-89A>G	196577461	196577661	KCNT2	196577561	-	KCNT2_1	33	DPE	GGATG	196577656	196577661	0	.	.	0.000998403	.	.	.	rs602946	.	.	.	.	.	.
chr1	196577545	196577545	C	G	UTR5	NM_198503:c.-106G>C,NM_001287820:c.-106G>C,NM_001287819:c.-106G>C	196577461	196577661	KCNT2	196577561	-	KCNT2_1	16	DPE	GGATG	196577656	196577661	0	.	.	0.0161741	.	.	.	rs77666831	.	.	.	.	.	.
chr1	196620917	196620917	C	T	upstream	.	196620907	196621107	CFH	196621007	+	CFH_1	-90	INR	TTACTTT	196621094	196621101	0	.	.	0.26238	.	.	.	rs45530340	.	.	.	.	.	.
chr1	196621053	196621053	T	C	UTR5	NM_000186:c.-195T>C,NM_001014975:c.-195T>C	196620907	196621107	CFH	196621007	+	CFH_1	46	INR	TTACTTT	196621094	196621101	0	.	.	0.0740815	.	.	.	rs565715949	.	.	.	.	.	.
chr1	196621079	196621079	G	T	UTR5	NM_000186:c.-169G>T,NM_001014975:c.-169G>T	196620907	196621107	CFH	196621007	+	CFH_1	72	INR	TTACTTT	196621094	196621101	0	.	.	.	.	.	.	rs539138141	.	.	.	.	.	.
chr1	196621093	196621093	A	T	UTR5	NM_000186:c.-155A>T,NM_001014975:c.-155A>T	196620907	196621107	CFH	196621007	+	CFH_1	86	INR	TTACTTT	196621094	196621101	0	.	.	.	.	.	.	rs574254000	.	.	.	.	.	.
chr1	196743837	196743837	A	-	upstream	.	196743829	196744029	CFHR3	196743929	+	CFHR3_1	-92	INR	TTAAATT	196743915	196743922	0	.	.	0.00379393	.	.	.	rs112677883	.	.	.	.	.	.
chr1	196743848	196743848	T	C	upstream	.	196743829	196744029	CFHR3	196743929	+	CFHR3_1	-81	INR	TTAAATT	196743915	196743922	0	.	.	0.000599042	.	.	.	rs7539142	.	.	.	.	.	.
chr1	196743883	196743883	G	T	upstream	.	196743829	196744029	CFHR3	196743929	+	CFHR3_1	-46	INR	TTAAATT	196743915	196743922	0	.	.	0.0289537	.	.	.	rs138277251	.	.	.	.	.	.
chr1	196743914	196743914	A	C	upstream	.	196743829	196744029	CFHR3	196743929	+	CFHR3_1	-15	INR	TTAAATT	196743915	196743922	0	.	.	0.000199681	.	.	.	rs7544976	.	.	.	.	.	.
chr1	196743927	196743927	A	C	upstream	.	196743829	196744029	CFHR3	196743929	+	CFHR3_1	-2	INR	TTAAATT	196743915	196743922	0	.	.	0.327476	.	.	.	rs11555726	.	.	.	.	.	.
chr1	196743964	196743964	C	A	UTR5	NM_001166624:c.-53C>A,NM_021023:c.-53C>A	196743829	196744029	CFHR3	196743929	+	CFHR3_1	35	INR	TTAAATT	196743915	196743922	0	.	.	0.297724	.	.	.	rs62637710	.	.	.	.	.	.
chr1	196744026	196744026	C	T	exonic	.	196743829	196744029	CFHR3	196743929	+	CFHR3_1	97	INR	TTAAATT	196743915	196743922	0	synonymous SNV	CFHR3:NM_001166624:exon1:c.C10T:p.L4L,CFHR3:NM_021023:exon1:c.C10T:p.L4L	0.0145767	0.0035	0	0	rs202068754	.	.	.	.	.	.
chr1	196857079	196857079	T	C	upstream	.	196857043	196857243	CFHR4	196857143	+	CFHR4_1	-64	INR	TCAATTC	196857062	196857069	0	.	.	0.00399361	.	.	.	rs529612378	.	.	.	.	.	.
chr1	196857104	196857104	T	C	upstream	.	196857043	196857243	CFHR4	196857143	+	CFHR4_1	-39	INR	TCAATTC	196857062	196857069	0	.	.	0.00439297	.	.	.	rs187911765	.	.	.	.	.	.
chr1	196857150	196857150	C	A	UTR5	NM_006684:c.-131C>A,NM_001201551:c.-131C>A,NM_001201550:c.-131C>A	196857043	196857243	CFHR4	196857143	+	CFHR4_1	7	INR	TCAATTC	196857062	196857069	0	.	.	0.00638978	.	.	.	rs574722269	.	.	.	.	.	.
chr1	196857158	196857158	C	G	UTR5	NM_006684:c.-123C>G,NM_001201551:c.-123C>G,NM_001201550:c.-123C>G	196857043	196857243	CFHR4	196857143	+	CFHR4_1	15	INR	TCAATTC	196857062	196857069	0	.	.	0.00978435	.	.	.	rs7545538	.	.	.	.	.	.
chr1	196946626	196946626	A	G	upstream	.	196946566	196946766	CFHR5	196946666	+	CFHR5_1	-40	DPE	AGACA	196946592	196946597	0	.	.	0.00479233	.	.	.	rs558138490	.	.	.	.	.	.
chr1	196946718	196946719	TG	-	UTR5	NM_030787:c.-77_-76del-	196946566	196946766	CFHR5	196946666	+	CFHR5_1	52	DPE	AGACA	196946592	196946597	0	.	.	0.00399361	0.0011	0	6.33e-05	rs661849	.	.	.	.	.	.
chr1	197036493	197036493	C	A	upstream	.	197036297	197036497	F13B	197036397	-	F13B_1	-96	DPE	AGTTA	197036439	197036444	0	.	.	0.0071885	.	.	.	rs375642273	.	.	.	.	.	.
chr1	197169741	197169741	C	G	upstream	.	197169572	197169772	ZBTB41	197169672	-	ZBTB41_1	-69	INR	CTAGATT	197169666	197169673	0	.	.	0.0061901	.	.	.	rs546101990	.	.	.	.	.	.
chr1	197169757	197169757	G	C	upstream	.	197169572	197169772	ZBTB41	197169672	-	ZBTB41_1	-85	INR	CTAGATT	197169666	197169673	0	.	.	.	.	.	.	rs139994721	.	.	.	.	.	.
chr1	197881561	197881561	A	T	upstream	.	197881534	197881734	LHX9	197881634	+	LHX9_1	-73	DPE	AGTTA	197881692	197881697	0	.	.	0.00599042	.	.	.	rs542912482	.	.	.	.	.	.
chr1	197881566	197881566	C	T	upstream	.	197881534	197881734	LHX9	197881634	+	LHX9_1	-68	DPE	AGTTA	197881692	197881697	0	.	.	0.00139776	.	.	.	rs200959890	.	.	.	.	.	.
chr1	197881578	197881578	G	C	upstream	.	197881534	197881734	LHX9	197881634	+	LHX9_1	-56	DPE	AGTTA	197881692	197881697	0	.	.	0.00539137	.	.	.	rs376648462	.	.	.	.	.	.
chr1	197881691	197881691	T	G	splicing	NM_001014434:exon1:c.28+2T>G	197881534	197881734	LHX9	197881634	+	LHX9_1	57	DPE	AGTTA	197881692	197881697	0	.	.	.	0.0078	0.0032	0.0002	rs688585	.	.	.	.	.	.
chr1	198510174	198510174	C	T	upstream	.	198509975	198510175	ATP6V1G3	198510075	-	ATP6V1G3_1	-99	INR	CCATTTC	198510003	198510010	0	.	.	0.0822684	.	.	.	rs10863819	.	.	.	.	.	.
chr1	198608010	198608010	T	A	upstream	.	198607997	198608197	PTPRC	198608097	+	PTPRC_1	-87	DPE	AGTTA	198608150	198608155	0	.	.	0.00579073	.	.	.	rs56215802	.	.	.	.	.	.
chr1	198608163	198608163	C	T	UTR5	NM_002838:c.-236C>T,NM_080921:c.-236C>T,NM_001267798:c.-236C>T	198607997	198608197	PTPRC	198608097	+	PTPRC_1	66	DPE	AGTTA	198608150	198608155	0	.	.	0.00119808	.	.	.	rs374247898	.	.	.	.	.	.
chr1	198828130	198828130	T	C	ncRNA_intronic	.	198828011	198828211	MIR181B1	198828111	-	MIR181B1_1	-19	DPE	AGTTG	198828013	198828018	0	.	.	0.00279553	0.0019	0	0.0101	rs114497734	.	.	.	.	.	.
chr1	198828336	198828336	A	G	ncRNA_intronic	.	198828182	198828382	MIR181A1	198828282	-	MIR181A1_1	-54	DPE	AGACA	198828329	198828334	0	.	.	0.000798722	.	.	.	rs574816010	.	.	.	.	.	.
chr1	198828368	198828368	C	T	ncRNA_intronic	.	198828182	198828382	MIR181A1	198828282	-	MIR181A1_1	-86	DPE	AGACA	198828329	198828334	0	.	.	0.000998403	.	.	.	rs190176379	.	.	.	.	.	.
chr1	198988179	198988179	C	T	ncRNA_intronic	.	198987993	198988193	LINC01222	198988093	-	LINC01222_1	-86	#N/A	#N/A	#N/A	#N/A	#N/A	.	.	0.169129	.	.	.	rs143985323	.	.	.	.	.	.
chr1	19923313	19923313	T	A	upstream	.	19923226	19923426	LOC105378614	19923326	-	LOC105378614_1	13	DPE	AGACA	19923350	19923355	0	.	.	0.194688	.	.	.	rs116755747	.	.	.	.	.	.
chr1	19923438	19923438	C	T	upstream	.	19923370	19923570	MINOS1	19923470	+	MINOS1_1	-32	DPE	GGATC	19923405	19923410	0	.	.	0.00259585	.	.	.	rs78585757	.	.	.	.	.	.
chr1	19923440	19923440	G	A	upstream	.	19923370	19923570	MINOS1	19923470	+	MINOS1_1	-30	DPE	GGATC	19923405	19923410	0	.	.	0.11881	.	.	.	rs182678571	.	.	.	.	.	.
chr1	19923457	19923457	C	G	upstream	.	19923370	19923570	MINOS1	19923470	+	MINOS1_1	-13	DPE	GGATC	19923405	19923410	0	.	.	0.00399361	.	.	.	rs17018373	.	.	.	.	.	.
chr1	19923529	19923529	G	T	UTR5	NM_001032363:c.-11G>T,NM_001204083:c.-11G>T,NM_001204082:c.-11G>T;NM_001204089:c.-57995G>T,NM_001204088:c.-3914G>T	19923370	19923570	MINOS1	19923470	+	MINOS1_1	59	DPE	GGATC	19923405	19923410	0	.	.	0.000399361	4.16e-05	0	0	rs78512337	.	.	.	.	.	.
chr1	19934301	19934301	A	G	ncRNA_exonic	.	19934200	19934400	RPS14P3	19934300	+	RPS14P3_1	1	#N/A	#N/A	#N/A	#N/A	#N/A	.	.	0.0904553	.	.	.	rs377739582	.	.	.	.	.	.
chr1	19934362	19934362	A	G	ncRNA_exonic	.	19934200	19934400	RPS14P3	19934300	+	RPS14P3_1	62	#N/A	#N/A	#N/A	#N/A	#N/A	.	.	0.120208	.	.	.	rs2297306	.	.	.	.	.	.
chr1	19969773	19969773	G	A	UTR5	NM_182744:c.-33G>A,NM_001278164:c.-11751G>A	19969622	19969822	NBL1	19969722	+	NBL1_1	51	DPE	GGATG	19969803	19969808	0	.	.	0.00119808	0.0004	0	0.0017	rs518793	.	.	.	.	.	.
chr1	19969783	19969783	C	G	UTR5	NM_182744:c.-23C>G,NM_001278164:c.-11741C>G	19969622	19969822	NBL1	19969722	+	NBL1_1	61	DPE	GGATG	19969803	19969808	0	.	.	0.00958466	0.0031	0	6.32e-05	rs138144255	.	.	.	.	.	.
chr1	19969842	19969842	G	T	exonic	.	19969802	19970002	NBL1	19969902	+	NBL1_2	-60	DPE	AGACA	19969827	19969832	0	nonsynonymous SNV	NBL1:NM_182744:exon1:c.G37T:p.V13L	.	.	.	.	rs148364357	.	.	.	.	.	.
chr1	19972330	19972330	G	A	UTR5	NM_001204086:c.-115G>A	19972159	19972359	NBL1	19972259	+	NBL1_6	71	DPE	GGACA	19972274	19972279	0	.	.	0.0503195	.	.	.	rs149910170	.	.	.	.	.	.
chr1	199996685	199996685	C	G	upstream	.	199996629	199996829	NR5A2	199996729	+	NR5A2_1	-44	DPE	AGTCA	199996669	199996674	0	.	.	0.132188	.	.	.	rs35464401	.	.	.	.	.	.
chr1	199996745	199996745	G	A	UTR5	NM_003822:c.-231G>A,NM_205860:c.-231G>A	199996629	199996829	NR5A2	199996729	+	NR5A2_1	16	DPE	AGTCA	199996669	199996674	0	.	.	0.00359425	.	.	.	rs17856201	.	.	.	.	.	.
chr1	199996750	199996750	C	T	UTR5	NM_003822:c.-226C>T,NM_205860:c.-226C>T	199996629	199996829	NR5A2	199996729	+	NR5A2_1	21	DPE	AGTCA	199996669	199996674	0	.	.	0.00758786	.	.	.	rs2792559	.	.	.	.	.	.
chr1	199996756	199996756	G	T	UTR5	NM_003822:c.-220G>T,NM_205860:c.-220G>T	199996629	199996829	NR5A2	199996729	+	NR5A2_1	27	DPE	AGTCA	199996669	199996674	0	.	.	.	.	.	.	rs188376617	.	.	.	.	.	.
chr1	199996822	199996822	-	T	UTR5	NM_003822:c.-154_-153insT,NM_205860:c.-154_-153insT	199996629	199996829	NR5A2	199996729	+	NR5A2_1	93	DPE	AGTCA	199996669	199996674	0	.	.	.	.	.	.	rs3738799	.	.	.	.	.	.
chr1	199996822	199996822	T	-	UTR5	NM_003822:c.-154del-,NM_205860:c.-154del-	199996629	199996829	NR5A2	199996729	+	NR5A2_1	93	DPE	AGTCA	199996669	199996674	0	.	.	0.183307	.	.	.	rs115784129	.	.	.	.	.	.
chr1	200587923	200587923	T	C	UTR5	NM_014875:c.-72A>G,NM_001305792:c.-9885A>G	200587866	200588066	KIF14	200587966	-	KIF14_1	43	DPE	GGACA	200587906	200587911	0	.	.	.	.	.	.	rs2201601	.	.	.	.	.	.
chr1	200587973	200587973	-	A	intronic	.	200587866	200588066	KIF14	200587966	-	KIF14_1	-7	DPE	GGACA	200587906	200587911	0	.	.	.	.	.	.	rs12404942	.	.	.	.	.	.
chr1	200587997	200587997	C	T	intronic	.	200587866	200588066	KIF14	200587966	-	KIF14_1	-31	DPE	GGACA	200587906	200587911	0	.	.	0.0173722	.	.	.	rs2201602	.	.	.	.	.	.
chr1	200635893	200635893	T	C	intronic	.	200635779	200635979	DDX59	200635879	-	DDX59_1	-14	DPE	GGACA	200635952	200635957	0	.	.	0.000599042	8.88e-05	0	0	rs145101650	.	.	.	.	.	.
chr1	200635916	200635916	A	G	intronic	.	200635779	200635979	DDX59	200635879	-	DDX59_1	-37	DPE	GGACA	200635952	200635957	0	.	.	0.00399361	0.0013	0	0	rs796333782	.	.	.	.	.	.
chr1	200842005	200842005	T	A	upstream	.	200841982	200842182	GPR25	200842082	+	GPR25_1	-77	#N/A	#N/A	#N/A	#N/A	#N/A	.	.	0.211262	.	.	.	rs114927833	.	.	.	.	.	.
chr1	200842006	200842006	C	G	upstream	.	200841982	200842182	GPR25	200842082	+	GPR25_1	-76	#N/A	#N/A	#N/A	#N/A	#N/A	.	.	0.211262	.	.	.	rs7520067	.	.	.	.	.	.
chr1	200842019	200842019	C	T	upstream	.	200841982	200842182	GPR25	200842082	+	GPR25_1	-63	#N/A	#N/A	#N/A	#N/A	#N/A	.	.	0.00459265	.	.	.	rs116297123	.	.	.	.	.	.
chr1	200842110	200842110	G	A	UTR5	NM_005298:c.-56G>A	200841982	200842182	GPR25	200842082	+	GPR25_1	28	#N/A	#N/A	#N/A	#N/A	#N/A	.	.	0.110423	.	.	.	rs149581639	.	.	.	.	.	.
chr1	200860612	200860612	C	T	upstream	.	200860526	200860726	C1orf106	200860626	+	C1QBP_1	-14	DPE	AGTTA	200860684	200860689	0	.	.	0.00319489	0.0055	0.0002	0.0029	rs66760546	.	.	.	.	.	.
chr1	201081606	201081606	C	T	UTR5	NM_000069:c.-139G>A	201081594	201081794	CACNA1S	201081694	-	CACNA1S_1	88	INR	TTACTCT	201081631	201081638	0	.	.	0.000798722	.	.	.	rs340839	.	.	.	.	.	.
chr1	201081651	201081651	C	A	UTR5	NM_000069:c.-184G>T	201081594	201081794	CACNA1S	201081694	-	CACNA1S_1	43	INR	TTACTCT	201081631	201081638	0	.	.	0.00419329	.	.	.	rs139477112	.	.	.	.	.	.
chr1	201081698	201081698	T	C	upstream	.	201081594	201081794	CACNA1S	201081694	-	CACNA1S_1	-4	INR	TTACTCT	201081631	201081638	0	.	.	0.368211	.	.	.	rs201482650	.	.	.	.	.	.
chr1	201081723	201081723	A	C	upstream	.	201081594	201081794	CACNA1S	201081694	-	CACNA1S_1	-29	INR	TTACTCT	201081631	201081638	0	.	.	.	.	.	.	rs370946670	.	.	.	.	.	.
chr1	20141701	20141701	C	G	UTR5	NM_019062:c.-107G>C	20141671	20141871	RNF186	20141771	-	RNF186_1	70	DPE	AGTTA	20141789	20141794	0	.	.	0.00259585	.	.	.	rs564051666	.	.	.	.	.	.
chr1	20141761	20141761	G	A	UTR5	NM_019062:c.-167C>T	20141671	20141871	RNF186	20141771	-	RNF186_1	10	DPE	AGTTA	20141789	20141794	0	.	.	0.0297524	.	.	.	rs142246501	.	.	.	.	.	.
chr1	201465608	201465608	A	T	UTR5	NM_001193572:c.-177T>A	201465601	201465801	CSRP1	201465701	-	CSRP1_1	93	DPE	GGATC	201465703	201465708	0	.	.	0.0111821	.	.	.	rs143023326	.	.	.	.	.	.
chr1	201465610	201465610	G	A	UTR5	NM_001193572:c.-179C>T	201465601	201465801	CSRP1	201465701	-	CSRP1_1	91	DPE	GGATC	201465703	201465708	0	.	.	0.000399361	.	.	.	rs200113195	.	.	.	.	.	.
chr1	201465737	201465737	G	A	intronic	.	201465601	201465801	CSRP1	201465701	-	CSRP1_1	-36	DPE	GGATC	201465703	201465708	0	.	.	0.0257588	.	.	.	rs114816734	.	.	.	.	.	.
chr1	201489034	201489034	-	AA	ncRNA_exonic	.	201488931	201489131	RPS10P7	201489031	+	RPS10P7_1	3	#N/A	#N/A	#N/A	#N/A	#N/A	.	.	.	.	.	.	rs73105694	.	.	.	.	.	.
chr1	201489035	201489036	AA	-	ncRNA_exonic	.	201488931	201489131	RPS10P7	201489031	+	RPS10P7_1	4	#N/A	#N/A	#N/A	#N/A	#N/A	.	.	.	.	.	.	rs111776461	.	.	.	.	.	.
chr1	201489036	201489036	-	A	ncRNA_exonic	.	201488931	201489131	RPS10P7	201489031	+	RPS10P7_1	5	#N/A	#N/A	#N/A	#N/A	#N/A	.	.	.	.	.	.	rs34121469	.	.	.	.	.	.
chr1	201489055	201489055	-	G	ncRNA_exonic	.	201488931	201489131	RPS10P7	201489031	+	RPS10P7_1	24	#N/A	#N/A	#N/A	#N/A	#N/A	.	.	.	.	.	.	rs536588281	.	.	.	.	.	.
chr1	201777690	201777690	C	T	exonic	.	201777638	201777838	MIR1231	201777738	+	MIR1231_1	-48	DPE	AGACA	201777665	201777670	0	synonymous SNV	NAV1:NM_001167738:exon16:c.C2808T:p.N936N,NAV1:NM_020443:exon19:c.C3990T:p.N1330N	0.00159744	0.0064	0	0.0021	rs946213	.	.	.	.	.	.
chr1	201777751	201777751	G	A	ncRNA_exonic	.	201777638	201777838	MIR1231	201777738	+	MIR1231_1	13	DPE	AGACA	201777665	201777670	0	.	.	0.00958466	0.0038	0	0	rs3831934	.	.	.	.	.	.
chr1	201777752	201777752	C	A	ncRNA_exonic	.	201777638	201777838	MIR1231	201777738	+	MIR1231_1	14	DPE	AGACA	201777665	201777670	0	.	.	0.00958466	0.0038	0	0	rs749464316	.	.	.	.	.	.
chr1	201798650	201798650	T	A	ncRNA_exonic	.	201798587	201798787	IPO9-AS1	201798687	-	IPO9-AS1_1	37	BRE	GGGCGCC	201798604	201798611	0	.	.	0.0307508	.	.	.	rs114550993	.	.	.	.	.	.
chr1	201798687	201798688	AG	-	ncRNA_exonic	.	201798587	201798787	IPO9-AS1	201798687	-	IPO9-AS1_1	0	BRE	GGGCGCC	201798604	201798611	0	.	.	0.0109824	.	.	.	rs10482823	.	.	.	.	.	.
chr1	201832451	201832451	T	G	intronic	.	201832400	201832600	MIR6739	201832500	+	MIR6739_1	-49	INR	TCATTTT	201832537	201832544	0	.	.	0.971246	0.9906	0.9999	1	rs10482824	.	.	.	.	.	.
chr1	201832497	201832497	G	A	intronic	.	201832400	201832600	MIR6739	201832500	+	MIR6739_1	-3	INR	TCATTTT	201832537	201832544	0	.	.	0.00419329	0.0014	0	0.0001	rs146324348	.	.	.	.	.	.
chr1	201832524	201832524	A	C	ncRNA_exonic	.	201832400	201832600	MIR6739	201832500	+	MIR6739_1	24	INR	TCATTTT	201832537	201832544	0	.	.	0.00239617	0.001	0	0	rs574778156	.	.	.	.	.	.
chr1	201832537	201832537	T	G	ncRNA_exonic	.	201832400	201832600	MIR6739	201832500	+	MIR6739_1	37	INR	TCATTTT	201832537	201832544	1	.	.	0.00399361	0.0053	0	0.0017	rs548411645	.	.	.	.	.	.
chr1	201915624	201915624	G	T	UTR5	NM_012134:c.-156C>A	201915616	201915816	LMOD1	201915716	-	LMOD1_1	92	DPE	GGACA	201915793	201915798	0	.	.	.	.	.	.	rs115653240	.	.	.	.	.	.
chr1	201915658	201915658	A	C	UTR5	NM_012134:c.-190T>G	201915616	201915816	LMOD1	201915716	-	LMOD1_1	58	DPE	GGACA	201915793	201915798	0	.	.	0.919728	.	.	.	rs139633884	.	.	.	.	.	.
chr1	201915718	201915718	C	G	upstream	.	201915616	201915816	LMOD1	201915716	-	LMOD1_1	-2	DPE	GGACA	201915793	201915798	0	.	.	0.919529	.	.	.	rs370051851	.	.	.	.	.	.
chr1	201924583	201924583	C	-	upstream	.	201924518	201924718	TIMM17A	201924618	+	TIMM17A_1	-35	INR	TCACTTC	201924587	201924594	0	.	.	.	.	.	.	rs547264647	.	.	.	.	.	.
chr1	201924717	201924717	C	T	intronic	.	201924518	201924718	TIMM17A	201924618	+	TIMM17A_1	99	INR	TCACTTC	201924587	201924594	0	.	.	0.0091853	0.0029	0	0	rs6695781	.	.	.	.	.	.
chr1	201952440	201952440	-	CTT	intronic	.	201952357	201952557	RNPEP	201952457	+	RNPEP_2	-17	INR	CCAGATT	201952525	201952532	0	.	.	0.512979	.	.	.	rs559974620	.	.	.	.	.	.
chr1	201972167	201972167	G	A	intronic	.	201972151	201972351	MIR6740	201972251	+	MIR6740_1	-84	DPE	AGTTA	201972219	201972224	0	.	.	0.145367	.	.	.	rs72631834	.	.	.	.	.	.
chr1	20208825	20208825	C	G	upstream	.	20208787	20208987	OTUD3	20208887	+	OTUD3_1	-62	BRE	GGGCGCC	20208865	20208872	0	.	.	0.0950479	.	.	.	rs3820455	.	.	.	.	.	.
chr1	202092005	202092005	C	G	upstream	.	202091928	202092128	GPR37L1	202092028	+	GPR37L1_1	-23	DPE	GGATC	202091995	202092000	0	.	.	0.000798722	.	.	.	rs569488367	.	.	.	.	.	.
chr1	202092027	202092027	C	T	upstream	.	202091928	202092128	GPR37L1	202092028	+	GPR37L1_1	-1	DPE	GGATC	202091995	202092000	0	.	.	0.00579073	.	.	.	rs149286404	.	.	.	.	.	.
chr1	202092041	202092041	C	T	UTR5	NM_004767:c.-51C>T	202091928	202092128	GPR37L1	202092028	+	GPR37L1_1	13	DPE	GGATC	202091995	202092000	0	.	.	0.000599042	0.0003	0	0	rs114939966	.	.	.	.	.	.
chr1	202092046	202092046	C	T	UTR5	NM_004767:c.-46C>T	202091928	202092128	GPR37L1	202092028	+	GPR37L1_1	18	DPE	GGATC	202091995	202092000	0	.	.	0.599641	0.7399	0.478	0.7755	rs113256801	.	.	.	.	.	.
chr1	202130700	202130700	G	A	UTR5	NM_001199797:c.-12C>T,NM_002832:c.-765C>T	202130616	202130816	PTPN7	202130716	-	PTPN7_2	16	DPE	GGTTC	202130681	202130686	0	.	.	0.0435304	0.0191	0	0.0155	rs77219131	.	.	.	.	.	.
chr1	202130754	202130754	T	C	upstream	.	202130616	202130816	PTPN7	202130716	-	PTPN7_2	-38	DPE	GGTTC	202130681	202130686	0	.	.	0.795527	0.7871	0.7647	0.7622	rs12129903	.	.	.	.	.	.
chr1	202137090	202137090	T	C	upstream	.	202137078	202137278	PTPRVP	202137178	+	PTPRVP_1	-88	DPE	GGTTC	202137212	202137217	0	.	.	0.798522	.	.	.	rs45626633	.	.	.	.	.	.
chr1	202137157	202137157	A	T	upstream	.	202137078	202137278	PTPRVP	202137178	+	PTPRVP_1	-21	DPE	GGTTC	202137212	202137217	0	.	.	0.159545	.	.	.	rs573507737	.	.	.	.	.	.
chr1	202137254	202137254	A	G	ncRNA_exonic	.	202137078	202137278	PTPRVP	202137178	+	PTPRVP_1	76	DPE	GGTTC	202137212	202137217	0	.	.	0.107228	.	.	.	rs147577815	.	.	.	.	.	.
chr1	202137255	202137255	G	A	ncRNA_exonic	.	202137078	202137278	PTPRVP	202137178	+	PTPRVP_1	77	DPE	GGTTC	202137212	202137217	0	.	.	0.0814696	.	.	.	rs117698410	.	.	.	.	.	.
chr1	202163195	202163195	C	T	exonic	.	202163017	202163217	LGR6	202163117	+	LGR6_1	78	BRE	CCGCGCC	202163075	202163082	0	synonymous SNV	LGR6:NM_001017403:exon1:c.C78T:p.P26P	0.00479233	0.003	0	0	rs535968000	.	.	.	.	.	.
chr1	202172943	202172943	A	G	UTR5	NM_021636:c.-5A>G	202172804	202173004	LGR6	202172904	+	LGR6_2	39	DPE	AGACC	202172953	202172958	0	.	.	0.0850639	0.0736	0.0522	0.019	rs567140647	.	.	.	.	.	.
chr1	202172963	202172963	T	C	exonic	.	202172804	202173004	LGR6	202172904	+	LGR6_2	59	DPE	AGACC	202172953	202172958	0	synonymous SNV	LGR6:NM_021636:exon1:c.T16C:p.L6L	0.0141773	0.0036	0	6.07e-05	rs182881175	.	.	.	.	.	.
chr1	202183197	202183197	G	A	intronic	.	202183182	202183382	LGR6	202183282	+	LGR6_3	-85	DPE	GGACA	202183318	202183323	0	.	.	0.0275559	.	.	.	rs12141189	.	.	.	.	.	.
chr1	202183308	202183308	C	T	exonic	.	202183182	202183382	LGR6	202183282	+	LGR6_3	26	DPE	GGACA	202183318	202183323	0	nonsynonymous SNV	LGR6:NM_001017404:exon1:c.C26T:p.S9L	0.400359	0.5028	0.4007	0.3711	rs200497987	.	.	.	.	.	.
chr1	202183327	202183327	C	T	exonic	.	202183182	202183382	LGR6	202183282	+	LGR6_3	45	DPE	GGACA	202183318	202183323	0	synonymous SNV	LGR6:NM_001017404:exon1:c.C45T:p.N15N	0.0155751	0.0397	0.0003	0.033	rs62621984	.	.	.	.	.	.
chr1	202183358	202183358	G	-	exonic	.	202183182	202183382	LGR6	202183282	+	LGR6_3	76	DPE	GGACA	202183318	202183323	0	frameshift deletion	LGR6:NM_001017404:exon1:c.76delG:p.A26fs	0.0890575	0.0906	0.0633	0.0262	rs191413318	.	.	.	.	.	.
chr1	202317894	202317894	G	A	UTR5	NM_002481:c.-86G>A,NM_001167858:c.-86G>A,NM_001167857:c.-86G>A	202317729	202317929	PPP1R12B	202317829	+	PPP1R12B_1	65	DPE	AGATG	202317849	202317854	0	.	.	0.000399361	.	.	.	rs368801175	.	.	.	.	.	.
chr1	202317895	202317895	C	A	UTR5	NM_002481:c.-85C>A,NM_001167858:c.-85C>A,NM_001167857:c.-85C>A	202317729	202317929	PPP1R12B	202317829	+	PPP1R12B_1	66	DPE	AGATG	202317849	202317854	0	.	.	0.00119808	.	.	.	rs144451381	.	.	.	.	.	.
chr1	20250062	20250062	G	C	UTR5	NM_014589:c.-10C>G	20250010	20250210	PLA2G2E	20250110	-	PLA2G2E_1	48	DPE	AGTTA	20250145	20250150	0	.	.	0.00439297	0.0062	0.0013	0.0067	rs3008651	.	.	.	.	.	.
chr1	202858293	202858293	A	C	UTR5	NM_002871:c.-67T>G	202858285	202858485	RABIF	202858385	-	RABIF_1	92	DPE	GGACA	202858447	202858452	0	.	.	0.00239617	.	.	.	rs376169786	.	.	.	.	.	.
chr1	202858332	202858332	G	A	UTR5	NM_002871:c.-106C>T	202858285	202858485	RABIF	202858385	-	RABIF_1	53	DPE	GGACA	202858447	202858452	0	.	.	0.0117812	.	.	.	rs61824281	.	.	.	.	.	.
chr1	202858348	202858348	T	C	UTR5	NM_002871:c.-122A>G	202858285	202858485	RABIF	202858385	-	RABIF_1	37	DPE	GGACA	202858447	202858452	0	.	.	0.0061901	.	.	.	rs3748631	.	.	.	.	.	.
chr1	202858452	202858452	A	G	upstream	.	202858285	202858485	RABIF	202858385	-	RABIF_1	-67	DPE	GGACA	202858447	202858452	1	.	.	0.000199681	.	.	.	rs116802276	.	.	.	.	.	.
chr1	202936332	202936332	A	G	exonic	.	202936304	202936504	CYB5R1	202936404	-	CYB5R1_1	72	DPE	GGATC	202936323	202936328	0	nonsynonymous SNV	CYB5R1:NM_016243:exon1:c.T2C:p.M1T	0.000599042	.	.	.	rs371629455	.	.	.	.	.	.
chr1	202936343	202936343	C	T	UTR5	NM_016243:c.-10G>A	202936304	202936504	CYB5R1	202936404	-	CYB5R1_1	61	DPE	GGATC	202936323	202936328	0	.	.	0.0061901	0.0017	0	0	rs114778467	.	.	.	.	.	.
chr1	202936418	202936418	G	T	upstream	.	202936304	202936504	CYB5R1	202936404	-	CYB5R1_1	-14	DPE	GGATC	202936323	202936328	0	.	.	0.0443291	.	.	.	rs60569739	.	.	.	.	.	.
chr1	202936456	202936456	G	C	upstream	.	202936304	202936504	CYB5R1	202936404	-	CYB5R1_1	-52	DPE	GGATC	202936323	202936328	0	.	.	0.136581	.	.	.	rs58302058	.	.	.	.	.	.
chr1	202976569	202976569	C	T	UTR5	NM_138391:c.-25C>T;NM_001079809:c.-25C>T	202976433	202976633	TMEM183A	202976533	+	TMEM183A_2	36	DPE	AGACA	202976589	202976594	0	.	.	0.00658946	0.0042	0	0	rs115165726	.	.	.	.	.	.
chr1	203055101	203055101	A	G	UTR5	NM_002479:c.-12T>C	203055066	203055266	MYOG	203055166	-	MYOG_1	65	INR	TTAAACC	203055164	203055171	0	.	.	0.520367	0.5534	0.5617	0.4712	rs60864719	.	.	.	.	.	.
chr1	203055170	203055170	C	T	upstream	.	203055066	203055266	MYOG	203055166	-	MYOG_1	-4	INR	TTAAACC	203055164	203055171	1	.	.	0.00319489	.	.	.	rs61154890	.	.	.	.	.	.
chr1	203055177	203055177	C	T	upstream	.	203055066	203055266	MYOG	203055166	-	MYOG_1	-11	INR	TTAAACC	203055164	203055171	0	.	.	0.000599042	.	.	.	rs56819861	.	.	.	.	.	.
chr1	203055178	203055178	G	A	upstream	.	203055066	203055266	MYOG	203055166	-	MYOG_1	-12	INR	TTAAACC	203055164	203055171	0	.	.	0.00998403	.	.	.	rs11541414	.	.	.	.	.	.
chr1	203144874	203144874	T	A	exonic	.	203144842	203145042	MYBPH	203144942	-	MYBPH_1	68	DPE	GGACA	203144959	203144964	0	stopgain	MYBPH:NM_004997:exon1:c.A10T:p.K4X	0.000798722	5.8e-05	0	0.0004	rs59115023	.	.	.	.	.	.
chr1	203145008	203145008	C	T	upstream	.	203144842	203145042	MYBPH	203144942	-	MYBPH_1	-66	DPE	GGACA	203144959	203144964	0	.	.	0.000599042	.	.	.	rs571279759	.	.	.	.	.	.
chr1	203145009	203145009	A	T	upstream	.	203144842	203145042	MYBPH	203144942	-	MYBPH_1	-67	DPE	GGACA	203144959	203144964	0	.	.	0.000599042	.	.	.	rs2473325	.	.	.	.	.	.
chr1	203155870	203155870	A	T	UTR5	NM_001276:c.-119T>A	203155822	203156022	CHI3L1	203155922	-	CHI3L1_1	52	INR	CCACTCC	203155867	203155874	1	.	.	0.000399361	.	.	.	rs150116198	.	.	.	.	.	.
chr1	203155882	203155882	G	C	UTR5	NM_001276:c.-131C>G	203155822	203156022	CHI3L1	203155922	-	CHI3L1_1	40	INR	CCACTCC	203155867	203155874	0	.	.	0.785543	.	.	.	rs10916015	.	other	Asthma-related_traits\x2c_susceptibility_to\x2c_7	RCV000008580.2	MedGen:OMIM	C2677770:611960
chr1	203155885	203155885	G	A	UTR5	NM_001276:c.-134C>T	203155822	203156022	CHI3L1	203155922	-	CHI3L1_1	37	INR	CCACTCC	203155867	203155874	0	.	.	0.000599042	.	.	.	rs41307690	.	.	.	.	.	.
chr1	203155886	203155886	C	T	UTR5	NM_001276:c.-135G>A	203155822	203156022	CHI3L1	203155922	-	CHI3L1_1	36	INR	CCACTCC	203155867	203155874	0	.	.	0.00479233	.	.	.	rs11799363	.	.	.	.	.	.
chr1	203155998	203155998	G	A	upstream	.	203155822	203156022	CHI3L1	203155922	-	CHI3L1_1	-76	INR	CCACTCC	203155867	203155874	0	.	.	0.27516	.	.	.	rs6690695	.	.	.	.	.	.
chr1	203198835	203198835	C	T	UTR5	NM_003465:c.-71G>A,NM_001256125:c.-71G>A,NM_001270509:c.-71G>A	203198760	203198960	CHIT1	203198860	-	CHIT1_1	25	DPE	AGATG	203198913	203198918	0	.	.	0.0167732	0.0061	0	8.86e-05	rs541417764	.	.	.	.	.	.
chr1	203198841	203198841	G	A	UTR5	NM_003465:c.-77C>T,NM_001256125:c.-77C>T,NM_001270509:c.-77C>T	203198760	203198960	CHIT1	203198860	-	CHIT1_1	19	DPE	AGATG	203198913	203198918	0	.	.	0.000798722	0.0003	0	0	rs187892689	.	.	.	.	.	.
chr1	203198845	203198845	C	T	UTR5	NM_003465:c.-81G>A,NM_001256125:c.-81G>A,NM_001270509:c.-81G>A	203198760	203198960	CHIT1	203198860	-	CHIT1_1	15	DPE	AGATG	203198913	203198918	0	.	.	0.0207668	0.057	0	0.0402	rs201962087	.	.	.	.	.	.
chr1	203198889	203198889	G	A	upstream	.	203198760	203198960	CHIT1	203198860	-	CHIT1_1	-29	DPE	AGATG	203198913	203198918	0	.	.	0.00239617	0.0013	0	0	rs143831581	.	.	.	.	.	.
chr1	203198890	203198890	A	-	upstream	.	203198760	203198960	CHIT1	203198860	-	CHIT1_1	-30	DPE	AGATG	203198913	203198918	0	.	.	0.0205671	0.0253	0.0123	0.0109	rs563537481	.	.	.	.	.	.
chr1	203198890	203198890	A	G	upstream	.	203198760	203198960	CHIT1	203198860	-	CHIT1_1	-30	DPE	AGATG	203198913	203198918	0	.	.	0.0345447	0.0095	0	0.0001	rs531583910	.	.	.	.	.	.
chr1	203198939	203198939	A	G	upstream	.	203198760	203198960	CHIT1	203198860	-	CHIT1_1	-79	DPE	AGATG	203198913	203198918	0	.	.	0.101238	.	.	.	rs532379308	.	.	.	.	.	.
chr1	203274618	203274618	G	A	upstream	.	203274563	203274763	BTG2	203274663	+	BTG2_1	-45	DPE	GGACC	203274608	203274613	0	.	.	0.213458	.	.	.	rs2897055	.	.	.	.	.	.
chr1	203274700	203274700	C	T	UTR5	NM_006763:c.-35C>T	203274563	203274763	BTG2	203274663	+	BTG2_1	37	DPE	GGACC	203274608	203274613	0	.	.	0.000599042	6.6e-05	0	0	rs146550995	.	.	.	.	.	.
chr1	203698627	203698627	C	T	intronic	.	203698608	203698808	SNORA77	203698708	+	SNORA77_1	-81	#N/A	#N/A	#N/A	#N/A	#N/A	.	.	0.258786	.	.	.	rs2896990	.	.	.	.	.	.
chr1	203698673	203698673	A	-	intronic	.	203698608	203698808	SNORA77	203698708	+	SNORA77_1	-35	#N/A	#N/A	#N/A	#N/A	#N/A	.	.	0.336062	0.2093	0.2407	0.2011	rs16846702	.	.	.	.	.	.
chr1	203698673	203698674	AA	-	intronic	.	203698608	203698808	SNORA77	203698708	+	SNORA77_1	-35	#N/A	#N/A	#N/A	#N/A	#N/A	.	.	.	0.1134	0.1667	0.1366	rs4146965	.	.	.	.	.	.
chr1	203698674	203698674	A	-	intronic	.	203698608	203698808	SNORA77	203698708	+	SNORA77_1	-34	#N/A	#N/A	#N/A	#N/A	#N/A	.	.	.	.	.	.	rs3738381	.	.	.	.	.	.
chr1	203698688	203698688	A	G	intronic	.	203698608	203698808	SNORA77	203698708	+	SNORA77_1	-20	#N/A	#N/A	#N/A	#N/A	#N/A	.	.	0.00439297	0.0006	0	0.0003	rs115281082	.	.	.	.	.	.
chr1	203699716	203699716	C	T	ncRNA_exonic	.	203699604	203699804	LINC00260	203699704	+	LINC00260_1	12	DPE	GGATC	203699666	203699671	0	.	.	0.195088	.	.	.	rs73118072	.	.	.	.	.	.
chr1	203734231	203734231	T	G	upstream	.	203734183	203734383	LAX1	203734283	+	LAX1_1	-52	INR	CCATTCT	203734281	203734288	0	.	.	0.288139	.	.	.	rs563606766	.	.	.	.	.	.
chr1	203766618	203766618	G	T	intronic	.	203766550	203766750	ZBED6	203766650	+	ZBED6_1	-32	DPE	AGACA	203766637	203766642	0	.	.	0.0195687	0.016	0	0	rs7517754	.	.	.	.	.	.
chr1	203830627	203830627	C	T	upstream	.	203830612	203830812	SNRPE	203830712	+	SNRPE_1	-85	DPE	GGTTC	203830722	203830727	0	.	.	0.000399361	.	.	.	rs114198263	.	.	.	.	.	.
chr1	203830638	203830638	C	A	upstream	.	203830612	203830812	SNRPE	203830712	+	SNRPE_1	-74	DPE	GGTTC	203830722	203830727	0	.	.	0.00279553	.	.	.	rs565549479	.	.	.	.	.	.
[truncated: 34,494 more rows]

## Sheet: YRI
Chr.	Start	End	Ref	Variant	Func.refGene	Gene.refGene	GeneDetail.refGene	Promoter start	Promoter end	Gene	TSS	Strand	Promoter	Variant to TSS	Motif	Motif bases	Motif start	Motif end	Variant in motif	1000g2015aug_all	avsnp147
chr1	8926654	8926654	C	A	intronic	ENO1	.	8926549	8926749	MIR6728	8926649	-	MIR6728_1	-5	DPE	AGATG	8926654	8926659	+	0.0213658	rs7533721
chr1	16940165	16940165	C	G	upstream	NBPF1	.	16940000	16940200	NBPF1	16940100	-	NBPF1_1	-65	DPE	GGTTC	16940160	16940165	+	0.489617	rs2147037
chr1	24151858	24151858	C	T	exonic	HMGCL	.	24151849	24152049	HMGCL	24151949	-	HMGCL_1	91	BRE	GGACGCC	24151854	24151861	+	0.0091853	rs115611440
chr1	27709778	27709778	C	G	UTR5	CD164L2	NM_207397:c.-49G>C	27709723	27709923	CD164L2	27709823	-	CD164L2_1	45	DPE	GGACA	27709774	27709779	+	0.00798722	rs575464371
chr1	33547750	33547750	G	C	intronic	AZIN2	.	33547678	33547878	AZIN2	33547778	+	AZIN2_3	-28	DPE	GGTTC	33547749	33547754	+	0.013778	rs116730956
chr1	53686383	53686383	C	G	upstream	C1orf123	.	53686211	53686411	C1orf123	53686311	-	C1QTNF1_4	-72	BRE	GCGCGCC	53686376	53686383	+	0.797524	rs1679913
chr1	54483876	54483876	G	C	upstream	LDLRAD1	.	54483759	54483959	LDLRAD1	54483859	-	LDLRAD1_1	-17	DPE	GGACA	54483874	54483879	+	0.00519169	rs144690150
chr1	74663814	74663814	C	G	UTR5	LRRIQ3	NM_001105659:c.-14446G>C	74663795	74663995	FPGT-TNNI3K	74663895	+	FPGT-TNNI3K_1	-81	INR	CCACATC	74663810	74663817	+	0.444289	rs1412825
chr1	84944899	84944899	G	A	upstream	RPF1	.	84944819	84945019	RPF1	84944919	+	RPF1_1	-20	DPE	GGTTA	84944897	84944902	+	0.00119808	rs76269636
chr1	87099909	87099909	A	G	upstream	CLCA3P	.	87099858	87100058	CLCA3P	87099958	+	CLCA3P_1	-49	INR	TCAAATT	87099904	87099911	+	0.10643	rs12745600
chr1	116383842	116383842	A	T	upstream	NHLH2	.	116383647	116383847	NHLH2	116383747	-	NHLH2_2	-95	DPE	GGACA	116383839	116383844	+	0.0551118	rs59577930
chr1	153963215	153963215	G	A	upstream	RPS27	.	153963138	153963338	RPS27	153963238	+	RPS27_1	-23	TATA	TATATAAG	153963207	153963215	+	0.00579073	rs116366888
chr1	158390676	158390676	G	A	upstream	OR10K2	.	158390556	158390756	OR10K2	158390656	-	OR10K2_1	-20	DPE	AGACA	158390674	158390679	+	0.0163738	rs75720912
chr1	159796512	159796512	C	T	UTR5	SLAMF8	NM_020125:c.-177C>T	159796378	159796578	SLAMF8	159796478	+	SLAMF8_1	34	DPE	GGACA	159796508	159796513	+	0.0203674	rs2494511
chr1	161008803	161008803	G	T	upstream;downstream	TSTD1;USF1	.	161008674	161008874	TSTD1	161008774	-	TSTD1_1	-29	BRE	CCGCGCC	161008798	161008805	+	0.384385	rs3766382
chr1	161008803	161008803	G	A	upstream;downstream	TSTD1;USF1	.	161008674	161008874	TSTD1	161008774	-	TSTD1_1	-29	BRE	CCGCGCC	161008798	161008805	+	0.0071885	rs3766382
chr1	178310594	178310597	CTGT	-	intronic	RASAL2	.	178310505	178310705	RASAL2	178310605	+	RASAL2_2	-11	INR	CCAAACT	178310588	178310595	+	0.0782748	rs58814649
chr1	211307407	211307407	C	A	UTR5	KCNH1	NM_172362:c.-120G>T,NM_002238:c.-120G>T	211307357	211307557	KCNH1	211307457	-	KCNH1_1	50	DPE	GGATC	211307402	211307407	+	0.0377396	rs114497734
chr1	224544529	224544529	A	G	UTR5	CNIH4	NM_014184:c.-98A>G,NM_001277200:c.-98A>G,NM_001277197:c.-98A>G,NM_001277198:c.-98A>G,NM_001277199:c.-9103A>G	224544412	224544612	CNIH4	224544512	+	CNIH4_1	17	DPE	GGACC	224544526	224544531	+	0.731629	rs7517754
chr2	10262859	10262859	G	A	exonic	RRM2	.	10262762	10262962	RRM2	10262862	+	RRM2_2	-3	DPE	GGTCG	10262857	10262862	+	0.0407348	rs72542787
chr2	24307210	24307234	ACAGGGCAGGGCAGGGCAGGACAGG	-	UTR5	TP53I3	NM_004881:c.-14_-38delCCTGTCCTGCCCTGCCCTGCCCTGT	24307101	24307301	TP53I3	24307201	-	TP53I3_1	-9	DPE	GGACA	24307205	24307210	+	.	rs762702067
chr2	38978646	38978646	G	T	upstream	SRSF7	.	38978536	38978736	SRSF7	38978636	-	SRSF7_1	-10	DPE	GGTCA	38978644	38978649	+	0.00579073	rs73930959
chr2	38978646	38978646	G	A	upstream	SRSF7	.	38978536	38978736	SRSF7	38978636	-	SRSF7_1	-10	DPE	GGTCA	38978644	38978649	+	0.0299521	rs73930959
chr2	63816198	63816198	G	T	intronic	MDH1	.	63816184	63816384	MDH1	63816284	+	MDH1_2	-86	DPE	GGTTC	63816196	63816201	+	0.00299521	rs150391434
chr2	72374900	72374900	C	G	exonic	CYP26B1	.	72374891	72375091	CYP26B1	72374991	-	CYP26B1_1	91	DPE	GGACA	72374900	72374905	+	0.00279553	rs142156843
chr2	113670475	113670475	A	G	upstream	IL37	.	113670447	113670647	IL37	113670547	+	IL37_1	-72	DPE	AGACA	113670474	113670479	+	0.0780751	rs2708958
chr2	131674285	131674285	A	G	UTR5	ARHGEF4	NM_015320:c.-14246A>G	131674123	131674323	ARHGEF4	131674223	+	ARHGEF4_1	62	DPE	AGTCA	131674280	131674285	+	0.534545	rs3739127
chr2	132250447	132250447	C	T	ncRNA_exonic	LOC150776	.	132250285	132250485	LOC150776	132250385	+	LOC150776_1	62	BRE	GGGCGCC	132250440	132250447	+	0.0311502	rs116359028
chr2	202899375	202899375	G	A	exonic	FZD7	.	202899209	202899409	FZD7	202899309	+	FZD7_1	66	DPE	GGACC	202899375	202899380	+	0.0071885	rs61754568
chr2	207974875	207974875	A	G	intronic	KLF7	.	207974697	207974897	MIR2355	207974797	-	MIR2355_1	-78	DPE	AGACA	207974870	207974875	+	0.417133	rs2244918
chr2	211341349	211341349	C	T	UTR5	LANCL1	NM_006055:c.-229G>A	211341329	211341529	LANCL1	211341429	-	LANCL1_1	80	DPE	GGACA	211341345	211341350	+	0.480831	rs10932334
chr2	219206645	219206645	A	G	ncRNA_exonic	MIR6810	.	219206533	219206733	MIR6810	219206633	+	MIR6810_1	12	DPE	GGACA	219206642	219206647	+	0.0704872	rs62182086
chr2	219206646	219206646	C	T	ncRNA_exonic	MIR6810	.	219206533	219206733	MIR6810	219206633	+	MIR6810_1	13	DPE	GGACA	219206642	219206647	+	0.0139776	rs74718922
chr2	232070961	232070961	A	G	exonic	ARMC9	.	232070812	232071012	ARMC9	232070912	+	ARMC9_2	49	DPE	GGACA	232070956	232070961	+	0.00539137	rs61753914
chr2	234184464	234184464	G	C	ncRNA_exonic	SCARNA5	.	234184271	234184471	SCARNA5	234184371	+	SCARNA5_1	93	INR	TCACATT	234184464	234184471	+	0.0117812	rs114349660
chr3	9885615	9885615	G	C	exonic	RPUSD3	.	9885602	9885802	RPUSD3	9885702	-	RPUSD3_1	87	DPE	GGACA	9885613	9885618	+	0.0938498	rs2290306
chr3	15106809	15106809	G	A	UTR5	MRPS25	NM_022497:c.-108C>T	15106744	15106944	MRPS25	15106844	-	MRPS25_1	35	DPE	GGTTC	15106807	15106812	+	0.0225639	rs939549
chr3	15643220	15643220	G	C	UTR5	BTD,HACL1	NM_001281723:c.-8G>C;NM_001284415:c.-250C>G,NM_001284416:c.-250C>G,NM_012260:c.-250C>G,NM_001284413:c.-250C>G	15643151	15643351	BTD	15643251	+	BTD_2	-31	BRE	GCGCGCC	15643217	15643224	+	0.0121805	rs7626148
chr3	44803109	44803115	AAGACAG	-	UTR5	KIAA1143	NM_020696:c.-15_-21delCTGTCTT	44803108	44803308	KIF15	44803208	+	KIF15_1	-99	DPE	AGACA	44803109	44803114	+	0.712061	rs3082548
chr3	47018214	47018214	T	C	exonic	CCDC12	.	47018157	47018357	CCDC12	47018257	-	CCDC12_2	43	DPE	AGTTG	47018210	47018215	+	0.940296	rs936181
chr3	48488539	48488539	C	-	UTR5	ATRIP	NM_001271023:c.-2936del-	48488396	48488596	ATRIP	48488496	+	ATRIP_2	43	BRE	CCGCGCC	48488538	48488545	+	0.000599042	rs555951256
chr3	56591178	56591178	A	G	upstream	CCDC66	.	56591083	56591283	CCDC66	56591183	+	CCDC66_1	-5	INR	CTATATC	56591175	56591182	+	0.191294	rs73079891
chr3	120461576	120461576	T	C	UTR5	GTF2E1	NM_005513:c.-7824T>C	120461457	120461657	GTF2E1	120461557	+	GTF2E1_1	19	DPE	GGTTC	120461573	120461578	+	0.200879	rs7647895
chr3	122880582	122880582	C	A	intronic	PDIA5	.	122880540	122880740	MIR7110	122880640	+	MIR7110_1	-58	DPE	AGACC	122880578	122880583	+	0.0105831	rs76082256
chr3	124449148	124449148	G	A	upstream	UMPS	.	124449112	124449312	UMPS	124449212	+	UMPS_1	-64	DPE	GGTTC	124449147	124449152	+	0.176118	rs2279197
chr3	158289035	158289035	T	A	UTR5	MLF1	NM_001130157:c.-21216T>A,NM_001130156:c.-21216T>A,NM_001195434:c.-21216T>A,NM_001195433:c.-21216T>A,NM_001195432:c.-11589T>A,NM_022443:c.-55T>A	158288852	158289052	MLF1	158288952	+	MLF1_1	83	DPE	AGTTA	158289032	158289037	+	0.196086	rs3817373
chr3	158390395	158390395	A	T	UTR5	LXN	NM_020169:c.-128T>A	158390382	158390582	LXN	158390482	-	LXN_1	87	DPE	AGTCA	158390390	158390395	+	0.409145	rs9841
chr3	169899456	169899456	T	-	intronic	PHC3	.	169899437	169899637	PHC3	169899537	-	PHC3_1	81	DPE	AGTTA	169899456	169899461	+	0.00838658	rs568156751
chr3	183823059	183823059	C	G	exonic	HTR3E	.	183822866	183823066	HTR3E-AS1	183822966	-	HTR3E-AS1_1	-93	DPE	GGACA	183823055	183823060	+	0.00479233	rs144686527
chr3	186502527	186502527	C	T	intronic	EIF4A2	.	186502484	186502684	SNORD2	186502584	+	SNORD2_1	-57	DPE	AGACA	186502523	186502528	+	0.0061901	rs77070252
chr3	187086082	187086085	CAGA	-	upstream	RTP4	.	187086067	187086267	RTP4	187086167	+	RTP4_1	-85	DPE	AGACA	187086082	187086087	+	0.694888	rs3029886
chr3	193711940	193711940	A	G	ncRNA_exonic	DPPA2P3	.	193711927	193712127	DPPA2P3	193712027	-	DPPA2P3_1	87	INR	TCACACT	193711935	193711942	+	0.772364	rs6444762
chr4	124375	124375	T	G	UTR5	ZNF718	NM_001289930:c.-30324T>G	124257	124457	ZNF718	124357	+	ZNF718_1	18	DPE	GGATC	124371	124376	+	0.192292	rs3747693
chr4	331666	331666	G	C	UTR5	ZNF141	NM_003441:c.-107G>C	331495	331695	ZNF141	331595	+	ZNF141_2	71	DPE	AGTTG	331661	331666	+	0.427117	rs3749521
[truncated: 11,122 more rows]

## Sheet: ESN
Chr.	Start	End	Ref	Variant	Func.refGene	GeneDetail.refGene	Promoter start	Promoter end	Gene	TSS	Strand	Promoter	Variant to TSS	Motif	Motif bases	Motif start	Motif end	Variant in motif	1000g2015aug_all	avsnp147
[truncated: 7,669 more rows]

[truncated: 10 more sheets: STU, BEB, TSI, CLM, CHS, CDX, FIN, GBR, JPT, KHV]
