# Supplementary material for: Highly diversified core promoters in the human genome and their effects on gene expression and disease predisposition
Source: BMC Genomics. 2020 Nov 30;21:842. doi: 10.1186/s12864-020-07222-5 (PMC7706239; doi:10.1186/s12864-020-07222-5)
Supplement: Supplementary file 3 — S3. Variant distribution between whole genome and core promoter [file 12864_2020_7222_MOESM3_ESM.xlsx]

## Sheet: Sheet1
Supplementary table 3. Variant distribution between whole genome and core promoter region
Continent	Population	Variant classification	Whole genome (%)	Core Promoter (%)	P value
Africa	ACB	Private to population	20	2	2.88415e-134
		Private to Continent	10	3
		Shared across continent	35	39
		Shared across all continents	35	56
	ASW	Private to population	10	4	2.24685e-123
		Private to Continent	20	2
		Shared across continent	30	47
		Shared across all continents	40	47
	ESN	Private to population	27	17	1.71878e-20
		Private to Continent	3	6
		Shared across continent	35	40
		Shared across all continents	35	37
	GWD	Private to population	25	15	2.20459e-65
		Private to Continent	15	5
		Shared across continent	32	35
		Shared across all continents	28	45
	LWK	Private to population	17	1	7.97373e-153
		Private to Continent	13	2
		Shared across continent	35	49
		Shared across all continents	35	48
	MSL	Private to population	27	3	6.34986e-178
		Private to Continent	13	4
		Shared across continent	30	47
		Shared across all continents	30	46
	YRI	Private to population	27	8	4.24978e-74
		Private to Continent	3	2
		Shared across continent	35	43
		Shared across all continents	35	47
America	CLM	Private to population	10	1	1.49619e-55
		Private to Continent	2	1
		Shared across continent	36	49
		Shared across all continents	52	49
	PEL	Private to population	12	48	1.35741e-207
		Private to Continent	3	2
		Shared across continent	25	26
		Shared across all continents	60	24
	PUR	Private to population	10	10	0.905726
		Private to Continent	1	1
		Shared across continent	48	47
		Shared across all continents	41	42
East Asia	CDX	Private to population	12	32	4.29638e-174
		Private to Continent	12	10
		Shared across continent	12	30
		Shared across all continents	64	28
	CHB	Private to population	12	15	4.58948e-146
		Private to Continent	12	8
		Shared across continent	12	42
		Shared across all continents	64	35
	CHS	Private to population	12	15	4.58948e-146
		Private to Continent	12	10
		Shared across continent	12	45
		Shared across all continents	64	30
	JPT	Private to population	15	48	2.80079e-237
		Private to Continent	10	7
		Shared across continent	10	22
		Shared across all continents	65	23
	KHV	Private to population	12	25	2.18648e-158
		Private to Continent	12	10
		Shared across continent	12	35
		Shared across all continents	64	30
Europe	CEU	Private to population	5	3	1.33258e-98
		Private to Continent	10	5
		Shared across continent	20	48
		Shared across all continents	65	44
	FIN	Private to population	10	7	2.64823e-79
		Private to Continent	5	3
		Shared across continent	20	45
		Shared across all continents	65	45
	GBR	Private to population	5	2	1.59838e-85
		Private to Continent	8	9
		Shared across continent	22	47
		Shared across all continents	65	42
	IBS	Private to population	13	8	6.62951e-78
		Private to Continent	2	3
		Shared across continent	20	44
		Shared across all continents	65	45
	TSI	Private to population	15	15	1.02376e-86
		Private to Continent	2	5
		Shared across continent	18	40
		Shared across all continents	65	40
South Asia	BEB	Private to population	10	8	2.47459e-52
		Private to Continent	10	2
		Shared across continent	30	46
		Shared across all continents	50	44
	GIH	Private to population	11	9	1.52474e-103
		Private to Continent	9	0
		Shared across continent	23	46
		Shared across all continents	57	45
	ITU	Private to population	12	8	2.30894e-40
		Private to Continent	8	5
		Shared across continent	27	45
		Shared across all continents	53	42
	PJL	Private to population	11	8	6.79712e-39
		Private to Continent	10	4
		Shared across continent	30	46
		Shared across all continents	49	42
	STU	Private to population	13	9	6.16203e-46
		Private to Continent	7	4
		Shared across continent	25	44
		Shared across all continents	55	43
