# Supplementary material for: Highly diversified core promoters in the human genome and their effects on gene expression and disease predisposition
Source: BMC Genomics. 2020 Nov 30;21:842. doi: 10.1186/s12864-020-07222-5 (PMC7706239; doi:10.1186/s12864-020-07222-5)
Supplement: Supplementary file 4 — S4. Population-common and population-specific variants [file 12864_2020_7222_MOESM4_ESM.xlsx]

## Sheet: Sheet1
Supplementary table 4. Population-common and population-specific variants
Continental	Population	Total cases	Most common variants*	In actual cases	Private to a population
AFIRICA	MSL	97	78	85	12
	YRI	110	55	109	6
	GWD	120	18	111	5
	LWK	102	54	99	4
	ESN	111	13	99	2
EAST ASIA	CDX	109	27	100	19
	CHB	108	56	106	15
	CHS	112	19	108	6
	KHV	103	3	33	1
	JPT	104	3	49	-
SOUTH ASIA	BEB	103	93	86	17
	STU	109	21	102	6
	PJL	108	16	96	5
	ITU	112	20	98	1
	GIH	109	6	104	-
AMERICA	ASW	68	17	64	4
	ACB	98	47	94	3
	PUR	107	7	102	-
	PEL	92	8	79	-
	CLM	104	4	83	-
EUROPE	IBS	108	53	107	4
	GBR	102	2	78	-
	FIN	104	3	99	-
	TSI	111	14	106	-
	CEU	102	27	97	-
	Average	104.52	26.56	91.76
*the variants shared in the highest number of cases in each population.
