# Supplementary material for: Highly diversified core promoters in the human genome and their effects on gene expression and disease predisposition
Source: BMC Genomics. 2020 Nov 30;21:842. doi: 10.1186/s12864-020-07222-5 (PMC7706239; doi:10.1186/s12864-020-07222-5)
Supplement: Supplementary file 5 — S5. Simple repeats identified in core promoter region [file 12864_2020_7222_MOESM5_ESM.xlsx]

## Sheet: Sheet1
Supplementary table 5. Simple repeats identified in core promoter region
Ref	Alt	Repeat class/family	Matching repeat	Gene	TSS	Strand	Promoter	Distance from TSS	Motif	Motif seq	In motif	esp6500siv2_all	1000g2015aug_all	avsnp147
ACB
-	TTTTTTTTTTTTTTTTTT	Simple repeat	(T)n	MCTP2	94841429	+	MCTP2_1	-48	DPE	AGTCA	-	-	-	-
ACACACACACACACACACACAC	-	Simple repeat	(AC)n	OVGP1	111970399	-	OVGP1_1	-35	DPE	GGACA	-	-	-	-
ACACACACACACACACACACACAC	-	Simple repeat	(AC)n	OVGP1	111970399	-	OVGP1_1	-33	DPE	GGACA	-	-	-	rs564618277
GTGTGTGTGTGTGTGTGT	-	Simple repeat	(GT)n	SCGB2B2	35085490	-	SCGB2B2_1	-68	DPE	GGATG	-	-	-	-
GTGTGTGTGTGTGTGTGTGT	-	Simple repeat	(GT)n	MIR558	32757219	+	MIR558_1	-17	INR	CTAGACT	-	-	-	rs138437601
ASW
-	TGTGTGTGTGTGTGTGT	Simple repeat	(TG)n	MIR558	32757219	+	MIR558_1	19	INR	CTAGACT	-	-	-	-
-	TGTGTGTGTGTGTGTGTGT	Simple repeat	(TG)n	MIR558	32757219	+	MIR558_1	19	INR	CTAGACT	-	-	-	-
-	TTCTTCTTCTTCTTCTTCTTC	Simple repeat	(TTC)n	VNN2	133079147	-	VNN2_1	8	DPE	AGTTA	-	-	-	-
-	TTCTTCTTCTTCTTCTTCTTCTTC	Simple repeat	(TTC)n	VNN2	133079147	-	VNN2_1	8	DPE	AGTTA	-	-	-	-
AAAAAAAAAAAAAAAAA	-	Simple repeat	(A)n	TAAR5	132910877	-	TAAR5_1	-5	DPE	AGACA	-	-	-	-
ACACACACACACACACACACAC	-	Simple repeat	(AC)n	OVGP1	111970399	-	OVGP1_1	-35	DPE	GGACA	-	-	-	-
ACACACACACACACACACACACAC	-	Simple repeat	(AC)n	OVGP1	111970399	-	OVGP1_1	-33	DPE	GGACA	-	-	-	rs564618277
ACACACACACACACACACACACAC	-	Simple repeat	(AC)n	LIMD1	45636322	+	LIMD1_1	-29	DPE	GGACA	-	-	-	-
ACACACACACACACACACACACACAC	-	Simple repeat	(AC)n	LIMD1	45636322	+	LIMD1_1	-31	DPE	GGACA	-	-	-	-
ACACACACACACACACACACACACACACACACACACACACACACAC	-	Simple repeat	(AC)n	LIMD1	45636322	+	LIMD1_1	-51	DPE	GGACA	-	-	-	-
GTGTGTGTGTGTGTGTGTGT	-	Simple repeat	(GT)n	MIR558	32757219	+	MIR558_1	-17	INR	CTAGACT	-	-	-	rs138437601
CGGCGGCGGATCCTTTAAAAAATGGCGGCGACGCGCGGCTGAGGGGACTGGGGCAGCGGTGGCGGCGGCAGCGCAGTCCG	-	Satellite/centr	SST1	LOC101926935	25834657	-	LOC101926935_1	-84	-	-	-	-	-	-
BEB
GCAGCAGCAGCAGCAGCA	-	Simple repeat	(GCA)n	FAM157C	90168671	+	FAM157C_1	24	INR	TCACTTC	-	-	-	-
CDX
-	GTGTGTGTGTGTGTGTGT	Simple repeat	(GT)n	IFNAR1	34697213	+	IFNAR1_1	-16	DPE	GGACG	-	-	-	rs55884088
-	GTGTGTGTGTGTGTGTGTGT	Simple repeat	(GT)n	IFNAR1	34697213	+	IFNAR1_1	-16	DPE	GGACG	-	-	0.114617	rs145550964
-	GTGTGTGTGTGTGTGTGTGTGT	Simple repeat	(GT)n	IFNAR1	34697213	+	IFNAR1_1	-16	DPE	GGACG	-	-	-	-
ACACACACACACACACACAC	-	Simple repeat	(AC)n	LIMD1	45636322	+	LIMD1_1	-25	DPE	GGACA	-	-	-	-
ACACACACACACACACACACAC	-	Simple repeat	(AC)n	LIMD1	45636322	+	LIMD1_1	-27	DPE	GGACA	-	-	-	-
ACACACACACACACACACACACAC	-	Simple repeat	(AC)n	LIMD1	45636322	+	LIMD1_1	-29	DPE	GGACA	-	-	-	-
ACACACACACACACACACACACACAC	-	Simple repeat	(AC)n	LIMD1	45636322	+	LIMD1_1	-31	DPE	GGACA	-	-	-	-
ACACACACACACACACACACACACACACACACACACACACACACAC	-	Simple repeat	(AC)n	LIMD1	45636322	+	LIMD1_1	-51	DPE	GGACA	-	-	-	-
CACATTTCCGGTGCCCGGTGTCCACATTTCCGGCGTCCCGTGTCCACATTTCCGGTGCCCGG	-	Simple repeat	(TCCGGTG)n	FRMD1	168476546	-	FRMD1_1	8	INR	CCACATT	+	-	-	-
CCACATTTCCGGTGCCCGGTGTCCACATTTCCGGCGTCCCGTGTCCACATTTCCGGTGCCCGG	-	Simple repeat	(TCCGGTG)n	FRMD1	168476546	-	FRMD1_1	9	INR	CCACATT	+	-	-	-
CCCCAACCCCAGCCGCATCCCCTGCCCCAGCCCCCACCTCAGCCCCAA	-	Simple repeat	(CCCCAG)n	KLHDC7B	50986461	+	KLHDC7B_1	-32	DPE	GGTCA	-	-	-	rs758283899
CHB
-	CTCTCTCTCTCTCTCTCT	Simple repeat	(CT)n	PRRX1	170633312	+	PRRX1_1	-81	DPE	GGATC	-	-	-	-
-	CTCTCTCTCTCTCTCTCTCT	Simple repeat	(CT)n	PRRX1	170633312	+	PRRX1_1	-81	DPE	GGATC	-	-	-	-
-	CTCTCTCTCTCTCTCTCTCTCT	Simple repeat	(CT)n	PRRX1	170633312	+	PRRX1_1	-81	DPE	GGATC	-	-	-	-
-	GCGGCAGCAGCAGCAGCAGCA	Simple repeat	(GCA)n	FAM157C	90168671	+	FAM157C_1	23	INR	TCACTTC	-	-	-	-
-	GTGTGTGTGTGTGTGTGT	Simple repeat	(GT)n	IFNAR1	34697213	+	IFNAR1_1	-16	DPE	GGACG	-	-	-	rs55884088
-	GTGTGTGTGTGTGTGTGTGT	Simple repeat	(GT)n	IFNAR1	34697213	+	IFNAR1_1	-16	DPE	GGACG	-	-	0.114617	rs145550964
-	GTGTGTGTGTGTGTGTGTGTGT	Simple repeat	(GT)n	IFNAR1	34697213	+	IFNAR1_1	-16	DPE	GGACG	-	-	-	-
ACACACACACACACACACACAC	-	Simple repeat	(AC)n	LIMD1	45636322	+	LIMD1_1	-27	DPE	GGACA	-	-	-	-
ACACACACACACACACACACACAC	-	Simple repeat	(AC)n	LIMD1	45636322	+	LIMD1_1	-29	DPE	GGACA	-	-	-	-
ACACACACACACACACACACACACAC	-	Simple repeat	(AC)n	LIMD1	45636322	+	LIMD1_1	-31	DPE	GGACA	-	-	-	-
ACACACACACACACACACACACACACACACACACACACACACACAC	-	Simple repeat	(AC)n	LIMD1	45636322	+	LIMD1_1	-51	DPE	GGACA	-	-	-	-
GTGTGTGTGTGTGTGTGT	-	Simple repeat	(GT)n	SCGB2B2	35085490	-	SCGB2B2_1	-68	DPE	GGATG	-	-	-	-
ATATCTCTGCACTGATCACTTAGGTGATGTAACACTTTTATAAGCACTGCCTACAGGGAATTTCGACAAATCTCTGCACTGATCACCTAGGTGATGTAACTCTTGTCTACCCTCTGCCTACAGGGGGCGTTGTGAA	-	Satellite	BSR/Beta	ROCK1P1	109064	+	ROCK1P1_1	-44	-	-	-	-	-	-
CHS
-	CTCTCTCTCTCTCTCTCT	Simple repeat	(CT)n	PRRX1	170633312	+	PRRX1_1	-81	DPE	GGATC	-	-	-	-
-	CTCTCTCTCTCTCTCTCTCT	Simple repeat	(CT)n	PRRX1	170633312	+	PRRX1_1	-81	DPE	GGATC	-	-	-	-
-	GTGTGTGTGTGTGTGTGT	Simple repeat	(GT)n	IFNAR1	34697213	+	IFNAR1_1	-16	DPE	GGACG	-	-	-	rs55884088
-	GTGTGTGTGTGTGTGTGTGT	Simple repeat	(GT)n	IFNAR1	34697213	+	IFNAR1_1	-16	DPE	GGACG	-	-	0.114617	rs145550964
-	GTGTGTGTGTGTGTGTGTGTGT	Simple repeat	(GT)n	IFNAR1	34697213	+	IFNAR1_1	-16	DPE	GGACG	-	-	-	-
-	GTGTGTGTGTGTGTGTGTGTGTGT	Simple repeat	(GT)n	IFNAR1	34697213	+	IFNAR1_1	-16	DPE	GGACG	-	-	-	-
ACACACACACACACACACACACAC	-	Simple repeat	(AC)n	LIMD1	45636322	+	LIMD1_1	-27	DPE	GGACA	-	-	-	-
ACACACACACACACACACACACACAC	-	Simple repeat	(AC)n	LIMD1	45636322	+	LIMD1_1	-29	DPE	GGACA	-	-	-	-
ACACACACACACACACACACACACACACACACACACACACACAC	-	Simple repeat	(AC)n	LIMD1	45636322	+	LIMD1_1	-47	DPE	GGACA	-	-	-	-
ACACACACACACACACACACACACACACACACACACACACACACAC	-	Simple repeat	(AC)n	LIMD1	45636322	+	LIMD1_1	-49	DPE	GGACA	-	-	-	-
ACACACACACACACACACACACACACACACACACACACACACACACAC	-	Simple repeat	(AC)n	LIMD1	45636322	+	LIMD1_1	-51	DPE	GGACA	-	-	-	-
GTGTGTGTGTGTGTGTGT	-	Simple repeat	(GT)n	SCGB2B2	35085490	-	SCGB2B2_1	-68	DPE	GGATG	-	-	-	-
CEU
-	GTGTGTGTGTGTGTGTGT	Simple repeat	(GT)n	IFNAR1	34697213	+	IFNAR1_1	-16	DPE	GGACG	-	-	-	rs55884088
-	GTGTGTGTGTGTGTGTGTGT	Simple repeat	(GT)n	IFNAR1	34697213	+	IFNAR1_1	-16	DPE	GGACG	-	-	0.114617	rs145550964
ACACACACACACACACACACAC	-	Simple repeat	(AC)n	LIMD1	45636322	+	LIMD1_1	-45	DPE	GGACA	-	-	-	-
ACACACACACACACACACACACAC	-	Simple repeat	(AC)n	LIMD1	45636322	+	LIMD1_1	-47	DPE	GGACA	-	-	-	-
ACACACACACACACACACACACACAC	-	Simple repeat	(AC)n	LIMD1	45636322	+	LIMD1_1	-49	DPE	GGACA	-	-	-	-
ACACACACACACACACACACACACACAC	-	Simple repeat	(AC)n	LIMD1	45636322	+	LIMD1_1	-51	DPE	GGACA	-	-	-	-
CTTCTTCTTCTTCTTCTTC	-	Simple repeat	(CTT)n	VNN2	133079147	-	VNN2_1	-13	DPE	AGTTA	-	-	-	rs369269451
CLM
-	GTGTGTGTGTGTGTGTGT	Simple repeat	(GT)n	MIR558	32757219	+	MIR558_1	-18	INR	CTAGACT	-	-	-	-
CCCCAACCCCAGCCGCATCCCCTGCCCCAGCCCCCACCTCAGCCCCAA	-	Simple repeat	(CCCCAG)n	KLHDC7B	50986461	+	KLHDC7B_1	-32	DPE	GGTCA	-	-	-	rs758283899
ESN
-	GTGTGTGTGTGTGTGTGT	Simple repeat	(GT)n	IFNAR1	34697213	+	IFNAR1_1	-16	DPE	GGACG	-	-	-	rs55884088
-	GTGTGTGTGTGTGTGTGTGTGT	Simple repeat	(GT)n	IFNAR1	34697213	+	IFNAR1_1	-16	DPE	GGACG	-	-	-	-
-	TGTGTGTGTGTGTGTGTGT	Simple repeat	(TG)n	MIR558	32757219	+	MIR558_1	19	INR	CTAGACT	-	-	-	-
-	TTCTTCTTCTTCTTCTTCTTCTTC	Simple repeat	(TTC)n	VNN2	133079147	-	VNN2_1	8	DPE	AGTTA	-	-	-	-
-	TTCTTCTTCTTCTTCTTCTTCTTCTTC	Simple repeat	(TTC)n	VNN2	133079147	-	VNN2_1	8	DPE	AGTTA	-	-	-	-
ACACACACACACACACACACAC	-	Simple repeat	(AC)n	OVGP1	111970399	-	OVGP1_1	-37	DPE	GGACA	-	-	-	-
ACACACACACACACACACACAC	-	Simple repeat	(AC)n	LIMD1	45636322	+	LIMD1_1	-47	DPE	GGACA	-	-	-	-
ACACACACACACACACACACACAC	-	Simple repeat	(AC)n	OVGP1	111970399	-	OVGP1_1	-35	DPE	GGACA	-	-	-	-
ACACACACACACACACACACACAC	-	Simple repeat	(AC)n	LIMD1	45636322	+	LIMD1_1	-49	DPE	GGACA	-	-	-	-
ACACACACACACACACACACACACAC	-	Simple repeat	(AC)n	OVGP1	111970399	-	OVGP1_1	-33	DPE	GGACA	-	-	-	-
ACACACACACACACACACACACACAC	-	Simple repeat	(AC)n	LIMD1	45636322	+	LIMD1_1	-51	DPE	GGACA	-	-	-	-
AGCAGCAGCAGCAGCAGCAGC	-	Simple repeat	(AGC)n	TCF4	53253350	-	TCF4_9	-47	INR	CCATTTC	-	-	-	-
AGCAGCAGCAGCAGCAGCAGCAGCAGCAGC	-	Simple repeat	(AGC)n	TCF4	53253350	-	TCF4_9	-38	INR	CCATTTC	-	-	-	-
AGCAGCAGCAGCAGCAGCAGCAGCAGCAGCAGC	-	Simple repeat	(AGC)n	TCF4	53253350	-	TCF4_9	-35	INR	CCATTTC	-	-	-	-
CCCCAACCCCAGCCGCATCCCCTGCCCCAGCCCCCACCTCAGCCCCAA	-	Simple repeat	(CCCCAG)n	KLHDC7B	50986461	+	KLHDC7B_1	-32	DPE	GGTCA	-	-	-	rs758283899
CTTCTTCTTCTTCTTCTTC	-	Simple repeat	(CTT)n	VNN2	133079147	-	VNN2_1	-13	DPE	AGTTA	-	-	-	rs369269451
GTGTGTGTGTGTGTGTGT	-	Simple repeat	(GT)n	SCGB2B2	35085490	-	SCGB2B2_1	-68	DPE	GGATG	-	-	-	-
GTGTGTGTGTGTGTGTGTGT	-	Simple repeat	(GT)n	MIR558	32757219	+	MIR558_1	-17	INR	CTAGACT	-	-	-	rs138437601
GGGGCTCGGGGGTGGGGCCGGGTCTCGGGGGCGGGGCCTAGCTCGGTCTGCGGGGGCTCGGGGGTGGGGCCGGGTCTCGGGGGTGGAGCC	-	Low complexity	G-rich	ECI2	4135831	-	ECI2_2	12	DPE	GGACA	-	-	-	-
FIN
CCCCAACCCCAGCCGCATCCCCTGCCCCAGCCCCCACCTCAGCCCCAA	-	Simple repeat	(CCCCAG)n	KLHDC7B	50986461	+	KLHDC7B_1	-32	DPE	GGTCA	-	-	-	rs758283899
GBR
-
GIH
-	GCAGCAGCAGCAGCAGCAGCA	Simple repeat	(GCA)n	FAM157C	90168671	+	FAM157C_1	41	INR	TCACTTC	-	-	-	-
-	GCAGCAGCAGCAGCAGCAGCAGCAGCAGCA	Simple repeat	(GCA)n	FAM157C	90168671	+	FAM157C_1	41	INR	TCACTTC	-	-	-	-
-	GTGTGTGTGTGTGTGTGTGT	Simple repeat	(GT)n	IFNAR1	34697213	+	IFNAR1_1	-16	DPE	GGACG	-	-	0.114617	rs145550964
AAAAAAAAAAAAAAAAAAAAAAAA	-	Simple repeat	(A)n	CCT5	10250032	+	CCT5_1	-22	DPE	AGTCA	-	-	-	-
CCCCAACCCCAGCCGCATCCCCTGCCCCAGCCCCCACCTCAGCCCCAA	-	Simple repeat	(CCCCAG)n	KLHDC7B	50986461	+	KLHDC7B_1	-32	DPE	GGTCA	-	-	-	rs758283899
CTTCTTCTTCTTCTTCTTC	-	Simple repeat	(CTT)n	VNN2	133079147	-	VNN2_1	-13	DPE	AGTTA	-	-	-	rs369269451
GCAGCAGCAGCAGCAGCA	-	Simple repeat	(GCA)n	FAM157C	90168671	+	FAM157C_1	24	INR	TCACTTC	-	-	-	-
GWD
-	CGCCGCCGCCGCCGCCGCCGCCA	Simple repeat	(CGC)n	POLRMT	633568	-	POLRMT_1	38	BRE	CCGCGCC	-	-	-	rs769743605
-	GCAGCAGCAGCAGCAGCAGCAGCA	Simple repeat	(GCA)n	FAM157C	90168671	+	FAM157C_1	41	INR	TCACTTC	-	-	-	-
-	GGCGGCGGCGGCGGCGGC	Simple repeat	(GGC)n	CCT6P3	64498731	+	CCT6P3_1	3	DPE	GGTCC	-	-	-	-
ACACACACACACACACACACACAC	-	Simple repeat	(AC)n	OVGP1	111970399	-	OVGP1_1	-35	DPE	GGACA	-	-	-	-
ACACACACACACACACACACACAC	-	Simple repeat	(AC)n	LIMD1	45636322	+	LIMD1_1	-47	DPE	GGACA	-	-	-	-
ACACACACACACACACACACACACAC	-	Simple repeat	(AC)n	OVGP1	111970399	-	OVGP1_1	-33	DPE	GGACA	-	-	-	-
ACACACACACACACACACACACACACAC	-	Simple repeat	(AC)n	LIMD1	45636322	+	LIMD1_1	-51	DPE	GGACA	-	-	-	-
CCCCAACCCCAGCCGCATCCCCTGCCCCAGCCCCCACCTCAGCCCCAA	-	Simple repeat	(CCCCAG)n	KLHDC7B	50986461	+	KLHDC7B_1	-32	DPE	GGTCA	-	-	-	rs758283899
CTTCTTCTTCTTCTTCTTC	-	Simple repeat	(CTT)n	VNN2	133079147	-	VNN2_1	-13	DPE	AGTTA	-	-	-	rs369269451
GAGAGAGAGAGAGAGAGAGAGAGAGA	-	Simple repeat	(GA)n	FLI1	128563810	+	FLI1_2	27	DPE	GGACC	-	-	-	rs57930585
GCAGCAGCAGCAGCAGCA	-	Simple repeat	(GCA)n	FAM157C	90168671	+	FAM157C_1	24	INR	TCACTTC	-	-	-	-
GGGGCTCGGGGGTGGGGCCGGGTCTCGGGGGCGGGGCCTAGCTCGGTCTGCGGGGGCTCGGGGGTGGGGCCGGGTCTCGGGGGTGGAGCC	-	Low complexity	G-rich	ECI2	4135831	-	ECI2_2	12	DPE	GGACA	-	-	-	-
IBS
-	GTGAGTGAGTGAGTGAGTGAGTGT	Simple repeat	(GTGA)n	KRTAP1.2	45971388	-	KRTAP1.2_1	8	DPE	GGACA	-	-	0.000798722	rs6147532
-	GTGTGTGTGTGTGTGTGT	Simple repeat	(GT)n	IFNAR1	34697213	+	IFNAR1_1	-16	DPE	GGACG	-	-	-	rs55884088
-	GTGTGTGTGTGTGTGTGTGT	Simple repeat	(GT)n	IFNAR1	34697213	+	IFNAR1_1	-16	DPE	GGACG	-	-	0.114617	rs145550964
CTTCTTCTTCTTCTTCTTC	-	Simple repeat	(CTT)n	VNN2	133079147	-	VNN2_1	-13	DPE	AGTTA	-	-	-	rs369269451
GTGTGTGTGTGTGTGTGT	-	Simple repeat	(GT)n	SCGB2B2	35085490	-	SCGB2B2_1	-68	DPE	GGATG	-	-	-	-
ITU
-	AAGAAAAAGAGCAAAGATAAGAAGAGAAAAAGAGAAGA	Low complexity	GA-rich	FRG1DP	29612047	+	FRG1DP_1	55	DPE	GGTCA	-	-	-	-
-	CCGCTGCCGCTGCTACCGCTGCCGCTGCTA	Simple repeat	(CCGCTG)n	MIR137	98511727	-	MIR137_1	-6	DPE	AGTCA	-	0.226	-	rs778456539
-	CTCTCTCTCTCTCTCTCT	Simple repeat	(CT)n	PRRX1	170633312	+	PRRX1_1	-83	DPE	GGATC	-	-	-	-
-	CTCTCTCTCTCTCTCTCTCT	Simple repeat	(CT)n	PRRX1	170633312	+	PRRX1_1	-83	DPE	GGATC	-	-	-	-
-	CTCTCTCTCTCTCTCTCTCTCT	Simple repeat	(CT)n	PRRX1	170633312	+	PRRX1_1	-83	DPE	GGATC	-	-	-	-
-	TGTGTGTGTGTGTGTGT	Simple repeat	(TG)n	MIR558	32757219	+	MIR558_1	19	INR	CTAGACT	-	-	-	-
AAGAGAGAGAGAGAGAGAGAG	-	Simple repeat	(AG)n	LOC730100	51259738	+	LOC730100_1	-90	INR	CTAGACC	-	-	-	-
ACACACACACACACACACACACAC	-	Simple repeat	(AC)n	LIMD1	45636322	+	LIMD1_1	-47	DPE	GGACA	-	-	-	-
ACACACACACACACACACACACACAC	-	Simple repeat	(AC)n	LIMD1	45636322	+	LIMD1_1	-49	DPE	GGACA	-	-	-	-
ACACACACACACACACACACACACACAC	-	Simple repeat	(AC)n	LIMD1	45636322	+	LIMD1_1	-51	DPE	GGACA	-	-	-	-
AGCAGCAGCAGCAGCAGCAGCAGCAGCAGC	-	Simple repeat	(AGC)n	TCF4	53253350	-	TCF4_9	-44	INR	CCATTTC	-	-	-	-
AGCAGCAGCAGCAGCAGCAGCAGCAGCAGCAGCAGCAGC	-	Simple repeat	(AGC)n	TCF4	53253350	-	TCF4_9	-35	INR	CCATTTC	-	-	-	rs746872826
JPT
-
KHV
GCAGCAGCAGCAGCAGCA	-	Simple repeat	(GCA)n	FAM157C	90168671	+	FAM157C_1	24	INR	TCACTTC	-	-	-	-
LWK
AAAAAAAAAAAAAAAAA	-	Simple repeat	(A)n	TAAR5	132910877	-	TAAR5_1	-5	DPE	AGACA	-	-	-	-
ACACACACACACACACACAC	-	Simple repeat	(AC)n	LIMD1	45636322	+	LIMD1_1	-35	DPE	GGACA	-	-	-	-
ACACACACACACACACACACACAC	-	Simple repeat	(AC)n	LIMD1	45636322	+	LIMD1_1	-39	DPE	GGACA	-	-	-	-
ACACACACACACACACACACACACAC	-	Simple repeat	(AC)n	LIMD1	45636322	+	LIMD1_1	-41	DPE	GGACA	-	-	-	-
ACACACACACACACACACACACACACAC	-	Simple repeat	(AC)n	LIMD1	45636322	+	LIMD1_1	-43	DPE	GGACA	-	-	-	-
ACACACACACACACACACACACACACACACACACAC	-	Simple repeat	(AC)n	LIMD1	45636322	+	LIMD1_1	-51	DPE	GGACA	-	-	-	-
MSL
-	GCAGCAGCAGCAGCAGCAGCAGCAGCA	Simple repeat	(GCA)n	FAM157C	90168671	+	FAM157C_1	41	INR	TCACTTC	-	-	-	-
GCAGCAGCAGCAGCAGCA	-	Simple repeat	(GCA)n	FAM157C	90168671	+	FAM157C_1	24	INR	TCACTTC	-	-	-	-
GTGTGTGTGTGTGTGTGT	-	Simple repeat	(GT)n	SCGB2B2	35085490	-	SCGB2B2_1	-68	DPE	GGATG	-	-	-	-
GGGGCTCGGGGGTGGGGCCGGGTCTCGGGGGCGGGGCCTAGCTCGGTCTGCGGGGGCTCGGGGGTGGGGCCGGGTCTCGGGGGTGGAGCC	-	Low complexity	G-rich	ECI2	4135831	-	ECI2_2	12	DPE	GGACA	-	-	-	-
PEL
-	GTGTGTGTGTGTGTGTGT	Simple repeat	(GT)n	IFNAR1	34697213	+	IFNAR1_1	-16	DPE	GGACG	-	-	-	rs55884088
-	TTTTTTTTTTTTTTTTTT	Simple repeat	(T)n	MCTP2	94841429	+	MCTP2_1	-48	DPE	AGTCA	-	-	-	-
AGCAGCAGCAGCAGCAGCAGCAGCAGC	-	Simple repeat	(AGC)n	TCF4	53253350	-	TCF4_9	-47	INR	CCATTTC	-	-	-	-
AGCAGCAGCAGCAGCAGCAGCAGCAGCAGCAGCAGCAGC	-	Simple repeat	(AGC)n	TCF4	53253350	-	TCF4_9	-35	INR	CCATTTC	-	-	-	rs746872826
CCCCAACCCCAGCCGCATCCCCTGCCCCAGCCCCCACCTCAGCCCCAA	-	Simple repeat	(CCCCAG)n	KLHDC7B	50986461	+	KLHDC7B_1	-32	DPE	GGTCA	-	-	-	rs758283899
CCGCCGCCGCCGCCGCCG	-	Simple repeat	(CCG)n	ABCG1	43639266	+	ABCG1_4	67	DPE	GGATC	-	-	-	-
PJL
-	AAGAAAAAGAGCAAAGATAAGAAGAGAAAAAGAGAAGA	Low complexity	GA-rich	FRG1DP	29612047	+	FRG1DP_1	55	DPE	GGTCA	-	-	-	-
-	CCGCTGCCGCTGCTACCGCTGCCGCTGCTA	Simple repeat	(CCGCTG)n	MIR137	98511727	-	MIR137_1	-6	DPE	AGTCA	-	0.226	-	rs778456539
-	GTGTGTGTGTGTGTGTGT	Simple repeat	(GT)n	MIR558	32757219	+	MIR558_1	-18	INR	CTAGACT	-	-	-	-
-	TGTGTGTGTGTGTGTGT	Simple repeat	(TG)n	MIR558	32757219	+	MIR558_1	19	INR	CTAGACT	-	-	-	-
-	TGTGTGTGTGTGTGTGTG	Simple repeat	(TG)n	SCRN1	30029905	-	SCRN1_3	-102	DPE	AGTTA	-	-	-	-
-	TGTGTGTGTGTGTGTGTGT	Simple repeat	(TG)n	MIR558	32757219	+	MIR558_1	19	INR	CTAGACT	-	-	-	-
ACACACACACACACACACACAC	-	Simple repeat	(AC)n	LIMD1	45636322	+	LIMD1_1	-27	DPE	GGACA	-	-	-	-
ACACACACACACACACACACACAC	-	Simple repeat	(AC)n	LIMD1	45636322	+	LIMD1_1	-29	DPE	GGACA	-	-	-	-
ACACACACACACACACACACACACACAC	-	Simple repeat	(AC)n	LIMD1	45636322	+	LIMD1_1	-33	DPE	GGACA	-	-	-	-
ACACACACACACACACACACACACACACACACACACACACACACAC	-	Simple repeat	(AC)n	LIMD1	45636322	+	LIMD1_1	-51	DPE	GGACA	-	-	-	-
AGCAGCAGCAGCAGCAGCAG	-	Simple repeat	(AGC)n	TCF4	53253350	-	TCF4_9	-62	INR	CCATTTC	-	-	-	-
AGCAGCAGCAGCAGCAGCAGCAGCAGCAGC	-	Simple repeat	(AGC)n	TCF4	53253350	-	TCF4_9	-44	INR	CCATTTC	-	-	-	-
AGCAGCAGCAGCAGCAGCAGCAGCAGCAGCAGCAGC	-	Simple repeat	(AGC)n	TCF4	53253350	-	TCF4_9	-38	INR	CCATTTC	-	-	-	-
AGCAGCAGCAGCAGCAGCAGCAGCAGCAGCAGCAGCAGC	-	Simple repeat	(AGC)n	TCF4	53253350	-	TCF4_9	-35	INR	CCATTTC	-	-	-	rs746872826
CAGCAGCAGCAGCAGCAGCAG	-	Simple repeat	(CAG)n	TCF4	53253350	-	TCF4_9	-61	INR	CCATTTC	-	-	-	-
CCCCAACCCCAGCCGCATCCCCTGCCCCAGCCCCCACCTCAGCCCCAA	-	Simple repeat	(CCCCAG)n	KLHDC7B	50986461	+	KLHDC7B_1	-32	DPE	GGTCA	-	-	-	rs758283899
CCGCTGCTGCTGCTGCTGCCA	-	Simple repeat	(GCT)n	STC1	23712320	-	STC1_1	82	DPE	GGACC	-	-	-	rs372709197
GAGAGAGAGAGAGAGAGA	-	Simple repeat	(GA)n	FLI1	128563810	+	FLI1_2	29	DPE	GGACC	-	-	-	-
GAGAGAGAGAGAGAGAGAGA	-	Simple repeat	(GA)n	FLI1	128563810	+	FLI1_2	27	DPE	GGACC	-	-	-	rs759952158
GCAGCAGCAGCAGCAGCA	-	Simple repeat	(GCA)n	FAM157C	90168671	+	FAM157C_1	24	INR	TCACTTC	-	-	-	-
GTGTGTGTGTGTGTGTGT	-	Simple repeat	(GT)n	SCGB2B2	35085490	-	SCGB2B2_1	-68	DPE	GGATG	-	-	-	-
PUR
-	AGCAGCAGCAGCAGCAGC	Simple repeat	(AGC)n	TCF4	53253350	-	TCF4_9	-73	INR	CCATTTC	-	-	-	-
-	GCAGCAGCAGCAGCAGCA	Simple repeat	(GCA)n	FAM157C	90168671	+	FAM157C_1	41	INR	TCACTTC	-	-	-	-
AAGAGAGAGAGAGAGAGAGAG	0	Simple repeat	(AG)n	LOC730100	51259738	+	LOC730100_1	-90	INR	CTAGACC	-	-	-	-
ACACACACACACACACACACAC	-	Simple repeat	(AC)n	LIMD1	45636322	+	LIMD1_1	-27	DPE	GGACA	-	-	-	-
ACACACACACACACACACACACAC	-	Simple repeat	(AC)n	LIMD1	45636322	+	LIMD1_1	-29	DPE	GGACA	-	-	-	-
ACACACACACACACACACACACACACAC	-	Simple repeat	(AC)n	LIMD1	45636322	+	LIMD1_1	-33	DPE	GGACA	-	-	-	-
ACACACACACACACACACACACACACACACACACACACACACACAC	-	Simple repeat	(AC)n	LIMD1	45636322	+	LIMD1_1	-51	DPE	GGACA	-	-	-	-
AGAGAGAGAGAGAGAGAGAG	-	Simple repeat	(AG)n	LOC730100	51259738	+	LOC730100_1	-89	INR	CTAGACC	-	-	-	rs199884291
AGCAGCAGCAGCAGCAGCAG	-	Simple repeat	(AGC)n	TCF4	53253350	-	TCF4_9	-62	INR	CCATTTC	-	-	-	-
AGCAGCAGCAGCAGCAGCAGC	-	Simple repeat	(AGC)n	TCF4	53253350	-	TCF4_9	-53	INR	CCATTTC	-	-	-	-
AGCAGCAGCAGCAGCAGCAGCAGCAGC	-	Simple repeat	(AGC)n	TCF4	53253350	-	TCF4_9	-47	INR	CCATTTC	-	-	-	-
AGCAGCAGCAGCAGCAGCAGCAGCAGCAGC	-	Simple repeat	(AGC)n	TCF4	53253350	-	TCF4_9	-44	INR	CCATTTC	-	-	-	-
AGCAGCAGCAGCAGCAGCAGCAGCAGCAGCAGCAGCAGC	-	Simple repeat	(AGC)n	TCF4	53253350	-	TCF4_9	-35	INR	CCATTTC	-	-	-	rs746872826
CAGCAGCAGCAGCAGCAGCAG	0	Simple repeat	(CAG)n	TCF4	53253350	-	TCF4_9	-61	INR	CCATTTC	-	-	-	-
CCCCAACCCCAGCCGCATCCCCTGCCCCAGCCCCCACCTCAGCCCCAA	-	Simple repeat	(CCCCAG)n	KLHDC7B	50986461	+	KLHDC7B_1	-32	DPE	GGTCA	-	-	-	rs758283899
GCAGCAGCAGCAGCAGCA	-	Simple repeat	(GCA)n	FAM157C	90168671	+	FAM157C_1	24	INR	TCACTTC	-	-	-	-
GTGTGTGTGTGTGTGTGT	-	Simple repeat	(GT)n	SCGB2B2	35085490	-	SCGB2B2_1	-68	DPE	GGATG	-	-	-	-
STU
-	CTCTCTCTCTCTCTCTCT	Simple repeat	(CT)n	PRRX1	170633312	+	PRRX1_1	-83	DPE	GGATC	-	-	-	-
-	CTCTCTCTCTCTCTCTCTCT	Simple repeat	(CT)n	PRRX1	170633312	+	PRRX1_1	-83	DPE	GGATC	-	-	-	-
-	CTCTCTCTCTCTCTCTCTCTCT	Simple repeat	(CT)n	PRRX1	170633312	+	PRRX1_1	-83	DPE	GGATC	-	-	-	-
-	GTGTGTGTGTGTGTGTGT	Simple repeat	(GT)n	IFNAR1	34697213	+	IFNAR1_1	-16	DPE	GGACG	-	-	-	rs55884088
-	GTGTGTGTGTGTGTGTGTGT	Simple repeat	(GT)n	IFNAR1	34697213	+	IFNAR1_1	-16	DPE	GGACG	-	-	0.114617	rs145550964
-	TGTGTGTGTGTGTGTGTG	Simple repeat	(TG)n	SCRN1	30029905	-	SCRN1_3	-102	DPE	AGTTA	-	-	-	-
AGCAGCAGCAGCAGCAGCAGCAGCAGC	-	Simple repeat	(AGC)n	TCF4	53253350	-	TCF4_9	-47	INR	CCATTTC	-	-	-	-
AGCAGCAGCAGCAGCAGCAGCAGCAGCAGCAGCAGCAGC	-	Simple repeat	(AGC)n	TCF4	53253350	-	TCF4_9	-35	INR	CCATTTC	-	-	-	rs746872826
CCCCAACCCCAGCCGCATCCCCTGCCCCAGCCCCCACCTCAGCCCCAA	-	Simple repeat	(CCCCAG)n	KLHDC7B	50986461	+	KLHDC7B_1	-32	DPE	GGTCA	-	-	-	rs758283899
CCGCTGCTGCTGCTGCTGCCA	-	Simple repeat	(GCT)n	STC1	23712320	-	STC1_1	82	DPE	GGACC	-	-	-	rs372709197
GGCGGCGGCGGCGGCGGC	-	Simple repeat	(GGC)n	ELF2	140005568	-	ELF2_1	-25	BRE	CCGCGCC	-	-	-	-
GTGTGTGTGTGTGTGTGT	-	Simple repeat	(GT)n	SCGB2B2	35085490	-	SCGB2B2_1	-68	DPE	GGATG	-	-	-	-
TSI
-	CTCACACACACACTCACTCACACA	Simple repeat	(CA)n	KRTAP1.10	46057272	+	KRTAP1.10_1	-10	INR	CCACTCC	-	-	-	-
-	GCGCCGCCGCCGCCGCCGCC	Simple repeat	(CGC)n	POLRMT	633568	-	POLRMT_1	39	BRE	CCGCGCC	-	0.0221	0.229433	rs144095976
-	GTGAGTGAGTGAGTGAGTGAGTGT	Simple repeat	(GTGA)n	KRTAP1.2	45971388	-	KRTAP1.2_1	8	DPE	GGACA	-	-	0.000798722	rs6147532
-	GTGTGTGTGTGTGTGTGT	Simple repeat	(GT)n	MIR558	32757219	+	MIR558_1	-18	INR	CTAGACT	-	-	-	-
-	TGTGTGTGTGTGTGTGT	Simple repeat	(TG)n	MIR558	32757219	+	MIR558_1	19	INR	CTAGACT	-	-	-	-
-	TGTGTGTGTGTGTGTGTG	Simple repeat	(TG)n	SCRN1	30029905	-	SCRN1_3	-102	DPE	AGTTA	-	-	-	-
ACACACACACACACACACACAC	-	Simple repeat	(AC)n	LIMD1	45636322	+	LIMD1_1	-45	DPE	GGACA	-	-	-	-
ACACACACACACACACACACACAC	-	Simple repeat	(AC)n	LIMD1	45636322	+	LIMD1_1	-47	DPE	GGACA	-	-	-	-
ACACACACACACACACACACACACAC	-	Simple repeat	(AC)n	LIMD1	45636322	+	LIMD1_1	-49	DPE	GGACA	-	-	-	-
ACACACACACACACACACACACACACAC	-	Simple repeat	(AC)n	LIMD1	45636322	+	LIMD1_1	-51	DPE	GGACA	-	-	-	-
YRI
-	TGTGTGTGTGTGTGTGTG	Simple repeat	(TG)n	SCRN1	30029905	-	SCRN1_3	-102	DPE	AGTTA	-	-	-	-
CCCCAACCCCAGCCGCATCCCCTGCCCCAGCCCCCACCTCAGCCCCAA	-	Simple repeat	(CCCCAG)n	KLHDC7B	50986461	+	KLHDC7B_1	-32	DPE	GGTCA	-	-	-	rs758283899
CTTCTTCTTCTTCTTCTTC	-	Simple repeat	(CTT)n	VNN2	133079147	-	VNN2_1	-13	DPE	AGTTA	-	-	-	rs369269451
GTGTGTGTGTGTGTGTGT	-	Simple repeat	(GT)n	SCGB2B2	35085490	-	SCGB2B2_1	-68	DPE	GGATG	-	-	-	-
GTGTGTGTGTGTGTGTGTGT	-	Simple repeat	(GT)n	MIR558	32757219	+	MIR558_1	-17	INR	CTAGACT	-	-	-	rs138437601
