# Supplementary material for: Highly diversified core promoters in the human genome and their effects on gene expression and disease predisposition
Source: BMC Genomics. 2020 Nov 30;21:842. doi: 10.1186/s12864-020-07222-5 (PMC7706239; doi:10.1186/s12864-020-07222-5)
Supplement: Supplementary file 6 — S6. Functional classification of genes with high-frequent core promoter variation [file 12864_2020_7222_MOESM6_ESM.xlsx]

## Sheet: REACTOME
Supplementary table 6. Functional classification for the genes with high-frequent core promoter variation (REACTOME database, https://reactome.org)
Process name	Number of genes	Gene group	Genes	Percentage	P-value	Benjamini and Hochberg (FDR)	Bonferroni single-step process	Hommel singlewise process	Hochberg step-up process	Benjamini and Yekutieli
Signal Transduction	492	2623	ABI1; ABR; ACVR1B; ACVR2A; ADAM17; ADCYAP1; ADGRE2; ADH1A; AES; AKR1C1; AKR1C3; ALDH1A2; ALDH8A1; APH1B; APOA1; APOA4; ARHGAP12; ARHGAP39; ARHGAP9; ARHGEF10L; ARHGEF4; ARPC2; ASH2L; ATP6V0D2; ATP6V1B1; ATP6V1E1; AVPR2; BAIAP2; BCAR1; BDKRB2; BDNF; BIRC5; BRK1; BUB1B; C5AR1; CALM1; CAV1; CCKAR; CCL13; CCL16; CCL21; CCL23; CCR4; CENPI; CENPK; CENPM; CENPU; CER1; CHD4; CHN2; CLPS; CNKSR1; CNTN1; COL…	18.7571	0.990939	1	1	1	1	1
Metabolism of proteins	397	2064	ACADVL; ACOT8; ACTR10; ACTR8; ADAMTS10; ADAMTS17; ADAMTS19; ADAMTS20; ADAMTS3; AGXT; AIMP1; AIMP2; ALG1; ALG10; ALG10B; ALG14; ALPI; AMACR; AMBN; AMTN; ANK1; APCS; APOA1; APOA4; ARCN1; ARFGAP1; ASB14; ATF6; ATXN3; B3GNTL1; BARD1; BGLAP; BIRC5; BMP15; CALM1; CALR; CAT; CCDC59; CCDC8; CCT2; CCT4; CCT5; CCT6B; CD52; CDH2; CDKN2A; CEACAM7; CETN2; CHCHD2; CHCHD3; CHCHD5; CLSPN; CNTN3; COG4; COG6; COMM…	19.2345	0.945019	1	1	1	1	1
Metabolism	395	2013	AADAC; AASDHPPT; ABCD4; ABHD10; ABHD3; ABHD5; ACAD8; ACADVL; ACAT1; ACAT2; ACER1; ACOT11; ACOT13; ACOT7; ACOT8; ACSF2; ACSL5; ACSS2; ADH1A; ADH5; ADH6; ADH7; ADI1; ADK; ADPRM; ADSL; AGL; AGMO; AGXT; AIMP1; AIMP2; AKR1B1; AKR1C1; AKR1C3; AKR7A3; ALDH6A1; ALOX15; ALOX15B; ALOX5; ALOX5AP; ALOXE3; ALPI; AMACR; AMN; AMPD2; AOC2; APIP; APOA1; APOA4; ARG1; ATP5J2; AWAT1; AZIN2; BCKDHA; BCKDHB; BSG; BTD;…	19.6225	0.885338	1	1	1	1	1
Immune System	328	2047	A1BG; ABI1; ACTR10; ADAM17; ADAR; AGL; ALOX15; ALOX5; ANAPC5; ANAPC7; ANXA2; AREL1; ARG1; ARHGAP9; ARPC2; ASB14; ATOX1; ATP6V0D2; ATP6V1B1; ATP6V1E1; BAIAP2; BIRC5; BPI; BPIFB4; BPIFB6; BRK1; BTLA; BTN1A1; BTN3A2; C1R; C5AR1; C8A; CA1; CALM1; CALR; CASP1; CASP4; CAT; CCL22; CCL3; CCT2; CD177; CD209; CD247; CD300LD; CD300LF; CD40; CD96; CDA; CEACAM1; CFH; CFHR3; CFHR4; CHI3L1; CHIT1; CIITA; CLEC2D…	16.0234	0.999999	1	1	1	1	1
Signaling by GPCR	307	1162	ABR; ADCYAP1; ADGRE2; AKR1C1; AKR1C3; APOA1; APOA4; ARHGEF10L; ARHGEF4; AVPR2; BDKRB2; C5AR1; CALM1; CCKAR; CCL13; CCL16; CCL21; CCL23; CCR4; CLPS; CX3CR1; CXCL1; CXCL9; CXCR5; DGKI; EDN2; F2RL2; FNTB; FSHR; FZD8; GHRHR; GNAI3; GNAT3; GNG8; GPIHBP1; GPR25; GPR31; GPR37L1; GRK1; GRK7; HCAR3; HRH4; HTR4; LHB; LRP12; MC3R; MC5R; METAP2; NET1; NMBR; NMS; NMT1; NPS; NPSR1; NTS; OPN1SW; OPN5; OPRM1; OR…	26.42	0.000111942	0.0285673	0.177428	0.176644	0.176868	0.226992
GPCR downstream signalling	301	1104	ABR; ADCYAP1; AKR1C1; AKR1C3; APOA1; APOA4; ARHGEF10L; ARHGEF4; AVPR2; BDKRB2; C5AR1; CALM1; CCKAR; CCL13; CCL16; CCL21; CCL23; CCR4; CLPS; CX3CR1; CXCL1; CXCL9; CXCR5; DGKI; EDN2; F2RL2; FNTB; FSHR; GHRHR; GNAI3; GNAT3; GNG8; GPIHBP1; GPR25; GPR31; GPR37L1; GRK1; GRK7; HCAR3; HRH4; HTR4; LHB; LRP12; MC3R; MC5R; METAP2; NET1; NMBR; NMS; NMT1; NPS; NPSR1; NTS; OPN1SW; OPN5; OPRM1; OR10A2; OR10A3; …	27.2645	1.95013e-05	0.00772738	0.0309095	0.0308315	0.030851	0.0614007
Developmental Biology	241	993	ABL2; ABLIM1; ACVR1B; ACVR2A; ANK1; APH1B; ARHGAP39; ARPC2; ASH2L; BNIP2; CACNA1D; CACNA1I; CACNB2; CACNG2; CD24; CD72; CDH15; CDH2; CELA2A; CER1; CHL1; CLTCL1; CNTN1; CNTNAP1; COL9A1; CTNNA2; DAB1; DOK2; DPPA4; DPYSL4; DSG3; EPHA4; EPHA5; EZR; FES; FYN; GAB2; GCK; GFRA4; GRB10; GSPT1; H2AFJ; HIST1H2AB; HIST1H2AC; HIST1H2AJ; HIST1H2BA; HIST1H2BJ; HIST1H2BK; HIST1H2BL; HIST1H2BN; HIST1H3A; HIST1H4…	24.2699	0.0177436	0.740096	1	1	1	1
Post-translational protein modification	232	1398	ACTR10; ACTR8; ADAMTS10; ADAMTS17; ADAMTS19; ADAMTS20; ADAMTS3; ALG1; ALG10; ALG10B; ALG14; ALPI; AMBN; AMTN; ANK1; APOA1; ARCN1; ARFGAP1; ASB14; ATXN3; B3GNTL1; BARD1; BGLAP; BIRC5; BMP15; CALM1; CALR; CCDC8; CD52; CDH2; CDKN2A; CEACAM7; CETN2; CLSPN; CNTN3; COG4; COG6; COMMD10; COMMD2; COMMD4; COMMD6; COMMD8; COMMD9; COPA; COPE; COPG1; COPS2; COPS3; CTSA; CTSC; CUL3; DAD1; DCAF13; DCTN4; DDB2; …	16.5951	0.999725	1	1	1	1	1
Gene expression (Transcription)	231	1378	ASH2L; ATRIP; BARD1; BGLAP; BIRC5; CASP1; CCNH; CDKN2A; CHD4; CITED2; COX8A; CPSF2; CPSF4; CRCP; CSTF2T; CSTF3; DDB2; DDX21; DDX4; DLX6; DNA2; DROSHA; EPC1; ERCC3; FANCD2; FIP1L1; GLI2; GTF2E1; GTF2H3; GTF3C1; GTF3C3; GTF3C6; H2AFJ; HIST1H2AB; HIST1H2AC; HIST1H2AJ; HIST1H2BA; HIST1H2BJ; HIST1H2BK; HIST1H2BL; HIST1H2BN; HIST1H3A; HIST1H4A; HIST3H2BB; HSPD1; IL3; INTS10; INTS2; INTS4; INTS7; ITGBL1…	16.7634	0.999498	1	1	1	1	1
G alpha (s) signalling events	225	559	ADCYAP1; AVPR2; FSHR; GHRHR; GNG8; GPR25; HTR4; LHB; MC3R; MC5R; NPS; NPSR1; OR10A2; OR10A3; OR10A5; OR10A6; OR10AD1; OR10AG1; OR10G2; OR10G3; OR10G4; OR10G7; OR10G9; OR10H2; OR10H3; OR10H5; OR10J1; OR10J3; OR10K1; OR10K2; OR10Q1; OR10R2; OR10S1; OR10T2; OR11G2; OR11H4; OR11H6; OR11L1; OR13C2; OR13C3; OR13C5; OR13C8; OR13C9; OR13D1; OR13F1; OR14A16; OR14C36; OR1A2; OR1B1; OR1C1; OR1D2; OR1E1; OR1…	40.2504	1.13608e-15	9.00344e-13	1.80069e-12	1.79955e-12	1.79955e-12	7.15402e-12
RNA Polymerase II Transcription	203	1240	ASH2L; ATRIP; BARD1; BGLAP; BIRC5; CASP1; CCNH; CDKN2A; CHD4; CITED2; COX8A; CPSF2; CPSF4; CSTF2T; CSTF3; DDB2; DLX6; DNA2; EPC1; ERCC3; FANCD2; FIP1L1; GLI2; GTF2E1; GTF2H3; H2AFJ; HIST1H2AB; HIST1H2AC; HIST1H2AJ; HIST1H2BA; HIST1H2BJ; HIST1H2BK; HIST1H2BL; HIST1H2BN; HIST1H3A; HIST1H4A; HIST3H2BB; HSPD1; IL3; INTS10; INTS2; INTS4; INTS7; ITGBL1; LAMTOR4; LAMTOR5; MAF; MAGOHB; MAX; MED1; MED10; …	16.371	0.999689	1	1	1	1	1
Olfactory Signaling Pathway	201	421	OR10A2; OR10A3; OR10A5; OR10A6; OR10AD1; OR10AG1; OR10G2; OR10G3; OR10G4; OR10G7; OR10G9; OR10H2; OR10H3; OR10H5; OR10J1; OR10J3; OR10K1; OR10K2; OR10Q1; OR10R2; OR10S1; OR10T2; OR11G2; OR11H4; OR11H6; OR11L1; OR13C2; OR13C3; OR13C5; OR13C8; OR13C9; OR13D1; OR13F1; OR14A16; OR14C36; OR1A2; OR1B1; OR1C1; OR1D2; OR1E1; OR1E2; OR1E3; OR1J1; OR1L8; OR1N1; OR1N2; OR1Q1; OR1S1; OR2A2; OR2A25; OR2A5; OR…	47.7435	0	0	0	0	0	0
Innate Immune System	189	1114	A1BG; ABI1; ACTR10; AGL; ALOX5; ANXA2; ARG1; ARHGAP9; ARPC2; ATOX1; ATP6V0D2; ATP6V1B1; ATP6V1E1; BAIAP2; BPI; BPIFB4; BPIFB6; BRK1; C1R; C5AR1; C8A; CALM1; CASP1; CASP4; CAT; CCL22; CCT2; CD177; CD209; CD247; CDA; CEACAM1; CFH; CFHR3; CFHR4; CHI3L1; CHIT1; CLEC4D; CLEC6A; CLU; COLEC10; COMMD9; CPPED1; CR2; CRCP; CTSA; CTSC; CXCL1; DBNL; DDX3X; DDX58; DEFA5; DEFA6; DEFB1; DEFB110; DEFB112; DEFB11…	16.9659	0.997405	1	1	1	1	1
Generic Transcription Pathway	177	1112	ASH2L; ATRIP; BARD1; BGLAP; BIRC5; CASP1; CCNH; CDKN2A; CHD4; CITED2; COX8A; DDB2; DLX6; DNA2; EPC1; ERCC3; FANCD2; GLI2; GTF2H3; H2AFJ; HIST1H2AB; HIST1H2AC; HIST1H2AJ; HIST1H2BA; HIST1H2BJ; HIST1H2BK; HIST1H2BL; HIST1H2BN; HIST1H3A; HIST1H4A; HIST3H2BB; HSPD1; IL3; ITGBL1; LAMTOR4; LAMTOR5; MAF; MAX; MED1; MED10; MED20; MED23; MED25; MED31; MED6; MED8; MIR26A1; MIR27A; MLST8; MMP13; MSH2; NCOR1…	15.9173	0.999824	1	1	1	1	1
Metabolism of RNA	172	704	ADAR; APOBEC1; C2orf49; CCNH; CHERP; CPSF2; CPSF4; CRNKL1; CSTF2T; CSTF3; DCAF13; DCP1B; DCP2; DDX46; DDX49; DDX5; DDX52; DIEXF; DNAJC8; EIF4E; ERCC3; EXOSC1; EXOSC10; EXOSC3; EXOSC5; EXOSC7; EXOSC8; EXOSC9; FBL; FIP1L1; FUS; GEMIN2; GSPT1; GTF2H3; HBS1L; HNRNPA2B1; HNRNPR; LSM1; LSM5; MAGOHB; MPHOSPH6; MRM2; MTERF4; MTO1; NCBP2; NOL6; NOP10; NUDT21; NUP107; NUP205; NUP35; NUP43; NUP54; NUPL2; NX…	24.4318	0.0337376	1	1	1	1	1
Disease	150	902	ADAM17; ADAMTS10; ADAMTS17; ADAMTS19; ADAMTS20; ADAMTS3; AGTRAP; AMN; APH1B; AVPR2; CAST; CCDC59; CCNH; CD247; CD320; CDC25B; CHMP3; CHMP4A; CHMP4C; CHMP7; CNKSR1; CPSF4; CPSF6; CUX1; DCN; EPS15; ERBB3; ERCC3; EREG; FDXR; FGA; FGFR4; FYN; FZD8; GAB2; GCK; GTF2E1; GTF2H3; GUCY2C; GYS1; JAK2; KCNJ11; KPNA5; KSR2; LRP6; MCCC1; MLST8; MSH2; MSH3; MUC12; MUC17; MUC20; MUC3A; MUC4; MUCL1; NCBP2; NCOR1;…	16.6297	0.996849	1	1	1	1	1
Cell Cycle	116	589	ANAPC5; ANAPC7; ATRIP; BARD1; BIRC5; BORA; BUB1B; CCNH; CDC25B; CDC45; CDKN2A; CDT1; CENPI; CENPK; CENPM; CENPU; CETN2; CLSPN; DHFR; DMC1; DNA2; ERCC6L; FAM175A; GINS1; GINS2; GORASP1; H2AFJ; HAUS1; HAUS2; HIST1H2AB; HIST1H2AC; HIST1H2AJ; HIST1H2BA; HIST1H2BJ; HIST1H2BK; HIST1H2BL; HIST1H2BN; HIST1H3A; HIST1H4A; HIST3H2BB; HIST3H3; HJURP; JAK2; KIF2B; MAD2L1; MAU2; MAX; MCM6; MCM8; MCPH1; MSH4; N…	19.6944	0.731959	1	1	1	1	1
Cytokine Signaling in Immune system	115	669	ADAM17; ADAR; ALOX15; ALOX5; ANXA2; BIRC5; CA1; CASP1; CCL22; CCL3; CD40; CIITA; CSF3; CXCL1; DDX58; EBI3; EDARADD; EIF4E; EIF4E2; FCER2; FYN; GAB2; GH1; HIST1H3A; HLA-DQB1; HLA-DRB5; HNRNPA2B1; HSP90B1; IFI30; IFIT1; IFIT3; IFITM2; IFITM3; IFNA1; IFNA10; IFNA16; IFNA17; IFNA8; IFNAR1; IFNGR1; IFNL3; IL12RB1; IL17A; IL18BP; IL1RN; IL20RB; IL22; IL25; IL26; IL3; IL31RA; IL32; IL37; IL4; ISG15; JAK…	17.1898	0.978921	1	1	1	1	1
Transport of small molecules	113	691	ABCD3; ABCG1; ABCG8; AMN; ANGPTL3; ANGPTL8; ANO3; APOA1; APOA4; AQP10; AQP12A; AQP3; AQP4; AQP7; AQP8; ASIC5; ATP13A5; ATP4A; ATP4B; ATP6V0D2; ATP6V1B1; ATP6V1E1; ATP7B; AVPR2; BEST2; BSG; CA1; CA4; CLCA1; CLCA3P; CLCA4; CLCN1; CLCNKB; CREB3L3; CYB5R1; CYBRD1; FKBP1B; FXYD2; GNG8; GPIHBP1; HBB; IREB2; KCNJ11; LCN9; LMF1; LPA; MICU2; MIP; MRS2; NEDD4L; PCSK9; PEX19; PSMA6; PSMA8; PSMB1; PSMB11; PS…	16.3531	0.994599	1	1	1	1	1
Adaptive Immune System	110	814	ACTR10; ANAPC5; ANAPC7; AREL1; ASB14; BTLA; BTN1A1; BTN3A2; CALM1; CALR; CD209; CD247; CD300LD; CD300LF; CD40; CD96; CLEC2D; CLEC4G; CRTAM; CTSA; CTSC; CTSE; CUL3; DAPP1; DCTN4; DZIP3; FBXO15; FBXO17; FBXO32; FBXO7; FYN; HLA-DQB1; HLA-DRB5; IFI30; ITK; KIF15; KIF22; KIF2B; KIFAP3; KIR2DL1; KLC4; KLHL9; LAIR2; LILRA1; LILRA2; LILRA3; LILRA4; LILRA6; LILRB1; LILRB2; LILRB4; LMO7; LNPEP; LTN1; MADCA…	13.5135	0.999998	1	1	1	1	1
Axon guidance	109	532	ABL2; ABLIM1; ANK1; APH1B; ARHGAP39; ARPC2; CACNA1D; CACNA1I; CACNB2; CD24; CD72; CHL1; CLTCL1; CNTN1; CNTNAP1; COL9A1; DAB1; DOK2; DPYSL4; EPHA4; EPHA5; EZR; FES; FYN; GAB2; GFRA4; GRB10; GSPT1; ITGA2; MAGOHB; MMP9; NCBP2; NELL2; NFASC; NRCAM; PIK3R1; PIK3R3; PLXNA1; PRKCA; PSMA6; PSMA8; PSMB1; PSMB11; PSMB2; PSMB3; PSMB4; PSMB7; PSMC1; PSMC2; PSMC4; PSMC5; PSMD1; PSMD13; PSMD6; PSME1; PSMF1; PS…	20.4887	0.585365	1	1	1	1	1
Metabolism of lipids	109	675	ABHD3; ABHD5; ACADVL; ACAT1; ACAT2; ACER1; ACOT11; ACOT13; ACOT7; ACOT8; ACSF2; ACSL5; AGMO; AKR1B1; AKR1C1; AKR1C3; ALOX15; ALOX15B; ALOX5; ALOX5AP; ALOXE3; ALPI; AMACR; APOA1; AWAT1; CBR1; CH25H; CTSA; CYP11B1; CYP2C19; CYP2C8; CYP2E1; CYP4A11; CYP4A22; CYP4B1; DBI; DECR1; DGAT2L6; ECI2; ENPP6; ENPP7; FABP2; FABP6; FABP9; FDFT1; FDXR; FITM2; GBA2; GDPD1; GK2; GLA; GLB1L; GM2A; HADHB; HILPDA; HM…	16.1481	0.995828	1	1	1	1	1
Translation	101	299	AIMP1; AIMP2; DARS; EEF1E1; EIF2B2; EIF3A; EIF3F; EIF3H; EIF3K; EIF4E; GFM1; GFM2; GSPT1; KARS; LARS; MRPL15; MRPL16; MRPL17; MRPL18; MRPL2; MRPL22; MRPL27; MRPL30; MRPL32; MRPL35; MRPL40; MRPL44; MRPL45; MRPL47; MRPL48; MRPL49; MRPL51; MRPL52; MRPL53; MRPL54; MRPS10; MRPS11; MRPS12; MRPS14; MRPS15; MRPS18A; MRPS23; MRPS28; MRPS31; MRPS35; MRPS36; MRPS9; N6AMT1; OXA1L; PPA1; PPA2; PTCD3; RARS; RP…	33.7793	3.11002e-05	0.00985877	0.0492939	0.0491695	0.0491695	0.0783365
Cell Cycle, Mitotic	99	491	ANAPC5; ANAPC7; BIRC5; BORA; BUB1B; CCNH; CDC25B; CDC45; CDKN2A; CDT1; CENPI; CENPK; CENPM; CENPU; CETN2; DHFR; DNA2; ERCC6L; GINS1; GINS2; GORASP1; H2AFJ; HAUS1; HAUS2; HIST1H2AB; HIST1H2AC; HIST1H2AJ; HIST1H2BA; HIST1H2BJ; HIST1H2BK; HIST1H2BL; HIST1H2BN; HIST1H3A; HIST1H4A; HIST3H2BB; HIST3H3; JAK2; KIF2B; MAD2L1; MAU2; MAX; MCM6; MCM8; MCPH1; NCAPG; NUDC; NUP107; NUP205; NUP35; NUP43; NUP54; …	20.1629	0.639641	1	1	1	1	1
Metabolism of amino acids and derivatives	97	366	ACAD8; ACAT1; ADI1; AGXT; AIMP1; AIMP2; ALDH6A1; APIP; ARG1; AZIN2; BCKDHA; BCKDHB; CPS1; DARS; DBT; DIO1; EEF1E1; FAH; GOT1; GRHPR; HAAO; HAO1; HPD; IDO2; KARS; KMO; LARS; MCCC1; NAALAD2; OAZ3; PAPSS1; PDHA1; PDHA2; PDHX; PHGDH; PSMA6; PSMA8; PSMB1; PSMB11; PSMB2; PSMB3; PSMB4; PSMB7; PSMC1; PSMC2; PSMC4; PSMC5; PSMD1; PSMD13; PSMD6; PSME1; PSMF1; RARS; RIDA; RPL10; RPL10A; RPL10L; RPL11; RPL13A…	26.5027	0.0216056	0.856123	1	1	1	1
Hemostasis	95	684	A1BG; AK3; APOA1; APOH; APOOL; BCAR1; BSG; CALM1; CAV1; CD177; CD48; CEACAM1; CLEC1B; CLEC3B; CLU; CTSW; CYB5R1; DGKI; DOCK8; DOCK9; DOK2; ECM1; F12; F2RL2; F7; FCER1G; FGA; FYN; GNAI3; GNAT3; GNG8; GYPA; GYPB; HBB; HBD; HIST1H3A; HRG; IFNA1; IFNA10; IFNA16; IFNA17; IFNA8; ITGA2; ITIH4; JAK2; KIF15; KIF22; KIF2B; KIF6; KIFAP3; KLC4; MIF; MMP1; P2RX2; P2RX6; PDE1A; PDE1B; PDE3A; PDE5A; PDGFB; PDPN…	13.8889	0.99997	1	1	1	1	1
Infectious disease	89	431	CCNH; CD247; CHMP3; CHMP4A; CHMP4C; CHMP7; CPSF4; EPS15; ERCC3; FYN; GTF2E1; GTF2H3; GUCY2C; KPNA5; NCBP2; NEDD4L; NMT1; NUP107; NUP205; NUP35; NUP43; NUP54; NUPL2; PDCD6IP; POLR2E; POLR2J; POLR2L; PPIA; PSMA6; PSMA8; PSMB1; PSMB11; PSMB2; PSMB3; PSMB4; PSMB7; PSMC1; PSMC2; PSMC4; PSMC5; PSMD1; PSMD13; PSMD6; PSME1; PSMF1; RANBP2; RBX1; RPL10; RPL10A; RPL10L; RPL11; RPL13A; RPL14; RPL15; RPL18A; …	20.6497	0.553537	1	1	1	1	1
Vesicle-mediated transport	87	716	ACTR10; ANK1; AP3S1; APOA1; ARCN1; ARFGAP1; ARFIP2; ARL1; ARPC2; AVPR2; BICD1; BLOC1S1; BLOC1S6; CALM1; CALR; CHMP3; CHMP4A; CHMP4C; CHMP7; CLTCL1; COG4; COG6; COPA; COPE; COPG1; COPS2; COPS3; CTSC; CUX1; CYTH4; DCTN4; EPS15; EXOC7; FCHO2; GABARAP; GALNT1; GGA1; GGA3; GORASP1; GOSR2; HBB; HP; HSP90B1; KIF15; KIF22; KIF2B; KIF6; KIFAP3; KLC4; LMAN1; LMAN2L; LNPEP; MASP1; NECAP1; PRKAG1; PRKAG3; RA…	12.1508	1	1	1	1	1	1
Cellular responses to external stimuli	86	432	ANAPC5; ANAPC7; AQP8; ATOX1; CA9; CAT; CDKN2A; CRYAB; DNAJA4; GABARAP; GABARAPL3; GPX7; GSTP1; H2AFJ; HIF1AN; HIF3A; HIKESHI; HIST1H1B; HIST1H1C; HIST1H1D; HIST1H2AB; HIST1H2AC; HIST1H2AJ; HIST1H2BA; HIST1H2BJ; HIST1H2BK; HIST1H2BL; HIST1H2BN; HIST1H3A; HIST1H4A; HIST3H2BB; HIST3H3; HSBP1; ID1; LAMTOR4; LAMTOR5; LIMD1; MAP1LC3C; MAP4K4; MLST8; MRPL18; MT1F; MT1G; MT1X; MT2A; MT4; NOX4; NOX5; NUP1…	19.9074	0.673341	1	1	1	1	1
Neutrophil degranulation	85	479	A1BG; ACTR10; AGL; ALOX5; ANXA2; ARG1; ARHGAP9; BPI; C5AR1; CAT; CCT2; CD177; CDA; CEACAM1; CHI3L1; CHIT1; CLEC4D; COMMD9; CPPED1; CTSA; CTSC; CXCL1; DBNL; DDX3X; DNAJC3; DOK3; DYNLT1; EPX; FCAR; FCER1G; FCGR2A; FCGR3B; FCN1; FOLR3; FUCA1; GCA; GLA; GM2A; GSTP1; HBB; HEBP2; HP; IMPDH2; LILRA3; LILRB2; LRRC7; LTA4H; LYZ; MIF; MMP8; MMP9; NFASC; OLFM4; OSTF1; PECAM1; PNP; PPIA; PPIE; PRSS3; PRTN3; …	17.7453	0.92816	1	1	1	1	1
Keratinization	81	217	CELA2A; DSG3; KLK12; KRT10; KRT12; KRT14; KRT17; KRT31; KRT32; KRT33A; KRT36; KRT37; KRT39; KRT5; KRT6B; KRT6C; KRT71; KRT77; KRT78; KRT79; KRT8; KRT84; KRTAP1-1; KRTAP1-3; KRTAP1-4; KRTAP1-5; KRTAP10-1; KRTAP10-11; KRTAP10-2; KRTAP10-3; KRTAP10-4; KRTAP10-5; KRTAP10-6; KRTAP10-7; KRTAP10-8; KRTAP11-1; KRTAP12-1; KRTAP12-2; KRTAP12-3; KRTAP12-4; KRTAP13-2; KRTAP13-4; KRTAP15-1; KRTAP17-1; KRTAP19…	37.3272	1.14655e-05	0.0060576	0.0181728	0.0181384	0.0181499	0.0481329
Membrane Trafficking	81	597	ACTR10; ANK1; AP3S1; ARCN1; ARFGAP1; ARFIP2; ARL1; ARPC2; AVPR2; BICD1; BLOC1S1; BLOC1S6; CALM1; CHMP3; CHMP4A; CHMP4C; CHMP7; CLTCL1; COG4; COG6; COPA; COPE; COPG1; COPS2; COPS3; CTSC; CUX1; CYTH4; DCTN4; EPS15; EXOC7; FCHO2; GABARAP; GALNT1; GGA1; GGA3; GORASP1; GOSR2; KIF15; KIF22; KIF2B; KIF6; KIFAP3; KLC4; LMAN1; LMAN2L; LNPEP; NECAP1; PRKAG1; PRKAG3; RAB11A; RAB36; RAB38; RAB3GAP1; RAB41; R…	13.5678	0.999958	1	1	1	1	1
Signaling by Interleukins	73	440	ALOX15; ALOX5; ANXA2; BIRC5; CA1; CASP1; CCL22; CCL3; CSF3; CXCL1; EBI3; FCER2; FYN; GAB2; HIST1H3A; HNRNPA2B1; HSP90B1; IFNL3; IL12RB1; IL17A; IL18BP; IL1RN; IL20RB; IL22; IL25; IL26; IL3; IL31RA; IL32; IL37; IL4; JAK2; LBP; LGALS9; MIF; MMP1; MMP9; NOD2; OPRM1; OSM; PIK3R1; PIK3R3; PPIA; PPP2R1B; PRTN3; PSMA6; PSMA8; PSMB1; PSMB11; PSMB2; PSMB3; PSMB4; PSMB7; PSMC1; PSMC2; PSMC4; PSMC5; PSMD1; …	16.5909	0.973187	1	1	1	1	1
Cellular responses to stress	72	366	ANAPC5; ANAPC7; AQP8; ATOX1; CA9; CAT; CDKN2A; CRYAB; DNAJA4; GPX7; GSTP1; H2AFJ; HIF1AN; HIF3A; HIKESHI; HIST1H1B; HIST1H1C; HIST1H1D; HIST1H2AB; HIST1H2AC; HIST1H2AJ; HIST1H2BA; HIST1H2BJ; HIST1H2BK; HIST1H2BL; HIST1H2BN; HIST1H3A; HIST1H4A; HIST3H2BB; HIST3H3; HSBP1; ID1; LIMD1; MAP4K4; MLST8; MRPL18; NOX4; NOX5; NUP107; NUP205; NUP35; NUP43; NUP54; NUPL2; PHC2; PRDX3; PSMA6; PSMA8; PSMB1; PSM…	19.6721	0.696	1	1	1	1	1
M Phase	71	349	ANAPC5; ANAPC7; BIRC5; BUB1B; CENPI; CENPK; CENPM; CENPU; CETN2; ERCC6L; GORASP1; H2AFJ; HAUS1; HAUS2; HIST1H2AB; HIST1H2AC; HIST1H2AJ; HIST1H2BA; HIST1H2BJ; HIST1H2BK; HIST1H2BL; HIST1H2BN; HIST1H3A; HIST1H4A; HIST3H2BB; HIST3H3; KIF2B; MAD2L1; MAU2; MCPH1; NCAPG; NUDC; NUP107; NUP205; NUP35; NUP43; NUP54; NUPL2; PCNT; PLK4; PPP2R1B; PPP2R5C; PRKCA; PSMA6; PSMA8; PSMB1; PSMB11; PSMB2; PSMB3; PSM…	20.3438	0.597299	1	1	1	1	1
GPCR ligand binding	69	455	ADCYAP1; ADGRE2; AVPR2; BDKRB2; C5AR1; CCKAR; CCL13; CCL16; CCL21; CCL23; CCR4; CX3CR1; CXCL1; CXCL9; CXCR5; EDN2; F2RL2; FSHR; FZD8; GHRHR; GNG8; GPR31; GPR37L1; HCAR3; HRH4; HTR4; LHB; MC3R; MC5R; NMBR; NMS; NPS; NPSR1; NTS; OPN1SW; OPN5; OPRM1; OXER1; P2RY11; PRLH; PROK1; PSAP; PTCH1; PTHLH; RGR; RHO; RLN2; RLN3; TAAR2; TAAR6; TAAR9; TAS1R2; TAS1R3; TAS2R3; TAS2R30; TAS2R31; TAS2R38; TAS2R4; T…	15.1648	0.995877	1	1	1	1	1
rRNA processing	68	223	DCAF13; DDX49; DDX52; DIEXF; EXOSC1; EXOSC10; EXOSC3; EXOSC5; EXOSC7; EXOSC8; EXOSC9; FBL; MPHOSPH6; MRM2; MTERF4; NOL6; NOP10; PES1; PNO1; PWP2; RIOK2; RPL10; RPL10A; RPL10L; RPL11; RPL13A; RPL14; RPL15; RPL18A; RPL23; RPL27; RPL27A; RPL3; RPL37; RPL37A; RPL39; RPL3L; RPL41; RPL5; RPL7; RPL7A; RPL9; RPP30; RPP40; RPS11; RPS12; RPS13; RPS15; RPS16; RPS23; RPS24; RPS25; RPS27; RPS27L; RPS28; RPS3;…	30.4933	0.00457114	0.258759	1	1	1	1
DNA Repair	67	279	ATRIP; BARD1; CCNH; CETN2; CHD1L; CLSPN; COPS2; COPS3; DDB2; DNA2; DTL; ERCC3; ERCC4; FAM175A; FANCD2; FANCF; FANCL; GTF2H3; HIST1H2BA; HIST1H2BJ; HIST1H2BK; HIST1H2BL; HIST1H2BN; HIST1H4A; HIST3H2BB; HIST3H3; ISG15; LIG3; MBD4; MGMT; MSH2; MSH3; MUTYH; PCLAF; PMS2; POLB; POLD1; POLD3; POLI; POLR2E; POLR2J; POLR2L; PPIE; RAD17; RAD18; RAD23B; RAD51AP1; RAD51B; RAD51C; RAD52; RBX1; RCHY1; RFC1; RF…	24.0143	0.165304	1	1	1	1	1
rRNA processing in the nucleus and cytosol	65	185	DCAF13; DDX49; DDX52; DIEXF; EXOSC1; EXOSC10; EXOSC3; EXOSC5; EXOSC7; EXOSC8; EXOSC9; FBL; MPHOSPH6; NOL6; NOP10; PES1; PNO1; PWP2; RIOK2; RPL10; RPL10A; RPL10L; RPL11; RPL13A; RPL14; RPL15; RPL18A; RPL23; RPL27; RPL27A; RPL3; RPL37; RPL37A; RPL39; RPL3L; RPL41; RPL5; RPL7; RPL7A; RPL9; RPP30; RPP40; RPS11; RPS12; RPS13; RPS15; RPS16; RPS23; RPS24; RPS25; RPS27; RPS27L; RPS28; RPS3; RPS3A; RPS6; …	35.1351	0.000315336	0.062476	0.499808	0.495078	0.497601	0.496426
Major pathway of rRNA processing in the nucleolus and cytosol	64	174	DCAF13; DDX49; DDX52; DIEXF; EXOSC1; EXOSC10; EXOSC3; EXOSC5; EXOSC7; EXOSC8; EXOSC9; FBL; MPHOSPH6; NOL6; PES1; PNO1; PWP2; RIOK2; RPL10; RPL10A; RPL10L; RPL11; RPL13A; RPL14; RPL15; RPL18A; RPL23; RPL27; RPL27A; RPL3; RPL37; RPL37A; RPL39; RPL3L; RPL41; RPL5; RPL7; RPL7A; RPL9; RPP30; RPP40; RPS11; RPS12; RPS13; RPS15; RPS16; RPS23; RPS24; RPS25; RPS27; RPS27L; RPS28; RPS3; RPS3A; RPS6; RPS8; R…	36.7816	0.000126165	0.0285673	0.199971	0.198962	0.199214	0.226992
Cell Cycle Checkpoints	63	272	ANAPC5; ANAPC7; ATRIP; BARD1; BIRC5; BUB1B; CDC45; CENPI; CENPK; CENPM; CENPU; CLSPN; DNA2; ERCC6L; FAM175A; HIST1H2BA; HIST1H2BJ; HIST1H2BK; HIST1H2BL; HIST1H2BN; HIST1H4A; HIST3H2BB; HIST3H3; KIF2B; MAD2L1; MCM6; MCM8; NUDC; NUP107; NUP43; ORC3; ORC5; ORC6; PPP2R1B; PPP2R5C; PSMA6; PSMA8; PSMB1; PSMB11; PSMB2; PSMB3; PSMB4; PSMB7; PSMC1; PSMC2; PSMC4; PSMC5; PSMD1; PSMD13; PSMD6; PSME1; PSMF1; …	23.1618	0.245211	1	1	1	1	1
Signaling by ROBO receptors	63	219	ABL2; ARHGAP39; GSPT1; MAGOHB; NCBP2; NELL2; PRKCA; PSMA6; PSMA8; PSMB1; PSMB11; PSMB2; PSMB3; PSMB4; PSMB7; PSMC1; PSMC2; PSMC4; PSMC5; PSMD1; PSMD13; PSMD6; PSME1; PSMF1; RBX1; ROBO2; RPL10; RPL10A; RPL10L; RPL11; RPL13A; RPL14; RPL15; RPL18A; RPL23; RPL27; RPL27A; RPL3; RPL37; RPL37A; RPL39; RPL3L; RPL41; RPL5; RPL7; RPL7A; RPL9; RPS11; RPS12; RPS13; RPS15; RPS16; RPS23; RPS24; RPS25; RPS27; R…	28.7671	0.0163531	0.700531	1	1	1	1
G alpha (i) signalling events	61	369	AKR1C1; AKR1C3; APOA1; APOA4; BDKRB2; C5AR1; CALM1; CCL13; CCL16; CCL21; CCL23; CCR4; CLPS; CX3CR1; CXCL1; CXCL9; CXCR5; FNTB; GNAI3; GNAT3; GNG8; GPIHBP1; GPR31; GPR37L1; GRK1; GRK7; HCAR3; HRH4; LRP12; METAP2; NMS; NMT1; OPN1SW; OPN5; OPRM1; OXER1; PDE1A; PDE1B; PDE4D; PDE6G; PLB1; PLCB4; PPP2R1B; PRKCA; PSAP; RDH11; RGR; RHO; RLN3; SDC4; TAS1R2; TAS1R3; TAS2R3; TAS2R30; TAS2R31; TAS2R38; TAS2R…	16.5312	0.963924	1	1	1	1	1
Regulation of expression of SLITs and ROBOs	59	173	GSPT1; MAGOHB; NCBP2; PSMA6; PSMA8; PSMB1; PSMB11; PSMB2; PSMB3; PSMB4; PSMB7; PSMC1; PSMC2; PSMC4; PSMC5; PSMD1; PSMD13; PSMD6; PSME1; PSMF1; RBX1; ROBO2; RPL10; RPL10A; RPL10L; RPL11; RPL13A; RPL14; RPL15; RPL18A; RPL23; RPL27; RPL27A; RPL3; RPL37; RPL37A; RPL39; RPL3L; RPL41; RPL5; RPL7; RPL7A; RPL9; RPS11; RPS12; RPS13; RPS15; RPS16; RPS23; RPS24; RPS25; RPS27; RPS27L; RPS28; RPS3; RPS3A; RPS…	34.104	0.00104128	0.107277	1	1	1	0.85241
Signaling by Receptor Tyrosine Kinases	57	420	ABI1; ADAM17; ADCYAP1; APH1B; ATP6V0D2; ATP6V1B1; ATP6V1E1; BAIAP2; BCAR1; BDNF; BRK1; CALM1; CAV1; COL9A1; CSN2; EPS15; ERBB3; EREG; FES; FGFBP2; FGFR4; FGFRL1; FYN; GAB2; GGA3; GRB10; IRS4; JAK2; LRIG1; MLST8; MMP9; MST1; MUC20; NCBP2; NCOR1; NRG1; NTRK1; PDGFB; PIK3C3; PIK3R1; PIK3R3; PLG; POLR2E; POLR2J; POLR2L; PPP2R1B; PRKCA; PTPN2; RALGDS; RAPGEF1; RIT1; RIT2; RPS6KA1; SH2B2; SH2D2A; UBB; …	13.5714	0.999512	1	1	1	1	1
Deubiquitination	55	282	ACTR8; ATXN3; BARD1; CLSPN; DDB2; DDX58; FAM175A; HIST1H2AA; HIST1H2AB; HIST1H2AC; HIST1H2AG; HIST1H2AH; HIST1H2AJ; HIST1H2BA; HIST1H2BJ; HIST1H2BK; HIST1H2BL; HIST1H2BN; HIST3H2A; HIST3H2BB; INO80C; MUL1; MYSM1; NOD2; POLB; PSMA6; PSMA8; PSMB1; PSMB11; PSMB2; PSMB3; PSMB4; PSMB7; PSMC1; PSMC2; PSMC4; PSMC5; PSMD1; PSMD13; PSMD6; PSME1; PSMF1; RAD23B; TAB1; TAF9B; TFPT; TNIP2; UBB; UCHL1; UCHL3; …	19.5035	0.69875	1	1	1	1	1
Processing of Capped Intron-Containing Pre-mRNA	53	241	CHERP; CPSF2; CPSF4; CRNKL1; CSTF2T; CSTF3; DDX46; DDX5; DNAJC8; EIF4E; FIP1L1; FUS; HNRNPA2B1; HNRNPR; LSM5; MAGOHB; NCBP2; NUDT21; NUP107; NUP205; NUP35; NUP43; NUP54; NUPL2; NXF1; PAPOLA; PHF5A; POLR2E; POLR2J; POLR2L; PPIE; PPIL6; PPWD1; PRPF31; PRPF4; PRPF6; RANBP2; RBM22; RNU11; SNRNP200; SNRNP25; SNRNP40; SNRNP48; SNRPB; SNRPD1; SNRPE; SNRPF; SNRPG; SRSF7; THOC1; U2AF1; U2SURP; XAB2;	21.9917	0.386679	1	1	1	1	1
Signaling by Rho GTPases	53	396	ABI1; ABR; ARHGAP12; ARHGAP39; ARHGAP9; ARHGEF10L; ARHGEF4; ARPC2; BAIAP2; BIRC5; BRK1; BUB1B; CALM1; CENPI; CENPK; CENPM; CENPU; CHN2; DEPDC7; ERCC6L; FAM13A; H2AFJ; HIST1H2AB; HIST1H2AC; HIST1H2AJ; HIST1H2BA; HIST1H2BJ; HIST1H2BK; HIST1H2BL; HIST1H2BN; HIST1H3A; HIST1H4A; HIST3H2BB; INPP5B; KDM4C; KIF14; KIF2B; KLC4; MAD2L1; NET1; NUDC; NUP107; NUP43; PIK3C3; PPP2R1B; PPP2R5C; RANBP2; RPS27; SE…	13.3838	0.999502	1	1	1	1	1
Diseases of signal transduction	52	362	ADAM17; AGTRAP; APH1B; CNKSR1; CPSF6; CUX1; ERBB3; EREG; FGA; FGFR4; FYN; FZD8; GAB2; JAK2; KSR2; LRP6; MLST8; NCBP2; NCOR1; NRG1; OPN1SW; PAPSS1; PDGFB; PIK3R1; PIK3R3; POLR2E; POLR2J; POLR2L; PPP2R1B; PPP2R5C; PSMA6; PSMA8; PSMB1; PSMB11; PSMB2; PSMB3; PSMB4; PSMB7; PSMC1; PSMC2; PSMC4; PSMC5; PSMD1; PSMD13; PSMD6; PSME1; PSMF1; RASA4; RBX1; SHH; TRAK1; UBB;	14.3646	0.996656	1	1	1	1	1
Signaling by WNT	52	297	AES; ASH2L; CALM1; CAV1; CUL3; FZD8; GNG8; H2AFJ; HIST1H2AB; HIST1H2AC; HIST1H2AJ; HIST1H2BA; HIST1H2BJ; HIST1H2BK; HIST1H2BL; HIST1H2BN; HIST1H3A; HIST1H4A; HIST3H2BB; HIST3H3; LGR6; LRP6; PDE6G; PPP2R1B; PPP2R5C; PRKCA; PSMA6; PSMA8; PSMB1; PSMB11; PSMB2; PSMB3; PSMB4; PSMB7; PSMC1; PSMC2; PSMC4; PSMC5; PSMD1; PSMD13; PSMD6; PSME1; PSMF1; PYGO1; RBBP5; RBX1; TCF4; UBB; VPS26A; WLS; WNT16; WNT8B;	17.5084	0.895427	1	1	1	1	1
Class I MHC mediated antigen processing & presentation	50	362	ANAPC5; ANAPC7; AREL1; ASB14; CALR; CUL3; DZIP3; FBXO15; FBXO17; FBXO32; FBXO7; KLHL9; LMO7; LNPEP; LTN1; NEDD4L; PSMA6; PSMA8; PSMB1; PSMB11; PSMB2; PSMB3; PSMB4; PSMB7; PSMC1; PSMC2; PSMC4; PSMC5; PSMD1; PSMD13; PSMD6; PSME1; PSMF1; RBX1; RCHY1; RNF138; RNF34; SEC13; TRAIP; TRIM71; UBA5; UBA6; UBB; UBE2V1; UBE2V2; UBE2W; UBE3A; UFL1; VAMP3; VAMP8;	13.8122	0.998448	1	1	1	1	1
Organelle biogenesis and maintenance	50	249	ACSS2; APOOL; ATP5J2; BBS1; BBS2; BBS4; BBS5; BBS7; CALM1; CEP89; CEP97; CETN2; CHCHD3; CHCHD6; CLUAP1; DYNC2LI1; DYNLRB1; DYNLRB2; EXOC7; FBF1; HAUS1; HAUS2; IFT22; IFT74; IQCB1; KIFAP3; MINOS1; PCNT; PLK4; POLG2; POLRMT; PPARGC1B; PRKAG1; PRKAG3; RAB11A; RAB8A; RHO; SAMM50; SOD2; SSNA1; TCTE3; TCTN2; TFB1M; TMEM67; TNPO1; TTC30A; TTC30B; TUBA4A; TUBB4B; TUBG1;	20.0803	0.621526	1	1	1	1	1
Class A/1 (Rhodopsin-like receptors)	49	324	AVPR2; BDKRB2; C5AR1; CCKAR; CCL13; CCL16; CCL21; CCL23; CCR4; CX3CR1; CXCL1; CXCL9; CXCR5; EDN2; F2RL2; FSHR; GPR31; GPR37L1; HCAR3; HRH4; HTR4; LHB; MC3R; MC5R; NMBR; NMS; NPS; NPSR1; NTS; OPN1SW; OPN5; OPRM1; OXER1; P2RY11; PRLH; PROK1; PSAP; RGR; RHO; RLN2; RLN3; TAAR2; TAAR6; TAAR9; TSHB; UTS2; UTS2R; XCL1; XCL2;	15.1235	0.987976	1	1	1	1	1
HIV Infection	49	239	CCNH; CD247; CHMP3; CHMP4A; CHMP4C; CHMP7; ERCC3; FYN; GTF2E1; GTF2H3; NCBP2; NEDD4L; NMT1; NUP107; NUP205; NUP35; NUP43; NUP54; NUPL2; PDCD6IP; POLR2E; POLR2J; POLR2L; PPIA; PSMA6; PSMA8; PSMB1; PSMB11; PSMB2; PSMB3; PSMB4; PSMB7; PSMC1; PSMC2; PSMC4; PSMC5; PSMD1; PSMD13; PSMD6; PSME1; PSMF1; RANBP2; RBX1; SLC25A4; SUPT4H1; TAF1L; TAF5; TAF9B; UBB;	20.5021	0.568751	1	1	1	1	1
Transcriptional Regulation by TP53	49	359	ATRIP; BARD1; BIRC5; CASP1; CCNH; CDKN2A; CHD4; COX8A; DDB2; DNA2; ERCC3; FANCD2; GTF2H3; LAMTOR4; LAMTOR5; MIR26A1; MLST8; MSH2; NDUFA4; PIP4K2C; PLK2; PMS2; POLR2E; POLR2J; POLR2L; PPP2R1B; PPP2R5C; PRKAG1; PRKAG3; PRMT1; RABGGTB; RAD17; RFC2; RFC3; RNF34; RRM2B; SGK1; SUPT4H1; TAF1L; TAF5; TAF9B; TIGAR; TNFRSF10D; TP53AIP1; TP53I3; TP63; TRIAP1; TTC5; UBB;	13.649	0.998728	1	1	1	1	1
Asparagine N-linked glycosylation	47	285	ACTR10; ALG1; ALG10; ALG10B; ALG14; ANK1; ARCN1; ARFGAP1; CALR; COG4; COG6; COPA; COPE; COPG1; CTSA; CTSC; DAD1; DCTN4; DOLPP1; EDEM1; EDEM2; ENGASE; FUCA1; GFPT2; GORASP1; GOSR2; LHB; LMAN1; LMAN2L; MVD; NANP; NEU2; PMM1; PSMC1; RAD23B; RENBP; SEC13; SEC22C; SEC23IP; SPTA1; SPTB; TMED2; TRAPPC1; TRAPPC2L; TRAPPC4; UBB; YKT6;	16.4912	0.945835	1	1	1	1	1
Biological oxidations	47	217	AADAC; ABHD10; ACSS2; ADH1A; ADH5; ADH6; ADH7; AKR7A3; AOC2; CES1; CHAC2; CYB5B; CYP11B1; CYP2A13; CYP2A6; CYP2B6; CYP2C19; CYP2C8; CYP2E1; CYP3A43; CYP3A5; CYP4A11; CYP4A22; CYP4B1; FDXR; GGCT; GGT6; GSTM2; GSTP1; GSTT1; N6AMT1; PAPSS1; SULT1A1; SULT2A1; SULT2B1; SULT6B1; UGP2; UGT1A1; UGT1A10; UGT1A3; UGT1A4; UGT1A7; UGT1A8; UGT1A9; UGT2B10; UGT2B17; UGT2B7;	21.659	0.432475	1	1	1	1	1
Antigen processing: Ubiquitination & Proteasome degradation	46	309	ANAPC5; ANAPC7; AREL1; ASB14; CUL3; DZIP3; FBXO15; FBXO17; FBXO32; FBXO7; KLHL9; LMO7; LNPEP; LTN1; NEDD4L; PSMA6; PSMA8; PSMB1; PSMB11; PSMB2; PSMB3; PSMB4; PSMB7; PSMC1; PSMC2; PSMC4; PSMC5; PSMD1; PSMD13; PSMD6; PSME1; PSMF1; RBX1; RCHY1; RNF138; RNF34; TRAIP; TRIM71; UBA5; UBA6; UBB; UBE2V1; UBE2V2; UBE2W; UBE3A; UFL1;	14.8867	0.989286	1	1	1	1	1
Influenza Infection	45	139	CPSF4; KPNA5; NUP107; NUP205; NUP35; NUP43; NUP54; NUPL2; RANBP2; RPL10; RPL10A; RPL10L; RPL11; RPL13A; RPL14; RPL15; RPL18A; RPL23; RPL27; RPL27A; RPL3; RPL37; RPL37A; RPL39; RPL3L; RPL41; RPL5; RPL7; RPL7A; RPL9; RPS11; RPS12; RPS13; RPS15; RPS16; RPS23; RPS24; RPS25; RPS27; RPS27L; RPS28; RPS3; RPS3A; RPS6; RPS8;	32.3741	0.0081209	0.402239	1	1	1	1
Neddylation	45	234	ASB14; BIRC5; CCDC8; COMMD10; COMMD2; COMMD4; COMMD6; COMMD8; COMMD9; COPS2; COPS3; CUL3; DCAF13; DDB2; DTL; FBXO15; FBXO17; FBXO32; FBXO7; HIF3A; KLHL9; LMO7; PSMA6; PSMA8; PSMB1; PSMB11; PSMB2; PSMB3; PSMB4; PSMB7; PSMC1; PSMC2; PSMC4; PSMC5; PSMD1; PSMD13; PSMD6; PSME1; PSMF1; RBBP5; RBX1; UBB; UBXN7; UCHL3; WDR5;	19.2308	0.715963	1	1	1	1	1
Selenoamino acid metabolism	44	118	AIMP1; AIMP2; DARS; EEF1E1; KARS; LARS; PAPSS1; RARS; RPL10; RPL10A; RPL10L; RPL11; RPL13A; RPL14; RPL15; RPL18A; RPL23; RPL27; RPL27A; RPL3; RPL37; RPL37A; RPL39; RPL3L; RPL41; RPL5; RPL7; RPL7A; RPL9; RPS11; RPS12; RPS13; RPS15; RPS16; RPS23; RPS24; RPS25; RPS27; RPS27L; RPS28; RPS3; RPS3A; RPS6; RPS8;	37.2881	0.00106211	0.107277	1	1	1	0.85241
TCF dependent signaling in response to WNT	44	202	ASH2L; CAV1; CUL3; FZD8; H2AFJ; HIST1H2AB; HIST1H2AC; HIST1H2AJ; HIST1H2BA; HIST1H2BJ; HIST1H2BK; HIST1H2BL; HIST1H2BN; HIST1H3A; HIST1H4A; HIST3H2BB; HIST3H3; LGR6; LRP6; PPP2R1B; PPP2R5C; PSMA6; PSMA8; PSMB1; PSMB11; PSMB2; PSMB3; PSMB4; PSMB7; PSMC1; PSMC2; PSMC4; PSMC5; PSMD1; PSMD13; PSMD6; PSME1; PSMF1; PYGO1; RBBP5; RBX1; TCF4; UBB; WNT8B;	21.7822	0.423051	1	1	1	1	1
Extracellular matrix organization	43	290	ADAM17; ADAMTS3; BSG; CAPN3; CAPN8; CAPN9; COL18A1; COL24A1; COL9A1; COLGALT2; CTRB1; CTRB2; DCN; DMD; FGA; ITGA2; ITGAD; ITGAE; ITGB4; LAMA2; LOX; MADCAM1; MATN1; MATN4; MFAP1; MMP1; MMP10; MMP12; MMP13; MMP20; MMP8; MMP9; P3H1; PDGFB; PECAM1; PLEC; PLG; PRKCA; PRSS1; SDC4; SH3PXD2A; TMPRSS6; TRAPPC4;	14.8276	0.987915	1	1	1	1	1
G2/M Checkpoints	43	151	ATRIP; BARD1; CDC45; CLSPN; DNA2; FAM175A; HIST1H2BA; HIST1H2BJ; HIST1H2BK; HIST1H2BL; HIST1H2BN; HIST1H4A; HIST3H2BB; HIST3H3; MCM6; MCM8; ORC3; ORC5; ORC6; PSMA6; PSMA8; PSMB1; PSMB11; PSMB2; PSMB3; PSMB4; PSMB7; PSMC1; PSMC2; PSMC4; PSMC5; PSMD1; PSMD13; PSMD6; PSME1; PSMF1; RAD17; RFC2; RFC3; RNF8; SUMO1; UBB; UBE2V2;	28.4768	0.045984	1	1	1	1	1
Influenza Life Cycle	43	129	NUP107; NUP205; NUP35; NUP43; NUP54; NUPL2; RANBP2; RPL10; RPL10A; RPL10L; RPL11; RPL13A; RPL14; RPL15; RPL18A; RPL23; RPL27; RPL27A; RPL3; RPL37; RPL37A; RPL39; RPL3L; RPL41; RPL5; RPL7; RPL7A; RPL9; RPS11; RPS12; RPS13; RPS15; RPS16; RPS23; RPS24; RPS25; RPS27; RPS27L; RPS28; RPS3; RPS3A; RPS6; RPS8;	33.3333	0.00636054	0.325208	1	1	1	1
Influenza Viral RNA Transcription and Replication	43	125	NUP107; NUP205; NUP35; NUP43; NUP54; NUPL2; RANBP2; RPL10; RPL10A; RPL10L; RPL11; RPL13A; RPL14; RPL15; RPL18A; RPL23; RPL27; RPL27A; RPL3; RPL37; RPL37A; RPL39; RPL3L; RPL41; RPL5; RPL7; RPL7A; RPL9; RPS11; RPS12; RPS13; RPS15; RPS16; RPS23; RPS24; RPS25; RPS27; RPS27L; RPS28; RPS3; RPS3A; RPS6; RPS8;	34.4	0.00406353	0.238544	1	1	1	1
Metabolism of carbohydrates	43	272	AGL; AKR1B1; CALM1; CHPF; DCN; DCXR; DSE; FBP2; GALT; GAPDH; GAPDHS; GCK; GLB1L; GOT1; GYS1; HAS1; HK1; HPSE2; NUP107; NUP205; NUP35; NUP43; NUP54; NUPL2; PAPSS1; PFKM; PGAM2; PGD; PGK1; PGK2; PPP1R3C; PPP2R1B; PRPS1L1; RANBP2; RBKS; RPE; RPEL1; SDC4; SHPK; SORD; TPI1; UBB; UGP2;	15.8088	0.965659	1	1	1	1	1
Metabolism of vitamins and cofactors	43	189	AASDHPPT; ABCD4; AKR1C1; AKR1C3; AMN; APOA1; APOA4; BTD; CALM1; CD320; CLPS; COQ3; COQ5; COQ6; COQ7; CTRB1; CTRB2; CYB5A; DHFR; GPIHBP1; LRP12; MCCC1; MOCOS; MOCS1; MOCS3; NAXE; PANK1; PANK2; PANK4; PARP10; PARP8; PARP9; PLB1; PPCDC; PRSS1; PRSS3; RDH11; SDC4; SHMT2; SLC25A32; TCN2; VNN1; VNN2;	22.7513	0.328471	1	1	1	1	1
SRP-dependent cotranslational protein targeting to membrane	43	115	RPL10; RPL10A; RPL10L; RPL11; RPL13A; RPL14; RPL15; RPL18A; RPL23; RPL27; RPL27A; RPL3; RPL37; RPL37A; RPL39; RPL3L; RPL41; RPL5; RPL7; RPL7A; RPL9; RPS11; RPS12; RPS13; RPS15; RPS16; RPS23; RPS24; RPS25; RPS27; RPS27L; RPS28; RPS3; RPS3A; RPS6; RPS8; SPCS2; SPCS3; SRP19; SRP72; SRP9; SSR3; TRAM1;	37.3913	0.00115061	0.107277	1	1	1	0.85241
Ub-specific processing proteases	43	205	CLSPN; DDB2; DDX58; HIST1H2AA; HIST1H2AB; HIST1H2AC; HIST1H2AG; HIST1H2AH; HIST1H2AJ; HIST1H2BA; HIST1H2BJ; HIST1H2BK; HIST1H2BL; HIST1H2BN; HIST3H2A; HIST3H2BB; MUL1; POLB; PSMA6; PSMA8; PSMB1; PSMB11; PSMB2; PSMB3; PSMB4; PSMB7; PSMC1; PSMC2; PSMC4; PSMC5; PSMD1; PSMD13; PSMD6; PSME1; PSMF1; TAB1; TAF9B; UBB; USP17L11; USP17L17; USP30; USP4; WDR48;	20.9756	0.513254	1	1	1	1	1
mRNA Splicing	43	190	CHERP; CPSF2; CPSF4; CRNKL1; CSTF2T; CSTF3; DDX46; DDX5; DNAJC8; FIP1L1; FUS; HNRNPA2B1; HNRNPR; LSM5; MAGOHB; NCBP2; NUDT21; PAPOLA; PHF5A; POLR2E; POLR2J; POLR2L; PPIE; PPIL6; PPWD1; PRPF31; PRPF4; PRPF6; RBM22; RNU11; SNRNP200; SNRNP25; SNRNP40; SNRNP48; SNRPB; SNRPD1; SNRPE; SNRPF; SNRPG; SRSF7; U2AF1; U2SURP; XAB2;	22.6316	0.339581	1	1	1	1	1
Cap-dependent Translation Initiation	42	120	EIF2B2; EIF3A; EIF3F; EIF3H; EIF3K; EIF4E; RPL10; RPL10A; RPL10L; RPL11; RPL13A; RPL14; RPL15; RPL18A; RPL23; RPL27; RPL27A; RPL3; RPL37; RPL37A; RPL39; RPL3L; RPL41; RPL5; RPL7; RPL7A; RPL9; RPS11; RPS12; RPS13; RPS15; RPS16; RPS23; RPS24; RPS25; RPS27; RPS27L; RPS28; RPS3; RPS3A; RPS6; RPS8;	35	0.00349587	0.219189	1	1	1	1
Chromatin modifying enzymes	42	241	ASH2L; CHD4; ELP2; ELP3; ELP6; EPC1; H2AFJ; HIST1H2AA; HIST1H2AB; HIST1H2AC; HIST1H2AG; HIST1H2AH; HIST1H2AJ; HIST1H2BA; HIST1H2BJ; HIST1H2BK; HIST1H2BL; HIST1H2BN; HIST1H3A; HIST1H4A; HIST3H2A; HIST3H2BB; ING3; JAK2; KAT14; KDM4C; KDM8; MBIP; NCOR1; PADI1; PADI3; PADI4; PADI6; PRMT1; PRMT3; RBBP5; SETD6; SMARCD3; SMARCE1; WDR5; WDR77; YEATS4;	17.4274	0.878804	1	1	1	1	1
Chromatin organization	42	241	ASH2L; CHD4; ELP2; ELP3; ELP6; EPC1; H2AFJ; HIST1H2AA; HIST1H2AB; HIST1H2AC; HIST1H2AG; HIST1H2AH; HIST1H2AJ; HIST1H2BA; HIST1H2BJ; HIST1H2BK; HIST1H2BL; HIST1H2BN; HIST1H3A; HIST1H4A; HIST3H2A; HIST3H2BB; ING3; JAK2; KAT14; KDM4C; KDM8; MBIP; NCOR1; PADI1; PADI3; PADI4; PADI6; PRMT1; PRMT3; RBBP5; SETD6; SMARCD3; SMARCE1; WDR5; WDR77; YEATS4;	17.4274	0.878804	1	1	1	1	1
Eukaryotic Translation Initiation	42	120	EIF2B2; EIF3A; EIF3F; EIF3H; EIF3K; EIF4E; RPL10; RPL10A; RPL10L; RPL11; RPL13A; RPL14; RPL15; RPL18A; RPL23; RPL27; RPL27A; RPL3; RPL37; RPL37A; RPL39; RPL3L; RPL41; RPL5; RPL7; RPL7A; RPL9; RPS11; RPS12; RPS13; RPS15; RPS16; RPS23; RPS24; RPS25; RPS27; RPS27L; RPS28; RPS3; RPS3A; RPS6; RPS8;	35	0.00349587	0.219189	1	1	1	1
MAPK family signaling cascades	42	283	CALM1; CNKSR1; CUL3; ERBB3; EREG; FGA; FGFR4; FYN; GFRA4; IL3; JAK2; KSR2; MIR34B; MMP10; NRG1; PDGFB; PPP2R1B; PPP2R5C; PSMA6; PSMA8; PSMB1; PSMB11; PSMB2; PSMB3; PSMB4; PSMB7; PSMC1; PSMC2; PSMC4; PSMC5; PSMD1; PSMD13; PSMD6; PSME1; PSMF1; PSPN; PTPRA; RASA4; RBX1; SPTA1; SPTB; UBB;	14.841	0.986893	1	1	1	1	1
Transcriptional regulation by RUNX1	42	214	ASH2L; H2AFJ; HIST1H2AB; HIST1H2AC; HIST1H2AJ; HIST1H2BA; HIST1H2BJ; HIST1H2BK; HIST1H2BL; HIST1H2BN; HIST1H3A; HIST1H4A; HIST3H2BB; IL3; MIR27A; PHC2; PRMT1; PSMA6; PSMA8; PSMB1; PSMB11; PSMB2; PSMB3; PSMB4; PSMB7; PSMC1; PSMC2; PSMC4; PSMC5; PSMD1; PSMD13; PSMD6; PSME1; PSMF1; RBBP5; RYBP; SERPINB13; SMARCD3; SMARCE1; TCF12; UBB; WDR5;	19.6262	0.667096	1	1	1	1	1
GTP hydrolysis and joining of the 60S ribosomal subunit	41	113	EIF3A; EIF3F; EIF3H; EIF3K; EIF4E; RPL10; RPL10A; RPL10L; RPL11; RPL13A; RPL14; RPL15; RPL18A; RPL23; RPL27; RPL27A; RPL3; RPL37; RPL37A; RPL39; RPL3L; RPL41; RPL5; RPL7; RPL7A; RPL9; RPS11; RPS12; RPS13; RPS15; RPS16; RPS23; RPS24; RPS25; RPS27; RPS27L; RPS28; RPS3; RPS3A; RPS6; RPS8;	36.2832	0.00230831	0.166596	1	1	1	1
Intracellular signaling by second messengers	41	297	CALM1; CHD4; ERBB3; EREG; FGFR4; FYN; LAMTOR4; LAMTOR5; MIR106B; MIR26A1; MLST8; NRG1; PDE1A; PDE1B; PDGFB; PHC2; PIK3R1; PIK3R3; PIP4K2C; PPP2R1B; PPP2R5C; PRKCA; PSMA6; PSMA8; PSMB1; PSMB11; PSMB2; PSMB3; PSMB4; PSMB7; PSMC1; PSMC2; PSMC4; PSMC5; PSMD1; PSMD13; PSMD6; PSME1; PSMF1; SNAI1; UBB;	13.8047	0.996418	1	1	1	1	1
L13a-mediated translational silencing of Ceruloplasmin expression	41	112	EIF3A; EIF3F; EIF3H; EIF3K; EIF4E; RPL10; RPL10A; RPL10L; RPL11; RPL13A; RPL14; RPL15; RPL18A; RPL23; RPL27; RPL27A; RPL3; RPL37; RPL37A; RPL39; RPL3L; RPL41; RPL5; RPL7; RPL7A; RPL9; RPS11; RPS12; RPS13; RPS15; RPS16; RPS23; RPS24; RPS25; RPS27; RPS27L; RPS28; RPS3; RPS3A; RPS6; RPS8;	36.6071	0.00202557	0.166596	1	1	1	1
S Phase	41	147	ANAPC5; ANAPC7; CCNH; CDC25B; CDC45; CDT1; DNA2; GINS1; GINS2; MCM6; MCM8; ORC3; ORC5; ORC6; POLD1; POLD3; PRIM1; PSMA6; PSMA8; PSMB1; PSMB11; PSMB2; PSMB3; PSMB4; PSMB7; PSMC1; PSMC2; PSMC4; PSMC5; PSMD1; PSMD13; PSMD6; PSME1; PSMF1; RAD21; RBX1; RFC1; RFC2; RFC3; SMC3; UBB;	27.8912	0.0624974	1	1	1	1	1
Signaling by NOTCH	41	209	ADAM17; APH1B; CNTN1; FCER2; GZMB; H2AFJ; HIST1H2AB; HIST1H2AC; HIST1H2AJ; HIST1H2BA; HIST1H2BJ; HIST1H2BK; HIST1H2BL; HIST1H2BN; HIST1H3A; HIST1H4A; HIST3H2BB; MIR200B; MIR34B; MIR449B; MIR449C; NCOR1; NOTCH2; PSMA6; PSMB1; PSMB2; PSMB3; PSMB4; PSMB7; PSMC1; PSMC2; PSMC4; PSMC5; PSMD1; PSMD13; PSMD6; PSME1; PSMF1; PTCRA; RBX1; UBB;	19.6172	0.666765	1	1	1	1	1
Formation of a pool of free 40S subunits	40	102	EIF3A; EIF3F; EIF3H; EIF3K; RPL10; RPL10A; RPL10L; RPL11; RPL13A; RPL14; RPL15; RPL18A; RPL23; RPL27; RPL27A; RPL3; RPL37; RPL37A; RPL39; RPL3L; RPL41; RPL5; RPL7; RPL7A; RPL9; RPS11; RPS12; RPS13; RPS15; RPS16; RPS23; RPS24; RPS25; RPS27; RPS27L; RPS28; RPS3; RPS3A; RPS6; RPS8;	39.2157	0.000818212	0.107277	1	1	1	0.85241
MAPK1/MAPK3 signaling	40	240	CALM1; CNKSR1; CUL3; ERBB3; EREG; FGA; FGFR4; FYN; GFRA4; IL3; JAK2; KSR2; NRG1; PDGFB; PPP2R1B; PPP2R5C; PSMA6; PSMA8; PSMB1; PSMB11; PSMB2; PSMB3; PSMB4; PSMB7; PSMC1; PSMC2; PSMC4; PSMC5; PSMD1; PSMD13; PSMD6; PSME1; PSMF1; PSPN; PTPRA; RASA4; RBX1; SPTA1; SPTB; UBB;	16.6667	0.922593	1	1	1	1	1
Mitotic Anaphase	40	182	ANAPC5; ANAPC7; BIRC5; BUB1B; CENPI; CENPK; CENPM; CENPU; ERCC6L; KIF2B; MAD2L1; NUDC; NUP107; NUP43; PPP2R1B; PPP2R5C; PSMA6; PSMA8; PSMB1; PSMB11; PSMB2; PSMB3; PSMB4; PSMB7; PSMC1; PSMC2; PSMC4; PSMC5; PSMD1; PSMD13; PSMD6; PSME1; PSMF1; RAD21; RANBP2; RPS27; SEC13; SMC3; UBB; ZWINT;	21.978	0.409292	1	1	1	1	1
Mitotic Metaphase and Anaphase	40	183	ANAPC5; ANAPC7; BIRC5; BUB1B; CENPI; CENPK; CENPM; CENPU; ERCC6L; KIF2B; MAD2L1; NUDC; NUP107; NUP43; PPP2R1B; PPP2R5C; PSMA6; PSMA8; PSMB1; PSMB11; PSMB2; PSMB3; PSMB4; PSMB7; PSMC1; PSMC2; PSMC4; PSMC5; PSMD1; PSMD13; PSMD6; PSME1; PSMF1; RAD21; RANBP2; RPS27; SEC13; SMC3; UBB; ZWINT;	21.8579	0.421374	1	1	1	1	1
Nonsense Mediated Decay (NMD) enhanced by the Exon Junction Complex (EJC)	40	116	GSPT1; MAGOHB; NCBP2; RPL10; RPL10A; RPL10L; RPL11; RPL13A; RPL14; RPL15; RPL18A; RPL23; RPL27; RPL27A; RPL3; RPL37; RPL37A; RPL39; RPL3L; RPL41; RPL5; RPL7; RPL7A; RPL9; RPS11; RPS12; RPS13; RPS15; RPS16; RPS23; RPS24; RPS25; RPS27; RPS27L; RPS28; RPS3; RPS3A; RPS6; RPS8; SMG8;	34.4828	0.00526178	0.277997	1	1	1	1
Nonsense-Mediated Decay (NMD)	40	116	GSPT1; MAGOHB; NCBP2; RPL10; RPL10A; RPL10L; RPL11; RPL13A; RPL14; RPL15; RPL18A; RPL23; RPL27; RPL27A; RPL3; RPL37; RPL37A; RPL39; RPL3L; RPL41; RPL5; RPL7; RPL7A; RPL9; RPS11; RPS12; RPS13; RPS15; RPS16; RPS23; RPS24; RPS25; RPS27; RPS27L; RPS28; RPS3; RPS3A; RPS6; RPS8; SMG8;	34.4828	0.00526178	0.277997	1	1	1	1
RAF/MAP kinase cascade	40	239	CALM1; CNKSR1; CUL3; ERBB3; EREG; FGA; FGFR4; FYN; GFRA4; IL3; JAK2; KSR2; NRG1; PDGFB; PPP2R1B; PPP2R5C; PSMA6; PSMA8; PSMB1; PSMB11; PSMB2; PSMB3; PSMB4; PSMB7; PSMC1; PSMC2; PSMC4; PSMC5; PSMD1; PSMD13; PSMD6; PSME1; PSMF1; PSPN; PTPRA; RASA4; RBX1; SPTA1; SPTB; UBB;	16.7364	0.918705	1	1	1	1	1
Separation of Sister Chromatids	40	171	ANAPC5; ANAPC7; BIRC5; BUB1B; CENPI; CENPK; CENPM; CENPU; ERCC6L; KIF2B; MAD2L1; NUDC; NUP107; NUP43; PPP2R1B; PPP2R5C; PSMA6; PSMA8; PSMB1; PSMB11; PSMB2; PSMB3; PSMB4; PSMB7; PSMC1; PSMC2; PSMC4; PSMC5; PSMD1; PSMD13; PSMD6; PSME1; PSMF1; RAD21; RANBP2; RPS27; SEC13; SMC3; UBB; ZWINT;	23.3918	0.2819	1	1	1	1	1
mRNA Splicing - Major Pathway	40	179	CHERP; CPSF2; CPSF4; CRNKL1; CSTF2T; CSTF3; DDX46; DDX5; DNAJC8; FIP1L1; FUS; HNRNPA2B1; HNRNPR; LSM5; MAGOHB; NCBP2; NUDT21; PAPOLA; PHF5A; POLR2E; POLR2J; POLR2L; PPIE; PPIL6; PPWD1; PRPF31; PRPF4; PRPF6; RBM22; SNRNP200; SNRNP40; SNRPB; SNRPD1; SNRPE; SNRPF; SNRPG; SRSF7; U2AF1; U2SURP; XAB2;	22.3464	0.373367	1	1	1	1	1
RHO GTPase Effectors	39	265	ABI1; ARPC2; BAIAP2; BIRC5; BRK1; BUB1B; CALM1; CENPI; CENPK; CENPM; CENPU; ERCC6L; H2AFJ; HIST1H2AB; HIST1H2AC; HIST1H2AJ; HIST1H2BA; HIST1H2BJ; HIST1H2BK; HIST1H2BL; HIST1H2BN; HIST1H3A; HIST1H4A; HIST3H2BB; KDM4C; KIF14; KIF2B; KLC4; MAD2L1; NUDC; NUP107; NUP43; PIK3C3; PPP2R1B; PPP2R5C; RANBP2; RPS27; SEC13; ZWINT;	14.717	0.98612	1	1	1	1	1
Eukaryotic Translation Termination	38	94	GSPT1; N6AMT1; RPL10; RPL10A; RPL10L; RPL11; RPL13A; RPL14; RPL15; RPL18A; RPL23; RPL27; RPL27A; RPL3; RPL37; RPL37A; RPL39; RPL3L; RPL41; RPL5; RPL7; RPL7A; RPL9; RPS11; RPS12; RPS13; RPS15; RPS16; RPS23; RPS24; RPS25; RPS27; RPS27L; RPS28; RPS3; RPS3A; RPS6; RPS8;	40.4255	0.000694694	0.107277	1	1	1	0.85241
Mitochondrial translation	38	97	GFM1; GFM2; MRPL15; MRPL16; MRPL17; MRPL18; MRPL2; MRPL22; MRPL27; MRPL30; MRPL32; MRPL35; MRPL40; MRPL44; MRPL45; MRPL47; MRPL48; MRPL49; MRPL51; MRPL52; MRPL53; MRPL54; MRPS10; MRPS11; MRPS12; MRPS14; MRPS15; MRPS18A; MRPS23; MRPS28; MRPS31; MRPS35; MRPS36; MRPS9; OXA1L; PTCD3; TSFM; TUFM;	39.1753	0.00110447	0.107277	1	1	1	0.85241
Nonsense Mediated Decay (NMD) independent of the Exon Junction Complex (EJC)	38	96	GSPT1; NCBP2; RPL10; RPL10A; RPL10L; RPL11; RPL13A; RPL14; RPL15; RPL18A; RPL23; RPL27; RPL27A; RPL3; RPL37; RPL37A; RPL39; RPL3L; RPL41; RPL5; RPL7; RPL7A; RPL9; RPS11; RPS12; RPS13; RPS15; RPS16; RPS23; RPS24; RPS25; RPS27; RPS27L; RPS28; RPS3; RPS3A; RPS6; RPS8;	39.5833	0.000949036	0.107277	1	1	1	0.85241
DNA Replication	37	124	ANAPC5; ANAPC7; CDC45; CDT1; DNA2; GINS1; GINS2; MCM6; MCM8; ORC3; ORC5; ORC6; POLD1; POLD3; PRIM1; PSMA6; PSMA8; PSMB1; PSMB11; PSMB2; PSMB3; PSMB4; PSMB7; PSMC1; PSMC2; PSMC4; PSMC5; PSMD1; PSMD13; PSMD6; PSME1; PSMF1; RBX1; RFC1; RFC2; RFC3; UBB;	29.8387	0.0376762	1	1	1	1	1
Fatty acid metabolism	37	173	ACADVL; ACOT11; ACOT13; ACOT7; ACOT8; ACSF2; ACSL5; AKR1C3; ALOX15; ALOX15B; ALOX5; ALOX5AP; ALOXE3; AMACR; AWAT1; CBR1; CYP2C19; CYP2C8; CYP4A11; CYP4A22; CYP4B1; DBI; DECR1; ECI2; HADHB; HSD17B3; HSD17B4; LTA4H; LTC4S; MCEE; NUDT7; PON1; PON3; PTGDS; PTGES; SCP2; SLC27A3;	21.3873	0.473535	1	1	1	1	1
Mitochondrial translation elongation	37	91	GFM1; MRPL15; MRPL16; MRPL17; MRPL18; MRPL2; MRPL22; MRPL27; MRPL30; MRPL32; MRPL35; MRPL40; MRPL44; MRPL45; MRPL47; MRPL48; MRPL49; MRPL51; MRPL52; MRPL53; MRPL54; MRPS10; MRPS11; MRPS12; MRPS14; MRPS15; MRPS18A; MRPS23; MRPS28; MRPS31; MRPS35; MRPS36; MRPS9; OXA1L; PTCD3; TSFM; TUFM;	40.6593	0.000745071	0.107277	1	1	1	0.85241
PIP3 activates AKT signaling	37	267	CHD4; ERBB3; EREG; FGFR4; FYN; LAMTOR4; LAMTOR5; MIR106B; MIR26A1; MLST8; NRG1; PDGFB; PHC2; PIK3R1; PIK3R3; PIP4K2C; PPP2R1B; PPP2R5C; PSMA6; PSMA8; PSMB1; PSMB11; PSMB2; PSMB3; PSMB4; PSMB7; PSMC1; PSMC2; PSMC4; PSMC5; PSMD1; PSMD13; PSMD6; PSME1; PSMF1; SNAI1; UBB;	13.8577	0.994367	1	1	1	1	1
Platelet activation, signaling and aggregation	37	259	A1BG; APOA1; APOH; APOOL; BCAR1; CALM1; CLEC1B; CLEC3B; CLU; CTSW; CYB5R1; DGKI; ECM1; F2RL2; FCER1G; FGA; FYN; GNAI3; GNAT3; GNG8; HRG; ITIH4; PDGFB; PDPN; PECAM1; PHACTR2; PIK3R1; PIK3R3; PLG; PPIA; PRKCA; PSAP; SERPINA3; STXBP3; TRPC7; TUBA4A; VAV3;	14.2857	0.990279	1	1	1	1	1
Synthesis of DNA	37	119	ANAPC5; ANAPC7; CDC45; CDT1; DNA2; GINS1; GINS2; MCM6; MCM8; ORC3; ORC5; ORC6; POLD1; POLD3; PRIM1; PSMA6; PSMA8; PSMB1; PSMB11; PSMB2; PSMB3; PSMB4; PSMB7; PSMC1; PSMC2; PSMC4; PSMC5; PSMD1; PSMD13; PSMD6; PSME1; PSMF1; RBX1; RFC1; RFC2; RFC3; UBB;	31.0924	0.0241614	0.890664	1	1	1	1
Eukaryotic Translation Elongation	36	95	RPL10; RPL10A; RPL10L; RPL11; RPL13A; RPL14; RPL15; RPL18A; RPL23; RPL27; RPL27A; RPL3; RPL37; RPL37A; RPL39; RPL3L; RPL41; RPL5; RPL7; RPL7A; RPL9; RPS11; RPS12; RPS13; RPS15; RPS16; RPS23; RPS24; RPS25; RPS27; RPS27L; RPS28; RPS3; RPS3A; RPS6; RPS8;	37.8947	0.00231238	0.166596	1	1	1	1
Interferon Signaling	36	200	ADAR; CIITA; DDX58; EIF4E; EIF4E2; HLA-DQB1; HLA-DRB5; IFI30; IFIT1; IFIT3; IFITM2; IFITM3; IFNA1; IFNA10; IFNA16; IFNA17; IFNA8; IFNAR1; IFNGR1; ISG15; JAK2; KPNA5; MT2A; NUP107; NUP205; NUP35; NUP43; NUP54; NUPL2; OAS3; PTPN2; RANBP2; SUMO1; TRIM8; UBB; XAF1;	18	0.816656	1	1	1	1	1
Neuronal System	36	364	CACFD1; CACNB2; CACNG2; CALM1; CHRNA1; CHRNA9; CHRNB3; CHRND; CHRNE; DBNL; GABRB3; GABRR2; GNAI3; GNAT3; GNG8; GRIA2; GRIP2; HTR3A; HTR3B; HTR3D; HTR3E; KCNAB1; KCNH5; KCNH6; KCNH8; KCNJ11; KCNK10; KCNK18; KCNK2; KCNN3; PRKCA; PTPRD; RPS6KA1; SLC1A6; SYN3; SYT10;	9.89011	0.999999	1	1	1	1	1
Peptide chain elongation	36	90	RPL10; RPL10A; RPL10L; RPL11; RPL13A; RPL14; RPL15; RPL18A; RPL23; RPL27; RPL27A; RPL3; RPL37; RPL37A; RPL39; RPL3L; RPL41; RPL5; RPL7; RPL7A; RPL9; RPS11; RPS12; RPS13; RPS15; RPS16; RPS23; RPS24; RPS25; RPS27; RPS27L; RPS28; RPS3; RPS3A; RPS6; RPS8;	40	0.0010983	0.107277	1	1	1	0.85241
Selenocysteine synthesis	36	94	RPL10; RPL10A; RPL10L; RPL11; RPL13A; RPL14; RPL15; RPL18A; RPL23; RPL27; RPL27A; RPL3; RPL37; RPL37A; RPL39; RPL3L; RPL41; RPL5; RPL7; RPL7A; RPL9; RPS11; RPS12; RPS13; RPS15; RPS16; RPS23; RPS24; RPS25; RPS27; RPS27L; RPS28; RPS3; RPS3A; RPS6; RPS8;	38.2979	0.00200403	0.166596	1	1	1	1
The citric acid (TCA) cycle and respiratory electron transport	36	159	ATP5J2; BSG; COX8A; ETFB; FAHD1; IDH3A; IDH3B; LDHAL6B; MPC1; MPC2; NDUFA12; NDUFA2; NDUFA3; NDUFA4; NDUFA9; NDUFAF2; NDUFAF4; NDUFAF7; NDUFB1; NDUFB10; NDUFB4; NDUFB6; NDUFB7; NDUFS4; NDUFS6; PDHA1; PDHA2; PDHX; SDHC; SUCLG1; TIMMDC1; UCP1; UQCR10; UQCR11; UQCRB; UQCRQ;	22.6415	0.356227	1	1	1	1	1
Viral mRNA Translation	36	96	RPL10; RPL10A; RPL10L; RPL11; RPL13A; RPL14; RPL15; RPL18A; RPL23; RPL27; RPL27A; RPL3; RPL37; RPL37A; RPL39; RPL3L; RPL41; RPL5; RPL7; RPL7A; RPL9; RPS11; RPS12; RPS13; RPS15; RPS16; RPS23; RPS24; RPS25; RPS27; RPS27L; RPS28; RPS3; RPS3A; RPS6; RPS8;	37.5	0.00266076	0.183361	1	1	1	1
Cilium Assembly	35	177	BBS1; BBS2; BBS4; BBS5; BBS7; CEP89; CEP97; CETN2; CLUAP1; DYNC2LI1; DYNLRB1; DYNLRB2; EXOC7; FBF1; HAUS1; HAUS2; IFT22; IFT74; IQCB1; KIFAP3; PCNT; PLK4; RAB11A; RAB8A; RHO; SSNA1; TCTE3; TCTN2; TMEM67; TNPO1; TTC30A; TTC30B; TUBA4A; TUBB4B; TUBG1;	19.774	0.642283	1	1	1	1	1
Mitochondrial translation termination	35	91	GFM2; MRPL15; MRPL16; MRPL17; MRPL18; MRPL2; MRPL22; MRPL27; MRPL30; MRPL32; MRPL35; MRPL40; MRPL44; MRPL45; MRPL47; MRPL48; MRPL49; MRPL51; MRPL52; MRPL53; MRPL54; MRPS10; MRPS11; MRPS12; MRPS14; MRPS15; MRPS18A; MRPS23; MRPS28; MRPS31; MRPS35; MRPS36; MRPS9; OXA1L; PTCD3;	38.4615	0.00216711	0.166596	1	1	1	1
G2/M Transition	34	182	BORA; CCNH; CDC25B; CETN2; HAUS1; HAUS2; PCNT; PLK4; PPME1; PPP2R1B; PSMA6; PSMA8; PSMB1; PSMB11; PSMB2; PSMB3; PSMB4; PSMB7; PSMC1; PSMC2; PSMC4; PSMC5; PSMD1; PSMD13; PSMD6; PSME1; PSMF1; RAB8A; RBX1; SSNA1; TUBA4A; TUBB4B; TUBG1; UBB;	18.6813	0.749624	1	1	1	1	1
Mitochondrial translation initiation	34	91	MRPL15; MRPL16; MRPL17; MRPL18; MRPL2; MRPL22; MRPL27; MRPL30; MRPL32; MRPL35; MRPL40; MRPL44; MRPL45; MRPL47; MRPL48; MRPL49; MRPL51; MRPL52; MRPL53; MRPL54; MRPS10; MRPS11; MRPS12; MRPS14; MRPS15; MRPS18A; MRPS23; MRPS28; MRPS31; MRPS35; MRPS36; MRPS9; OXA1L; PTCD3;	37.3626	0.00359553	0.219189	1	1	1	1
Mitotic G2-G2/M phases	34	184	BORA; CCNH; CDC25B; CETN2; HAUS1; HAUS2; PCNT; PLK4; PPME1; PPP2R1B; PSMA6; PSMA8; PSMB1; PSMB11; PSMB2; PSMB3; PSMB4; PSMB7; PSMC1; PSMC2; PSMC4; PSMC5; PSMD1; PSMD13; PSMD6; PSME1; PSMF1; RAB8A; RBX1; SSNA1; TUBA4A; TUBB4B; TUBG1; UBB;	18.4783	0.768554	1	1	1	1	1
Signaling by Nuclear Receptors	34	170	ADH1A; AKR1C3; ALDH1A2; ALDH8A1; DDX5; DHRS4; H2AFJ; HIST1H2AB; HIST1H2AC; HIST1H2AJ; HIST1H2BA; HIST1H2BJ; HIST1H2BK; HIST1H2BL; HIST1H2BN; HIST1H3A; HIST1H4A; HIST3H2BB; MED1; MIR26A1; MIR26B; NR5A2; PDHA1; PDHA2; PDHX; POLR2E; POLR2J; POLR2L; PPID; PRMT1; RAD21; RDH11; SMC3; TFF1;	20	0.617856	1	1	1	1	1
C-type lectin receptors (CLRs)	33	143	CALM1; CCL22; CD209; CLEC4D; CLEC6A; FCER1G; FYN; MUC12; MUC17; MUC20; MUC3A; MUC4; MUCL1; PSMA6; PSMA8; PSMB1; PSMB11; PSMB2; PSMB3; PSMB4; PSMB7; PSMC1; PSMC2; PSMC4; PSMC5; PSMD1; PSMD13; PSMD6; PSME1; PSMF1; TAB1; UBB; UBE2V1;	23.0769	0.329069	1	1	1	1	1
Intra-Golgi and retrograde Golgi-to-ER traffic	33	186	ACTR10; ARCN1; ARFGAP1; ARFIP2; ARL1; BICD1; COG4; COG6; COPA; COPE; COPG1; CUX1; CYTH4; DCTN4; GALNT1; GOSR2; KIF15; KIF22; KIF2B; KIF6; KIFAP3; KLC4; RAB36; RAB3GAP1; RAB41; RABEPK; SCOC; SNAP29; TMED2; USE1; VAMP3; VPS53; YKT6;	17.7419	0.829034	1	1	1	1	1
Peptide ligand-binding receptors	33	189	AVPR2; BDKRB2; C5AR1; CCKAR; CCL13; CCL16; CCL21; CCL23; CCR4; CX3CR1; CXCL1; CXCL9; CXCR5; EDN2; F2RL2; GPR37L1; MC3R; MC5R; NMBR; NMS; NPS; NPSR1; NTS; OPRM1; PRLH; PROK1; PSAP; RLN2; RLN3; UTS2; UTS2R; XCL1; XCL2;	17.4603	0.850812	1	1	1	1	1
Antimicrobial peptides	32	95	ATOX1; BPI; BPIFB4; BPIFB6; CLU; DEFA5; DEFA6; DEFB1; DEFB110; DEFB112; DEFB113; DEFB114; DEFB124; DEFB125; DEFB127; DEFB129; DEFB131; DEFB132; DEFB135; DEFB136; EPPIN; GNLY; LEAP2; LYZ; PGLYRP2; PGLYRP3; PI3; PRSS3; PRTN3; RNASE8; S100A7; SEMG1;	33.6842	0.0149899	0.659971	1	1	1	1
DNA Double-Strand Break Repair	32	147	ATRIP; BARD1; CLSPN; DNA2; ERCC4; FAM175A; HIST1H2BA; HIST1H2BJ; HIST1H2BK; HIST1H2BL; HIST1H2BN; HIST1H4A; HIST3H2BB; HIST3H3; LIG3; POLD1; POLD3; RAD17; RAD51AP1; RAD51B; RAD51C; RAD52; RFC1; RFC2; RFC3; RNF8; SUMO1; TDP2; UBB; UBE2V2; XRCC1; XRCC2;	21.7687	0.443865	1	1	1	1	1
Immunoregulatory interactions between a Lymphoid and a non-Lymphoid cell	32	217	CD247; CD300LD; CD300LF; CD40; CD96; CLEC2D; CLEC4G; CRTAM; KIR2DL1; LAIR2; LILRA1; LILRA2; LILRA3; LILRA4; LILRA6; LILRB1; LILRB2; LILRB4; MADCAM1; NCR1; NCR2; RAET1E; SELL; SH2D1B; SIGLEC1; SIGLEC6; SIGLEC8; TREML2; TREML4; TYROBP; ULBP1; ULBP3;	14.7465	0.976828	1	1	1	1	1
Ion channel transport	32	165	ANO3; ASIC5; ATP13A5; ATP4A; ATP4B; ATP6V0D2; ATP6V1B1; ATP6V1E1; ATP7B; BEST2; CLCA1; CLCA3P; CLCA4; CLCN1; CLCNKB; FKBP1B; FXYD2; NEDD4L; RYR1; SCNN1A; SGK1; SGK2; TRPA1; TRPC1; TRPC7; TRPM2; TRPM3; TRPM4; TRPM6; TRPV4; UBB; UNC80;	19.3939	0.676325	1	1	1	1	1
Mitotic G1-G1/S phases	32	147	CCNH; CDC45; CDKN2A; CDT1; DHFR; JAK2; MAX; MCM6; MCM8; ORC3; ORC5; ORC6; PPP2R1B; PRIM1; PSMA6; PSMB1; PSMB2; PSMB3; PSMB4; PSMB7; PSMC1; PSMC2; PSMC4; PSMC5; PSMD1; PSMD13; PSMD6; PSME1; PSMF1; RRM2; TK1; UBB;	21.7687	0.443865	1	1	1	1	1
Homology Directed Repair	31	120	ATRIP; BARD1; CLSPN; DNA2; ERCC4; FAM175A; HIST1H2BA; HIST1H2BJ; HIST1H2BK; HIST1H2BL; HIST1H2BN; HIST1H4A; HIST3H2BB; HIST3H3; LIG3; POLD1; POLD3; RAD17; RAD51AP1; RAD51B; RAD51C; RAD52; RFC1; RFC2; RFC3; RNF8; SUMO1; UBB; UBE2V2; XRCC1; XRCC2;	25.8333	0.168219	1	1	1	1	1
Programmed Cell Death	31	172	CFLAR; CLSPN; DBNL; DSG3; GZMB; HIST1H1B; HIST1H1C; HIST1H1D; NMT1; PLEC; PSMA6; PSMA8; PSMB1; PSMB11; PSMB2; PSMB3; PSMB4; PSMB7; PSMC1; PSMC2; PSMC4; PSMC5; PSMD1; PSMD13; PSMD6; PSME1; PSMF1; RIPK3; TJP2; TP63; UBB;	18.0233	0.799725	1	1	1	1	1
RUNX1 regulates transcription of genes involved in differentiation of HSCs	31	96	H2AFJ; HIST1H2AB; HIST1H2AC; HIST1H2AJ; HIST1H2BA; HIST1H2BJ; HIST1H2BK; HIST1H2BL; HIST1H2BN; HIST1H3A; HIST1H4A; HIST3H2BB; PSMA6; PSMA8; PSMB1; PSMB11; PSMB2; PSMB3; PSMB4; PSMB7; PSMC1; PSMC2; PSMC4; PSMC5; PSMD1; PSMD13; PSMD6; PSME1; PSMF1; TCF12; UBB;	32.2917	0.025287	0.890664	1	1	1	1
UCH proteinases	31	96	ACTR8; BARD1; HIST1H2AA; HIST1H2AB; HIST1H2AC; HIST1H2AG; HIST1H2AH; HIST1H2AJ; HIST3H2A; INO80C; PSMA6; PSMA8; PSMB1; PSMB11; PSMB2; PSMB3; PSMB4; PSMB7; PSMC1; PSMC2; PSMC4; PSMC5; PSMD1; PSMD13; PSMD6; PSME1; PSMF1; TFPT; UBB; UCHL1; UCHL3;	32.2917	0.025287	0.890664	1	1	1	1
Apoptosis	30	167	CFLAR; CLSPN; DBNL; DSG3; GZMB; HIST1H1B; HIST1H1C; HIST1H1D; NMT1; PLEC; PSMA6; PSMA8; PSMB1; PSMB11; PSMB2; PSMB3; PSMB4; PSMB7; PSMC1; PSMC2; PSMC4; PSMC5; PSMD1; PSMD13; PSMD6; PSME1; PSMF1; TJP2; TP63; UBB;	17.9641	0.801425	1	1	1	1	1
Cell surface interactions at the vascular wall	30	229	BSG; CAV1; CD177; CD48; CEACAM1; DOK2; FCER1G; FYN; GYPA; GYPB; MIF; MMP1; PECAM1; PIK3R1; PPIA; PSG1; PSG11; PSG2; PSG3; PSG4; PSG5; PSG6; PSG7; SDC4; SELL; SLC3A2; TNFRSF10D; TSPAN7; VPREB1; VPREB3;	13.1004	0.995691	1	1	1	1	1
G1/S Transition	30	119	CCNH; CDC45; CDT1; DHFR; MAX; MCM6; MCM8; ORC3; ORC5; ORC6; PPP2R1B; PRIM1; PSMA6; PSMB1; PSMB2; PSMB3; PSMB4; PSMB7; PSMC1; PSMC2; PSMC4; PSMC5; PSMD1; PSMD13; PSMD6; PSME1; PSMF1; RRM2; TK1; UBB;	25.2101	0.203133	1	1	1	1	1
Host Interactions of HIV factors	30	137	CD247; FYN; NUP107; NUP205; NUP35; NUP43; NUP54; NUPL2; PPIA; PSMA6; PSMA8; PSMB1; PSMB11; PSMB2; PSMB3; PSMB4; PSMB7; PSMC1; PSMC2; PSMC4; PSMC5; PSMD1; PSMD13; PSMD6; PSME1; PSMF1; RANBP2; RBX1; SLC25A4; UBB;	21.8978	0.436186	1	1	1	1	1
Mitotic Prometaphase	30	184	BIRC5; BUB1B; CENPI; CENPK; CENPM; CENPU; CETN2; ERCC6L; HAUS1; HAUS2; KIF2B; MAD2L1; NCAPG; NUDC; NUP107; NUP43; PCNT; PLK4; PPP2R1B; PPP2R5C; RAD21; RANBP2; RPS27; SEC13; SMC3; SSNA1; TUBA4A; TUBB4B; TUBG1; ZWINT;	16.3043	0.914595	1	1	1	1	1
HDR through Homologous Recombination (HRR) or Single Strand Annealing (SSA)	29	114	ATRIP; BARD1; CLSPN; DNA2; ERCC4; FAM175A; HIST1H2BA; HIST1H2BJ; HIST1H2BK; HIST1H2BL; HIST1H2BN; HIST1H4A; HIST3H2BB; HIST3H3; POLD1; POLD3; RAD17; RAD51AP1; RAD51B; RAD51C; RAD52; RFC1; RFC2; RFC3; RNF8; SUMO1; UBB; UBE2V2; XRCC2;	25.4386	0.196386	1	1	1	1	1
Interleukin-1 family signaling	29	127	ALOX5; CASP1; IL18BP; IL1RN; IL37; NOD2; PSMA6; PSMA8; PSMB1; PSMB11; PSMB2; PSMB3; PSMB4; PSMB7; PSMC1; PSMC2; PSMC4; PSMC5; PSMD1; PSMD13; PSMD6; PSME1; PSMF1; PTPN2; RBX1; TAB1; TNIP2; UBB; UBE2V1;	22.8346	0.361323	1	1	1	1	1
Reproduction	29	110	ADAM2; CATSPER1; CATSPERD; DMC1; H2AFJ; HIST1H2AB; HIST1H2AC; HIST1H2AJ; HIST1H2BA; HIST1H2BJ; HIST1H2BK; HIST1H2BL; HIST1H2BN; HIST1H3A; HIST1H4A; HIST3H2BB; HIST3H3; IZUMO3; MSH4; OVGP1; RAD21; SMC3; SUN1; SYCE1; SYCP3; SYNE1; SYNE2; TERF2IP; ZP1;	26.3636	0.155004	1	1	1	1	1
SLC-mediated transmembrane transport	29	239	BSG; LCN9; RHAG; RHBG; SLC10A6; SLC12A4; SLC12A6; SLC13A5; SLC1A6; SLC22A16; SLC22A18; SLC22A3; SLC24A4; SLC28A3; SLC2A11; SLC2A4; SLC30A6; SLC39A4; SLC3A2; SLC50A1; SLC5A10; SLC5A4; SLC5A9; SLC6A18; SLC6A19; SLC6A2; SLC6A5; SLC7A2; SLC9A8;	12.1339	0.998832	1	1	1	1	1
HIV Life Cycle	28	156	CCNH; CHMP3; CHMP4A; CHMP4C; CHMP7; ERCC3; GTF2E1; GTF2H3; NCBP2; NEDD4L; NMT1; NUP107; NUP205; NUP35; NUP43; NUP54; NUPL2; PDCD6IP; POLR2E; POLR2J; POLR2L; PPIA; RANBP2; SUPT4H1; TAF1L; TAF5; TAF9B; UBB;	17.9487	0.796008	1	1	1	1	1
Late Phase of HIV Life Cycle	28	146	CCNH; CHMP3; CHMP4A; CHMP4C; CHMP7; ERCC3; GTF2E1; GTF2H3; NCBP2; NEDD4L; NMT1; NUP107; NUP205; NUP35; NUP43; NUP54; NUPL2; PDCD6IP; POLR2E; POLR2J; POLR2L; PPIA; RANBP2; SUPT4H1; TAF1L; TAF5; TAF9B; UBB;	19.1781	0.689107	1	1	1	1	1
Metabolism of water-soluble vitamins and cofactors	28	123	AASDHPPT; ABCD4; AMN; BTD; CD320; CTRB1; CTRB2; CYB5A; DHFR; MCCC1; MOCOS; MOCS1; MOCS3; NAXE; PANK1; PANK2; PANK4; PARP10; PARP8; PARP9; PPCDC; PRSS1; PRSS3; SHMT2; SLC25A32; TCN2; VNN1; VNN2;	22.7642	0.370134	1	1	1	1	1
Transcriptional regulation by RUNX2	28	117	BGLAP; DLX6; GLI2; ITGBL1; MAF; MMP13; PPARGC1B; PSMA6; PSMA8; PSMB1; PSMB11; PSMB2; PSMB3; PSMB4; PSMB7; PSMC1; PSMC2; PSMC4; PSMC5; PSMD1; PSMD13; PSMD6; PSME1; PSMF1; RBM14; RBX1; UBB; UCMA;	23.9316	0.287149	1	1	1	1	1
Epigenetic regulation of gene expression	27	120	CCNH; CHD4; DDX21; ERCC3; GTF2H3; H2AFJ; HIST1H2AB; HIST1H2AC; HIST1H2AJ; HIST1H2BA; HIST1H2BJ; HIST1H2BK; HIST1H2BL; HIST1H2BN; HIST1H3A; HIST1H4A; HIST3H2BB; MTF2; MYBBP1A; POLR1D; POLR2E; POLR2L; SIRT1; TAF1B; TDG; TWISTNB; UHRF1;	22.5	0.393944	1	1	1	1	1
Fc epsilon receptor (FCERI) signaling	27	209	CALM1; FCER1G; FYN; GAB2; ITK; PIK3R1; PSMA6; PSMA8; PSMB1; PSMB11; PSMB2; PSMB3; PSMB4; PSMB7; PSMC1; PSMC2; PSMC4; PSMC5; PSMD1; PSMD13; PSMD6; PSME1; PSMF1; TAB1; UBB; UBE2V1; VAV3;	12.9187	0.995033	1	1	1	1	1
Muscle contraction	27	179	ANXA2; CACNA1D; CACNB2; CACNG2; CACNG7; CALM1; CAV3; DMD; DMPK; FKBP1B; FXYD2; KCNIP3; KCNIP4; KCNJ11; KCNK10; KCNK18; KCNK2; MYBPC1; MYL1; NPR2; RYR1; SCN10A; SCN11A; SCN2A; TNNC2; TPM4; TRPC1;	15.0838	0.957159	1	1	1	1	1
Nucleotide Excision Repair	27	95	CCNH; CETN2; CHD1L; COPS2; COPS3; DDB2; ERCC3; ERCC4; GTF2H3; LIG3; POLD1; POLD3; POLR2E; POLR2J; POLR2L; PPIE; RAD23B; RBX1; RFC1; RFC2; RFC3; SUMO1; UBB; UBE2V2; XAB2; XPC; XRCC1;	28.4211	0.0981567	1	1	1	1	1
Regulation of mRNA stability by proteins that bind AU-rich elements	27	89	DCP2; EXOSC1; EXOSC3; EXOSC5; EXOSC7; EXOSC8; EXOSC9; PRKCA; PSMA6; PSMA8; PSMB1; PSMB11; PSMB2; PSMB3; PSMB4; PSMB7; PSMC1; PSMC2; PSMC4; PSMC5; PSMD1; PSMD13; PSMD6; PSME1; PSMF1; TNPO1; UBB;	30.3371	0.0592371	1	1	1	1	1
Switching of origins to a post-replicative state	27	90	ANAPC5; ANAPC7; CDT1; MCM6; MCM8; ORC3; ORC5; ORC6; PSMA6; PSMA8; PSMB1; PSMB11; PSMB2; PSMB3; PSMB4; PSMB7; PSMC1; PSMC2; PSMC4; PSMC5; PSMD1; PSMD13; PSMD6; PSME1; PSMF1; RBX1; UBB;	30	0.0648073	1	1	1	1	1
Transport to the Golgi and subsequent modification	27	167	ACTR10; ANK1; ARCN1; ARFGAP1; COG4; COG6; COPA; COPE; COPG1; CTSC; DCTN4; FUCA1; GORASP1; GOSR2; LHB; LMAN1; LMAN2L; SEC13; SEC22C; SEC23IP; SPTA1; SPTB; TMED2; TRAPPC1; TRAPPC2L; TRAPPC4; YKT6;	16.1677	0.911596	1	1	1	1	1
tRNA processing	27	144	C2orf49; CPSF4; MTO1; NUP107; NUP205; NUP35; NUP43; NUP54; NUPL2; POP1; POP4; RANBP2; RPP30; RPP40; RPPH1; RTCB; THG1L; TRDMT1; TRIT1; TRMT12; TSEN34; TYW1; TYW3; TYW5; URM1; WDR4; ZBTB8OS;	18.75	0.72511	1	1	1	1	1
DNA Replication Pre-Initiation	26	82	CDC45; CDT1; MCM6; MCM8; ORC3; ORC5; ORC6; PRIM1; PSMA6; PSMA8; PSMB1; PSMB11; PSMB2; PSMB3; PSMB4; PSMB7; PSMC1; PSMC2; PSMC4; PSMC5; PSMD1; PSMD13; PSMD6; PSME1; PSMF1; UBB;	31.7073	0.0442482	1	1	1	1	1
Gene Silencing by RNA	26	104	DDX4; DROSHA; H2AFJ; HIST1H2AB; HIST1H2AC; HIST1H2AJ; HIST1H2BA; HIST1H2BJ; HIST1H2BK; HIST1H2BL; HIST1H2BN; HIST1H3A; HIST1H4A; HIST3H2BB; MOV10L1; NUP107; NUP205; NUP35; NUP43; NUP54; NUPL2; POLR2E; POLR2J; POLR2L; RANBP2; TDRD9;	25	0.234208	1	1	1	1	1
M/G1 Transition	26	82	CDC45; CDT1; MCM6; MCM8; ORC3; ORC5; ORC6; PRIM1; PSMA6; PSMA8; PSMB1; PSMB11; PSMB2; PSMB3; PSMB4; PSMB7; PSMC1; PSMC2; PSMC4; PSMC5; PSMD1; PSMD13; PSMD6; PSME1; PSMF1; UBB;	31.7073	0.0442482	1	1	1	1	1
PTEN Regulation	26	155	CHD4; LAMTOR4; LAMTOR5; MIR106B; MIR26A1; MLST8; PHC2; PSMA6; PSMA8; PSMB1; PSMB11; PSMB2; PSMB3; PSMB4; PSMB7; PSMC1; PSMC2; PSMC4; PSMC5; PSMD1; PSMD13; PSMD6; PSME1; PSMF1; SNAI1; UBB;	16.7742	0.872986	1	1	1	1	1
Signaling by Hedgehog	26	124	ADAM17; CUL3; EFCAB7; GLI2; GPR161; PSMA6; PSMA8; PSMB1; PSMB11; PSMB2; PSMB3; PSMB4; PSMB7; PSMC1; PSMC2; PSMC4; PSMC5; PSMD1; PSMD13; PSMD6; PSME1; PSMF1; PTCH1; RBX1; SHH; UBB;	20.9677	0.524319	1	1	1	1	1
Cellular Senescence	25	162	ANAPC5; ANAPC7; CDKN2A; H2AFJ; HIST1H1B; HIST1H1C; HIST1H1D; HIST1H2AB; HIST1H2AC; HIST1H2AJ; HIST1H2BA; HIST1H2BJ; HIST1H2BK; HIST1H2BL; HIST1H2BN; HIST1H3A; HIST1H4A; HIST3H2BB; HIST3H3; ID1; MAP4K4; PHC2; RPS6KA1; TERF2IP; UBB;	15.4321	0.938435	1	1	1	1	1
Chromosome Maintenance	25	87	CENPI; CENPK; CENPM; CENPU; DNA2; H2AFJ; HIST1H2AB; HIST1H2AC; HIST1H2AJ; HIST1H2BA; HIST1H2BJ; HIST1H2BK; HIST1H2BL; HIST1H2BN; HIST1H4A; HIST3H2BB; HIST3H3; HJURP; POLD1; POLD3; PRIM1; RFC1; RFC2; RFC3; TERF2IP;	28.7356	0.100193	1	1	1	1	1
ER to Golgi Anterograde Transport	25	136	ACTR10; ANK1; ARCN1; ARFGAP1; COG4; COG6; COPA; COPE; COPG1; CTSC; DCTN4; GORASP1; GOSR2; LMAN1; LMAN2L; SEC13; SEC22C; SEC23IP; SPTA1; SPTB; TMED2; TRAPPC1; TRAPPC2L; TRAPPC4; YKT6;	18.3824	0.750447	1	1	1	1	1
ESR-mediated signaling	25	127	DDX5; H2AFJ; HIST1H2AB; HIST1H2AC; HIST1H2AJ; HIST1H2BA; HIST1H2BJ; HIST1H2BK; HIST1H2BL; HIST1H2BN; HIST1H3A; HIST1H4A; HIST3H2BB; MED1; MIR26A1; MIR26B; NR5A2; POLR2E; POLR2J; POLR2L; PPID; PRMT1; RAD21; SMC3; TFF1;	19.685	0.637985	1	1	1	1	1
Hedgehog 'on' state	25	83	CUL3; EFCAB7; GLI2; GPR161; PSMA6; PSMA8; PSMB1; PSMB11; PSMB2; PSMB3; PSMB4; PSMB7; PSMC1; PSMC2; PSMC4; PSMC5; PSMD1; PSMD13; PSMD6; PSME1; PSMF1; PTCH1; RBX1; SHH; UBB;	30.1205	0.0711862	1	1	1	1	1
Metabolism of nucleotides	25	100	ADK; ADPRM; ADSL; AMPD2; CDA; DGUOK; DHODH; DUT; ENTPD1; ENTPD6; GMPR2; IMPDH2; ITPA; LHPP; NT5C1A; NUDT1; NUDT16; PNP; PPAT; RRM2; RRM2B; TK1; UMPS; UPB1; UPP2;	25	0.239638	1	1	1	1	1
Metabolism of polyamines	25	85	ADI1; APIP; ARG1; AZIN2; CPS1; GOT1; OAZ3; PSMA6; PSMA8; PSMB1; PSMB11; PSMB2; PSMB3; PSMB4; PSMB7; PSMC1; PSMC2; PSMC4; PSMC5; PSMD1; PSMD13; PSMD6; PSME1; PSMF1; SLC25A2;	29.4118	0.0848645	1	1	1	1	1
Orc1 removal from chromatin	25	71	CDT1; MCM6; MCM8; ORC3; ORC5; ORC6; PSMA6; PSMA8; PSMB1; PSMB11; PSMB2; PSMB3; PSMB4; PSMB7; PSMC1; PSMC2; PSMC4; PSMC5; PSMD1; PSMD13; PSMD6; PSME1; PSMF1; RBX1; UBB;	35.2113	0.019636	0.798028	1	1	1	1
Respiratory electron transport, ATP synthesis by chemiosmotic coupling, and heat production by uncoupling proteins.	25	110	ATP5J2; COX8A; ETFB; NDUFA12; NDUFA2; NDUFA3; NDUFA4; NDUFA9; NDUFAF2; NDUFAF4; NDUFAF7; NDUFB1; NDUFB10; NDUFB4; NDUFB6; NDUFB7; NDUFS4; NDUFS6; SDHC; TIMMDC1; UCP1; UQCR10; UQCR11; UQCRB; UQCRQ;	22.7273	0.383388	1	1	1	1	1
SUMO E3 ligases SUMOylate target proteins	25	168	BIRC5; CDKN2A; CETN2; DDX5; HIST1H4A; MITF; NR1H4; NR1I2; NR5A2; NUP107; NUP205; NUP35; NUP43; NUP54; NUPL2; PHC2; RAD21; RAD52; RANBP2; RORA; SMC3; SUMO1; TDG; TFAP2A; XPC;	14.881	0.958138	1	1	1	1	1
SUMOylation	25	173	BIRC5; CDKN2A; CETN2; DDX5; HIST1H4A; MITF; NR1H4; NR1I2; NR5A2; NUP107; NUP205; NUP35; NUP43; NUP54; NUPL2; PHC2; RAD21; RAD52; RANBP2; RORA; SMC3; SUMO1; TDG; TFAP2A; XPC;	14.4509	0.970139	1	1	1	1	1
TNFR2 non-canonical NF-kB pathway	25	101	CD40; EDARADD; PSMA6; PSMA8; PSMB1; PSMB11; PSMB2; PSMB3; PSMB4; PSMB7; PSMC1; PSMC2; PSMC4; PSMC5; PSMD1; PSMD13; PSMD6; PSME1; PSMF1; TNFRSF17; TNFRSF25; TNFSF14; TNFSF15; TNFSF9; UBB;	24.7525	0.252931	1	1	1	1	1
ABC-family proteins mediated transport	24	103	ABCD3; ABCG1; ABCG8; APOA1; KCNJ11; PEX19; PSMA6; PSMA8; PSMB1; PSMB11; PSMB2; PSMB3; PSMB4; PSMB7; PSMC1; PSMC2; PSMC4; PSMC5; PSMD1; PSMD13; PSMD6; PSME1; PSMF1; UBB;	23.301	0.346888	1	1	1	1	1
Assembly of the pre-replicative complex	24	65	CDT1; MCM6; MCM8; ORC3; ORC5; ORC6; PSMA6; PSMA8; PSMB1; PSMB11; PSMB2; PSMB3; PSMB4; PSMB7; PSMC1; PSMC2; PSMC4; PSMC5; PSMD1; PSMD13; PSMD6; PSME1; PSMF1; UBB;	36.9231	0.0144297	0.656935	1	1	1	1
Estrogen-dependent gene expression	24	121	DDX5; H2AFJ; HIST1H2AB; HIST1H2AC; HIST1H2AJ; HIST1H2BA; HIST1H2BJ; HIST1H2BK; HIST1H2BL; HIST1H2BN; HIST1H3A; HIST1H4A; HIST3H2BB; MED1; MIR26A1; MIR26B; NR5A2; POLR2E; POLR2J; POLR2L; PRMT1; RAD21; SMC3; TFF1;	19.8347	0.623592	1	1	1	1	1
G alpha (q) signalling events	24	206	BDKRB2; CCKAR; CCL23; DGKI; EDN2; F2RL2; GNG8; NMBR; NMS; NPS; NPSR1; NTS; P2RY11; PIK3R1; PIK3R3; PLCB4; PRKCA; PROK1; RPS6KA1; TRPC7; UTS2; UTS2R; XCL1; XCL2;	11.6505	0.998681	1	1	1	1	1
HATs acetylate histones	24	108	ELP2; ELP3; ELP6; EPC1; HIST1H2AA; HIST1H2AB; HIST1H2AC; HIST1H2AG; HIST1H2AH; HIST1H2AJ; HIST1H2BA; HIST1H2BJ; HIST1H2BK; HIST1H2BL; HIST1H2BN; HIST1H3A; HIST1H4A; HIST3H2A; HIST3H2BB; ING3; KAT14; MBIP; WDR5; YEATS4;	22.2222	0.424712	1	1	1	1	1
Interleukin-1 signaling	24	93	IL1RN; NOD2; PSMA6; PSMA8; PSMB1; PSMB11; PSMB2; PSMB3; PSMB4; PSMB7; PSMC1; PSMC2; PSMC4; PSMC5; PSMD1; PSMD13; PSMD6; PSME1; PSMF1; RBX1; TAB1; TNIP2; UBB; UBE2V1;	25.8065	0.206062	1	1	1	1	1
Mitotic Prophase	24	111	GORASP1; H2AFJ; HIST1H2AB; HIST1H2AC; HIST1H2AJ; HIST1H2BA; HIST1H2BJ; HIST1H2BK; HIST1H2BL; HIST1H2BN; HIST1H3A; HIST1H4A; HIST3H2BB; HIST3H3; MCPH1; NUP107; NUP205; NUP35; NUP43; NUP54; NUPL2; PPP2R1B; PRKCA; RANBP2;	21.6216	0.471999	1	1	1	1	1
Phase II - Conjugation of compounds	24	109	ABHD10; CHAC2; GGCT; GGT6; GSTM2; GSTP1; GSTT1; N6AMT1; PAPSS1; SULT1A1; SULT2A1; SULT2B1; SULT6B1; UGP2; UGT1A1; UGT1A10; UGT1A3; UGT1A4; UGT1A7; UGT1A8; UGT1A9; UGT2B10; UGT2B17; UGT2B7;	22.0183	0.440475	1	1	1	1	1
Post-translational modification: synthesis of GPI-anchored proteins	24	94	ALPI; CD52; CEACAM7; CNTN3; FCGR3B; GPIHBP1; GPLD1; IZUMO1R; LYPD2; LYPD3; LYPD5; OTOA; PGAP1; PIGH; PIGK; PIGP; PRSS41; RAET1G; TECTA; TECTB; ULBP2; VNN1; VNN2; VNN3;	25.5319	0.218782	1	1	1	1	1
Stimuli-sensing channels	24	94	ANO3; ASIC5; BEST2; CLCA1; CLCA3P; CLCA4; CLCN1; CLCNKB; FKBP1B; NEDD4L; RYR1; SCNN1A; SGK1; SGK2; TRPA1; TRPC1; TRPC7; TRPM2; TRPM3; TRPM4; TRPM6; TRPV4; UBB; UNC80;	25.5319	0.218782	1	1	1	1	1
TCR signaling	24	124	CD247; HLA-DQB1; HLA-DRB5; ITK; PIK3R1; PSMA6; PSMA8; PSMB1; PSMB11; PSMB2; PSMB3; PSMB4; PSMB7; PSMC1; PSMC2; PSMC4; PSMC5; PSMD1; PSMD13; PSMD6; PSME1; PSMF1; UBB; UBE2V1;	19.3548	0.665206	1	1	1	1	1
Transmission across Chemical Synapses	24	221	CACFD1; CACNB2; CACNG2; CALM1; CHRNA1; CHRNA9; CHRNB3; CHRND; CHRNE; GABRB3; GABRR2; GNAI3; GNAT3; GNG8; GRIA2; GRIP2; HTR3A; HTR3B; HTR3D; HTR3E; PRKCA; RPS6KA1; SLC1A6; SYN3;	10.8597	0.999672	1	1	1	1	1
Beta-catenin independent WNT signaling	23	146	CALM1; FZD8; GNG8; PDE6G; PRKCA; PSMA6; PSMA8; PSMB1; PSMB11; PSMB2; PSMB3; PSMB4; PSMB7; PSMC1; PSMC2; PSMC4; PSMC5; PSMD1; PSMD13; PSMD6; PSME1; PSMF1; UBB;	15.7534	0.916877	1	1	1	1	1
CDT1 association with the CDC6:ORC:origin complex	23	59	CDT1; MCM8; ORC3; ORC5; ORC6; PSMA6; PSMA8; PSMB1; PSMB11; PSMB2; PSMB3; PSMB4; PSMB7; PSMC1; PSMC2; PSMC4; PSMC5; PSMD1; PSMD13; PSMD6; PSME1; PSMF1; UBB;	38.9831	0.0101387	0.486965	1	1	1	1
Cellular response to hypoxia	23	74	CA9; HIF1AN; HIF3A; LIMD1; PSMA6; PSMA8; PSMB1; PSMB11; PSMB2; PSMB3; PSMB4; PSMB7; PSMC1; PSMC2; PSMC4; PSMC5; PSMD1; PSMD13; PSMD6; PSME1; PSMF1; RBX1; UBB;	31.0811	0.0646925	1	1	1	1	1
Downstream TCR signaling	23	104	CD247; HLA-DQB1; HLA-DRB5; PIK3R1; PSMA6; PSMA8; PSMB1; PSMB11; PSMB2; PSMB3; PSMB4; PSMB7; PSMC1; PSMC2; PSMC4; PSMC5; PSMD1; PSMD13; PSMD6; PSME1; PSMF1; UBB; UBE2V1;	22.1154	0.435832	1	1	1	1	1
Meiosis	23	84	DMC1; H2AFJ; HIST1H2AB; HIST1H2AC; HIST1H2AJ; HIST1H2BA; HIST1H2BJ; HIST1H2BK; HIST1H2BL; HIST1H2BN; HIST1H3A; HIST1H4A; HIST3H2BB; HIST3H3; MSH4; RAD21; SMC3; SUN1; SYCE1; SYCP3; SYNE1; SYNE2; TERF2IP;	27.381	0.150745	1	1	1	1	1
Metabolism of steroids	23	136	ACAT2; ACOT8; AKR1B1; AKR1C1; AKR1C3; AMACR; CH25H; CYP11B1; FABP6; FDFT1; FDXR; HSD17B3; HSD17B4; HSD17B7; MVD; NFYC; NR1H4; OSBPL6; OSBPL9; SCP2; SRD5A2; SREBF1; STARD6;	16.9118	0.851655	1	1	1	1	1
Phospholipid metabolism	23	209	ABHD3; ALPI; DGAT2L6; ENPP6; GDPD1; HADHB; LIPH; LIPI; MTMR10; PCTP; PCYT1B; PIK3C3; PIK3R1; PIK3R3; PIP4K2C; PITPNB; PLA2G4E; PLA2G4F; PLB1; PLEKHA5; PNPLA6; STARD7; TPTE2;	11.0048	0.99945	1	1	1	1	1
Regulation of Hypoxia-inducible Factor (HIF) by oxygen	23	74	CA9; HIF1AN; HIF3A; LIMD1; PSMA6; PSMA8; PSMB1; PSMB11; PSMB2; PSMB3; PSMB4; PSMB7; PSMC1; PSMC2; PSMC4; PSMC5; PSMD1; PSMD13; PSMD6; PSME1; PSMF1; RBX1; UBB;	31.0811	0.0646925	1	1	1	1	1
Respiratory electron transport	23	87	COX8A; ETFB; NDUFA12; NDUFA2; NDUFA3; NDUFA4; NDUFA9; NDUFAF2; NDUFAF4; NDUFAF7; NDUFB1; NDUFB10; NDUFB4; NDUFB6; NDUFB7; NDUFS4; NDUFS6; SDHC; TIMMDC1; UQCR10; UQCR11; UQCRB; UQCRQ;	26.4368	0.185378	1	1	1	1	1
Response to elevated platelet cytosolic Ca2+	23	133	A1BG; APOA1; APOH; APOOL; CALM1; CLEC3B; CLU; CTSW; CYB5R1; ECM1; FGA; HRG; ITIH4; PDGFB; PECAM1; PHACTR2; PLG; PPIA; PRKCA; PSAP; SERPINA3; STXBP3; TUBA4A;	17.2932	0.825978	1	1	1	1	1
Signaling by the B Cell Receptor (BCR)	23	176	CALM1; DAPP1; FYN; PIK3R1; PSMA6; PSMA8; PSMB1; PSMB11; PSMB2; PSMB3; PSMB4; PSMB7; PSMC1; PSMC2; PSMC4; PSMC5; PSMD1; PSMD13; PSMD6; PSME1; PSMF1; TRPC1; UBB;	13.0682	0.990086	1	1	1	1	1
APC/C-mediated degradation of cell cycle proteins	22	86	ANAPC5; ANAPC7; BUB1B; MAD2L1; PSMA6; PSMA8; PSMB1; PSMB11; PSMB2; PSMB3; PSMB4; PSMB7; PSMC1; PSMC2; PSMC4; PSMC5; PSMD1; PSMD13; PSMD6; PSME1; PSMF1; UBB;	25.5814	0.228818	1	1	1	1	1
APC/C:Cdc20 mediated degradation of mitotic proteins	22	75	ANAPC5; ANAPC7; BUB1B; MAD2L1; PSMA6; PSMA8; PSMB1; PSMB11; PSMB2; PSMB3; PSMB4; PSMB7; PSMC1; PSMC2; PSMC4; PSMC5; PSMD1; PSMD13; PSMD6; PSME1; PSMF1; UBB;	29.3333	0.102765	1	1	1	1	1
APC:Cdc20 mediated degradation of cell cycle proteins prior to satisfation of the cell cycle checkpoint	22	73	ANAPC5; ANAPC7; BUB1B; MAD2L1; PSMA6; PSMA8; PSMB1; PSMB11; PSMB2; PSMB3; PSMB4; PSMB7; PSMC1; PSMC2; PSMC4; PSMC5; PSMD1; PSMD13; PSMD6; PSME1; PSMF1; UBB;	30.137	0.0859789	1	1	1	1	1
Activation of APC/C and APC/C:Cdc20 mediated degradation of mitotic proteins	22	76	ANAPC5; ANAPC7; BUB1B; MAD2L1; PSMA6; PSMA8; PSMB1; PSMB11; PSMB2; PSMB3; PSMB4; PSMB7; PSMC1; PSMC2; PSMC4; PSMC5; PSMD1; PSMD13; PSMD6; PSME1; PSMF1; UBB;	28.9474	0.111886	1	1	1	1	1
Amyloid fiber formation	22	70	APCS; APOA1; APOA4; FGA; GGA1; GGA3; HIST1H2AB; HIST1H2AC; HIST1H2AJ; HIST1H2BA; HIST1H2BJ; HIST1H2BK; HIST1H2BL; HIST1H2BN; HIST1H3A; HIST1H4A; HIST3H2BB; LYZ; NAT8B; ODAM; SEMG1; UBB;	31.4286	0.0643754	1	1	1	1	1
Antigen processing-Cross presentation	22	91	CALR; LNPEP; PSMA6; PSMA8; PSMB1; PSMB11; PSMB2; PSMB3; PSMB4; PSMB7; PSMC1; PSMC2; PSMC4; PSMC5; PSMD1; PSMD13; PSMD6; PSME1; PSMF1; UBB; VAMP3; VAMP8;	24.1758	0.302147	1	1	1	1	1
CLEC7A (Dectin-1) signaling	22	99	CALM1; CCL22; PSMA6; PSMA8; PSMB1; PSMB11; PSMB2; PSMB3; PSMB4; PSMB7; PSMC1; PSMC2; PSMC4; PSMC5; PSMD1; PSMD13; PSMD6; PSME1; PSMF1; TAB1; UBB; UBE2V1;	22.2222	0.430943	1	1	1	1	1
Cdc20:Phospho-APC/C mediated degradation of Cyclin A	22	72	ANAPC5; ANAPC7; BUB1B; MAD2L1; PSMA6; PSMA8; PSMB1; PSMB11; PSMB2; PSMB3; PSMB4; PSMB7; PSMC1; PSMC2; PSMC4; PSMC5; PSMD1; PSMD13; PSMD6; PSME1; PSMF1; UBB;	30.5556	0.0783073	1	1	1	1	1
Degradation of beta-catenin by the destruction complex	22	82	AES; PPP2R1B; PPP2R5C; PSMA6; PSMA8; PSMB1; PSMB11; PSMB2; PSMB3; PSMB4; PSMB7; PSMC1; PSMC2; PSMC4; PSMC5; PSMD1; PSMD13; PSMD6; PSME1; PSMF1; RBX1; UBB;	26.8293	0.176684	1	1	1	1	1
Global Genome Nucleotide Excision Repair (GG-NER)	22	70	CCNH; CETN2; CHD1L; COPS2; COPS3; DDB2; ERCC3; ERCC4; GTF2H3; LIG3; POLD1; POLD3; RAD23B; RBX1; RFC1; RFC2; RFC3; SUMO1; UBB; UBE2V2; XPC; XRCC1;	31.4286	0.0643754	1	1	1	1	1
Hedgehog 'off' state	22	88	GLI2; GPR161; PSMA6; PSMA8; PSMB1; PSMB11; PSMB2; PSMB3; PSMB4; PSMB7; PSMC1; PSMC2; PSMC4; PSMC5; PSMD1; PSMD13; PSMD6; PSME1; PSMF1; PTCH1; RBX1; UBB;	25	0.257194	1	1	1	1	1
Phase I - Functionalization of compounds	22	101	AADAC; ACSS2; ADH1A; ADH5; ADH6; ADH7; AOC2; CES1; CYB5B; CYP11B1; CYP2A13; CYP2A6; CYP2B6; CYP2C19; CYP2C8; CYP2E1; CYP3A43; CYP3A5; CYP4A11; CYP4A22; CYP4B1; FDXR;	21.7822	0.463924	1	1	1	1	1
Regulation of APC/C activators between G1/S and early anaphase	22	80	ANAPC5; ANAPC7; BUB1B; MAD2L1; PSMA6; PSMA8; PSMB1; PSMB11; PSMB2; PSMB3; PSMB4; PSMB7; PSMC1; PSMC2; PSMC4; PSMC5; PSMD1; PSMD13; PSMD6; PSME1; PSMF1; UBB;	27.5	0.153205	1	1	1	1	1
Regulation of TP53 Activity	22	160	ATRIP; BARD1; CDKN2A; CHD4; DNA2; MLST8; PIP4K2C; PPP2R1B; PPP2R5C; PRKAG1; PRKAG3; RAD17; RFC2; RFC3; RNF34; SGK1; TAF1L; TAF5; TAF9B; TP63; TTC5; UBB;	13.75	0.978478	1	1	1	1	1
Regulation of mitotic cell cycle	22	86	ANAPC5; ANAPC7; BUB1B; MAD2L1; PSMA6; PSMA8; PSMB1; PSMB11; PSMB2; PSMB3; PSMB4; PSMB7; PSMC1; PSMC2; PSMC4; PSMC5; PSMD1; PSMD13; PSMD6; PSME1; PSMF1; UBB;	25.5814	0.228818	1	1	1	1	1
Transcriptional regulation by small RNAs	22	75	H2AFJ; HIST1H2AB; HIST1H2AC; HIST1H2AJ; HIST1H2BA; HIST1H2BJ; HIST1H2BK; HIST1H2BL; HIST1H2BN; HIST1H3A; HIST1H4A; HIST3H2BB; NUP107; NUP205; NUP35; NUP43; NUP54; NUPL2; POLR2E; POLR2J; POLR2L; RANBP2;	29.3333	0.102765	1	1	1	1	1
Activation of HOX genes during differentiation	21	87	ASH2L; H2AFJ; HIST1H2AB; HIST1H2AC; HIST1H2AJ; HIST1H2BA; HIST1H2BJ; HIST1H2BK; HIST1H2BL; HIST1H2BN; HIST1H3A; HIST1H4A; HIST3H2BB; HOXB1; HOXB2; NCOR1; POLR2E; POLR2J; POLR2L; RBBP5; WDR5;	24.1379	0.310051	1	1	1	1	1
Activation of anterior HOX genes in hindbrain development during early embryogenesis	21	87	ASH2L; H2AFJ; HIST1H2AB; HIST1H2AC; HIST1H2AJ; HIST1H2BA; HIST1H2BJ; HIST1H2BK; HIST1H2BL; HIST1H2BN; HIST1H3A; HIST1H4A; HIST3H2BB; HOXB1; HOXB2; NCOR1; POLR2E; POLR2J; POLR2L; RBBP5; WDR5;	24.1379	0.310051	1	1	1	1	1
Disorders of transmembrane transporters	21	70	AVPR2; GCK; KCNJ11; PSMA6; PSMA8; PSMB1; PSMB11; PSMB2; PSMB3; PSMB4; PSMB7; PSMC1; PSMC2; PSMC4; PSMC5; PSMD1; PSMD13; PSMD6; PSME1; PSMF1; UBB;	30	0.0945203	1	1	1	1	1
ER-Phagosome pathway	21	74	CALR; PSMA6; PSMA8; PSMB1; PSMB11; PSMB2; PSMB3; PSMB4; PSMB7; PSMC1; PSMC2; PSMC4; PSMC5; PSMD1; PSMD13; PSMD6; PSME1; PSMF1; UBB; VAMP3; VAMP8;	28.3784	0.133258	1	1	1	1	1
Factors involved in megakaryocyte development and platelet production	21	139	AK3; DOCK8; DOCK9; HBB; HBD; HIST1H3A; IFNA1; IFNA10; IFNA16; IFNA17; IFNA8; JAK2; KIF15; KIF22; KIF2B; KIF6; KIFAP3; KLC4; RAD51B; RAD51C; SH2B2;	15.1079	0.93655	1	1	1	1	1
Negative epigenetic regulation of rRNA expression	21	82	CCNH; ERCC3; GTF2H3; H2AFJ; HIST1H2AB; HIST1H2AC; HIST1H2AJ; HIST1H2BA; HIST1H2BJ; HIST1H2BK; HIST1H2BL; HIST1H2BN; HIST1H3A; HIST1H4A; HIST3H2BB; POLR1D; POLR2E; POLR2L; SIRT1; TAF1B; TWISTNB;	25.6098	0.234106	1	1	1	1	1
Oxygen-dependent proline hydroxylation of Hypoxia-inducible Factor Alpha	21	66	HIF3A; LIMD1; PSMA6; PSMA8; PSMB1; PSMB11; PSMB2; PSMB3; PSMB4; PSMB7; PSMC1; PSMC2; PSMC4; PSMC5; PSMD1; PSMD13; PSMD6; PSME1; PSMF1; RBX1; UBB;	31.8182	0.063908	1	1	1	1	1
Platelet degranulation	21	128	A1BG; APOA1; APOH; APOOL; CALM1; CLEC3B; CLU; CTSW; CYB5R1; ECM1; FGA; HRG; ITIH4; PDGFB; PECAM1; PHACTR2; PLG; PPIA; PSAP; SERPINA3; TUBA4A;	16.4062	0.873442	1	1	1	1	1
Regulation of RAS by GAPs	21	68	CUL3; PSMA6; PSMA8; PSMB1; PSMB11; PSMB2; PSMB3; PSMB4; PSMB7; PSMC1; PSMC2; PSMC4; PSMC5; PSMD1; PSMD13; PSMD6; PSME1; PSMF1; RASA4; RBX1; UBB;	30.8824	0.0782158	1	1	1	1	1
Regulation of RUNX2 expression and activity	21	72	DLX6; PPARGC1B; PSMA6; PSMA8; PSMB1; PSMB11; PSMB2; PSMB3; PSMB4; PSMB7; PSMC1; PSMC2; PSMC4; PSMC5; PSMD1; PSMD13; PSMD6; PSME1; PSMF1; RBX1; UBB;	29.1667	0.112865	1	1	1	1	1
APC/C:Cdc20 mediated degradation of Securin	20	67	ANAPC5; ANAPC7; PSMA6; PSMA8; PSMB1; PSMB11; PSMB2; PSMB3; PSMB4; PSMB7; PSMC1; PSMC2; PSMC4; PSMC5; PSMD1; PSMD13; PSMD6; PSME1; PSMF1; UBB;	29.8507	0.103982	1	1	1	1	1
APC/C:Cdh1 mediated degradation of Cdc20 and other APC/C:Cdh1 targeted proteins in late mitosis/early G1	20	72	ANAPC5; ANAPC7; PSMA6; PSMA8; PSMB1; PSMB11; PSMB2; PSMB3; PSMB4; PSMB7; PSMC1; PSMC2; PSMC4; PSMC5; PSMD1; PSMD13; PSMD6; PSME1; PSMF1; UBB;	27.7778	0.15812	1	1	1	1	1
Activation of the mRNA upon binding of the cap-binding complex and eIFs, and subsequent binding to 43S	20	60	EIF3A; EIF3F; EIF3H; EIF3K; EIF4E; RPS11; RPS12; RPS13; RPS15; RPS16; RPS23; RPS24; RPS25; RPS27; RPS27L; RPS28; RPS3; RPS3A; RPS6; RPS8;	33.3333	0.0506042	1	1	1	1	1
CDK-mediated phosphorylation and removal of Cdc6	20	72	ANAPC5; ANAPC7; PSMA6; PSMA8; PSMB1; PSMB11; PSMB2; PSMB3; PSMB4; PSMB7; PSMC1; PSMC2; PSMC4; PSMC5; PSMD1; PSMD13; PSMD6; PSME1; PSMF1; UBB;	27.7778	0.15812	1	1	1	1	1
Degradation of DVL	20	57	CUL3; PSMA6; PSMA8; PSMB1; PSMB11; PSMB2; PSMB3; PSMB4; PSMB7; PSMC1; PSMC2; PSMC4; PSMC5; PSMD1; PSMD13; PSMD6; PSME1; PSMF1; RBX1; UBB;	35.0877	0.0351545	1	1	1	1	1
Degradation of GLI2 by the proteasome	20	60	GLI2; PSMA6; PSMA8; PSMB1; PSMB11; PSMB2; PSMB3; PSMB4; PSMB7; PSMC1; PSMC2; PSMC4; PSMC5; PSMD1; PSMD13; PSMD6; PSME1; PSMF1; RBX1; UBB;	33.3333	0.0506042	1	1	1	1	1
Degradation of the extracellular matrix	20	109	ADAM17; BSG; CAPN3; CAPN8; CAPN9; COL18A1; COL9A1; CTRB1; CTRB2; DCN; MMP1; MMP10; MMP12; MMP13; MMP20; MMP8; MMP9; PLG; PRSS1; TMPRSS6;	18.3486	0.735916	1	1	1	1	1
FCERI mediated NF-kB activation	20	157	PSMA6; PSMA8; PSMB1; PSMB11; PSMB2; PSMB3; PSMB4; PSMB7; PSMC1; PSMC2; PSMC4; PSMC5; PSMD1; PSMD13; PSMD6; PSME1; PSMF1; TAB1; UBB; UBE2V1;	12.7389	0.989507	1	1	1	1	1
Hedgehog ligand biogenesis	20	65	ADAM17; PSMA6; PSMA8; PSMB1; PSMB11; PSMB2; PSMB3; PSMB4; PSMB7; PSMC1; PSMC2; PSMC4; PSMC5; PSMD1; PSMD13; PSMD6; PSME1; PSMF1; SHH; UBB;	30.7692	0.0860978	1	1	1	1	1
MAPK6/MAPK4 signaling	20	93	MIR34B; MMP10; PSMA6; PSMA8; PSMB1; PSMB11; PSMB2; PSMB3; PSMB4; PSMB7; PSMC1; PSMC2; PSMC4; PSMC5; PSMD1; PSMD13; PSMD6; PSME1; PSMF1; UBB;	21.5054	0.4895	1	1	1	1	1
Meiotic synapsis	20	60	H2AFJ; HIST1H2AB; HIST1H2AC; HIST1H2AJ; HIST1H2BA; HIST1H2BJ; HIST1H2BK; HIST1H2BL; HIST1H2BN; HIST1H4A; HIST3H2BB; HIST3H3; RAD21; SMC3; SUN1; SYCE1; SYCP3; SYNE1; SYNE2; TERF2IP;	33.3333	0.0506042	1	1	1	1	1
Mitotic Spindle Checkpoint	20	110	ANAPC5; ANAPC7; BIRC5; BUB1B; CENPI; CENPK; CENPM; CENPU; ERCC6L; KIF2B; MAD2L1; NUDC; NUP107; NUP43; PPP2R1B; PPP2R5C; RANBP2; RPS27; SEC13; ZWINT;	18.1818	0.748533	1	1	1	1	1
Neurotransmitter receptors and postsynaptic signal transmission	20	151	CACNG2; CALM1; CHRNA1; CHRNA9; CHRNB3; CHRND; CHRNE; GABRB3; GABRR2; GNAI3; GNAT3; GNG8; GRIA2; GRIP2; HTR3A; HTR3B; HTR3D; HTR3E; PRKCA; RPS6KA1;	13.245	0.98288	1	1	1	1	1
NoRC negatively regulates rRNA expression	20	79	CCNH; ERCC3; GTF2H3; H2AFJ; HIST1H2AB; HIST1H2AC; HIST1H2AJ; HIST1H2BA; HIST1H2BJ; HIST1H2BK; HIST1H2BL; HIST1H2BN; HIST1H3A; HIST1H4A; HIST3H2BB; POLR1D; POLR2E; POLR2L; TAF1B; TWISTNB;	25.3165	0.254671	1	1	1	1	1
PCP/CE pathway	20	92	FZD8; PRKCA; PSMA6; PSMA8; PSMB1; PSMB11; PSMB2; PSMB3; PSMB4; PSMB7; PSMC1; PSMC2; PSMC4; PSMC5; PSMD1; PSMD13; PSMD6; PSME1; PSMF1; UBB;	21.7391	0.472262	1	1	1	1	1
Positive epigenetic regulation of rRNA expression	20	75	CHD4; DDX21; H2AFJ; HIST1H2AB; HIST1H2AC; HIST1H2AJ; HIST1H2BA; HIST1H2BJ; HIST1H2BK; HIST1H2BL; HIST1H2BN; HIST1H3A; HIST1H4A; HIST3H2BB; MYBBP1A; POLR1D; POLR2E; POLR2L; TAF1B; TWISTNB;	26.6667	0.196789	1	1	1	1	1
Processing of DNA double-strand break ends	20	81	ATRIP; BARD1; CLSPN; DNA2; FAM175A; HIST1H2BA; HIST1H2BJ; HIST1H2BK; HIST1H2BL; HIST1H2BN; HIST1H4A; HIST3H2BB; HIST3H3; RAD17; RFC2; RFC3; RNF8; SUMO1; UBB; UBE2V2;	24.6914	0.285892	1	1	1	1	1
Resolution of Sister Chromatid Cohesion	20	107	BIRC5; BUB1B; CENPI; CENPK; CENPM; CENPU; ERCC6L; KIF2B; MAD2L1; NUDC; NUP107; NUP43; PPP2R1B; PPP2R5C; RAD21; RANBP2; RPS27; SEC13; SMC3; ZWINT;	18.6916	0.709524	1	1	1	1	1
Ribosomal scanning and start codon recognition	20	59	EIF3A; EIF3F; EIF3H; EIF3K; EIF4E; RPS11; RPS12; RPS13; RPS15; RPS16; RPS23; RPS24; RPS25; RPS27; RPS27L; RPS28; RPS3; RPS3A; RPS6; RPS8;	33.8983	0.0449989	1	1	1	1	1
Telomere Maintenance	20	59	DNA2; H2AFJ; HIST1H2AB; HIST1H2AC; HIST1H2AJ; HIST1H2BA; HIST1H2BJ; HIST1H2BK; HIST1H2BL; HIST1H2BN; HIST1H4A; HIST3H2BB; HIST3H3; POLD1; POLD3; PRIM1; RFC1; RFC2; RFC3; TERF2IP;	33.8983	0.0449989	1	1	1	1	1
Transcription-Coupled Nucleotide Excision Repair (TC-NER)	20	77	CCNH; COPS2; COPS3; ERCC3; ERCC4; GTF2H3; LIG3; POLD1; POLD3; POLR2E; POLR2J; POLR2L; PPIE; RBX1; RFC1; RFC2; RFC3; UBB; XAB2; XRCC1;	25.974	0.224899	1	1	1	1	1
Translation initiation complex formation	20	59	EIF3A; EIF3F; EIF3H; EIF3K; EIF4E; RPS11; RPS12; RPS13; RPS15; RPS16; RPS23; RPS24; RPS25; RPS27; RPS27L; RPS28; RPS3; RPS3A; RPS6; RPS8;	33.8983	0.0449989	1	1	1	1	1
Visual phototransduction	20	99	AKR1C1; AKR1C3; APOA1; APOA4; CALM1; CLPS; FNTB; GPIHBP1; GRK1; GRK7; LRP12; METAP2; NMT1; OPN1SW; PDE6G; PLB1; PRKCA; RDH11; RHO; SDC4;	20.202	0.59	1	1	1	1	1
ABC transporter disorders	19	63	KCNJ11; PSMA6; PSMA8; PSMB1; PSMB11; PSMB2; PSMB3; PSMB4; PSMB7; PSMC1; PSMC2; PSMC4; PSMC5; PSMD1; PSMD13; PSMD6; PSME1; PSMF1; UBB;	30.1587	0.104378	1	1	1	1	1
Arachidonic acid metabolism	19	59	AKR1C3; ALOX15; ALOX15B; ALOX5; ALOX5AP; ALOXE3; AWAT1; CBR1; CYP2C19; CYP2C8; CYP4A11; CYP4A22; CYP4B1; LTA4H; LTC4S; PON1; PON3; PTGDS; PTGES;	32.2034	0.0696965	1	1	1	1	1
Asymmetric localization of PCP proteins	19	64	FZD8; PSMA6; PSMA8; PSMB1; PSMB11; PSMB2; PSMB3; PSMB4; PSMB7; PSMC1; PSMC2; PSMC4; PSMC5; PSMD1; PSMD13; PSMD6; PSME1; PSMF1; UBB;	29.6875	0.114478	1	1	1	1	1
B-WICH complex positively regulates rRNA expression	19	59	DDX21; H2AFJ; HIST1H2AB; HIST1H2AC; HIST1H2AJ; HIST1H2BA; HIST1H2BJ; HIST1H2BK; HIST1H2BL; HIST1H2BN; HIST1H3A; HIST1H4A; HIST3H2BB; MYBBP1A; POLR1D; POLR2E; POLR2L; TAF1B; TWISTNB;	32.2034	0.0696965	1	1	1	1	1
Cardiac conduction	19	117	CACNA1D; CACNB2; CACNG2; CACNG7; DMPK; FKBP1B; FXYD2; KCNIP3; KCNIP4; KCNJ11; KCNK10; KCNK18; KCNK2; NPR2; RYR1; SCN10A; SCN11A; SCN2A; TRPC1;	16.2393	0.872922	1	1	1	1	1
Dectin-1 mediated noncanonical NF-kB signaling	19	61	CCL22; PSMA6; PSMA8; PSMB1; PSMB11; PSMB2; PSMB3; PSMB4; PSMB7; PSMC1; PSMC2; PSMC4; PSMC5; PSMD1; PSMD13; PSMD6; PSME1; PSMF1; UBB;	31.1475	0.0859002	1	1	1	1	1
Degradation of GLI1 by the proteasome	19	60	PSMA6; PSMA8; PSMB1; PSMB11; PSMB2; PSMB3; PSMB4; PSMB7; PSMC1; PSMC2; PSMC4; PSMC5; PSMD1; PSMD13; PSMD6; PSME1; PSMF1; RBX1; UBB;	31.6667	0.0775174	1	1	1	1	1
Downstream signaling events of B Cell Receptor (BCR)	19	79	CALM1; PSMA6; PSMA8; PSMB1; PSMB11; PSMB2; PSMB3; PSMB4; PSMB7; PSMC1; PSMC2; PSMC4; PSMC5; PSMD1; PSMD13; PSMD6; PSME1; PSMF1; UBB;	24.0506	0.327009	1	1	1	1	1
FBXL7 down-regulates AURKA during mitotic entry and in early mitosis	19	55	PSMA6; PSMA8; PSMB1; PSMB11; PSMB2; PSMB3; PSMB4; PSMB7; PSMC1; PSMC2; PSMC4; PSMC5; PSMD1; PSMD13; PSMD6; PSME1; PSMF1; RBX1; UBB;	34.5455	0.0437943	1	1	1	1	1
Formation of the ternary complex, and subsequently, the 43S complex	19	52	EIF3A; EIF3F; EIF3H; EIF3K; RPS11; RPS12; RPS13; RPS15; RPS16; RPS23; RPS24; RPS25; RPS27; RPS27L; RPS28; RPS3; RPS3A; RPS6; RPS8;	36.5385	0.0295443	1	1	1	1	1
GLI3 is processed to GLI3R by the proteasome	19	60	PSMA6; PSMA8; PSMB1; PSMB11; PSMB2; PSMB3; PSMB4; PSMB7; PSMC1; PSMC2; PSMC4; PSMC5; PSMD1; PSMD13; PSMD6; PSME1; PSMF1; RBX1; UBB;	31.6667	0.0775174	1	1	1	1	1
Glucose metabolism	19	91	FBP2; GAPDH; GAPDHS; GCK; GOT1; HK1; NUP107; NUP205; NUP35; NUP43; NUP54; NUPL2; PFKM; PGAM2; PGK1; PGK2; PPP2R1B; RANBP2; TPI1;	20.8791	0.538032	1	1	1	1	1
Hh mutants abrogate ligand secretion	19	58	PSMA6; PSMA8; PSMB1; PSMB11; PSMB2; PSMB3; PSMB4; PSMB7; PSMC1; PSMC2; PSMC4; PSMC5; PSMD1; PSMD13; PSMD6; PSME1; PSMF1; SHH; UBB;	32.7586	0.0624275	1	1	1	1	1
Hh mutants that don't undergo autocatalytic processing are degraded by ERAD	19	56	PSMA6; PSMA8; PSMB1; PSMB11; PSMB2; PSMB3; PSMB4; PSMB7; PSMC1; PSMC2; PSMC4; PSMC5; PSMD1; PSMD13; PSMD6; PSME1; PSMF1; SHH; UBB;	33.9286	0.0494924	1	1	1	1	1
Vif-mediated degradation of APOBEC3G	19	55	PSMA6; PSMA8; PSMB1; PSMB11; PSMB2; PSMB3; PSMB4; PSMB7; PSMC1; PSMC2; PSMC4; PSMC5; PSMD1; PSMD13; PSMD6; PSME1; PSMF1; RBX1; UBB;	34.5455	0.0437943	1	1	1	1	1
AUF1 (hnRNP D0) binds and destabilizes mRNA	18	55	PSMA6; PSMA8; PSMB1; PSMB11; PSMB2; PSMB3; PSMB4; PSMB7; PSMC1; PSMC2; PSMC4; PSMC5; PSMD1; PSMD13; PSMD6; PSME1; PSMF1; UBB;	32.7273	0.0688093	1	1	1	1	1
Activation of NF-kappaB in B cells	18	67	PSMA6; PSMA8; PSMB1; PSMB11; PSMB2; PSMB3; PSMB4; PSMB7; PSMC1; PSMC2; PSMC4; PSMC5; PSMD1; PSMD13; PSMD6; PSME1; PSMF1; UBB;	26.8657	0.204842	1	1	1	1	1
Amplification of signal from unattached kinetochores via a MAD2 inhibitory signal	18	94	BIRC5; BUB1B; CENPI; CENPK; CENPM; CENPU; ERCC6L; KIF2B; MAD2L1; NUDC; NUP107; NUP43; PPP2R1B; PPP2R5C; RANBP2; RPS27; SEC13; ZWINT;	19.1489	0.668866	1	1	1	1	1
Amplification of signal from the kinetochores	18	94	BIRC5; BUB1B; CENPI; CENPK; CENPM; CENPU; ERCC6L; KIF2B; MAD2L1; NUDC; NUP107; NUP43; PPP2R1B; PPP2R5C; RANBP2; RPS27; SEC13; ZWINT;	19.1489	0.668866	1	1	1	1	1
Autodegradation of Cdh1 by Cdh1:APC/C	18	63	ANAPC5; ANAPC7; PSMA6; PSMB1; PSMB2; PSMB3; PSMB4; PSMB7; PSMC1; PSMC2; PSMC4; PSMC5; PSMD1; PSMD13; PSMD6; PSME1; PSMF1; UBB;	28.5714	0.150095	1	1	1	1	1
Autodegradation of the E3 ubiquitin ligase COP1	18	52	PSMA6; PSMA8; PSMB1; PSMB11; PSMB2; PSMB3; PSMB4; PSMB7; PSMC1; PSMC2; PSMC4; PSMC5; PSMD1; PSMD13; PSMD6; PSME1; PSMF1; UBB;	34.6154	0.0481567	1	1	1	1	1
Cyclin A:Cdk2-associated events at S phase entry	18	71	CCNH; CDC25B; PSMA6; PSMB1; PSMB2; PSMB3; PSMB4; PSMB7; PSMC1; PSMC2; PSMC4; PSMC5; PSMD1; PSMD13; PSMD6; PSME1; PSMF1; UBB;	25.3521	0.267519	1	1	1	1	1
Cyclin E associated events during G1/S transition	18	71	CCNH; MAX; PSMA6; PSMB1; PSMB2; PSMB3; PSMB4; PSMB7; PSMC1; PSMC2; PSMC4; PSMC5; PSMD1; PSMD13; PSMD6; PSME1; PSMF1; UBB;	25.3521	0.267519	1	1	1	1	1
Defective CFTR causes cystic fibrosis	18	61	PSMA6; PSMA8; PSMB1; PSMB11; PSMB2; PSMB3; PSMB4; PSMB7; PSMC1; PSMC2; PSMC4; PSMC5; PSMD1; PSMD13; PSMD6; PSME1; PSMF1; UBB;	29.5082	0.126137	1	1	1	1	1
Degradation of AXIN	18	55	PSMA6; PSMA8; PSMB1; PSMB11; PSMB2; PSMB3; PSMB4; PSMB7; PSMC1; PSMC2; PSMC4; PSMC5; PSMD1; PSMD13; PSMD6; PSME1; PSMF1; UBB;	32.7273	0.0688093	1	1	1	1	1
G1/S DNA Damage Checkpoints	18	66	PSMA6; PSMA8; PSMB1; PSMB11; PSMB2; PSMB3; PSMB4; PSMB7; PSMC1; PSMC2; PSMC4; PSMC5; PSMD1; PSMD13; PSMD6; PSME1; PSMF1; UBB;	27.2727	0.190347	1	1	1	1	1
G2/M DNA damage checkpoint	18	78	ATRIP; BARD1; DNA2; FAM175A; HIST1H2BA; HIST1H2BJ; HIST1H2BK; HIST1H2BL; HIST1H2BN; HIST1H4A; HIST3H2BB; HIST3H3; RAD17; RFC2; RFC3; RNF8; SUMO1; UBE2V2;	23.0769	0.390061	1	1	1	1	1
Golgi-to-ER retrograde transport	18	117	ACTR10; ARCN1; ARFGAP1; BICD1; COPA; COPE; COPG1; DCTN4; GALNT1; KIF15; KIF22; KIF2B; KIF6; KIFAP3; KLC4; RAB3GAP1; TMED2; USE1;	15.3846	0.911032	1	1	1	1	1
NIK-->noncanonical NF-kB signaling	18	59	PSMA6; PSMA8; PSMB1; PSMB11; PSMB2; PSMB3; PSMB4; PSMB7; PSMC1; PSMC2; PSMC4; PSMC5; PSMD1; PSMD13; PSMD6; PSME1; PSMF1; UBB;	30.5085	0.104591	1	1	1	1	1
RHO GTPases Activate Formins	18	121	BIRC5; BUB1B; CENPI; CENPK; CENPM; CENPU; ERCC6L; KIF2B; MAD2L1; NUDC; NUP107; NUP43; PPP2R1B; PPP2R5C; RANBP2; RPS27; SEC13; ZWINT;	14.876	0.932426	1	1	1	1	1
Regulation of Apoptosis	18	53	PSMA6; PSMA8; PSMB1; PSMB11; PSMB2; PSMB3; PSMB4; PSMB7; PSMC1; PSMC2; PSMC4; PSMC5; PSMD1; PSMD13; PSMD6; PSME1; PSMF1; UBB;	33.9623	0.0544779	1	1	1	1	1
Regulation of PTEN stability and activity	18	69	PSMA6; PSMA8; PSMB1; PSMB11; PSMB2; PSMB3; PSMB4; PSMB7; PSMC1; PSMC2; PSMC4; PSMC5; PSMD1; PSMD13; PSMD6; PSME1; PSMF1; UBB;	26.087	0.2353	1	1	1	1	1
Regulation of activated PAK-2p34 by proteasome mediated degradation	18	50	PSMA6; PSMA8; PSMB1; PSMB11; PSMB2; PSMB3; PSMB4; PSMB7; PSMC1; PSMC2; PSMC4; PSMC5; PSMD1; PSMD13; PSMD6; PSME1; PSMF1; UBB;	36	0.0371086	1	1	1	1	1
Regulation of ornithine decarboxylase (ODC)	18	51	OAZ3; PSMA6; PSMA8; PSMB1; PSMB11; PSMB2; PSMB3; PSMB4; PSMB7; PSMC1; PSMC2; PSMC4; PSMC5; PSMD1; PSMD13; PSMD6; PSME1; PSMF1;	35.2941	0.042374	1	1	1	1	1
SCF-beta-TrCP mediated degradation of Emi1	18	55	PSMA6; PSMA8; PSMB1; PSMB11; PSMB2; PSMB3; PSMB4; PSMB7; PSMC1; PSMC2; PSMC4; PSMC5; PSMD1; PSMD13; PSMD6; PSME1; PSMF1; UBB;	32.7273	0.0688093	1	1	1	1	1
Signaling by NOTCH4	18	75	APH1B; PSMA6; PSMB1; PSMB2; PSMB3; PSMB4; PSMB7; PSMC1; PSMC2; PSMC4; PSMC5; PSMD1; PSMD13; PSMD6; PSME1; PSMF1; RBX1; UBB;	24	0.33614	1	1	1	1	1
Stabilization of p53	18	55	PSMA6; PSMA8; PSMB1; PSMB11; PSMB2; PSMB3; PSMB4; PSMB7; PSMC1; PSMC2; PSMC4; PSMC5; PSMD1; PSMD13; PSMD6; PSME1; PSMF1; UBB;	32.7273	0.0688093	1	1	1	1	1
The role of GTSE1 in G2/M progression after G2 checkpoint	18	60	PSMA6; PSMA8; PSMB1; PSMB11; PSMB2; PSMB3; PSMB4; PSMB7; PSMC1; PSMC2; PSMC4; PSMC5; PSMD1; PSMD13; PSMD6; PSME1; PSMF1; UBB;	30	0.115059	1	1	1	1	1
Ubiquitin Mediated Degradation of Phosphorylated Cdc25A	18	53	PSMA6; PSMA8; PSMB1; PSMB11; PSMB2; PSMB3; PSMB4; PSMB7; PSMC1; PSMC2; PSMC4; PSMC5; PSMD1; PSMD13; PSMD6; PSME1; PSMF1; UBB;	33.9623	0.0544779	1	1	1	1	1
Ubiquitin-dependent degradation of Cyclin D	18	52	PSMA6; PSMA8; PSMB1; PSMB11; PSMB2; PSMB3; PSMB4; PSMB7; PSMC1; PSMC2; PSMC4; PSMC5; PSMD1; PSMD13; PSMD6; PSME1; PSMF1; UBB;	34.6154	0.0481567	1	1	1	1	1
Ubiquitin-dependent degradation of Cyclin D1	18	52	PSMA6; PSMA8; PSMB1; PSMB11; PSMB2; PSMB3; PSMB4; PSMB7; PSMC1; PSMC2; PSMC4; PSMC5; PSMD1; PSMD13; PSMD6; PSME1; PSMF1; UBB;	34.6154	0.0481567	1	1	1	1	1
Vpu mediated degradation of CD4	18	53	PSMA6; PSMA8; PSMB1; PSMB11; PSMB2; PSMB3; PSMB4; PSMB7; PSMC1; PSMC2; PSMC4; PSMC5; PSMD1; PSMD13; PSMD6; PSME1; PSMF1; UBB;	33.9623	0.0544779	1	1	1	1	1
p53-Dependent G1 DNA Damage Response	18	64	PSMA6; PSMA8; PSMB1; PSMB11; PSMB2; PSMB3; PSMB4; PSMB7; PSMC1; PSMC2; PSMC4; PSMC5; PSMD1; PSMD13; PSMD6; PSME1; PSMF1; UBB;	28.125	0.162953	1	1	1	1	1
p53-Dependent G1/S DNA damage checkpoint	18	64	PSMA6; PSMA8; PSMB1; PSMB11; PSMB2; PSMB3; PSMB4; PSMB7; PSMC1; PSMC2; PSMC4; PSMC5; PSMD1; PSMD13; PSMD6; PSME1; PSMF1; UBB;	28.125	0.162953	1	1	1	1	1
p53-Independent DNA Damage Response	18	53	PSMA6; PSMA8; PSMB1; PSMB11; PSMB2; PSMB3; PSMB4; PSMB7; PSMC1; PSMC2; PSMC4; PSMC5; PSMD1; PSMD13; PSMD6; PSME1; PSMF1; UBB;	33.9623	0.0544779	1	1	1	1	1
p53-Independent G1/S DNA damage checkpoint	18	53	PSMA6; PSMA8; PSMB1; PSMB11; PSMB2; PSMB3; PSMB4; PSMB7; PSMC1; PSMC2; PSMC4; PSMC5; PSMD1; PSMD13; PSMD6; PSME1; PSMF1; UBB;	33.9623	0.0544779	1	1	1	1	1
Anchoring of the basal body to the plasma membrane	17	96	CEP89; CEP97; CETN2; FBF1; HAUS1; HAUS2; IQCB1; PCNT; PLK4; RAB11A; RAB8A; SSNA1; TCTN2; TMEM67; TUBA4A; TUBB4B; TUBG1;	17.7083	0.769543	1	1	1	1	1
Cross-presentation of soluble exogenous antigens (endosomes)	17	50	PSMA6; PSMA8; PSMB1; PSMB11; PSMB2; PSMB3; PSMB4; PSMB7; PSMC1; PSMC2; PSMC4; PSMC5; PSMD1; PSMD13; PSMD6; PSME1; PSMF1;	34	0.060018	1	1	1	1	1
Formation of the beta-catenin:TCF transactivating complex	17	60	ASH2L; H2AFJ; HIST1H2AB; HIST1H2AC; HIST1H2AJ; HIST1H2BA; HIST1H2BJ; HIST1H2BK; HIST1H2BL; HIST1H2BN; HIST1H3A; HIST1H4A; HIST3H2BB; HIST3H3; PYGO1; RBBP5; TCF4;	28.3333	0.165297	1	1	1	1	1
Gap-filling DNA repair synthesis and ligation in TC-NER	17	64	CCNH; ERCC3; GTF2H3; LIG3; POLD1; POLD3; POLR2E; POLR2J; POLR2L; PPIE; RBX1; RFC1; RFC2; RFC3; UBB; XAB2; XRCC1;	26.5625	0.224647	1	1	1	1	1
Glycolysis	17	71	GAPDH; GAPDHS; GCK; HK1; NUP107; NUP205; NUP35; NUP43; NUP54; NUPL2; PFKM; PGAM2; PGK1; PGK2; PPP2R1B; RANBP2; TPI1;	23.9437	0.345766	1	1	1	1	1
HDACs deacetylate histones	17	60	CHD4; HIST1H2AA; HIST1H2AB; HIST1H2AC; HIST1H2AG; HIST1H2AH; HIST1H2AJ; HIST1H2BA; HIST1H2BJ; HIST1H2BK; HIST1H2BL; HIST1H2BN; HIST1H3A; HIST1H4A; HIST3H2A; HIST3H2BB; NCOR1;	28.3333	0.165297	1	1	1	1	1
Negative regulation of NOTCH4 signaling	17	54	PSMA6; PSMB1; PSMB2; PSMB3; PSMB4; PSMB7; PSMC1; PSMC2; PSMC4; PSMC5; PSMD1; PSMD13; PSMD6; PSME1; PSMF1; RBX1; UBB;	31.4815	0.0943776	1	1	1	1	1
Pre-NOTCH Expression and Processing	17	83	H2AFJ; HIST1H2AB; HIST1H2AC; HIST1H2AJ; HIST1H2BA; HIST1H2BJ; HIST1H2BK; HIST1H2BL; HIST1H2BN; HIST1H3A; HIST1H4A; HIST3H2BB; MIR200B; MIR34B; MIR449B; MIR449C; NOTCH2;	20.4819	0.568807	1	1	1	1	1
Pre-NOTCH Transcription and Translation	17	73	H2AFJ; HIST1H2AB; HIST1H2AC; HIST1H2AJ; HIST1H2BA; HIST1H2BJ; HIST1H2BK; HIST1H2BL; HIST1H2BN; HIST1H3A; HIST1H4A; HIST3H2BB; MIR200B; MIR34B; MIR449B; MIR449C; NOTCH2;	23.2877	0.382878	1	1	1	1	1
RMTs methylate histone arginines	17	49	H2AFJ; HIST1H2AA; HIST1H2AB; HIST1H2AC; HIST1H2AG; HIST1H2AH; HIST1H2AJ; HIST1H3A; HIST1H4A; HIST3H2A; JAK2; PRMT1; PRMT3; SMARCD3; SMARCE1; WDR5; WDR77;	34.6939	0.0529945	1	1	1	1	1
RUNX1 regulates genes involved in megakaryocyte differentiation and platelet function	17	67	ASH2L; H2AFJ; HIST1H2AB; HIST1H2AC; HIST1H2AJ; HIST1H2BA; HIST1H2BJ; HIST1H2BK; HIST1H2BL; HIST1H2BN; HIST1H3A; HIST1H4A; HIST3H2BB; MIR27A; PRMT1; RBBP5; WDR5;	25.3731	0.274378	1	1	1	1	1
Senescence-Associated Secretory Phenotype (SASP)	17	77	ANAPC5; ANAPC7; CDKN2A; H2AFJ; HIST1H2AB; HIST1H2AC; HIST1H2AJ; HIST1H2BA; HIST1H2BJ; HIST1H2BK; HIST1H2BL; HIST1H2BN; HIST1H3A; HIST1H4A; HIST3H2BB; RPS6KA1; UBB;	22.0779	0.45818	1	1	1	1	1
Transcriptional regulation by RUNX3	17	93	CDKN2A; PSMA6; PSMB1; PSMB2; PSMB3; PSMB4; PSMB7; PSMC1; PSMC2; PSMC4; PSMC5; PSMD1; PSMD13; PSMD6; PSME1; PSMF1; UBB;	18.2796	0.729561	1	1	1	1	1
Transport of Mature Transcript to Cytoplasm	17	81	CPSF2; CPSF4; EIF4E; FIP1L1; MAGOHB; NCBP2; NUP107; NUP205; NUP35; NUP43; NUP54; NUPL2; NXF1; RANBP2; SRSF7; THOC1; U2AF1;	20.9877	0.532654	1	1	1	1	1
tRNA processing in the nucleus	17	58	C2orf49; CPSF4; NUP107; NUP205; NUP35; NUP43; NUP54; NUPL2; POP1; POP4; RANBP2; RPP30; RPP40; RPPH1; RTCB; TSEN34; ZBTB8OS;	29.3103	0.139109	1	1	1	1	1
COPI-mediated anterograde transport	16	83	ACTR10; ANK1; ARCN1; ARFGAP1; COG4; COG6; COPA; COPE; COPG1; DCTN4; GORASP1; GOSR2; SPTA1; SPTB; TMED2; YKT6;	19.2771	0.654866	1	1	1	1	1
Cleavage of Growing Transcript in the Termination Region	16	66	CPSF2; CPSF4; CSTF2T; CSTF3; FIP1L1; MAGOHB; NCBP2; NUDT21; PAPOLA; SNRPB; SNRPE; SNRPF; SNRPG; SRSF7; THOC1; U2AF1;	24.2424	0.336941	1	1	1	1	1
DNA Damage/Telomere Stress Induced Senescence	16	59	H2AFJ; HIST1H1B; HIST1H1C; HIST1H1D; HIST1H2AB; HIST1H2AC; HIST1H2AJ; HIST1H2BA; HIST1H2BJ; HIST1H2BK; HIST1H2BL; HIST1H2BN; HIST1H4A; HIST3H2BB; HIST3H3; TERF2IP;	27.1186	0.213242	1	1	1	1	1
Defensins	16	49	DEFA5; DEFA6; DEFB1; DEFB110; DEFB112; DEFB113; DEFB114; DEFB124; DEFB125; DEFB127; DEFB129; DEFB131; DEFB132; DEFB135; DEFB136; PRSS3;	32.6531	0.0838568	1	1	1	1	1
Deposition of new CENPA-containing nucleosomes at the centromere	16	54	CENPI; CENPK; CENPM; CENPU; H2AFJ; HIST1H2AB; HIST1H2AC; HIST1H2AJ; HIST1H2BA; HIST1H2BJ; HIST1H2BK; HIST1H2BL; HIST1H2BN; HIST1H4A; HIST3H2BB; HJURP;	29.6296	0.140228	1	1	1	1	1
Dual incision in TC-NER	16	65	CCNH; ERCC3; ERCC4; GTF2H3; POLD1; POLD3; POLR2E; POLR2J; POLR2L; PPIE; RBX1; RFC1; RFC2; RFC3; UBB; XAB2;	24.6154	0.318178	1	1	1	1	1
Interleukin-4 and Interleukin-13 signaling	16	112	ALOX15; ALOX5; BIRC5; CCL22; FCER2; HSP90B1; IL17A; IL4; JAK2; LBP; MMP1; MMP9; OPRM1; OSM; PIK3R1; RORA;	14.2857	0.943937	1	1	1	1	1
Nucleosome assembly	16	54	CENPI; CENPK; CENPM; CENPU; H2AFJ; HIST1H2AB; HIST1H2AC; HIST1H2AJ; HIST1H2BA; HIST1H2BJ; HIST1H2BK; HIST1H2BL; HIST1H2BN; HIST1H4A; HIST3H2BB; HJURP;	29.6296	0.140228	1	1	1	1	1
Oxidative Stress Induced Senescence	16	94	CDKN2A; H2AFJ; HIST1H2AB; HIST1H2AC; HIST1H2AJ; HIST1H2BA; HIST1H2BJ; HIST1H2BK; HIST1H2BL; HIST1H2BN; HIST1H3A; HIST1H4A; HIST3H2BB; MAP4K4; PHC2; UBB;	17.0213	0.809392	1	1	1	1	1
Protein folding	16	100	CCT2; CCT4; CCT5; CCT6B; GAPDHS; GNAI3; GNAT3; GNG8; TBCA; TBCB; TUBA3C; TUBA3E; TUBA4A; TUBAL3; TUBB2A; TUBB4B;	16	0.86903	1	1	1	1	1
RNA Polymerase II Transcription Termination	16	66	CPSF2; CPSF4; CSTF2T; CSTF3; FIP1L1; MAGOHB; NCBP2; NUDT21; PAPOLA; SNRPB; SNRPE; SNRPF; SNRPG; SRSF7; THOC1; U2AF1;	24.2424	0.336941	1	1	1	1	1
Regulation of Insulin-like Growth Factor (IGF) transport and uptake by Insulin-like Growth Factor Binding Proteins (IGFBPs)	16	123	AMBN; AMTN; APOA1; BMP15; CDH2; DNAJC3; FGA; HSP90B1; IGFALS; KLK1; LGALS1; MEPE; MMP1; MXRA8; PCSK9; PLG;	13.0081	0.976756	1	1	1	1	1
Regulation of RUNX3 expression and activity	16	52	PSMA6; PSMB1; PSMB2; PSMB3; PSMB4; PSMB7; PSMC1; PSMC2; PSMC4; PSMC5; PSMD1; PSMD13; PSMD6; PSME1; PSMF1; UBB;	30.7692	0.115588	1	1	1	1	1
SCF(Skp2)-mediated degradation of p27/p21	16	60	PSMA6; PSMB1; PSMB2; PSMB3; PSMB4; PSMB7; PSMC1; PSMC2; PSMC4; PSMC5; PSMD1; PSMD13; PSMD6; PSME1; PSMF1; UBB;	26.6667	0.229602	1	1	1	1	1
SUMOylation of DNA damage response and repair proteins	16	76	CDKN2A; CETN2; NUP107; NUP205; NUP35; NUP43; NUP54; NUPL2; PHC2; RAD21; RAD52; RANBP2; SMC3; SUMO1; TDG; XPC;	21.0526	0.529757	1	1	1	1	1
mRNA Splicing - Minor Pathway	16	55	NCBP2; POLR2E; POLR2J; POLR2L; PRPF6; RNU11; SNRNP200; SNRNP25; SNRNP40; SNRNP48; SNRPB; SNRPD1; SNRPE; SNRPF; SNRPG; SRSF7;	29.0909	0.153566	1	1	1	1	1
rRNA modification in the nucleus and cytosol	16	61	DCAF13; DDX49; DDX52; DIEXF; FBL; NOL6; NOP10; PWP2; RPS6; RRP36; TBL3; UTP14A; UTP14C; UTP18; UTP6; WDR36;	26.2295	0.246469	1	1	1	1	1
Cellular response to heat stress	15	97	CRYAB; HIKESHI; HSBP1; MLST8; MRPL18; NUP107; NUP205; NUP35; NUP43; NUP54; NUPL2; RANBP2; RLN1; SIRT1; UBB;	15.4639	0.889974	1	1	1	1	1
Complex I biogenesis	15	55	NDUFA12; NDUFA2; NDUFA3; NDUFA9; NDUFAF2; NDUFAF4; NDUFAF7; NDUFB1; NDUFB10; NDUFB4; NDUFB6; NDUFB7; NDUFS4; NDUFS6; TIMMDC1;	27.2727	0.217562	1	1	1	1	1
Diseases of glycosylation	15	86	ADAMTS10; ADAMTS17; ADAMTS19; ADAMTS20; ADAMTS3; DCN; MUC12; MUC17; MUC20; MUC3A; MUC4; MUCL1; NOTCH2; SDC4; SSPO;	17.4419	0.776984	1	1	1	1	1
L1CAM interactions	15	100	ANK1; CD24; CHL1; CNTN1; CNTNAP1; EZR; ITGA2; NFASC; NRCAM; RPS6KA1; SCN10A; SCN11A; SCN2A; SPTA1; SPTB;	15	0.911085	1	1	1	1	1
Meiotic recombination	15	52	DMC1; H2AFJ; HIST1H2AB; HIST1H2AC; HIST1H2AJ; HIST1H2BA; HIST1H2BJ; HIST1H2BK; HIST1H2BL; HIST1H2BN; HIST1H3A; HIST1H4A; HIST3H2BB; HIST3H3; MSH4;	28.8462	0.16971	1	1	1	1	1
Mitochondrial biogenesis	15	72	ACSS2; APOOL; ATP5J2; CALM1; CHCHD3; CHCHD6; MINOS1; POLG2; POLRMT; PPARGC1B; PRKAG1; PRKAG3; SAMM50; SOD2; TFB1M;	20.8333	0.546142	1	1	1	1	1
O-linked glycosylation	15	115	ADAMTS10; ADAMTS17; ADAMTS19; ADAMTS20; ADAMTS3; B3GNTL1; GALNT1; GALNT13; MUC12; MUC17; MUC20; MUC3A; MUC4; MUCL1; SSPO;	13.0435	0.972715	1	1	1	1	1
Sphingolipid metabolism	15	86	ACER1; CTSA; ENPP7; GBA2; GLA; GLB1L; GM2A; NEU2; PLPP2; PSAP; SMPD4; SPTLC1; SPTLC3; SUMF1; SUMF2;	17.4419	0.776984	1	1	1	1	1
Transcriptional regulation of white adipocyte differentiation	15	60	MED1; MED10; MED11; MED19; MED20; MED21; MED22; MED23; MED25; MED28; MED31; MED6; MED8; NCOR1; SLC2A4;	25	0.308073	1	1	1	1	1
Antiviral mechanism by IFN-stimulated genes	14	75	DDX58; EIF4E; EIF4E2; IFIT1; ISG15; KPNA5; NUP107; NUP205; NUP35; NUP43; NUP54; NUPL2; RANBP2; UBB;	18.6667	0.691471	1	1	1	1	1
Chaperonin-mediated protein folding	14	95	CCT2; CCT4; CCT5; CCT6B; GAPDHS; GNAI3; GNAT3; GNG8; TUBA3C; TUBA3E; TUBA4A; TUBAL3; TUBB2A; TUBB4B;	14.7368	0.915803	1	1	1	1	1
Condensation of Prophase Chromosomes	14	43	H2AFJ; HIST1H2AB; HIST1H2AC; HIST1H2AJ; HIST1H2BA; HIST1H2BJ; HIST1H2BK; HIST1H2BL; HIST1H2BN; HIST1H3A; HIST1H4A; HIST3H2BB; HIST3H3; MCPH1;	32.5581	0.102707	1	1	1	1	1
DNA Damage Bypass	14	49	DTL; ISG15; PCLAF; POLD1; POLD3; POLI; RAD18; RBX1; RCHY1; RFC1; RFC2; RFC3; UBB; WDR48;	28.5714	0.187779	1	1	1	1	1
DNA Double Strand Break Response	14	59	BARD1; FAM175A; HIST1H2BA; HIST1H2BJ; HIST1H2BK; HIST1H2BL; HIST1H2BN; HIST1H4A; HIST3H2BB; HIST3H3; RNF8; SUMO1; UBB; UBE2V2;	23.7288	0.378232	1	1	1	1	1
HDR through Homologous Recombination (HRR)	14	66	ATRIP; BARD1; DNA2; POLD1; POLD3; RAD17; RAD51AP1; RAD51B; RAD51C; RFC1; RFC2; RFC3; UBB; XRCC2;	21.2121	0.523448	1	1	1	1	1
ISG15 antiviral mechanism	14	75	DDX58; EIF4E; EIF4E2; IFIT1; ISG15; KPNA5; NUP107; NUP205; NUP35; NUP43; NUP54; NUPL2; RANBP2; UBB;	18.6667	0.691471	1	1	1	1	1
Interferon alpha/beta signaling	14	69	ADAR; IFIT1; IFIT3; IFITM2; IFITM3; IFNA1; IFNA10; IFNA16; IFNA17; IFNA8; IFNAR1; ISG15; OAS3; XAF1;	20.2899	0.583049	1	1	1	1	1
MHC class II antigen presentation	14	108	ACTR10; CTSA; CTSC; CTSE; DCTN4; HLA-DQB1; HLA-DRB5; IFI30; KIF15; KIF22; KIF2B; KIFAP3; KLC4; SEC13;	12.963	0.970563	1	1	1	1	1
Nonhomologous End-Joining (NHEJ)	14	52	BARD1; FAM175A; HIST1H2BA; HIST1H2BJ; HIST1H2BK; HIST1H2BL; HIST1H2BN; HIST1H4A; HIST3H2BB; HIST3H3; RNF8; SUMO1; TDP2; UBE2V2;	26.9231	0.239955	1	1	1	1	1
Peroxisomal protein import	14	63	ACOT8; AGXT; AMACR; CAT; DHRS4; ECH1; ECI2; HAO1; HMGCL; HSD17B4; NUDT7; PEX1; SCP2; UBB;	22.2222	0.461653	1	1	1	1	1
RNA polymerase II transcribes snRNA genes	14	77	GTF2E1; INTS10; INTS2; INTS4; INTS7; NCBP2; PHAX; POLR2E; POLR2J; POLR2L; RNU11; SNAPC1; TAF5; ZC3H8;	18.1818	0.723634	1	1	1	1	1
Recruitment and ATM-mediated phosphorylation of repair and signaling proteins at DNA double strand breaks	14	58	BARD1; FAM175A; HIST1H2BA; HIST1H2BJ; HIST1H2BK; HIST1H2BL; HIST1H2BN; HIST1H4A; HIST3H2BB; HIST3H3; RNF8; SUMO1; UBB; UBE2V2;	24.1379	0.357575	1	1	1	1	1
Rho GTPase cycle	14	141	ABR; ARHGAP12; ARHGAP39; ARHGAP9; ARHGEF10L; ARHGEF4; CHN2; DEPDC7; FAM13A; INPP5B; NET1; TAGAP; TRIP10; VAV3;	9.92908	0.998822	1	1	1	1	1
SIRT1 negatively regulates rRNA expression	14	37	H2AFJ; HIST1H2AB; HIST1H2AC; HIST1H2AJ; HIST1H2BA; HIST1H2BJ; HIST1H2BK; HIST1H2BL; HIST1H2BN; HIST1H3A; HIST1H4A; HIST3H2BB; SIRT1; TAF1B;	37.8378	0.0465255	1	1	1	1	1
Transport of bile salts and organic acids, metal ions and amine compounds	14	84	BSG; RHAG; RHBG; SLC10A6; SLC13A5; SLC22A16; SLC22A18; SLC22A3; SLC30A6; SLC39A4; SLC6A18; SLC6A19; SLC6A2; SLC6A5;	16.6667	0.818684	1	1	1	1	1
Activated PKN1 stimulates transcription of AR (androgen receptor) regulated genes KLK2 and KLK3	13	36	H2AFJ; HIST1H2AB; HIST1H2AC; HIST1H2AJ; HIST1H2BA; HIST1H2BJ; HIST1H2BK; HIST1H2BL; HIST1H2BN; HIST1H3A; HIST1H4A; HIST3H2BB; KDM4C;	36.1111	0.0684269	1	1	1	1	1
Beta defensins	13	39	DEFB1; DEFB110; DEFB112; DEFB113; DEFB114; DEFB124; DEFB125; DEFB127; DEFB129; DEFB131; DEFB132; DEFB135; DEFB136;	33.3333	0.101207	1	1	1	1	1
COPI-dependent Golgi-to-ER retrograde traffic	13	83	ARCN1; ARFGAP1; COPA; COPE; COPG1; KIF15; KIF22; KIF2B; KIF6; KIFAP3; KLC4; TMED2; USE1;	15.6627	0.866422	1	1	1	1	1
COPII-mediated vesicle transport	13	68	CTSC; GORASP1; GOSR2; LMAN1; LMAN2L; SEC13; SEC22C; SEC23IP; TMED2; TRAPPC1; TRAPPC2L; TRAPPC4; YKT6;	19.1176	0.658779	1	1	1	1	1
Cell-Cell communication	13	122	CDH15; CDH2; CLDN17; FBLIM1; FYN; ITGB4; NECTIN3; NPHS1; PARVB; PIK3R1; PLEC; RSU1; TYROBP;	10.6557	0.995753	1	1	1	1	1
Complement cascade	13	137	C1R; C5AR1; C8A; CFH; CFHR3; CFHR4; CLU; COLEC10; CR2; FCN1; FCN2; MASP1; MBL2;	9.48905	0.99915	1	1	1	1	1
Cytochrome P450 - arranged by substrate type	13	57	CYP11B1; CYP2A13; CYP2A6; CYP2B6; CYP2C19; CYP2C8; CYP2E1; CYP3A43; CYP3A5; CYP4A11; CYP4A22; CYP4B1; FDXR;	22.807	0.433955	1	1	1	1	1
DNA methylation	13	34	H2AFJ; HIST1H2AB; HIST1H2AC; HIST1H2AJ; HIST1H2BA; HIST1H2BJ; HIST1H2BK; HIST1H2BL; HIST1H2BN; HIST1H3A; HIST1H4A; HIST3H2BB; UHRF1;	38.2353	0.0509775	1	1	1	1	1
Diseases associated with O-glycosylation of proteins	13	60	ADAMTS10; ADAMTS17; ADAMTS19; ADAMTS20; ADAMTS3; MUC12; MUC17; MUC20; MUC3A; MUC4; MUCL1; NOTCH2; SSPO;	21.6667	0.498731	1	1	1	1	1
ERCC6 (CSB) and EHMT2 (G9a) positively regulate rRNA expression	13	46	CHD4; H2AFJ; HIST1H2AB; HIST1H2AC; HIST1H2AJ; HIST1H2BA; HIST1H2BJ; HIST1H2BK; HIST1H2BL; HIST1H2BN; HIST1H3A; HIST1H4A; HIST3H2BB;	28.2609	0.20805	1	1	1	1	1
Formation of Incision Complex in GG-NER	13	43	CCNH; CETN2; CHD1L; DDB2; ERCC3; ERCC4; GTF2H3; RAD23B; RBX1; SUMO1; UBB; UBE2V2; XPC;	30.2326	0.157337	1	1	1	1	1
Glycerophospholipid biosynthesis	13	126	ABHD3; ALPI; DGAT2L6; HADHB; LIPH; LIPI; PCTP; PCYT1B; PITPNB; PLA2G4E; PLA2G4F; PLB1; STARD7;	10.3175	0.9972	1	1	1	1	1
PRC2 methylates histones and DNA	13	42	H2AFJ; HIST1H2AB; HIST1H2AC; HIST1H2AJ; HIST1H2BA; HIST1H2BJ; HIST1H2BK; HIST1H2BL; HIST1H2BN; HIST1H3A; HIST1H4A; HIST3H2BB; MTF2;	30.9524	0.142012	1	1	1	1	1
Packaging Of Telomere Ends	13	33	H2AFJ; HIST1H2AB; HIST1H2AC; HIST1H2AJ; HIST1H2BA; HIST1H2BJ; HIST1H2BK; HIST1H2BL; HIST1H2BN; HIST1H4A; HIST3H2BB; HIST3H3; TERF2IP;	39.3939	0.0435132	1	1	1	1	1
RHO GTPases activate PKNs	13	62	H2AFJ; HIST1H2AB; HIST1H2AC; HIST1H2AJ; HIST1H2BA; HIST1H2BJ; HIST1H2BK; HIST1H2BL; HIST1H2BN; HIST1H3A; HIST1H4A; HIST3H2BB; KDM4C;	20.9677	0.540963	1	1	1	1	1
RNA Polymerase II Pre-transcription Events	13	84	CCNH; ERCC3; GTF2E1; GTF2H3; MLLT3; NCBP2; POLR2E; POLR2J; POLR2L; SUPT4H1; TAF1L; TAF5; TAF9B;	15.4762	0.875651	1	1	1	1	1
Rab regulation of trafficking	13	116	GABARAP; GGA1; GGA3; RAB11A; RAB38; RAB3GAP1; RAB8A; RABGEF1; RIN1; TBC1D14; TRAPPC1; TRAPPC2L; TRAPPC4;	11.2069	0.992215	1	1	1	1	1
Regulation of HSF1-mediated heat shock response	13	80	HIKESHI; HSBP1; MRPL18; NUP107; NUP205; NUP35; NUP43; NUP54; NUPL2; RANBP2; RLN1; SIRT1; UBB;	16.25	0.835479	1	1	1	1	1
Toll-Like Receptors Cascades	13	129	FGA; HSP90B1; LBP; NOD2; PIK3C3; PPP2R1B; RIPK3; RPS6KA1; TAB1; TLR8; TNIP2; UBB; UBE2V1;	10.0775	0.997964	1	1	1	1	1
Transport of Mature mRNA derived from an Intron-Containing Transcript	13	72	MAGOHB; NCBP2; NUP107; NUP205; NUP35; NUP43; NUP54; NUPL2; NXF1; RANBP2; SRSF7; THOC1; U2AF1;	18.0556	0.727197	1	1	1	1	1
Unfolded Protein Response (UPR)	13	84	ACADVL; ARFGAP1; ATF6; CALR; CREB3L3; DNAJC3; EDEM1; GOSR2; HDGF; HERPUD1; HSP90B1; TPP1; WIPI1;	15.4762	0.875651	1	1	1	1	1
Base Excision Repair	12	38	LIG3; MBD4; MUTYH; POLB; POLD1; POLD3; RFC1; RFC2; RFC3; TDG; UNG; XRCC1;	31.5789	0.141807	1	1	1	1	1
Biosynthesis of the N-glycan precursor (dolichol lipid-linked oligosaccharide, LLO) and transfer to a nascent protein	12	77	ALG1; ALG10; ALG10B; ALG14; CTSA; DOLPP1; GFPT2; MVD; NANP; NEU2; PMM1; RENBP;	15.5844	0.862716	1	1	1	1	1
Clathrin-mediated endocytosis	12	135	ARPC2; AVPR2; CLTCL1; COPS2; COPS3; EPS15; FCHO2; NECAP1; TRIP10; UBB; VAMP3; VAMP8;	8.88889	0.999528	1	1	1	1	1
Collagen formation	12	89	ADAMTS3; COL18A1; COL24A1; COL9A1; COLGALT2; ITGB4; LOX; MMP13; MMP20; MMP9; P3H1; PLEC;	13.4831	0.947053	1	1	1	1	1
DNA strand elongation	12	32	CDC45; DNA2; GINS1; GINS2; MCM6; MCM8; POLD1; POLD3; PRIM1; RFC1; RFC2; RFC3;	37.5	0.0651997	1	1	1	1	1
Deadenylation-dependent mRNA decay	12	56	DCP1B; DCP2; EIF4E; EXOSC1; EXOSC3; EXOSC5; EXOSC7; EXOSC8; EXOSC9; HBS1L; LSM1; LSM5;	21.4286	0.516249	1	1	1	1	1
Death Receptor Signalling	12	143	ABR; ADAM17; APH1B; ARHGEF10L; ARHGEF4; NET1; RACK1; TAB1; TNFRSF10D; UBB; USP4; VAV3;	8.39161	0.999817	1	1	1	1	1
Digestion and absorption	12	26	ALPI; CHIA; CHIT1; CLPS; GUCA2A; GUCA2B; GUCY2C; NPC1L1; PNLIPRP1; PNLIPRP2; PNLIPRP3; SLC2A5;	46.1538	0.0224982	0.869749	1	1	1	1
Dual Incision in GG-NER	12	41	CHD1L; DDB2; ERCC3; ERCC4; GTF2H3; POLD1; POLD3; RBX1; RFC1; RFC2; RFC3; UBB;	29.2683	0.192819	1	1	1	1	1
Formation of TC-NER Pre-Incision Complex	12	53	CCNH; COPS2; COPS3; ERCC3; GTF2H3; POLR2E; POLR2J; POLR2L; PPIE; RBX1; UBB; XAB2;	22.6415	0.449078	1	1	1	1	1
Glucuronidation	12	24	ABHD10; UGP2; UGT1A1; UGT1A10; UGT1A3; UGT1A4; UGT1A7; UGT1A8; UGT1A9; UGT2B10; UGT2B17; UGT2B7;	50	0.0145065	0.656935	1	1	1	1
Plasma lipoprotein assembly, remodeling, and clearance	12	63	ABCG1; AMN; ANGPTL3; ANGPTL8; APOA1; APOA4; CREB3L3; GPIHBP1; LMF1; LPA; PCSK9; SOAT2;	19.0476	0.660691	1	1	1	1	1
Post-translational protein phosphorylation	12	106	AMBN; AMTN; APOA1; BMP15; CDH2; DNAJC3; FGA; HSP90B1; LGALS1; MEPE; MXRA8; PCSK9;	11.3208	0.989035	1	1	1	1	1
Processing of Capped Intronless Pre-mRNA	12	28	CPSF2; CPSF4; CSTF2T; CSTF3; FIP1L1; NCBP2; NUDT21; PAPOLA; SNRPB; SNRPE; SNRPF; SNRPG;	42.8571	0.0333362	1	1	1	1	1
Pyruvate metabolism and Citric Acid (TCA) cycle	12	53	BSG; FAHD1; IDH3A; IDH3B; LDHAL6B; MPC1; MPC2; PDHA1; PDHA2; PDHX; SDHC; SUCLG1;	22.6415	0.449078	1	1	1	1	1
Regulation of PLK1 Activity at G2/M Transition	12	87	BORA; CETN2; HAUS1; HAUS2; PCNT; PLK4; RAB8A; SSNA1; TUBA4A; TUBB4B; TUBG1; UBB;	13.7931	0.937316	1	1	1	1	1
Regulation of TP53 Activity through Phosphorylation	12	92	ATRIP; BARD1; DNA2; PRKAG1; PRKAG3; RAD17; RFC2; RFC3; TAF1L; TAF5; TAF9B; UBB;	13.0435	0.959182	1	1	1	1	1
Resolution of Abasic Sites (AP sites)	12	38	LIG3; MBD4; MUTYH; POLB; POLD1; POLD3; RFC1; RFC2; RFC3; TDG; UNG; XRCC1;	31.5789	0.141807	1	1	1	1	1
Signaling by VEGF	12	100	ABI1; BAIAP2; BCAR1; BRK1; CALM1; CAV1; FYN; MLST8; PIK3R1; PRKCA; SH2D2A; VAV3;	12	0.980368	1	1	1	1	1
Transcription of the HIV genome	12	74	CCNH; ERCC3; GTF2E1; GTF2H3; NCBP2; POLR2E; POLR2J; POLR2L; SUPT4H1; TAF1L; TAF5; TAF9B;	16.2162	0.829945	1	1	1	1	1
VEGFA-VEGFR2 Pathway	12	92	ABI1; BAIAP2; BCAR1; BRK1; CALM1; CAV1; FYN; MLST8; PIK3R1; PRKCA; SH2D2A; VAV3;	13.0435	0.959182	1	1	1	1	1
mRNA 3'-end processing	12	57	CPSF2; CPSF4; CSTF2T; CSTF3; FIP1L1; MAGOHB; NCBP2; NUDT21; PAPOLA; SRSF7; THOC1; U2AF1;	21.0526	0.538149	1	1	1	1	1
tRNA Aminoacylation	12	42	AIMP1; AIMP2; DARS; EEF1E1; KARS; LARS; PPA1; PPA2; RARS; TARS; TARS2; WARS2;	28.5714	0.211472	1	1	1	1	1
Activation of ATR in response to replication stress	11	37	ATRIP; CDC45; CLSPN; MCM6; MCM8; ORC3; ORC5; ORC6; RAD17; RFC2; RFC3;	29.7297	0.194958	1	1	1	1	1
Bile acid and bile salt metabolism	11	43	ACOT8; AKR1C1; AKR1C3; AMACR; CH25H; FABP6; HSD17B4; NR1H4; OSBPL6; OSBPL9; SCP2;	25.5814	0.323826	1	1	1	1	1
Class C/3 (Metabotropic glutamate/pheromone receptors)	11	40	TAS1R2; TAS1R3; TAS2R3; TAS2R30; TAS2R31; TAS2R38; TAS2R4; TAS2R41; TAS2R42; TAS2R43; TAS2R5;	27.5	0.256596	1	1	1	1	1
Collagen degradation	11	40	ADAM17; COL18A1; COL9A1; MMP1; MMP10; MMP12; MMP13; MMP20; MMP8; MMP9; TMPRSS6;	27.5	0.256596	1	1	1	1	1
Costimulation by the CD28 family	11	74	BTLA; CD247; FYN; HLA-DQB1; HLA-DRB5; MLST8; PDCD1LG2; PIK3R1; PIK3R3; PPP2R1B; PPP2R5C;	14.8649	0.888147	1	1	1	1	1
Glycosphingolipid metabolism	11	46	CTSA; ENPP7; GBA2; GLA; GLB1L; GM2A; NEU2; PSAP; SMPD4; SUMF1; SUMF2;	23.913	0.394254	1	1	1	1	1
Interferon gamma signaling	11	93	CIITA; HLA-DQB1; HLA-DRB5; IFI30; IFNGR1; JAK2; MT2A; OAS3; PTPN2; SUMO1; TRIM8;	11.828	0.979183	1	1	1	1	1
Intraflagellar transport	11	41	CLUAP1; DYNC2LI1; DYNLRB1; DYNLRB2; IFT22; IFT74; KIFAP3; TCTE3; TNPO1; TTC30A; TTC30B;	26.8293	0.278499	1	1	1	1	1
Metalloprotease DUBs	11	31	BARD1; FAM175A; HIST1H2AA; HIST1H2AB; HIST1H2AC; HIST1H2AG; HIST1H2AH; HIST1H2AJ; HIST3H2A; MYSM1; UBB;	35.4839	0.0961774	1	1	1	1	1
Negative regulation of the PI3K/AKT network	11	96	ERBB3; EREG; FGFR4; FYN; NRG1; PDGFB; PIK3R1; PIK3R3; PIP4K2C; PPP2R1B; PPP2R5C;	11.4583	0.984505	1	1	1	1	1
Opioid Signalling	11	80	CALM1; GNAI3; GNAT3; GNG8; OPRM1; PDE1A; PDE1B; PDE4D; PLCB4; PPP2R1B; PRKCA;	13.75	0.931654	1	1	1	1	1
PI Metabolism	11	84	ENPP6; GDPD1; MTMR10; PIK3C3; PIK3R1; PIK3R3; PIP4K2C; PITPNB; PLEKHA5; PNPLA6; TPTE2;	13.0952	0.951792	1	1	1	1	1
PI5P, PP2A and IER3 Regulate PI3K/AKT Signaling	11	89	ERBB3; EREG; FGFR4; FYN; NRG1; PDGFB; PIK3R1; PIK3R3; PIP4K2C; PPP2R1B; PPP2R5C;	12.3596	0.969497	1	1	1	1	1
Platelet homeostasis	11	87	GNG8; P2RX2; P2RX6; PDE1A; PDE1B; PDE3A; PDE5A; PECAM1; PPP2R1B; PPP2R5C; TRPC7;	12.6437	0.963268	1	1	1	1	1
Protein ubiquitination	11	77	HIST1H2BA; HIST1H2BJ; HIST1H2BK; HIST1H2BL; HIST1H2BN; RAD18; UBA6; UBB; UBE2V2; UBE2W; UCHL3;	14.2857	0.912142	1	1	1	1	1
RNA Polymerase III Abortive And Retractive Initiation	11	36	CRCP; GTF3C1; GTF3C3; GTF3C6; POLR1D; POLR2E; POLR2L; POLR3B; POLR3D; POLR3F; SNAPC1;	30.5556	0.176028	1	1	1	1	1
RNA Polymerase III Transcription	11	36	CRCP; GTF3C1; GTF3C3; GTF3C6; POLR1D; POLR2E; POLR2L; POLR3B; POLR3D; POLR3F; SNAPC1;	30.5556	0.176028	1	1	1	1	1
RNA Polymerase III Transcription Initiation	11	36	CRCP; GTF3C1; GTF3C3; GTF3C6; POLR1D; POLR2E; POLR2L; POLR3B; POLR3D; POLR3F; SNAPC1;	30.5556	0.176028	1	1	1	1	1
Signaling by NTRKs	11	98	ADCYAP1; BDNF; FYN; NTRK1; PIK3R1; PPP2R1B; RALGDS; RAPGEF1; RIT1; RIT2; RPS6KA1;	11.2245	0.987324	1	1	1	1	1
TP53 Regulates Metabolic Genes	11	79	COX8A; LAMTOR4; LAMTOR5; MIR26A1; MLST8; NDUFA4; PRKAG1; PRKAG3; RRM2B; TIGAR; TP63;	13.9241	0.925609	1	1	1	1	1
TP53 Regulates Transcription of DNA Repair Genes	11	65	CCNH; DDB2; ERCC3; FANCD2; GTF2H3; MSH2; PMS2; POLR2E; POLR2J; POLR2L; SUPT4H1;	16.9231	0.783312	1	1	1	1	1
Aquaporin-mediated transport	10	52	AQP10; AQP12A; AQP3; AQP4; AQP7; AQP8; AVPR2; GNG8; MIP; RAB11A;	19.2308	0.64513	1	1	1	1	1
Cargo recognition for clathrin-mediated endocytosis	10	99	AVPR2; CLTCL1; COPS2; COPS3; EPS15; FCHO2; NECAP1; UBB; VAMP3; VAMP8;	10.101	0.9944	1	1	1	1	1
Chemokine receptors bind chemokines	10	48	CCL13; CCL16; CCL21; CCR4; CX3CR1; CXCL1; CXCL9; CXCR5; XCL1; XCL2;	20.8333	0.555665	1	1	1	1	1
Cooperation of Prefoldin and TriC/CCT in actin and tubulin folding	10	32	CCT2; CCT4; CCT5; CCT6B; TUBA3C; TUBA3E; TUBA4A; TUBAL3; TUBB2A; TUBB4B;	31.25	0.176536	1	1	1	1	1
Cytosolic sensors of pathogen-associated DNA	10	58	CRCP; POLR1D; POLR2E; POLR2L; POLR3B; POLR3D; POLR3F; RIPK3; UBB; ZBP1;	17.2414	0.758408	1	1	1	1	1
Dectin-2 family	10	30	CLEC4D; CLEC6A; FCER1G; FYN; MUC12; MUC17; MUC20; MUC3A; MUC4; MUCL1;	33.3333	0.139357	1	1	1	1	1
Detoxification of Reactive Oxygen Species	10	37	AQP8; ATOX1; CAT; GPX7; GSTP1; NOX4; NOX5; PRDX3; SOD2; TXN2;	27.027	0.285753	1	1	1	1	1
Digestion	10	22	ALPI; CHIA; CHIT1; CLPS; GUCA2A; GUCA2B; GUCY2C; PNLIPRP1; PNLIPRP2; PNLIPRP3;	45.4545	0.038241	1	1	1	1	1
Diseases of metabolism	10	44	AMN; CCDC59; CD320; FDXR; GYS1; MCCC1; PPP1R3C; SFTPC; TCN2; UBB;	22.7273	0.458513	1	1	1	1	1
Formation of tubulin folding intermediates by CCT/TriC	10	25	CCT2; CCT4; CCT5; CCT6B; TUBA3C; TUBA3E; TUBA4A; TUBAL3; TUBB2A; TUBB4B;	40	0.067008	1	1	1	1	1
HIV Transcription Initiation	10	47	CCNH; ERCC3; GTF2E1; GTF2H3; POLR2E; POLR2J; POLR2L; TAF1L; TAF5; TAF9B;	21.2766	0.531933	1	1	1	1	1
Homologous DNA Pairing and Strand Exchange	10	42	ATRIP; BARD1; DNA2; RAD17; RAD51AP1; RAD51B; RAD51C; RFC2; RFC3; XRCC2;	23.8095	0.408546	1	1	1	1	1
Macroautophagy	10	55	GABARAP; GABARAPL3; LAMTOR4; LAMTOR5; MAP1LC3C; MLST8; PIK3C3; PRKAG1; PRKAG3; WIPI1;	18.1818	0.705194	1	1	1	1	1
Metabolism of fat-soluble vitamins	10	48	AKR1C1; AKR1C3; APOA1; APOA4; CLPS; GPIHBP1; LRP12; PLB1; RDH11; SDC4;	20.8333	0.555665	1	1	1	1	1
Mitochondrial protein import	10	65	CHCHD2; CHCHD3; CHCHD5; HSPD1; LDHD; PITRM1; SAMM50; SLC25A4; TIMM8A; TOMM7;	15.3846	0.855444	1	1	1	1	1
NCAM signaling for neurite out-growth	10	58	CACNA1D; CACNA1I; CACNB2; COL9A1; FYN; GFRA4; PSPN; PTPRA; SPTA1; SPTB;	17.2414	0.758408	1	1	1	1	1
Nucleobase catabolism	10	36	ADPRM; ENTPD1; ENTPD6; ITPA; NT5C1A; NUDT1; NUDT16; PNP; UPB1; UPP2;	27.7778	0.262408	1	1	1	1	1
Potassium Channels	10	99	GNG8; KCNAB1; KCNH5; KCNH6; KCNH8; KCNJ11; KCNK10; KCNK18; KCNK2; KCNN3;	10.101	0.9944	1	1	1	1	1
RNA Polymerase II HIV Promoter Escape	10	47	CCNH; ERCC3; GTF2E1; GTF2H3; POLR2E; POLR2J; POLR2L; TAF1L; TAF5; TAF9B;	21.2766	0.531933	1	1	1	1	1
RNA Polymerase II Promoter Escape	10	47	CCNH; ERCC3; GTF2E1; GTF2H3; POLR2E; POLR2J; POLR2L; TAF1L; TAF5; TAF9B;	21.2766	0.531933	1	1	1	1	1
RNA Polymerase II Transcription Initiation	10	47	CCNH; ERCC3; GTF2E1; GTF2H3; POLR2E; POLR2J; POLR2L; TAF1L; TAF5; TAF9B;	21.2766	0.531933	1	1	1	1	1
RNA Polymerase II Transcription Initiation And Promoter Clearance	10	47	CCNH; ERCC3; GTF2E1; GTF2H3; POLR2E; POLR2J; POLR2L; TAF1L; TAF5; TAF9B;	21.2766	0.531933	1	1	1	1	1
RNA Polymerase II Transcription Pre-Initiation And Promoter Opening	10	47	CCNH; ERCC3; GTF2E1; GTF2H3; POLR2E; POLR2J; POLR2L; TAF1L; TAF5; TAF9B;	21.2766	0.531933	1	1	1	1	1
RNA Polymerase III Transcription Initiation From Type 1 Promoter	10	28	CRCP; GTF3C1; GTF3C3; GTF3C6; POLR1D; POLR2E; POLR2L; POLR3B; POLR3D; POLR3F;	35.7143	0.106748	1	1	1	1	1
RNA Polymerase III Transcription Initiation From Type 2 Promoter	10	27	CRCP; GTF3C1; GTF3C3; GTF3C6; POLR1D; POLR2E; POLR2L; POLR3B; POLR3D; POLR3F;	37.037	0.0922615	1	1	1	1	1
Recognition of DNA damage by PCNA-containing replication complex	10	31	DTL; POLD1; POLD3; RAD18; RBX1; RFC1; RFC2; RFC3; UBB; WDR48;	32.2581	0.157403	1	1	1	1	1
Retinoid metabolism and transport	10	44	AKR1C1; AKR1C3; APOA1; APOA4; CLPS; GPIHBP1; LRP12; PLB1; RDH11; SDC4;	22.7273	0.458513	1	1	1	1	1
SUMOylation of chromatin organization proteins	10	57	HIST1H4A; NUP107; NUP205; NUP35; NUP43; NUP54; NUPL2; PHC2; RANBP2; SUMO1;	17.5439	0.741453	1	1	1	1	1
Signaling by SCF-KIT	10	43	FES; FYN; GAB2; GRB10; JAK2; MMP9; PIK3R1; PIK3R3; PRKCA; SH2B2;	23.2558	0.433571	1	1	1	1	1
Translesion synthesis by Y family DNA polymerases bypasses lesions on DNA template	10	39	ISG15; PCLAF; POLD1; POLD3; POLI; RCHY1; RFC1; RFC2; RFC3; UBB;	25.641	0.333981	1	1	1	1	1
AURKA Activation by TPX2	9	72	CETN2; HAUS1; HAUS2; PCNT; PLK4; SSNA1; TUBA4A; TUBB4B; TUBG1;	12.5	0.953533	1	1	1	1	1
Activation of Matrix Metalloproteinases	9	31	CTRB1; CTRB2; MMP1; MMP10; MMP13; MMP8; MMP9; PLG; PRSS1;	29.0323	0.243963	1	1	1	1	1
Assembly of collagen fibrils and other multimeric structures	9	58	COL18A1; COL24A1; COL9A1; ITGB4; LOX; MMP13; MMP20; MMP9; PLEC;	15.5172	0.839626	1	1	1	1	1
Cargo trafficking to the periciliary membrane	9	42	BBS1; BBS2; BBS4; BBS5; BBS7; EXOC7; RAB11A; RAB8A; RHO;	21.4286	0.528442	1	1	1	1	1
Cell junction organization	9	88	CDH15; CDH2; CLDN17; FBLIM1; ITGB4; NECTIN3; PARVB; PLEC; RSU1;	10.2273	0.99119	1	1	1	1	1
Centrosome maturation	9	81	CETN2; HAUS1; HAUS2; PCNT; PLK4; SSNA1; TUBA4A; TUBB4B; TUBG1;	11.1111	0.981251	1	1	1	1	1
Class B/2 (Secretin family receptors)	9	91	ADCYAP1; ADGRE2; FZD8; GHRHR; GNG8; PTCH1; PTHLH; WNT16; WNT8B;	9.89011	0.993701	1	1	1	1	1
Cytosolic tRNA aminoacylation	9	24	AIMP1; AIMP2; DARS; EEF1E1; KARS; LARS; PPA1; RARS; TARS;	37.5	0.102178	1	1	1	1	1
Fcgamma receptor (FCGR) dependent phagocytosis	9	166	ABI1; ARPC2; BAIAP2; BRK1; CD247; FCGR2A; FYN; PIK3R1; VAV3;	5.42169	1	1	1	1	1	1
Formation of RNA Pol II elongation complex	9	61	CCNH; ERCC3; GTF2H3; MLLT3; NCBP2; POLR2E; POLR2J; POLR2L; SUPT4H1;	14.7541	0.874501	1	1	1	1	1
Glyoxylate metabolism and glycine degradation	9	31	AGXT; BCKDHA; BCKDHB; DBT; GRHPR; HAO1; PDHA1; PDHA2; PDHX;	29.0323	0.243963	1	1	1	1	1
Host Interactions with Influenza Factors	9	44	CPSF4; KPNA5; NUP107; NUP205; NUP35; NUP43; NUP54; NUPL2; RANBP2;	20.4545	0.578076	1	1	1	1	1
Inactivation, recovery and regulation of the phototransduction cascade	9	33	CALM1; FNTB; GRK1; GRK7; METAP2; NMT1; PDE6G; PRKCA; RHO;	27.2727	0.293337	1	1	1	1	1
Integrin cell surface interactions	9	66	BSG; COL18A1; COL9A1; FGA; ITGA2; ITGAD; ITGAE; MADCAM1; PECAM1;	13.6364	0.918705	1	1	1	1	1
Interleukin-12 family signaling	9	56	ANXA2; CA1; EBI3; HNRNPA2B1; IL12RB1; JAK2; MIF; PPIA; SOD2;	16.0714	0.81243	1	1	1	1	1
Interleukin-17 signaling	9	70	IL17A; IL25; NOD2; PPP2R1B; RPS6KA1; TAB1; TNIP2; UBB; UBE2V1;	12.8571	0.943764	1	1	1	1	1
Intra-Golgi traffic	9	44	COG4; COG6; CUX1; CYTH4; GOSR2; RAB36; RAB41; SNAP29; YKT6;	20.4545	0.578076	1	1	1	1	1
Loss of Nlp from mitotic centrosomes	9	69	CETN2; HAUS1; HAUS2; PCNT; PLK4; SSNA1; TUBA4A; TUBB4B; TUBG1;	13.0435	0.938234	1	1	1	1	1
Loss of proteins required for interphase microtubule organization from the centrosome	9	69	CETN2; HAUS1; HAUS2; PCNT; PLK4; SSNA1; TUBA4A; TUBB4B; TUBG1;	13.0435	0.938234	1	1	1	1	1
Metabolism of non-coding RNA	9	23	GEMIN2; NCBP2; PHAX; SNRPB; SNRPD1; SNRPE; SNRPF; SNRPG; WDR77;	39.1304	0.0870353	1	1	1	1	1
Mitochondrial Fatty Acid Beta-Oxidation	9	37	ACADVL; ACOT11; ACOT13; ACOT7; ACSF2; DBI; DECR1; HADHB; MCEE;	24.3243	0.397704	1	1	1	1	1
NS1 Mediated Effects on Host Pathways	9	40	CPSF4; KPNA5; NUP107; NUP205; NUP35; NUP43; NUP54; NUPL2; RANBP2;	22.5	0.476911	1	1	1	1	1
O-linked glycosylation of mucins	9	66	B3GNTL1; GALNT1; GALNT13; MUC12; MUC17; MUC20; MUC3A; MUC4; MUCL1;	13.6364	0.918705	1	1	1	1	1
PI3K/AKT Signaling in Cancer	9	93	ERBB3; EREG; FGFR4; FYN; MLST8; NRG1; PDGFB; PIK3R1; PIK3R3;	9.67742	0.994981	1	1	1	1	1
Plasma lipoprotein remodeling	9	29	ABCG1; ANGPTL3; ANGPTL8; APOA1; APOA4; CREB3L3; GPIHBP1; LMF1; LPA;	31.0345	0.197818	1	1	1	1	1
Presynaptic phase of homologous DNA pairing and strand exchange	9	39	ATRIP; BARD1; DNA2; RAD17; RAD51B; RAD51C; RFC2; RFC3; XRCC2;	23.0769	0.450658	1	1	1	1	1
RAB geranylgeranylation	9	65	RAB11A; RAB17; RAB2B; RAB36; RAB38; RAB3C; RAB41; RAB8A; RABGGTB;	13.8462	0.911114	1	1	1	1	1
RNA Polymerase II Transcription Elongation	9	61	CCNH; ERCC3; GTF2H3; MLLT3; NCBP2; POLR2E; POLR2J; POLR2L; SUPT4H1;	14.7541	0.874501	1	1	1	1	1
Recruitment of NuMA to mitotic centrosomes	9	80	CETN2; HAUS1; HAUS2; PCNT; PLK4; SSNA1; TUBA4A; TUBB4B; TUBG1;	11.25	0.979184	1	1	1	1	1
Recruitment of mitotic centrosome proteins and complexes	9	81	CETN2; HAUS1; HAUS2; PCNT; PLK4; SSNA1; TUBA4A; TUBB4B; TUBG1;	11.1111	0.981251	1	1	1	1	1
SUMOylation of DNA replication proteins	9	45	BIRC5; NUP107; NUP205; NUP35; NUP43; NUP54; NUPL2; RANBP2; SUMO1;	20	0.601988	1	1	1	1	1
SUMOylation of RNA binding proteins	9	46	NUP107; NUP205; NUP35; NUP43; NUP54; NUPL2; PHC2; RANBP2; SUMO1;	19.5652	0.625214	1	1	1	1	1
Signaling by ERBB4	9	44	ADAM17; APH1B; CSN2; ERBB3; EREG; NCOR1; NRG1; PIK3R1; UBB;	20.4545	0.578076	1	1	1	1	1
Signaling by FGFR	9	89	FGFBP2; FGFR4; FGFRL1; NCBP2; PIK3R1; POLR2E; POLR2J; POLR2L; UBB;	10.1124	0.992116	1	1	1	1	1
Signaling by FGFR in disease	9	63	CPSF6; CUX1; FGFR4; GAB2; NCBP2; PIK3R1; POLR2E; POLR2J; POLR2L;	14.2857	0.89412	1	1	1	1	1
Signaling by NTRK1 (TRKA)	9	77	ADCYAP1; NTRK1; PIK3R1; PPP2R1B; RALGDS; RAPGEF1; RIT1; RIT2; RPS6KA1;	11.6883	0.971669	1	1	1	1	1
Signaling by Retinoic Acid	9	43	ADH1A; AKR1C3; ALDH1A2; ALDH8A1; DHRS4; PDHA1; PDHA2; PDHX; RDH11;	20.9302	0.553537	1	1	1	1	1
Synthesis of bile acids and bile salts	9	30	ACOT8; AKR1C1; AKR1C3; AMACR; CH25H; HSD17B4; OSBPL6; OSBPL9; SCP2;	30	0.220427	1	1	1	1	1
Termination of translesion DNA synthesis	9	32	ISG15; PCLAF; POLD1; POLD3; POLI; RFC1; RFC2; RFC3; UBB;	28.125	0.268308	1	1	1	1	1
The phototransduction cascade	9	34	CALM1; FNTB; GRK1; GRK7; METAP2; NMT1; PDE6G; PRKCA; RHO;	26.4706	0.318921	1	1	1	1	1
Toll Like Receptor 4 (TLR4) Cascade	9	104	LBP; NOD2; PPP2R1B; RIPK3; RPS6KA1; TAB1; TNIP2; UBB; UBE2V1;	8.65385	0.998629	1	1	1	1	1
Toll Like Receptor 9 (TLR9) Cascade	9	84	NOD2; PIK3C3; PPP2R1B; RPS6KA1; TAB1; TLR8; TNIP2; UBB; UBE2V1;	10.7143	0.986369	1	1	1	1	1
Translocation of SLC2A4 (GLUT4) to the plasma membrane	9	47	CALM1; EXOC7; KIFAP3; LNPEP; PRKAG1; PRKAG3; RAB8A; SLC2A4; STXBP3;	19.1489	0.647702	1	1	1	1	1
Transport of inorganic cations/anions and amino acids/oligopeptides	9	103	SLC12A4; SLC12A6; SLC1A6; SLC24A4; SLC3A2; SLC6A18; SLC6A19; SLC7A2; SLC9A8;	8.73786	0.998453	1	1	1	1	1
snRNP Assembly	9	23	GEMIN2; NCBP2; PHAX; SNRPB; SNRPD1; SNRPE; SNRPF; SNRPG; WDR77;	39.1304	0.0870353	1	1	1	1	1
tRNA modification in the nucleus and cytosol	9	42	THG1L; TRDMT1; TRIT1; TRMT12; TYW1; TYW3; TYW5; URM1; WDR4;	21.4286	0.528442	1	1	1	1	1
Activation of the pre-replicative complex	8	33	CDC45; CDT1; MCM6; MCM8; ORC3; ORC5; ORC6; PRIM1;	24.2424	0.413353	1	1	1	1	1
Apoptotic execution phase	8	52	CLSPN; DBNL; DSG3; HIST1H1B; HIST1H1C; HIST1H1D; PLEC; TJP2;	15.3846	0.835628	1	1	1	1	1
Budding and maturation of HIV virion	8	36	CHMP3; CHMP4A; CHMP4C; CHMP7; NEDD4L; PDCD6IP; PPIA; UBB;	22.2222	0.497344	1	1	1	1	1
CDO in myogenesis	8	29	BNIP2; CDH15; CDH2; CTNNA2; MYF5; MYOG; TCF12; TCF4;	27.5862	0.301267	1	1	1	1	1
Carboxyterminal post-translational modifications of tubulin	8	37	TPGS1; TTLL2; TTLL6; TUBA3C; TUBA3E; TUBB2A; TUBB4B; TUBB8;	21.6216	0.524611	1	1	1	1	1
Cobalamin (Cbl, vitamin B12) transport and metabolism	8	21	ABCD4; AMN; CD320; CTRB1; CTRB2; PRSS1; PRSS3; TCN2;	38.0952	0.11332	1	1	1	1	1
Constitutive Signaling by Aberrant PI3K in Cancer	8	68	ERBB3; EREG; FGFR4; FYN; NRG1; PDGFB; PIK3R1; PIK3R3;	11.7647	0.963345	1	1	1	1	1
DDX58/IFIH1-mediated induction of interferon-alpha/beta	8	68	DDX58; IFNA1; IFNA10; IFNA16; IFNA17; IFNA8; ISG15; UBB;	11.7647	0.963345	1	1	1	1	1
DNA Damage Recognition in GG-NER	8	24	CETN2; COPS2; COPS3; DDB2; RAD23B; RBX1; UBB; XPC;	33.3333	0.17482	1	1	1	1	1
E3 ubiquitin ligases ubiquitinate target proteins	8	57	HIST1H2BA; HIST1H2BJ; HIST1H2BK; HIST1H2BL; HIST1H2BN; RAD18; UBB; UBE2V2;	14.0351	0.893528	1	1	1	1	1
EPH-Ephrin signaling	8	92	APH1B; ARPC2; CLTCL1; EPHA4; EPHA5; FYN; MMP9; VAV3;	8.69565	0.997601	1	1	1	1	1
Formation of HIV elongation complex in the absence of HIV Tat	8	48	CCNH; ERCC3; GTF2H3; NCBP2; POLR2E; POLR2J; POLR2L; SUPT4H1;	16.6667	0.773417	1	1	1	1	1
Formation of HIV-1 elongation complex containing HIV-1 Tat	8	47	CCNH; ERCC3; GTF2H3; NCBP2; POLR2E; POLR2J; POLR2L; SUPT4H1;	17.0213	0.755458	1	1	1	1	1
Formation of the Early Elongation Complex	8	33	CCNH; ERCC3; GTF2H3; NCBP2; POLR2E; POLR2J; POLR2L; SUPT4H1;	24.2424	0.413353	1	1	1	1	1
Formation of the HIV-1 Early Elongation Complex	8	33	CCNH; ERCC3; GTF2H3; NCBP2; POLR2E; POLR2J; POLR2L; SUPT4H1;	24.2424	0.413353	1	1	1	1	1
Formation of the cornified envelope	8	75	CELA2A; DSG3; KLK12; LCE1A; LCE4A; PI3; SPINK5; TGM5;	10.6667	0.982608	1	1	1	1	1
G alpha (12/13) signalling events	8	87	ABR; ARHGEF10L; ARHGEF4; GNG8; NET1; PIK3R1; PIK3R3; VAV3;	9.1954	0.995608	1	1	1	1	1
Gap-filling DNA repair synthesis and ligation in GG-NER	8	25	LIG3; POLD1; POLD3; RFC1; RFC2; RFC3; UBB; XRCC1;	32	0.198066	1	1	1	1	1
Gluconeogenesis	8	34	FBP2; GAPDH; GAPDHS; GOT1; PGAM2; PGK1; PGK2; TPI1;	23.5294	0.441593	1	1	1	1	1
Glycosaminoglycan metabolism	8	122	CHPF; DCN; DSE; GLB1L; HAS1; HPSE2; PAPSS1; SDC4;	6.55738	0.999953	1	1	1	1	1
HDR through Single Strand Annealing (SSA)	8	37	ATRIP; BARD1; DNA2; ERCC4; RAD17; RAD52; RFC2; RFC3;	21.6216	0.524611	1	1	1	1	1
HIV Transcription Elongation	8	47	CCNH; ERCC3; GTF2H3; NCBP2; POLR2E; POLR2J; POLR2L; SUPT4H1;	17.0213	0.755458	1	1	1	1	1
IRE1alpha activates chaperones	8	61	ACADVL; ARFGAP1; DNAJC3; EDEM1; GOSR2; HDGF; TPP1; WIPI1;	13.1148	0.926552	1	1	1	1	1
Interaction between L1 and Ankyrins	8	29	ANK1; NFASC; NRCAM; SCN10A; SCN11A; SCN2A; SPTA1; SPTB;	27.5862	0.301267	1	1	1	1	1
Interactions of Vpr with host cellular proteins	8	42	NUP107; NUP205; NUP35; NUP43; NUP54; NUPL2; RANBP2; SLC25A4;	19.0476	0.651007	1	1	1	1	1
Interleukin-12 signaling	8	46	ANXA2; CA1; HNRNPA2B1; IL12RB1; JAK2; MIF; PPIA; SOD2;	17.3913	0.736513	1	1	1	1	1
MyD88 dependent cascade initiated on endosome	8	82	NOD2; PPP2R1B; RPS6KA1; TAB1; TLR8; TNIP2; UBB; UBE2V1;	9.7561	0.9921	1	1	1	1	1
MyD88-independent TLR4 cascade	8	88	NOD2; PPP2R1B; RIPK3; RPS6KA1; TAB1; TNIP2; UBB; UBE2V1;	9.09091	0.996103	1	1	1	1	1
Myogenesis	8	29	BNIP2; CDH15; CDH2; CTNNA2; MYF5; MYOG; TCF12; TCF4;	27.5862	0.301267	1	1	1	1	1
Non-integrin membrane-ECM interactions	8	42	DMD; ITGA2; ITGB4; LAMA2; PDGFB; PRKCA; SDC4; TRAPPC4;	19.0476	0.651007	1	1	1	1	1
Nuclear Envelope Breakdown	8	52	NUP107; NUP205; NUP35; NUP43; NUP54; NUPL2; PRKCA; RANBP2;	15.3846	0.835628	1	1	1	1	1
Nucleotide salvage	8	23	ADK; AMPD2; CDA; DGUOK; GMPR2; PNP; TK1; UPP2;	34.7826	0.152874	1	1	1	1	1
Oncogenic MAPK signaling	8	70	AGTRAP; CNKSR1; FGA; JAK2; KSR2; PAPSS1; RASA4; TRAK1;	11.4286	0.970234	1	1	1	1	1
Peptide hormone metabolism	8	62	CPA3; CPB1; EXOC7; LHB; SLC30A6; SPCS2; SPCS3; TSHB;	12.9032	0.933268	1	1	1	1	1
Post-chaperonin tubulin folding pathway	8	21	TBCA; TBCB; TUBA3C; TUBA3E; TUBA4A; TUBAL3; TUBB2A; TUBB4B;	38.0952	0.11332	1	1	1	1	1
Prefoldin mediated transfer of substrate to CCT/TriC	8	27	CCT2; CCT4; CCT5; CCT6B; TUBA3C; TUBA4A; TUBB2A; TUBB4B;	29.6296	0.247921	1	1	1	1	1
Processing of Intronless Pre-mRNAs	8	19	CPSF2; CPSF4; CSTF2T; CSTF3; FIP1L1; NCBP2; NUDT21; PAPOLA;	42.1053	0.0800768	1	1	1	1	1
RAB GEFs exchange GTP for GDP on RABs	8	90	RAB38; RAB3GAP1; RAB8A; RABGEF1; RIN1; TRAPPC1; TRAPPC2L; TRAPPC4;	8.88889	0.996938	1	1	1	1	1
RET signaling	8	41	DOK2; GAB2; GFRA4; GRB10; PIK3R1; PIK3R3; PRKCA; PSPN;	19.5122	0.627305	1	1	1	1	1
RNA Polymerase I Chain Elongation	8	29	CCNH; ERCC3; GTF2H3; POLR1D; POLR2E; POLR2L; TAF1B; TWISTNB;	27.5862	0.301267	1	1	1	1	1
RNA Polymerase I Promoter Clearance	8	33	CCNH; ERCC3; GTF2H3; POLR1D; POLR2E; POLR2L; TAF1B; TWISTNB;	24.2424	0.413353	1	1	1	1	1
RNA Polymerase I Promoter Escape	8	30	CCNH; ERCC3; GTF2H3; POLR1D; POLR2E; POLR2L; TAF1B; TWISTNB;	26.6667	0.328853	1	1	1	1	1
RNA Polymerase I Transcription	8	37	CCNH; ERCC3; GTF2H3; POLR1D; POLR2E; POLR2L; TAF1B; TWISTNB;	21.6216	0.524611	1	1	1	1	1
RNA Polymerase I Transcription Initiation	8	32	CCNH; ERCC3; GTF2H3; POLR1D; POLR2E; POLR2L; TAF1B; TWISTNB;	25	0.385052	1	1	1	1	1
RNA Polymerase I Transcription Termination	8	33	CCNH; ERCC3; GTF2H3; POLR1D; POLR2E; POLR2L; TAF1B; TWISTNB;	24.2424	0.413353	1	1	1	1	1
RNA Polymerase III Transcription Initiation From Type 3 Promoter	8	28	CRCP; POLR1D; POLR2E; POLR2L; POLR3B; POLR3D; POLR3F; SNAPC1;	28.5714	0.274236	1	1	1	1	1
Regulation of Complement cascade	8	127	C1R; C5AR1; C8A; CFH; CFHR3; CFHR4; CLU; CR2;	6.29921	0.999976	1	1	1	1	1
Regulation of Glucokinase by Glucokinase Regulatory Protein	8	31	GCK; NUP107; NUP205; NUP35; NUP43; NUP54; NUPL2; RANBP2;	25.8065	0.356834	1	1	1	1	1
Regulation of lipid metabolism by Peroxisome proliferator-activated receptor alpha (PPARalpha)	8	59	APOA1; CYP4A11; FDFT1; MED1; NCOR1; SMARCD3; SULT2A1; UGT1A9;	13.5593	0.911346	1	1	1	1	1
Retrograde transport at the Trans-Golgi-Network	8	49	ARFIP2; ARL1; COG4; COG6; RABEPK; SCOC; VAMP3; VPS53;	16.3265	0.790398	1	1	1	1	1
SUMOylation of SUMOylation proteins	8	34	NUP107; NUP205; NUP35; NUP43; NUP54; NUPL2; RANBP2; SUMO1;	23.5294	0.441593	1	1	1	1	1
SUMOylation of ubiquitinylation proteins	8	38	NUP107; NUP205; NUP35; NUP43; NUP54; NUPL2; RANBP2; SUMO1;	21.0526	0.551328	1	1	1	1	1
Signaling by Insulin receptor	8	78	ATP6V0D2; ATP6V1B1; ATP6V1E1; FGFR4; GAB2; GRB10; PIK3C3; PIK3R1;	10.2564	0.987537	1	1	1	1	1
Signaling by MET	8	50	EPS15; GGA3; LRIG1; MUC20; PIK3R1; PTPN2; RAPGEF1; UBB;	16	0.806414	1	1	1	1	1
Signaling by TGF-beta family members	8	101	ACVR1B; ACVR2A; CER1; NCOR1; NEDD4L; PMEPA1; PPM1A; UBB;	7.92079	0.999223	1	1	1	1	1
Synthesis of Leukotrienes (LT) and Eoxins (EX)	8	21	ALOX15; ALOX5; ALOX5AP; CYP4A11; CYP4A22; CYP4B1; LTA4H; LTC4S;	38.0952	0.11332	1	1	1	1	1
Synthesis of substrates in N-glycan biosythesis	8	63	CTSA; DOLPP1; GFPT2; MVD; NANP; NEU2; PMM1; RENBP;	12.6984	0.939441	1	1	1	1	1
TP53 Regulates Transcription of Cell Death Genes	8	45	BIRC5; CASP1; RABGGTB; TNFRSF10D; TP53AIP1; TP53I3; TP63; TRIAP1;	17.7778	0.716584	1	1	1	1	1
TRAF6 mediated induction of NFkB and MAP kinases upon TLR7/8 or 9 activation	8	81	NOD2; PPP2R1B; RPS6KA1; TAB1; TLR8; TNIP2; UBB; UBE2V1;	9.87654	0.991135	1	1	1	1	1
TRIF(TICAM1)-mediated TLR4 signaling	8	87	NOD2; PPP2R1B; RIPK3; RPS6KA1; TAB1; TNIP2; UBB; UBE2V1;	9.1954	0.995608	1	1	1	1	1
TRP channels	8	25	TRPA1; TRPC1; TRPC7; TRPM2; TRPM3; TRPM4; TRPM6; TRPV4;	32	0.198066	1	1	1	1	1
Tat-mediated elongation of the HIV-1 transcript	8	47	CCNH; ERCC3; GTF2H3; NCBP2; POLR2E; POLR2J; POLR2L; SUPT4H1;	17.0213	0.755458	1	1	1	1	1
Toll Like Receptor 3 (TLR3) Cascade	8	88	NOD2; PPP2R1B; RIPK3; RPS6KA1; TAB1; TNIP2; UBB; UBE2V1;	9.09091	0.996103	1	1	1	1	1
Toll Like Receptor 7/8 (TLR7/8) Cascade	8	82	NOD2; PPP2R1B; RPS6KA1; TAB1; TLR8; TNIP2; UBB; UBE2V1;	9.7561	0.9921	1	1	1	1	1
Triglyceride metabolism	8	36	ABHD5; AGMO; FABP2; FABP6; FABP9; GK2; MOGAT1; MOGAT2;	22.2222	0.497344	1	1	1	1	1
Tristetraprolin (TTP, ZFP36) binds and destabilizes mRNA	8	17	DCP2; EXOSC1; EXOSC3; EXOSC5; EXOSC7; EXOSC8; EXOSC9; TNPO1;	47.0588	0.0534378	1	1	1	1	1
XBP1(S) activates chaperone genes	8	58	ACADVL; ARFGAP1; DNAJC3; EDEM1; GOSR2; HDGF; TPP1; WIPI1;	13.7931	0.902782	1	1	1	1	1
Xenobiotics	8	20	CYP2A13; CYP2A6; CYP2B6; CYP2C19; CYP2C8; CYP2E1; CYP3A43; CYP3A5;	40	0.0958813	1	1	1	1	1
mTOR signalling	8	40	EIF4E; LAMTOR4; LAMTOR5; MLST8; PPM1A; PRKAG1; PRKAG3; RPS6;	20	0.602751	1	1	1	1	1
p75 NTR receptor-mediated signalling	8	97	ABR; ADAM17; APH1B; ARHGEF10L; ARHGEF4; NET1; UBB; VAV3;	8.24742	0.99871	1	1	1	1	1
Biosynthesis of specialized proresolving mediators (SPMs)	7	19	ALOX15; ALOX5; ALOX5AP; CYP2C8; CYP2E1; LTA4H; LTC4S;	36.8421	0.147944	1	1	1	1	1
Branched-chain amino acid catabolism	7	23	ACAD8; ACAT1; ALDH6A1; BCKDHA; BCKDHB; DBT; MCCC1;	30.4348	0.251355	1	1	1	1	1
Butyrate Response Factor 1 (BRF1) binds and destabilizes mRNA	7	17	DCP2; EXOSC1; EXOSC3; EXOSC5; EXOSC7; EXOSC8; EXOSC9;	41.1765	0.105584	1	1	1	1	1
Cell death signalling via NRAGE, NRIF and NADE	7	76	ABR; APH1B; ARHGEF10L; ARHGEF4; NET1; UBB; VAV3;	9.21053	0.993105	1	1	1	1	1
Cooperation of PDCL (PhLP1) and TRiC/CCT in G-protein beta folding	7	42	CCT2; CCT4; CCT5; CCT6B; GNAI3; GNAT3; GNG8;	16.6667	0.764581	1	1	1	1	1
DAP12 interactions	7	44	FYN; KIR2DS4; KLRC2; NCR2; PIK3R1; TYROBP; VAV3;	15.9091	0.800453	1	1	1	1	1
EPH-ephrin mediated repulsion of cells	7	49	APH1B; CLTCL1; EPHA4; EPHA5; FYN; MMP9; VAV3;	14.2857	0.87174	1	1	1	1	1
Extension of Telomeres	7	26	DNA2; POLD1; POLD3; PRIM1; RFC1; RFC2; RFC3;	26.9231	0.339565	1	1	1	1	1
Fanconi Anemia Pathway	7	38	ATRIP; ERCC4; FANCD2; FANCF; FANCL; UBB; WDR48;	18.4211	0.679379	1	1	1	1	1
G-protein mediated events	7	44	CALM1; GNAI3; GNAT3; PDE1A; PDE1B; PLCB4; PRKCA;	15.9091	0.800453	1	1	1	1	1
GPVI-mediated activation cascade	7	33	CLEC1B; FCER1G; FYN; PDPN; PIK3R1; PIK3R3; VAV3;	21.2121	0.549031	1	1	1	1	1
Gamma carboxylation, hypusine formation and arylsulfatase activation	7	38	BGLAP; DPH3; EIF5A; F7; PROZ; SUMF1; SUMF2;	18.4211	0.679379	1	1	1	1	1
Integration of energy metabolism	7	109	CACNA1D; CACNB2; GNG8; KCNJ11; PPP2R1B; PRKCA; SLC25A4;	6.42202	0.99991	1	1	1	1	1
Interactions of Rev with host cellular proteins	7	36	NUP107; NUP205; NUP35; NUP43; NUP54; NUPL2; RANBP2;	19.4444	0.630174	1	1	1	1	1
Interleukin-3, Interleukin-5 and GM-CSF signaling	7	44	FYN; GAB2; IL3; JAK2; PIK3R1; PIK3R3; RAPGEF1;	15.9091	0.800453	1	1	1	1	1
Iron uptake and transport	7	58	ATP6V0D2; ATP6V1B1; ATP6V1E1; CYBRD1; IREB2; SLC22A17; UBB;	12.069	0.947089	1	1	1	1	1
KSRP (KHSRP) binds and destabilizes mRNA	7	17	DCP2; EXOSC1; EXOSC3; EXOSC5; EXOSC7; EXOSC8; EXOSC9;	41.1765	0.105584	1	1	1	1	1
Lagging Strand Synthesis	7	20	DNA2; POLD1; POLD3; PRIM1; RFC1; RFC2; RFC3;	35	0.171697	1	1	1	1	1
MAP kinase activation	7	62	NOD2; PPP2R1B; RPS6KA1; TAB1; TNIP2; UBB; UBE2V1;	11.2903	0.965419	1	1	1	1	1
MyD88 cascade initiated on plasma membrane	7	75	NOD2; PPP2R1B; RPS6KA1; TAB1; TNIP2; UBB; UBE2V1;	9.33333	0.992219	1	1	1	1	1
MyD88:Mal cascade initiated on plasma membrane	7	82	NOD2; PPP2R1B; RPS6KA1; TAB1; TNIP2; UBB; UBE2V1;	8.53659	0.996711	1	1	1	1	1
N-glycan trimming in the ER and Calnexin/Calreticulin cycle	7	35	CALR; EDEM1; EDEM2; ENGASE; PSMC1; RAD23B; UBB;	20	0.604039	1	1	1	1	1
Nuclear Pore Complex (NPC) Disassembly	7	35	NUP107; NUP205; NUP35; NUP43; NUP54; NUPL2; RANBP2;	20	0.604039	1	1	1	1	1
Nuclear import of Rev protein	7	33	NUP107; NUP205; NUP35; NUP43; NUP54; NUPL2; RANBP2;	21.2121	0.549031	1	1	1	1	1
PLC beta mediated events	7	43	CALM1; GNAI3; GNAT3; PDE1A; PDE1B; PLCB4; PRKCA;	16.2791	0.78307	1	1	1	1	1
Passive transport by Aquaporins	7	13	AQP10; AQP12A; AQP3; AQP4; AQP7; AQP8; MIP;	53.8462	0.043909	1	1	1	1	1
Phase 0 - rapid depolarisation	7	34	CACNA1D; CACNB2; CACNG2; CACNG7; SCN10A; SCN11A; SCN2A;	20.5882	0.576965	1	1	1	1	1
Pyruvate metabolism	7	29	BSG; LDHAL6B; MPC1; MPC2; PDHA1; PDHA2; PDHX;	24.1379	0.430879	1	1	1	1	1
RNA Polymerase III Chain Elongation	7	18	CRCP; POLR1D; POLR2E; POLR2L; POLR3B; POLR3D; POLR3F;	38.8889	0.125863	1	1	1	1	1
RNA Polymerase III Transcription Termination	7	18	CRCP; POLR1D; POLR2E; POLR2L; POLR3B; POLR3D; POLR3F;	38.8889	0.125863	1	1	1	1	1
Regulation of TP53 Degradation	7	35	CDKN2A; MLST8; PPP2R1B; PPP2R5C; RNF34; SGK1; UBB;	20	0.604039	1	1	1	1	1
Regulation of TP53 Expression and Degradation	7	36	CDKN2A; MLST8; PPP2R1B; PPP2R5C; RNF34; SGK1; UBB;	19.4444	0.630174	1	1	1	1	1
Regulation of actin dynamics for phagocytic cup formation	7	142	ABI1; ARPC2; BAIAP2; BRK1; CD247; FCGR2A; VAV3;	4.92958	0.999999	1	1	1	1	1
Rev-mediated nuclear export of HIV RNA	7	34	NUP107; NUP205; NUP35; NUP43; NUP54; NUPL2; RANBP2;	20.5882	0.576965	1	1	1	1	1
SeMet incorporation into proteins	7	11	AIMP1; AIMP2; DARS; EEF1E1; KARS; LARS; RARS;	63.6364	0.024667	0.890664	1	1	1	1
Semaphorin interactions	7	64	CD72; DPYSL4; FES; FYN; PLXNA1; SEMA3A; TYROBP;	10.9375	0.972223	1	1	1	1	1
Signaling by BRAF and RAF fusions	7	53	AGTRAP; CNKSR1; FGA; JAK2; KSR2; PAPSS1; TRAK1;	13.2075	0.912321	1	1	1	1	1
Signaling by ERBB2	7	50	ERBB3; EREG; FYN; NRG1; PIK3R1; PRKCA; UBB;	14	0.883128	1	1	1	1	1
Signaling by FGFR2	7	75	FGFBP2; NCBP2; PIK3R1; POLR2E; POLR2J; POLR2L; UBB;	9.33333	0.992219	1	1	1	1	1
TBC/RABGAPs	7	38	GABARAP; GGA1; GGA3; RAB11A; RAB8A; RABGEF1; TBC1D14;	18.4211	0.679379	1	1	1	1	1
Telomere C-strand (Lagging Strand) Synthesis	7	24	DNA2; POLD1; POLD3; PRIM1; RFC1; RFC2; RFC3;	29.1667	0.280078	1	1	1	1	1
Toll Like Receptor 10 (TLR10) Cascade	7	75	NOD2; PPP2R1B; RPS6KA1; TAB1; TNIP2; UBB; UBE2V1;	9.33333	0.992219	1	1	1	1	1
Toll Like Receptor 2 (TLR2) Cascade	7	82	NOD2; PPP2R1B; RPS6KA1; TAB1; TNIP2; UBB; UBE2V1;	8.53659	0.996711	1	1	1	1	1
Toll Like Receptor 5 (TLR5) Cascade	7	75	NOD2; PPP2R1B; RPS6KA1; TAB1; TNIP2; UBB; UBE2V1;	9.33333	0.992219	1	1	1	1	1
Toll Like Receptor TLR1:TLR2 Cascade	7	82	NOD2; PPP2R1B; RPS6KA1; TAB1; TNIP2; UBB; UBE2V1;	8.53659	0.996711	1	1	1	1	1
Toll Like Receptor TLR6:TLR2 Cascade	7	82	NOD2; PPP2R1B; RPS6KA1; TAB1; TNIP2; UBB; UBE2V1;	8.53659	0.996711	1	1	1	1	1
Transcriptional activation of mitochondrial biogenesis	7	33	ACSS2; CALM1; POLG2; POLRMT; PPARGC1B; SOD2; TFB1M;	21.2121	0.549031	1	1	1	1	1
Viral Messenger RNA Synthesis	7	34	NUP107; NUP205; NUP35; NUP43; NUP54; NUPL2; RANBP2;	20.5882	0.576965	1	1	1	1	1
Vitamin B5 (pantothenate) metabolism	7	17	AASDHPPT; PANK1; PANK2; PANK4; PPCDC; VNN1; VNN2;	41.1765	0.105584	1	1	1	1	1
Vpr-mediated nuclear import of PICs	7	39	NUP107; NUP205; NUP35; NUP43; NUP54; NUPL2; RANBP2;	17.9487	0.702362	1	1	1	1	1
mRNA Capping	7	29	CCNH; ERCC3; GTF2H3; NCBP2; POLR2E; POLR2J; POLR2L;	24.1379	0.430879	1	1	1	1	1
mRNA decay by 3' to 5' exoribonuclease	7	16	EXOSC1; EXOSC3; EXOSC5; EXOSC7; EXOSC8; EXOSC9; HBS1L;	43.75	0.0872047	1	1	1	1	1
Assembly of active LPL and LIPC lipase complexes	6	18	ANGPTL3; ANGPTL8; APOA4; CREB3L3; GPIHBP1; LMF1;	33.3333	0.223131	1	1	1	1	1
Binding and Uptake of Ligands by Scavenger Receptors	6	122	APOA1; CALR; HBB; HP; HSP90B1; MASP1;	4.91803	0.999996	1	1	1	1	1
Biosynthesis of DHA-derived SPMs	6	17	ALOX15; ALOX5; CYP2C8; CYP2E1; LTA4H; LTC4S;	35.2941	0.193744	1	1	1	1	1
CYP2E1 reactions	6	11	CYP2A13; CYP2A6; CYP2B6; CYP2C19; CYP2C8; CYP2E1;	54.5455	0.0583285	1	1	1	1	1
Cellular hexose transport	6	20	SLC2A11; SLC2A4; SLC50A1; SLC5A10; SLC5A4; SLC5A9;	30	0.285618	1	1	1	1	1
Clathrin derived vesicle budding	6	72	AP3S1; BLOC1S1; BLOC1S6; NECAP1; SH3D19; VAMP8;	8.33333	0.995512	1	1	1	1	1
Collagen biosynthesis and modifying enzymes	6	66	ADAMTS3; COL18A1; COL24A1; COL9A1; COLGALT2; P3H1;	9.09091	0.990387	1	1	1	1	1
Creation of C4 and C2 activators	6	95	C1R; COLEC10; FCN1; FCN2; MASP1; MBL2;	6.31579	0.999805	1	1	1	1	1
Cristae formation	6	31	APOOL; ATP5J2; CHCHD3; CHCHD6; MINOS1; SAMM50;	19.3548	0.634151	1	1	1	1	1
Defective B3GALTL causes Peters-plus syndrome (PpS)	6	37	ADAMTS10; ADAMTS17; ADAMTS19; ADAMTS20; ADAMTS3; SSPO;	16.2162	0.775724	1	1	1	1	1
Defective C1GALT1C1 causes Tn polyagglutination syndrome (TNPS)	6	18	MUC12; MUC17; MUC20; MUC3A; MUC4; MUCL1;	33.3333	0.223131	1	1	1	1	1
Defective GALNT12 causes colorectal cancer 1 (CRCS1)	6	18	MUC12; MUC17; MUC20; MUC3A; MUC4; MUCL1;	33.3333	0.223131	1	1	1	1	1
Defective GALNT3 causes familial hyperphosphatemic tumoral calcinosis (HFTC)	6	18	MUC12; MUC17; MUC20; MUC3A; MUC4; MUCL1;	33.3333	0.223131	1	1	1	1	1
E2F mediated regulation of DNA replication	6	22	MCM8; ORC3; ORC5; ORC6; PPP2R1B; PRIM1;	27.2727	0.351221	1	1	1	1	1
ECM proteoglycans	6	56	COL9A1; DCN; ITGA2; LAMA2; MATN1; MATN4;	10.7143	0.968088	1	1	1	1	1
Energy dependent regulation of mTOR by LKB1-AMPK	6	29	LAMTOR4; LAMTOR5; MLST8; PPM1A; PRKAG1; PRKAG3;	20.6897	0.57689	1	1	1	1	1
Fertilization	6	26	ADAM2; CATSPER1; CATSPERD; IZUMO3; OVGP1; ZP1;	23.0769	0.483473	1	1	1	1	1
Gene and protein expression by JAK-STAT signaling after Interleukin-12 stimulation	6	37	ANXA2; CA1; HNRNPA2B1; MIF; PPIA; SOD2;	16.2162	0.775724	1	1	1	1	1
Glutathione conjugation	6	37	CHAC2; GGCT; GGT6; GSTM2; GSTP1; GSTT1;	16.2162	0.775724	1	1	1	1	1
Glycogen metabolism	6	27	AGL; CALM1; GYS1; PPP1R3C; UBB; UGP2;	22.2222	0.515452	1	1	1	1	1
Golgi Associated Vesicle Biogenesis	6	56	AP3S1; BLOC1S1; BLOC1S6; NECAP1; SH3D19; VAMP8;	10.7143	0.968088	1	1	1	1	1
HSF1-dependent transactivation	6	37	CRYAB; HSBP1; MLST8; MRPL18; RLN1; UBB;	16.2162	0.775724	1	1	1	1	1
Histidine, lysine, phenylalanine, tyrosine, proline and tryptophan catabolism	6	46	FAH; HAAO; HPD; IDO2; KMO; SLC3A2;	13.0435	0.905003	1	1	1	1	1
Initial triggering of complement	6	102	C1R; COLEC10; FCN1; FCN2; MASP1; MBL2;	5.88235	0.999929	1	1	1	1	1
Interleukin-10 signaling	6	47	CCL22; CCL3; CSF3; CXCL1; FCER2; IL1RN;	12.766	0.914323	1	1	1	1	1
Interleukin-2 family signaling	6	44	GAB2; IL3; JAK2; LGALS9; PIK3R1; PIK3R3;	13.6364	0.883718	1	1	1	1	1
Ion homeostasis	6	44	DMPK; FKBP1B; FXYD2; KCNJ11; RYR1; TRPC1;	13.6364	0.883718	1	1	1	1	1
Kinesins	6	44	KIF15; KIF22; KIF2B; KIF6; KIFAP3; KLC4;	13.6364	0.883718	1	1	1	1	1
Leading Strand Synthesis	6	14	POLD1; POLD3; PRIM1; RFC1; RFC2; RFC3;	42.8571	0.116102	1	1	1	1	1
Metabolism of cofactors	6	19	CALM1; COQ3; COQ5; COQ6; COQ7; DHFR;	31.5789	0.253847	1	1	1	1	1
Metabolism of steroid hormones	6	31	AKR1B1; CYP11B1; FDXR; HSD17B3; SRD5A2; STARD6;	19.3548	0.634151	1	1	1	1	1
NCAM1 interactions	6	37	CACNA1D; CACNA1I; CACNB2; COL9A1; GFRA4; PSPN;	16.2162	0.775724	1	1	1	1	1
Netrin-1 signaling	6	50	ABLIM1; EZR; FYN; RGMA; TRPC1; TRPC7;	12	0.937662	1	1	1	1	1
Nuclear signaling by ERBB4	6	26	ADAM17; APH1B; CSN2; EREG; NCOR1; NRG1;	23.0769	0.483473	1	1	1	1	1
Nucleobase biosynthesis	6	15	ADSL; DHODH; IMPDH2; LHPP; PPAT; UMPS;	40	0.139998	1	1	1	1	1
O-glycosylation of TSR domain-containing proteins	6	39	ADAMTS10; ADAMTS17; ADAMTS19; ADAMTS20; ADAMTS3; SSPO;	15.3846	0.812485	1	1	1	1	1
PCNA-Dependent Long Patch Base Excision Repair	6	21	POLB; POLD1; POLD3; RFC1; RFC2; RFC3;	28.5714	0.318167	1	1	1	1	1
PIWI-interacting RNA (piRNA) biogenesis	6	26	DDX4; MOV10L1; POLR2E; POLR2J; POLR2L; TDRD9;	23.0769	0.483473	1	1	1	1	1
PKMTs methylate histone lysines	6	47	ASH2L; HIST1H3A; HIST1H4A; RBBP5; SETD6; WDR5;	12.766	0.914323	1	1	1	1	1
Pentose phosphate pathway	6	15	PGD; PRPS1L1; RBKS; RPE; RPEL1; SHPK;	40	0.139998	1	1	1	1	1
Peroxisomal lipid metabolism	6	29	ACOT8; AMACR; ECI2; HSD17B4; NUDT7; SCP2;	20.6897	0.57689	1	1	1	1	1
Polymerase switching	6	14	POLD1; POLD3; PRIM1; RFC1; RFC2; RFC3;	42.8571	0.116102	1	1	1	1	1
Polymerase switching on the C-strand of the telomere	6	14	POLD1; POLD3; PRIM1; RFC1; RFC2; RFC3;	42.8571	0.116102	1	1	1	1	1
Purine catabolism	6	18	ADPRM; ITPA; NT5C1A; NUDT1; NUDT16; PNP;	33.3333	0.223131	1	1	1	1	1
RA biosynthesis pathway	6	22	ADH1A; AKR1C3; ALDH1A2; ALDH8A1; DHRS4; RDH11;	27.2727	0.351221	1	1	1	1	1
RNA Pol II CTD phosphorylation and interaction with CE	6	27	CCNH; ERCC3; GTF2H3; POLR2E; POLR2J; POLR2L;	22.2222	0.515452	1	1	1	1	1
RNA Pol II CTD phosphorylation and interaction with CE during HIV infection	6	27	CCNH; ERCC3; GTF2H3; POLR2E; POLR2J; POLR2L;	22.2222	0.515452	1	1	1	1	1
Regulation of IFNA signaling	6	25	IFNA1; IFNA10; IFNA16; IFNA17; IFNA8; IFNAR1;	24	0.450862	1	1	1	1	1
Regulation of PTEN gene transcription	6	59	CHD4; LAMTOR4; LAMTOR5; MLST8; PHC2; SNAI1;	10.1695	0.977508	1	1	1	1	1
Regulation of insulin secretion	6	79	CACNA1D; CACNB2; GNG8; KCNJ11; PRKCA; SLC25A4;	7.59494	0.998214	1	1	1	1	1
Resolution of AP sites via the multiple-nucleotide patch replacement pathway	6	25	POLB; POLD1; POLD3; RFC1; RFC2; RFC3;	24	0.450862	1	1	1	1	1
Resolution of D-Loop Structures	6	33	BARD1; DNA2; RAD51AP1; RAD51B; RAD51C; XRCC2;	18.1818	0.686568	1	1	1	1	1
Resolution of D-loop Structures through Holliday Junction Intermediates	6	32	BARD1; DNA2; RAD51AP1; RAD51B; RAD51C; XRCC2;	18.75	0.660994	1	1	1	1	1
Resolution of D-loop Structures through Synthesis-Dependent Strand Annealing (SDSA)	6	26	BARD1; DNA2; RAD51AP1; RAD51B; RAD51C; XRCC2;	23.0769	0.483473	1	1	1	1	1
Signaling by NOTCH1	6	73	ADAM17; APH1B; CNTN1; NCOR1; RBX1; UBB;	8.21918	0.996057	1	1	1	1	1
Signaling by NOTCH2	6	33	APH1B; CNTN1; FCER2; GZMB; NOTCH2; UBB;	18.1818	0.686568	1	1	1	1	1
Signaling by Non-Receptor Tyrosine Kinases	6	55	BCAR1; ERBB3; EREG; GPNMB; NRG1; UBB;	10.9091	0.964218	1	1	1	1	1
Signaling by PDGF	6	53	BCAR1; COL9A1; PDGFB; PIK3R1; PLG; RAPGEF1;	11.3208	0.955162	1	1	1	1	1
Signaling by PTK6	6	55	BCAR1; ERBB3; EREG; GPNMB; NRG1; UBB;	10.9091	0.964218	1	1	1	1	1
Synthesis of bile acids and bile salts via 7alpha-hydroxycholesterol	6	20	ACOT8; AKR1C1; AKR1C3; AMACR; HSD17B4; SCP2;	30	0.285618	1	1	1	1	1
TNFs bind their physiological receptors	6	29	EDARADD; TNFRSF17; TNFRSF25; TNFSF14; TNFSF15; TNFSF9;	20.6897	0.57689	1	1	1	1	1
TRAF6 mediated IRF7 activation	6	28	DDX58; IFNA1; IFNA10; IFNA16; IFNA17; IFNA8;	21.4286	0.546638	1	1	1	1	1
Termination of O-glycan biosynthesis	6	26	MUC12; MUC17; MUC20; MUC3A; MUC4; MUCL1;	23.0769	0.483473	1	1	1	1	1
Transport of Mature mRNA Derived from an Intronless Transcript	6	12	CPSF2; CPSF4; EIF4E; FIP1L1; NCBP2; NXF1;	50	0.0751592	1	1	1	1	1
Transport of Mature mRNAs Derived from Intronless Transcripts	6	13	CPSF2; CPSF4; EIF4E; FIP1L1; NCBP2; NXF1;	46.1538	0.0944439	1	1	1	1	1
trans-Golgi Network Vesicle Budding	6	72	AP3S1; BLOC1S1; BLOC1S6; NECAP1; SH3D19; VAMP8;	8.33333	0.995512	1	1	1	1	1
ABC transporters in lipid homeostasis	5	18	ABCD3; ABCG1; ABCG8; APOA1; PEX19;	27.7778	0.364049	1	1	1	1	1
APC-Cdc20 mediated degradation of Nek2A	5	25	ANAPC5; ANAPC7; BUB1B; MAD2L1; UBB;	20	0.609316	1	1	1	1	1
Abortive elongation of HIV-1 transcript in the absence of Tat	5	23	NCBP2; POLR2E; POLR2J; POLR2L; SUPT4H1;	21.7391	0.544142	1	1	1	1	1
Acetylcholine binding and downstream events	5	14	CHRNA1; CHRNA9; CHRNB3; CHRND; CHRNE;	35.7143	0.219978	1	1	1	1	1
Activation of E2F1 target genes at G1/S	5	18	CDC45; CDT1; DHFR; RRM2; TK1;	27.7778	0.364049	1	1	1	1	1
Activation of Nicotinic Acetylcholine Receptors	5	14	CHRNA1; CHRNA9; CHRNB3; CHRND; CHRNE;	35.7143	0.219978	1	1	1	1	1
Amine ligand-binding receptors	5	43	HRH4; HTR4; TAAR2; TAAR6; TAAR9;	11.6279	0.934425	1	1	1	1	1
Antigen activates B Cell Receptor (BCR) leading to generation of second messengers	5	96	CALM1; DAPP1; FYN; PIK3R1; TRPC1;	5.20833	0.999955	1	1	1	1	1
Apoptotic cleavage of cellular proteins	5	38	CLSPN; DBNL; DSG3; PLEC; TJP2;	13.1579	0.885822	1	1	1	1	1
Association of TriC/CCT with target proteins during biosynthesis	5	39	CCT2; CCT4; CCT5; CCT6B; GAPDHS;	12.8205	0.8975	1	1	1	1	1
BBSome-mediated cargo-targeting to cilium	5	14	BBS1; BBS2; BBS4; BBS5; BBS7;	35.7143	0.219978	1	1	1	1	1
Basigin interactions	5	25	BSG; CAV1; MMP1; PPIA; SLC3A2;	20	0.609316	1	1	1	1	1
COPI-independent Golgi-to-ER retrograde traffic	5	34	ACTR10; BICD1; DCTN4; GALNT1; RAB3GAP1;	14.7059	0.827134	1	1	1	1	1
CRMPs in Sema3A signaling	5	16	DPYSL4; FES; FYN; PLXNA1; SEMA3A;	31.25	0.290418	1	1	1	1	1
Cargo concentration in the ER	5	33	CTSC; GOSR2; LMAN1; LMAN2L; TMED2;	15.1515	0.809113	1	1	1	1	1
Circadian Clock	5	38	F7; NCOR1; RORA; SREBF1; UBB;	13.1579	0.885822	1	1	1	1	1
Citric acid cycle (TCA cycle)	5	22	FAHD1; IDH3A; IDH3B; SDHC; SUCLG1;	22.7273	0.509692	1	1	1	1	1
Constitutive Signaling by NOTCH1 HD+PEST Domain Mutants	5	58	ADAM17; APH1B; NCOR1; RBX1; UBB;	8.62069	0.989676	1	1	1	1	1
Constitutive Signaling by NOTCH1 PEST Domain Mutants	5	58	ADAM17; APH1B; NCOR1; RBX1; UBB;	8.62069	0.989676	1	1	1	1	1
Cyclin D associated events in G1	5	44	CCNH; CDKN2A; JAK2; PPP2R1B; UBB;	11.3636	0.941559	1	1	1	1	1
Cytosolic sulfonation of small molecules	5	24	PAPSS1; SULT1A1; SULT2A1; SULT2B1; SULT6B1;	20.8333	0.577398	1	1	1	1	1
DAP12 signaling	5	29	FYN; KLRC2; PIK3R1; TYROBP; VAV3;	17.2414	0.721877	1	1	1	1	1
Disassembly of the destruction complex and recruitment of AXIN to the membrane	5	31	CAV1; LRP6; PPP2R1B; PPP2R5C; WNT8B;	16.129	0.768614	1	1	1	1	1
Endosomal Sorting Complex Required For Transport (ESCRT)	5	31	CHMP3; CHMP4A; CHMP4C; CHMP7; UBB;	16.129	0.768614	1	1	1	1	1
Erythrocytes take up carbon dioxide and release oxygen	5	12	CA1; CA4; CYB5R1; HBB; RHAG;	41.6667	0.155892	1	1	1	1	1
Ethanol oxidation	5	12	ACSS2; ADH1A; ADH5; ADH6; ADH7;	41.6667	0.155892	1	1	1	1	1
Fatty acids	5	15	CYP2A13; CYP2B6; CYP4A11; CYP4A22; CYP4B1;	33.3333	0.254604	1	1	1	1	1
Formation of Fibrin Clot (Clotting Cascade)	5	37	CD177; F12; F7; FGA; PRTN3;	13.5135	0.87302	1	1	1	1	1
G1 Phase	5	44	CCNH; CDKN2A; JAK2; PPP2R1B; UBB;	11.3636	0.941559	1	1	1	1	1
G1/S-Specific Transcription	5	18	CDC45; CDT1; DHFR; RRM2; TK1;	27.7778	0.364049	1	1	1	1	1
GABA receptor activation	5	55	GABRB3; GABRR2; GNAI3; GNAT3; GNG8;	9.09091	0.984778	1	1	1	1	1
IGF1R signaling cascade	5	53	FGFR4; GAB2; IRS4; PIK3C3; PIK3R1;	9.43396	0.980373	1	1	1	1	1
IRS-related events triggered by IGF1R	5	52	FGFR4; GAB2; IRS4; PIK3C3; PIK3R1;	9.61538	0.977745	1	1	1	1	1
Insulin receptor signalling cascade	5	54	FGFR4; GAB2; GRB10; PIK3C3; PIK3R1;	9.25926	0.982707	1	1	1	1	1
Interleukin receptor SHC signaling	5	27	GAB2; IL3; JAK2; PIK3R1; PIK3R3;	18.5185	0.668734	1	1	1	1	1
Interleukin-20 family signaling	5	26	IFNL3; IL20RB; IL22; IL26; JAK2;	19.2308	0.639787	1	1	1	1	1
Ion transport by P-type ATPases	5	47	ATP13A5; ATP4A; ATP4B; ATP7B; FXYD2;	10.6383	0.958952	1	1	1	1	1
Lectin pathway of complement activation	5	8	COLEC10; FCN1; FCN2; MASP1; MBL2;	62.5	0.0582464	1	1	1	1	1
Metallothioneins bind metals	5	11	MT1F; MT1G; MT1X; MT2A; MT4;	45.4545	0.127197	1	1	1	1	1
Mismatch Repair	5	15	MSH2; MSH3; PMS2; POLD1; POLD3;	33.3333	0.254604	1	1	1	1	1
Mismatch repair (MMR) directed by MSH2:MSH3 (MutSbeta)	5	14	MSH2; MSH3; PMS2; POLD1; POLD3;	35.7143	0.219978	1	1	1	1	1
NOD1/2 Signaling Pathway	5	31	CASP1; CASP4; NOD2; TAB1; UBE2V1;	16.129	0.768614	1	1	1	1	1
NRAGE signals death through JNK	5	59	ABR; ARHGEF10L; ARHGEF4; NET1; VAV3;	8.47458	0.990945	1	1	1	1	1
Neurofascin interactions	5	7	ANK1; CNTN1; CNTNAP1; NFASC; NRCAM;	71.4286	0.0416025	1	1	1	1	1
Nuclear Receptor transcription pathway	5	51	MED1; NR1H4; NR1I2; NR5A2; RORA;	9.80392	0.974792	1	1	1	1	1
Nucleotide-binding domain, leucine rich repeat containing receptor (NLR) signaling pathways	5	51	CASP1; CASP4; NOD2; TAB1; UBE2V1;	9.80392	0.974792	1	1	1	1	1
O2/CO2 exchange in erythrocytes	5	12	CA1; CA4; CYB5R1; HBB; RHAG;	41.6667	0.155892	1	1	1	1	1
PPARA activates gene expression	5	41	APOA1; CYP4A11; FDFT1; SULT2A1; UGT1A9;	12.1951	0.917776	1	1	1	1	1
Postsynaptic nicotinic acetylcholine receptors	5	14	CHRNA1; CHRNA9; CHRNB3; CHRND; CHRNE;	35.7143	0.219978	1	1	1	1	1
Protein methylation	5	17	CALM1; EEF2KMT; ETFB; KIN; PRMT3;	29.4118	0.327026	1	1	1	1	1
Purine salvage	5	13	ADK; AMPD2; DGUOK; GMPR2; PNP;	38.4615	0.186943	1	1	1	1	1
RUNX2 regulates bone development	5	30	BGLAP; GLI2; MAF; RBM14; UCMA;	16.6667	0.746041	1	1	1	1	1
Response to metal ions	5	14	MT1F; MT1G; MT1X; MT2A; MT4;	35.7143	0.219978	1	1	1	1	1
Reversible hydration of carbon dioxide	5	12	CA1; CA3; CA4; CA6; CA9;	41.6667	0.155892	1	1	1	1	1
SLBP Dependent Processing of Replication-Dependent Histone Pre-mRNAs	5	11	NCBP2; SNRPB; SNRPE; SNRPF; SNRPG;	45.4545	0.127197	1	1	1	1	1
SLBP independent Processing of Histone Pre-mRNAs	5	10	NCBP2; SNRPB; SNRPE; SNRPF; SNRPG;	50	0.101189	1	1	1	1	1
SUMOylation of intracellular receptors	5	30	NR1H4; NR1I2; NR5A2; RORA; SUMO1;	16.6667	0.746041	1	1	1	1	1
Signaling by FGFR2 in disease	5	43	NCBP2; PIK3R1; POLR2E; POLR2J; POLR2L;	11.6279	0.934425	1	1	1	1	1
Signaling by NOTCH1 HD+PEST Domain Mutants in Cancer	5	58	ADAM17; APH1B; NCOR1; RBX1; UBB;	8.62069	0.989676	1	1	1	1	1
Signaling by NOTCH1 PEST Domain Mutants in Cancer	5	58	ADAM17; APH1B; NCOR1; RBX1; UBB;	8.62069	0.989676	1	1	1	1	1
Signaling by NOTCH1 in Cancer	5	58	ADAM17; APH1B; NCOR1; RBX1; UBB;	8.62069	0.989676	1	1	1	1	1
Signaling by RAS mutants	5	47	CNKSR1; FGA; JAK2; KSR2; RASA4;	10.6383	0.958952	1	1	1	1	1
Signaling by TGF-beta Receptor Complex	5	73	NCOR1; NEDD4L; PMEPA1; PPM1A; UBB;	6.84932	0.998666	1	1	1	1	1
Signaling by Type 1 Insulin-like Growth Factor 1 Receptor (IGF1R)	5	53	FGFR4; GAB2; IRS4; PIK3C3; PIK3R1;	9.43396	0.980373	1	1	1	1	1
Signalling to ERKs	5	31	NTRK1; RALGDS; RAPGEF1; RIT1; RIT2;	16.129	0.768614	1	1	1	1	1
Striated Muscle Contraction	5	34	DMD; MYBPC1; MYL1; TNNC2; TPM4;	14.7059	0.827134	1	1	1	1	1
Sulfur amino acid metabolism	5	27	ADI1; APIP; GOT1; TSTD1; TXN2;	18.5185	0.668734	1	1	1	1	1
Syndecan interactions	5	20	ITGA2; ITGB4; PRKCA; SDC4; TRAPPC4;	25	0.437954	1	1	1	1	1
Synthesis of 5-eicosatetraenoic acids	5	9	ALOX5; ALOX5AP; LTC4S; PON1; PON3;	55.5556	0.0781409	1	1	1	1	1
TNF signaling	5	46	ADAM17; RACK1; TAB1; UBB; USP4;	10.8696	0.953765	1	1	1	1	1
Transcriptional regulation by the AP-2 (TFAP2) family of transcription factors	5	36	CITED2; HSPD1; SUMO1; TFAP2A; YEATS4;	13.8889	0.85902	1	1	1	1	1
Translesion Synthesis by POLH	5	19	RCHY1; RFC1; RFC2; RFC3; UBB;	26.3158	0.401132	1	1	1	1	1
Translesion synthesis by POLI	5	17	POLI; RFC1; RFC2; RFC3; UBB;	29.4118	0.327026	1	1	1	1	1
Unwinding of DNA	5	12	CDC45; GINS1; GINS2; MCM6; MCM8;	41.6667	0.155892	1	1	1	1	1
Vasopressin regulates renal water homeostasis via Aquaporins	5	43	AQP3; AQP4; AVPR2; GNG8; RAB11A;	11.6279	0.934425	1	1	1	1	1
mTORC1-mediated signalling	5	21	EIF4E; LAMTOR4; LAMTOR5; MLST8; RPS6;	23.8095	0.474224	1	1	1	1	1
Activated NOTCH1 Transmits Signal to the Nucleus	4	31	ADAM17; APH1B; CNTN1; UBB;	12.9032	0.876759	1	1	1	1	1
Activation of gene expression by SREBF (SREBP)	4	28	FDFT1; MVD; NFYC; SREBF1;	14.2857	0.827265	1	1	1	1	1
Aflatoxin activation and detoxification	4	20	AKR7A3; CYP2A13; CYP3A5; GGT6;	20	0.614463	1	1	1	1	1
Amino acid synthesis and interconversion (transamination)	4	34	GOT1; NAALAD2; PHGDH; SERINC3;	11.7647	0.913461	1	1	1	1	1
Amino acid transport across the plasma membrane	4	33	SLC3A2; SLC6A18; SLC6A19; SLC7A2;	12.1212	0.902477	1	1	1	1	1
Attenuation phase	4	27	HSBP1; MRPL18; RLN1; UBB;	14.8148	0.807449	1	1	1	1	1
Base-Excision Repair, AP Site Formation	4	10	MBD4; MUTYH; TDG; UNG;	40	0.211729	1	1	1	1	1
Beta-oxidation of pristanoyl-CoA	4	9	ACOT8; AMACR; HSD17B4; SCP2;	44.4444	0.173561	1	1	1	1	1
CD28 co-stimulation	4	31	FYN; MLST8; PIK3R1; PIK3R3;	12.9032	0.876759	1	1	1	1	1
CD28 dependent PI3K/Akt signaling	4	20	FYN; MLST8; PIK3R1; PIK3R3;	20	0.614463	1	1	1	1	1
CDC6 association with the ORC:origin complex	4	8	MCM8; ORC3; ORC5; ORC6;	50	0.13808	1	1	1	1	1
Ca-dependent events	4	28	CALM1; PDE1A; PDE1B; PRKCA;	14.2857	0.827265	1	1	1	1	1
Ca2+ pathway	4	62	CALM1; GNG8; PDE6G; PRKCA;	6.45161	0.998078	1	1	1	1	1
CaM pathway	4	26	CALM1; PDE1A; PDE1B; PRKCA;	15.3846	0.785815	1	1	1	1	1
Calmodulin induced events	4	26	CALM1; PDE1A; PDE1B; PRKCA;	15.3846	0.785815	1	1	1	1	1
Calnexin/calreticulin cycle	4	26	CALR; EDEM1; EDEM2; UBB;	15.3846	0.785815	1	1	1	1	1
Cell-cell junction organization	4	63	CDH15; CDH2; CLDN17; NECTIN3;	6.34921	0.998342	1	1	1	1	1
Cholesterol biosynthesis	4	25	ACAT2; FDFT1; HSD17B7; MVD;	16	0.762282	1	1	1	1	1
Chondroitin sulfate/dermatan sulfate metabolism	4	50	CHPF; DCN; DSE; SDC4;	8	0.989264	1	1	1	1	1
Coenzyme A biosynthesis	4	8	PANK1; PANK2; PANK4; PPCDC;	50	0.13808	1	1	1	1	1
Cyclin A/B1/B2 associated events during G2/M transition	4	24	CCNH; CDC25B; PPME1; PPP2R1B;	16.6667	0.73678	1	1	1	1	1
DAG and IP3 signaling	4	31	CALM1; PDE1A; PDE1B; PRKCA;	12.9032	0.876759	1	1	1	1	1
Deactivation of the beta-catenin transactivating complex	4	42	ASH2L; PYGO1; RBBP5; UBB;	9.52381	0.968383	1	1	1	1	1
Defects in vitamin and cofactor metabolism	4	17	AMN; CD320; MCCC1; TCN2;	23.5294	0.502539	1	1	1	1	1
Digestion of dietary lipid	4	7	CLPS; PNLIPRP1; PNLIPRP2; PNLIPRP3;	57.1429	0.105921	1	1	1	1	1
Displacement of DNA glycosylase by APEX1	4	9	MBD4; MUTYH; TDG; UNG;	44.4444	0.173561	1	1	1	1	1
Downregulation of ERBB2 signaling	4	29	ERBB3; EREG; NRG1; UBB;	13.7931	0.845356	1	1	1	1	1
Downregulation of SMAD2/3:SMAD4 transcriptional activity	4	23	NCOR1; NEDD4L; PPM1A; UBB;	17.3913	0.709261	1	1	1	1	1
Downstream signal transduction	4	29	BCAR1; PDGFB; PIK3R1; RAPGEF1;	13.7931	0.845356	1	1	1	1	1
E2F-enabled inhibition of pre-replication complex formation	4	9	MCM8; ORC3; ORC5; ORC6;	44.4444	0.173561	1	1	1	1	1
Erythrocytes take up oxygen and release carbon dioxide	4	8	CA1; CA4; HBB; RHAG;	50	0.13808	1	1	1	1	1
FGFR1 mutant receptor activation	4	31	CPSF6; CUX1; GAB2; PIK3R1;	12.9032	0.876759	1	1	1	1	1
FGFR2 alternative splicing	4	28	NCBP2; POLR2E; POLR2J; POLR2L;	14.2857	0.827265	1	1	1	1	1
FGFR2 mutant receptor activation	4	33	NCBP2; POLR2E; POLR2J; POLR2L;	12.1212	0.902477	1	1	1	1	1
Folding of actin by CCT/TriC	4	10	CCT2; CCT4; CCT5; CCT6B;	40	0.211729	1	1	1	1	1
G-protein activation	4	28	GNAI3; GNAT3; GNG8; OPRM1;	14.2857	0.827265	1	1	1	1	1
Generation of second messenger molecules	4	39	CD247; HLA-DQB1; HLA-DRB5; ITK;	10.2564	0.953425	1	1	1	1	1
Glutamate binding, activation of AMPA receptors and synaptic plasticity	4	30	CACNG2; GRIA2; GRIP2; PRKCA;	13.3333	0.86182	1	1	1	1	1
Glycogen synthesis	4	16	GYS1; PPP1R3C; UBB; UGP2;	25	0.462135	1	1	1	1	1
HDMs demethylate histones	4	27	HIST1H3A; HIST1H4A; KDM4C; KDM8;	14.8148	0.807449	1	1	1	1	1
HIV elongation arrest and recovery	4	36	POLR2E; POLR2J; POLR2L; SUPT4H1;	11.1111	0.93217	1	1	1	1	1
HSF1 activation	4	25	HSBP1; MRPL18; RLN1; UBB;	16	0.762282	1	1	1	1	1
Heparan sulfate/heparin (HS-GAG) metabolism	4	54	DCN; GLB1L; HPSE2; SDC4;	7.40741	0.993878	1	1	1	1	1
IRS-mediated signalling	4	48	FGFR4; GAB2; PIK3C3; PIK3R1;	8.33333	0.985855	1	1	1	1	1
Inactivation of APC/C via direct inhibition of the APC/C complex	4	20	ANAPC5; ANAPC7; BUB1B; MAD2L1;	20	0.614463	1	1	1	1	1
Inhibition of the proteolytic activity of APC/C required for the onset of anaphase by mitotic spindle checkpoint components	4	20	ANAPC5; ANAPC7; BUB1B; MAD2L1;	20	0.614463	1	1	1	1	1
Inositol phosphate metabolism	4	48	CALM1; INPP5B; PLCB4; PLCZ1;	8.33333	0.985855	1	1	1	1	1
Interleukin-37 signaling	4	21	CASP1; IL18BP; IL37; PTPN2;	19.0476	0.648084	1	1	1	1	1
Interleukin-7 signaling	4	25	HIST1H3A; PIK3R1; PIK3R3; TSLP;	16	0.762282	1	1	1	1	1
Laminin interactions	4	23	COL18A1; ITGA2; ITGB4; LAMA2;	17.3913	0.709261	1	1	1	1	1
MicroRNA (miRNA) biogenesis	4	26	DROSHA; POLR2E; POLR2J; POLR2L;	15.3846	0.785815	1	1	1	1	1
Miscellaneous substrates	4	12	CYP3A43; CYP4A11; CYP4A22; CYP4B1;	33.3333	0.293502	1	1	1	1	1
Mismatch repair (MMR) directed by MSH2:MSH6 (MutSalpha)	4	14	MSH2; PMS2; POLD1; POLD3;	28.5714	0.378386	1	1	1	1	1
Mitochondrial tRNA aminoacylation	4	21	KARS; PPA2; TARS2; WARS2;	19.0476	0.648084	1	1	1	1	1
Mitotic Telophase/Cytokinesis	4	14	MAU2; NUDC; RAD21; SMC3;	28.5714	0.378386	1	1	1	1	1
NOTCH2 Activation and Transmission of Signal to the Nucleus	4	22	APH1B; CNTN1; NOTCH2; UBB;	18.1818	0.679695	1	1	1	1	1
Na+/Cl- dependent neurotransmitter transporters	4	19	SLC6A18; SLC6A19; SLC6A2; SLC6A5;	21.0526	0.578908	1	1	1	1	1
Negative regulation of MET activity	4	21	EPS15; LRIG1; PTPN2; UBB;	19.0476	0.648084	1	1	1	1	1
Nicotinamide salvaging	4	19	NAXE; PARP10; PARP8; PARP9;	21.0526	0.578908	1	1	1	1	1
Nicotinate metabolism	4	31	NAXE; PARP10; PARP8; PARP9;	12.9032	0.876759	1	1	1	1	1
Nitric oxide stimulates guanylate cyclase	4	25	PDE1A; PDE1B; PDE3A; PDE5A;	16	0.762282	1	1	1	1	1
Opsins	4	9	OPN1SW; OPN5; RGR; RHO;	44.4444	0.173561	1	1	1	1	1
Ovarian tumor domain proteases	4	38	DDX58; NOD2; TNIP2; UBB;	10.5263	0.947136	1	1	1	1	1
PD-1 signaling	4	30	CD247; HLA-DQB1; HLA-DRB5; PDCD1LG2;	13.3333	0.86182	1	1	1	1	1
PI3K Cascade	4	44	FGFR4; GAB2; PIK3C3; PIK3R1;	9.09091	0.975719	1	1	1	1	1
PI3K events in ERBB2 signaling	4	16	ERBB3; EREG; NRG1; PIK3R1;	25	0.462135	1	1	1	1	1
Paradoxical activation of RAF signaling by kinase inactive BRAF	4	34	CNKSR1; FGA; JAK2; KSR2;	11.7647	0.913461	1	1	1	1	1
Pausing and recovery of HIV elongation	4	36	POLR2E; POLR2J; POLR2L; SUPT4H1;	11.1111	0.93217	1	1	1	1	1
Pausing and recovery of Tat-mediated HIV elongation	4	35	POLR2E; POLR2J; POLR2L; SUPT4H1;	11.4286	0.923327	1	1	1	1	1
Phase 2 - plateau phase	4	27	CACNA1D; CACNB2; CACNG2; CACNG7;	14.8148	0.807449	1	1	1	1	1
Plasma lipoprotein clearance	4	29	AMN; APOA1; PCSK9; SOAT2;	13.7931	0.845356	1	1	1	1	1
Presynaptic nicotinic acetylcholine receptors	4	12	CHRNA1; CHRNB3; CHRND; CHRNE;	33.3333	0.293502	1	1	1	1	1
Processive synthesis on the lagging strand	4	15	DNA2; POLD1; POLD3; PRIM1;	26.6667	0.420628	1	1	1	1	1
Purine ribonucleoside monophosphate biosynthesis	4	12	ADSL; IMPDH2; LHPP; PPAT;	33.3333	0.293502	1	1	1	1	1
RHO GTPases Activate WASPs and WAVEs	4	36	ABI1; ARPC2; BAIAP2; BRK1;	11.1111	0.93217	1	1	1	1	1
RUNX1 interacts with co-factors whose precise effect on RUNX1 targets is not known	4	37	PHC2; RYBP; SMARCD3; SMARCE1;	10.8108	0.940078	1	1	1	1	1
Regulation of FZD by ubiquitination	4	21	FZD8; LGR6; LRP6; UBB;	19.0476	0.648084	1	1	1	1	1
Regulation of IFNG signaling	4	14	IFNGR1; JAK2; PTPN2; SUMO1;	28.5714	0.378386	1	1	1	1	1
Regulation of cholesterol biosynthesis by SREBP (SREBF)	4	41	FDFT1; MVD; NFYC; SREBF1;	9.7561	0.963983	1	1	1	1	1
Regulation of signaling by CBL	4	18	FYN; PIK3R1; PIK3R3; RAPGEF1;	22.2222	0.541541	1	1	1	1	1
Regulation of signaling by NODAL	4	12	ACVR1B; ACVR2A; CER1; NODAL;	33.3333	0.293502	1	1	1	1	1
Removal of the Flap Intermediate	4	14	DNA2; POLD1; POLD3; PRIM1;	28.5714	0.378386	1	1	1	1	1
SEMA3A-Plexin repulsion signaling by inhibiting Integrin adhesion	4	14	FES; FYN; PLXNA1; SEMA3A;	28.5714	0.378386	1	1	1	1	1
SHC1 events in ERBB2 signaling	4	22	ERBB3; EREG; NRG1; PRKCA;	18.1818	0.679695	1	1	1	1	1
SUMOylation of transcription factors	4	20	CDKN2A; MITF; SUMO1; TFAP2A;	20	0.614463	1	1	1	1	1
Scavenging by Class A Receptors	4	19	APOA1; CALR; HSP90B1; MASP1;	21.0526	0.578908	1	1	1	1	1
Sema3A PAK dependent Axon repulsion	4	16	FES; FYN; PLXNA1; SEMA3A;	25	0.462135	1	1	1	1	1
Signaling by EGFR	4	41	ADAM17; EPS15; PIK3R1; UBB;	9.7561	0.963983	1	1	1	1	1
Signaling by FGFR1 in disease	4	38	CPSF6; CUX1; GAB2; PIK3R1;	10.5263	0.947136	1	1	1	1	1
Signaling by FGFR2 IIIa TM	4	19	NCBP2; POLR2E; POLR2J; POLR2L;	21.0526	0.578908	1	1	1	1	1
Signaling by NODAL	4	20	ACVR1B; ACVR2A; CER1; NODAL;	20	0.614463	1	1	1	1	1
Signaling by WNT in cancer	4	34	FZD8; LRP6; PPP2R1B; PPP2R5C;	11.7647	0.913461	1	1	1	1	1
Signaling by cytosolic FGFR1 fusion mutants	4	18	CPSF6; CUX1; GAB2; PIK3R1;	22.2222	0.541541	1	1	1	1	1
Signaling by moderate kinase activity BRAF mutants	4	34	CNKSR1; FGA; JAK2; KSR2;	11.7647	0.913461	1	1	1	1	1
Smooth Muscle Contraction	4	33	ANXA2; CALM1; CAV3; TPM4;	12.1212	0.902477	1	1	1	1	1
Sphingolipid de novo biosynthesis	4	40	ACER1; PLPP2; SPTLC1; SPTLC3;	10	0.959018	1	1	1	1	1
Surfactant metabolism	4	26	CCDC59; LMCD1; PGA3; SFTPC;	15.3846	0.785815	1	1	1	1	1
Synthesis of IP3 and IP4 in the cytosol	4	26	CALM1; INPP5B; PLCB4; PLCZ1;	15.3846	0.785815	1	1	1	1	1
Synthesis of PC	4	28	ABHD3; PCTP; PCYT1B; STARD7;	14.2857	0.827265	1	1	1	1	1
Synthesis of PIPs at the plasma membrane	4	53	PIK3R1; PIK3R3; PIP4K2C; PLEKHA5;	7.54717	0.992947	1	1	1	1	1
Synthesis of Prostaglandins (PG) and Thromboxanes (TX)	4	15	AKR1C3; CBR1; PTGDS; PTGES;	26.6667	0.420628	1	1	1	1	1
Synthesis of active ubiquitin: roles of E1 and E2 enzymes	4	30	UBA6; UBB; UBE2W; UCHL3;	13.3333	0.86182	1	1	1	1	1
Synthesis of wybutosine at G37 of tRNA(Phe)	4	6	TRMT12; TYW1; TYW3; TYW5;	66.6667	0.0776563	1	1	1	1	1
TP53 regulates transcription of several additional cell death genes whose specific roles in p53-dependent apoptosis remain uncertain	4	15	BIRC5; RABGGTB; TP53I3; TP63;	26.6667	0.420628	1	1	1	1	1
Tat-mediated HIV elongation arrest and recovery	4	35	POLR2E; POLR2J; POLR2L; SUPT4H1;	11.4286	0.923327	1	1	1	1	1
Trafficking of AMPA receptors	4	30	CACNG2; GRIA2; GRIP2; PRKCA;	13.3333	0.86182	1	1	1	1	1
Transcriptional Regulation by E2F6	4	34	EPC1; MAX; RRM2; RYBP;	11.7647	0.913461	1	1	1	1	1
Transcriptional activity of SMAD2/SMAD3:SMAD4 heterotrimer	4	44	NCOR1; NEDD4L; PPM1A; UBB;	9.09091	0.975719	1	1	1	1	1
Transcriptional regulation of pluripotent stem cells	4	42	DPPA4; POLR2E; POLR2J; POLR2L;	9.52381	0.968383	1	1	1	1	1
Translesion synthesis by POLK	4	17	RFC1; RFC2; RFC3; UBB;	23.5294	0.502539	1	1	1	1	1
Translesion synthesis by REV1	4	16	RFC1; RFC2; RFC3; UBB;	25	0.462135	1	1	1	1	1
Triglyceride biosynthesis	4	14	AGMO; GK2; MOGAT1; MOGAT2;	28.5714	0.378386	1	1	1	1	1
Triglyceride catabolism	4	22	ABHD5; FABP2; FABP6; FABP9;	18.1818	0.679695	1	1	1	1	1
Tryptophan catabolism	4	14	HAAO; IDO2; KMO; SLC3A2;	28.5714	0.378386	1	1	1	1	1
Ubiquinol biosynthesis	4	8	COQ3; COQ5; COQ6; COQ7;	50	0.13808	1	1	1	1	1
VEGFR2 mediated vascular permeability	4	25	CALM1; CAV1; MLST8; VAV3;	16	0.762282	1	1	1	1	1
Voltage gated Potassium channels	4	43	KCNAB1; KCNH5; KCNH6; KCNH8;	9.30233	0.972278	1	1	1	1	1
VxPx cargo-targeting to cilium	4	21	EXOC7; RAB11A; RAB8A; RHO;	19.0476	0.648084	1	1	1	1	1
WNT ligand biogenesis and trafficking	4	25	VPS26A; WLS; WNT16; WNT8B;	16	0.762282	1	1	1	1	1
cGMP effects	4	18	PDE1A; PDE1B; PDE3A; PDE5A;	22.2222	0.541541	1	1	1	1	1
mRNA decay by 5' to 3' exoribonuclease	4	15	DCP1B; DCP2; LSM1; LSM5;	26.6667	0.420628	1	1	1	1	1
ADP signalling through P2Y purinoceptor 12	3	22	GNAI3; GNAT3; GNG8;	13.6364	0.831175	1	1	1	1	1
APC/C:Cdc20 mediated degradation of Cyclin B	3	23	ANAPC5; ANAPC7; UBB;	13.0435	0.850934	1	1	1	1	1
APEX1-Independent Resolution of AP Sites via the Single Nucleotide Replacement Pathway	3	7	LIG3; POLB; XRCC1;	42.8571	0.241466	1	1	1	1	1
ATF6 (ATF6-alpha) activates chaperones	3	8	ATF6; CALR; HSP90B1;	37.5	0.292295	1	1	1	1	1
Activation of DNA fragmentation factor	3	13	HIST1H1B; HIST1H1C; HIST1H1D;	23.0769	0.538837	1	1	1	1	1
Activation of GABAB receptors	3	39	GNAI3; GNAT3; GNG8;	7.69231	0.983535	1	1	1	1	1
Activation of NMDA receptor and postsynaptic events	3	39	CALM1; GRIA2; RPS6KA1;	7.69231	0.983535	1	1	1	1	1
Activation of the TFAP2 (AP-2) family of transcription factors	3	11	CITED2; TFAP2A; YEATS4;	27.2727	0.444654	1	1	1	1	1
Acyl chain remodelling of PC	3	26	PLA2G4E; PLA2G4F; PLB1;	11.5385	0.898564	1	1	1	1	1
Adherens junctions interactions	3	31	CDH15; CDH2; NECTIN3;	9.67742	0.948316	1	1	1	1	1
Adrenaline,noradrenaline inhibits insulin secretion	3	28	CACNA1D; CACNB2; GNG8;	10.7143	0.922197	1	1	1	1	1
Alpha-defensins	3	10	DEFA5; DEFA6; PRSS3;	30	0.394742	1	1	1	1	1
Amine-derived hormones	3	16	DIO1; TPH2; TPO;	18.75	0.661093	1	1	1	1	1
Apoptosis induced DNA fragmentation	3	13	HIST1H1B; HIST1H1C; HIST1H1D;	23.0769	0.538837	1	1	1	1	1
Assembly of the ORC complex at the origin of replication	3	6	ORC3; ORC5; ORC6;	50	0.192323	1	1	1	1	1
Beta-oxidation of very long chain fatty acids	3	11	ACOT8; ECI2; HSD17B4;	27.2727	0.444654	1	1	1	1	1
Biosynthesis of E-series 18(R)-resolvins	3	4	ALOX15; ALOX5; LTA4H;	75	0.104264	1	1	1	1	1
Biosynthesis of E-series 18(S)-resolvins	3	5	ALOX15; ALOX5; LTA4H;	60	0.146131	1	1	1	1	1
Biosynthesis of EPA-derived SPMs	3	6	ALOX15; ALOX5; LTA4H;	50	0.192323	1	1	1	1	1
Biosynthesis of maresins	3	8	ALOX5; CYP2C8; CYP2E1;	37.5	0.292295	1	1	1	1	1
Butyrophilin (BTN) family interactions	3	12	BTN1A1; BTN3A2; CD209;	25	0.492837	1	1	1	1	1
CHL1 interactions	3	9	ANK1; CHL1; ITGA2;	33.3333	0.3437	1	1	1	1	1
CTLA4 inhibitory signaling	3	21	FYN; PPP2R1B; PPP2R5C;	14.2857	0.809204	1	1	1	1	1
Cell-extracellular matrix interactions	3	16	FBLIM1; PARVB; RSU1;	18.75	0.661093	1	1	1	1	1
Chylomicron remodeling	3	9	APOA1; APOA4; GPIHBP1;	33.3333	0.3437	1	1	1	1	1
Cleavage of the damaged pyrimidine	3	8	MBD4; TDG; UNG;	37.5	0.292295	1	1	1	1	1
Cohesin Loading onto Chromatin	3	10	MAU2; RAD21; SMC3;	30	0.394742	1	1	1	1	1
Collagen chain trimerization	3	44	COL18A1; COL24A1; COL9A1;	6.81818	0.992191	1	1	1	1	1
Common Pathway of Fibrin Clot Formation	3	20	CD177; FGA; PRTN3;	15	0.784862	1	1	1	1	1
DARPP-32 events	3	24	CALM1; PDE4D; PPP2R1B;	12.5	0.868643	1	1	1	1	1
Defects in cobalamin (B12) metabolism	3	11	AMN; CD320; TCN2;	27.2727	0.444654	1	1	1	1	1
Depyrimidination	3	8	MBD4; TDG; UNG;	37.5	0.292295	1	1	1	1	1
Deregulated CDK5 triggers multiple neurodegenerative pathways in Alzheimer's disease models	3	22	CAST; CDC25B; SOD2;	13.6364	0.831175	1	1	1	1	1
Diseases of Mismatch Repair (MMR)	3	5	MSH2; MSH3; PMS2;	60	0.146131	1	1	1	1	1
Diseases of carbohydrate metabolism	3	10	GYS1; PPP1R3C; UBB;	30	0.394742	1	1	1	1	1
Downregulation of ERBB2:ERBB3 signaling	3	13	ERBB3; NRG1; UBB;	23.0769	0.538837	1	1	1	1	1
Downregulation of TGF-beta receptor signaling	3	26	NEDD4L; PMEPA1; UBB;	11.5385	0.898564	1	1	1	1	1
ER Quality Control Compartment (ERQC)	3	21	EDEM1; EDEM2; UBB;	14.2857	0.809204	1	1	1	1	1
ERBB2 Activates PTK6 Signaling	3	13	ERBB3; EREG; NRG1;	23.0769	0.538837	1	1	1	1	1
ERBB2 Regulates Cell Motility	3	15	ERBB3; EREG; NRG1;	20	0.623125	1	1	1	1	1
Eicosanoids	3	12	CYP4A11; CYP4A22; CYP4B1;	25	0.492837	1	1	1	1	1
Elevation of cytosolic Ca2+ levels	3	16	P2RX2; P2RX6; TRPC7;	18.75	0.661093	1	1	1	1	1
FCERI mediated Ca+2 mobilization	3	106	CALM1; ITK; VAV3;	2.83019	1	1	1	1	1	1
FCGR activation	3	94	CD247; FCGR2A; FYN;	3.19149	0.999998	1	1	1	1	1
Fatty acyl-CoA biosynthesis	3	36	ACSL5; HSD17B3; SLC27A3;	8.33333	0.974512	1	1	1	1	1
Ficolins bind to repetitive carbohydrate structures on the target cell surface	3	5	FCN1; FCN2; MASP1;	60	0.146131	1	1	1	1	1
Formation of Senescence-Associated Heterochromatin Foci (SAHF)	3	12	HIST1H1B; HIST1H1C; HIST1H1D;	25	0.492837	1	1	1	1	1
GABA B receptor activation	3	39	GNAI3; GNAT3; GNG8;	7.69231	0.983535	1	1	1	1	1
Gamma-carboxylation of protein precursors	3	10	BGLAP; F7; PROZ;	30	0.394742	1	1	1	1	1
Gamma-carboxylation, transport, and amino-terminal cleavage of proteins	3	11	BGLAP; F7; PROZ;	27.2727	0.444654	1	1	1	1	1
Glucagon-type ligand receptors	3	33	ADCYAP1; GHRHR; GNG8;	9.09091	0.96091	1	1	1	1	1
Glutathione synthesis and recycling	3	13	CHAC2; GGCT; GGT6;	23.0769	0.538837	1	1	1	1	1
Glycerophospholipid catabolism	3	7	ENPP6; GDPD1; PNPLA6;	42.8571	0.241466	1	1	1	1	1
Glycogen storage diseases	3	10	GYS1; PPP1R3C; UBB;	30	0.394742	1	1	1	1	1
Growth hormone receptor signaling	3	23	ADAM17; GH1; JAK2;	13.0435	0.850934	1	1	1	1	1
HS-GAG degradation	3	21	GLB1L; HPSE2; SDC4;	14.2857	0.809204	1	1	1	1	1
Highly calcium permeable postsynaptic nicotinic acetylcholine receptors	3	11	CHRNA1; CHRNA9; CHRNB3;	27.2727	0.444654	1	1	1	1	1
Hormone ligand-binding receptors	3	13	FSHR; LHB; TSHB;	23.0769	0.538837	1	1	1	1	1
IL-6-type cytokine receptor ligand interactions	3	17	IL31RA; JAK2; OSM;	17.6471	0.696204	1	1	1	1	1
Insulin receptor recycling	3	26	ATP6V0D2; ATP6V1B1; ATP6V1E1;	11.5385	0.898564	1	1	1	1	1
Interaction With The Zona Pellucida	3	10	ADAM2; OVGP1; ZP1;	30	0.394742	1	1	1	1	1
Interconversion of nucleotide di- and triphosphates	3	30	DUT; RRM2; RRM2B;	10	0.940684	1	1	1	1	1
Interleukin-6 family signaling	3	24	IL31RA; JAK2; OSM;	12.5	0.868643	1	1	1	1	1
Intrinsic Pathway for Apoptosis	3	43	GZMB; NMT1; TP63;	6.97674	0.99092	1	1	1	1	1
JNK (c-Jun kinases) phosphorylation and activation mediated by activated human TAK1	3	18	NOD2; TAB1; UBE2V1;	16.6667	0.728481	1	1	1	1	1
Josephin domain DUBs	3	12	ATXN3; RAD23B; UBB;	25	0.492837	1	1	1	1	1
MAP2K and MAPK activation	3	37	CNKSR1; FGA; KSR2;	8.10811	0.977945	1	1	1	1	1
Metabolism of folate and pterines	3	17	DHFR; SHMT2; SLC25A32;	17.6471	0.696204	1	1	1	1	1
Metabolism of nitric oxide	3	15	CALM1; CAV1; NOSTRIN;	20	0.623125	1	1	1	1	1
Metabolism of porphyrins	3	17	HMBS; UGT1A1; UGT1A4;	17.6471	0.696204	1	1	1	1	1
Methionine salvage pathway	3	6	ADI1; APIP; GOT1;	50	0.192323	1	1	1	1	1
Molybdenum cofactor biosynthesis	3	6	MOCOS; MOCS1; MOCS3;	50	0.192323	1	1	1	1	1
Myoclonic epilepsy of Lafora	3	10	GYS1; PPP1R3C; UBB;	30	0.394742	1	1	1	1	1
NOTCH1 Intracellular Domain Regulates Transcription	3	47	NCOR1; RBX1; UBB;	6.38298	0.995054	1	1	1	1	1
NOTCH2 intracellular domain regulates transcription	3	12	FCER2; GZMB; NOTCH2;	25	0.492837	1	1	1	1	1
Negative regulation of MAPK pathway	3	40	PPP2R1B; PPP2R5C; UBB;	7.5	0.985793	1	1	1	1	1
Negative regulators of DDX58/IFIH1 signaling	3	34	DDX58; ISG15; UBB;	8.82353	0.966066	1	1	1	1	1
Nephrin family interactions	3	22	FYN; NPHS1; PIK3R1;	13.6364	0.831175	1	1	1	1	1
Neurodegenerative Diseases	3	22	CAST; CDC25B; SOD2;	13.6364	0.831175	1	1	1	1	1
Oncogene Induced Senescence	3	34	CDKN2A; ID1; UBB;	8.82353	0.966066	1	1	1	1	1
Organic cation transport	3	8	SLC22A16; SLC22A18; SLC22A3;	37.5	0.292295	1	1	1	1	1
Organic cation/anion/zwitterion transport	3	13	SLC22A16; SLC22A18; SLC22A3;	23.0769	0.538837	1	1	1	1	1
Other interleukin signaling	3	23	CSF3; IL32; PRTN3;	13.0435	0.850934	1	1	1	1	1
Other semaphorin interactions	3	19	CD72; PLXNA1; TYROBP;	15.7895	0.757998	1	1	1	1	1
PI3K events in ERBB4 signaling	3	10	EREG; NRG1; PIK3R1;	30	0.394742	1	1	1	1	1
Phase 4 - resting membrane potential	3	19	KCNK10; KCNK18; KCNK2;	15.7895	0.757998	1	1	1	1	1
Phosphate bond hydrolysis by NUDT proteins	3	7	ADPRM; NUDT1; NUDT16;	42.8571	0.241466	1	1	1	1	1
Phosphorylation of CD3 and TCR zeta chains	3	29	CD247; HLA-DQB1; HLA-DRB5;	10.3448	0.932017	1	1	1	1	1
Platelet Adhesion to exposed collagen	3	13	FCER1G; FYN; ITGA2;	23.0769	0.538837	1	1	1	1	1
Platelet calcium homeostasis	3	26	P2RX2; P2RX6; TRPC7;	11.5385	0.898564	1	1	1	1	1
Platelet sensitization by LDL	3	17	PECAM1; PPP2R1B; PPP2R5C;	17.6471	0.696204	1	1	1	1	1
Pregnenolone biosynthesis	3	12	AKR1B1; FDXR; STARD6;	25	0.492837	1	1	1	1	1
Presynaptic depolarization and calcium channel opening	3	13	CACFD1; CACNB2; CACNG2;	23.0769	0.538837	1	1	1	1	1
Processive synthesis on the C-strand of the telomere	3	11	DNA2; POLD1; POLD3;	27.2727	0.444654	1	1	1	1	1
Prolactin receptor signaling	3	15	GH1; JAK2; RBX1;	20	0.623125	1	1	1	1	1
Protein-protein interactions at synapses	3	88	DBNL; PTPRD; SYT10;	3.40909	0.999994	1	1	1	1	1
Pyrimidine catabolism	3	12	NT5C1A; UPB1; UPP2;	25	0.492837	1	1	1	1	1
Pyrimidine salvage	3	11	CDA; TK1; UPP2;	27.2727	0.444654	1	1	1	1	1
RAF activation	3	22	JAK2; PPP2R1B; PPP2R5C;	13.6364	0.831175	1	1	1	1	1
ROS, RNS production in phagocytes	3	32	ATP6V0D2; ATP6V1B1; ATP6V1E1;	9.375	0.955024	1	1	1	1	1
RUNX2 regulates osteoblast differentiation	3	23	BGLAP; MAF; UCMA;	13.0435	0.850934	1	1	1	1	1
Recognition and association of DNA glycosylase with site containing an affected pyrimidine	3	8	MBD4; TDG; UNG;	37.5	0.292295	1	1	1	1	1
Regulation of KIT signaling	3	16	FYN; PRKCA; SH2B2;	18.75	0.661093	1	1	1	1	1
Regulation of TNFR1 signaling	3	36	RACK1; UBB; USP4;	8.33333	0.974512	1	1	1	1	1
Regulation of pyruvate dehydrogenase (PDH) complex	3	14	PDHA1; PDHA2; PDHX;	21.4286	0.582335	1	1	1	1	1
Removal of aminoterminal propeptides from gamma-carboxylated proteins	3	10	BGLAP; F7; PROZ;	30	0.394742	1	1	1	1	1
Removal of the Flap Intermediate from the C-strand	3	10	DNA2; POLD1; POLD3;	30	0.394742	1	1	1	1	1
Resolution of AP sites via the single-nucleotide replacement pathway	3	4	LIG3; POLB; XRCC1;	75	0.104264	1	1	1	1	1
Role of LAT2/NTAL/LAB on calcium mobilization	3	92	FYN; GAB2; PIK3R1;	3.26087	0.999997	1	1	1	1	1
Role of phospholipids in phagocytosis	3	106	CD247; FCGR2A; PIK3R1;	2.83019	1	1	1	1	1	1
SUMOylation of transcription cofactors	3	44	DDX5; PHC2; SUMO1;	6.81818	0.992191	1	1	1	1	1
Scavenging of heme from plasma	3	92	APOA1; HBB; HP;	3.26087	0.999997	1	1	1	1	1
Sialic acid metabolism	3	33	CTSA; NANP; NEU2;	9.09091	0.96091	1	1	1	1	1
Signal amplification	3	32	GNAI3; GNAT3; GNG8;	9.375	0.955024	1	1	1	1	1
Signaling by FGFR1	3	50	FGFRL1; PIK3R1; UBB;	6	0.996887	1	1	1	1	1
Signaling by FGFR4	3	41	FGFR4; PIK3R1; UBB;	7.31707	0.987752	1	1	1	1	1
Signaling by NOTCH3	3	49	APH1B; PTCRA; UBB;	6.12245	0.996365	1	1	1	1	1
Signaling by NTRK2 (TRKB)	3	25	BDNF; FYN; PIK3R1;	12	0.884466	1	1	1	1	1
Signaling by high-kinase activity BRAF mutants	3	27	CNKSR1; FGA; KSR2;	11.1111	0.911092	1	1	1	1	1
Signalling to p38 via RIT and RIN	3	5	NTRK1; RIT1; RIT2;	60	0.146131	1	1	1	1	1
Synthesis of (16-20)-hydroxyeicosatetraenoic acids (HETE)	3	9	CYP2C19; CYP2C8; CYP4A11;	33.3333	0.3437	1	1	1	1	1
Synthesis of Lipoxins (LX)	3	6	ALOX5; ALOX5AP; LTC4S;	50	0.192323	1	1	1	1	1
Synthesis of PA	3	36	ALPI; LIPH; LIPI;	8.33333	0.974512	1	1	1	1	1
Synthesis of bile acids and bile salts via 24-hydroxycholesterol	3	14	AKR1C1; AKR1C3; AMACR;	21.4286	0.582335	1	1	1	1	1
Synthesis of very long-chain fatty acyl-CoAs	3	24	ACSL5; HSD17B3; SLC27A3;	12.5	0.868643	1	1	1	1	1
TAK1 activates NFkB by phosphorylation and activation of IKKs complex	3	20	NOD2; TAB1; UBE2V1;	15	0.784862	1	1	1	1	1
TGF-beta receptor signaling activates SMADs	3	32	NEDD4L; PMEPA1; UBB;	9.375	0.955024	1	1	1	1	1
TP53 Regulates Transcription of Genes Involved in Cytochrome C Release	3	20	TP53AIP1; TP63; TRIAP1;	15	0.784862	1	1	1	1	1
Tandem pore domain potassium channels	3	12	KCNK10; KCNK18; KCNK2;	25	0.492837	1	1	1	1	1
Trafficking of GluR2-containing AMPA receptors	3	16	GRIA2; GRIP2; PRKCA;	18.75	0.661093	1	1	1	1	1
Transferrin endocytosis and recycling	3	31	ATP6V0D2; ATP6V1B1; ATP6V1E1;	9.67742	0.948316	1	1	1	1	1
Translocation of ZAP-70 to Immunological synapse	3	26	CD247; HLA-DQB1; HLA-DRB5;	11.5385	0.898564	1	1	1	1	1
Transport of gamma-carboxylated protein precursors from the endoplasmic reticulum to the Golgi apparatus	3	9	BGLAP; F7; PROZ;	33.3333	0.3437	1	1	1	1	1
Transport of the SLBP Dependant Mature mRNA	3	6	EIF4E; NCBP2; NXF1;	50	0.192323	1	1	1	1	1
Transport of the SLBP independent Mature mRNA	3	5	EIF4E; NCBP2; NXF1;	60	0.146131	1	1	1	1	1
Urea cycle	3	10	ARG1; CPS1; SLC25A2;	30	0.394742	1	1	1	1	1
activated TAK1 mediates p38 MAPK activation	3	19	NOD2; TAB1; UBE2V1;	15.7895	0.757998	1	1	1	1	1
alpha-linolenic (omega3) and linoleic (omega6) acid metabolism	3	13	ACOT8; HSD17B4; SCP2;	23.0769	0.538837	1	1	1	1	1
alpha-linolenic acid (ALA) metabolism	3	13	ACOT8; HSD17B4; SCP2;	23.0769	0.538837	1	1	1	1	1
eNOS activation and regulation	3	15	CALM1; CAV1; NOSTRIN;	20	0.623125	1	1	1	1	1
rRNA modification in the mitochondrion	3	8	MRM2; MTERF4; TFB1M;	37.5	0.292295	1	1	1	1	1
rRNA processing in the mitochondrion	3	38	MRM2; MTERF4; TFB1M;	7.89474	0.980935	1	1	1	1	1
A tetrasaccharide linker sequence is required for GAG synthesis	2	26	DCN; SDC4;	7.69231	0.966094	1	1	1	1	1
AMER1 mutants destabilize the destruction complex	2	14	PPP2R1B; PPP2R5C;	14.2857	0.790816	1	1	1	1	1
APC truncation mutants have impaired AXIN binding	2	14	PPP2R1B; PPP2R5C;	14.2857	0.790816	1	1	1	1	1
ATF6 (ATF6-alpha) activates chaperone genes	2	5	CALR; HSP90B1;	40	0.346883	1	1	1	1	1
AXIN missense mutants destabilize the destruction complex	2	14	PPP2R1B; PPP2R5C;	14.2857	0.790816	1	1	1	1	1
AXIN mutants destabilize the destruction complex, activating WNT signaling	2	14	PPP2R1B; PPP2R5C;	14.2857	0.790816	1	1	1	1	1
Abacavir transport and metabolism	2	10	ADH1A; SLC22A3;	20	0.639424	1	1	1	1	1
Activated NTRK2 signals through FYN	2	7	BDNF; FYN;	28.5714	0.47708	1	1	1	1	1
Activated NTRK2 signals through PI3K	2	7	BDNF; PIK3R1;	28.5714	0.47708	1	1	1	1	1
Activation of PPARGC1A (PGC-1alpha) by phosphorylation	2	10	PRKAG1; PRKAG3;	20	0.639424	1	1	1	1	1
Activation of TRKA receptors	2	6	ADCYAP1; NTRK1;	33.3333	0.413801	1	1	1	1	1
Activation of kainate receptors upon glutamate binding	2	30	CALM1; GNG8;	6.66667	0.982186	1	1	1	1	1
Activation of the phototransduction cascade	2	10	PDE6G; RHO;	20	0.639424	1	1	1	1	1
Activation, myristolyation of BID and translocation to mitochondria	2	4	GZMB; NMT1;	50	0.277563	1	1	1	1	1
Acyl chain remodelling of PE	2	28	PLA2G4E; PLA2G4F;	7.14286	0.975382	1	1	1	1	1
Acyl chain remodelling of PI	2	16	PLA2G4E; PLA2G4F;	12.5	0.843049	1	1	1	1	1
Acyl chain remodelling of PS	2	21	PLA2G4E; PLA2G4F;	9.52381	0.925833	1	1	1	1	1
Adenylate cyclase inhibitory pathway	2	14	GNAI3; GNAT3;	14.2857	0.790816	1	1	1	1	1
Androgen biosynthesis	2	8	HSD17B3; SRD5A2;	25	0.535983	1	1	1	1	1
Antigen Presentation: Folding, assembly and peptide loading of class I MHC	2	25	CALR; SEC13;	8	0.960263	1	1	1	1	1
Apoptotic cleavage of cell adhesion proteins	2	11	DSG3; TJP2;	18.1818	0.683911	1	1	1	1	1
Assembly Of The HIV Virion	2	24	PPIA; UBB;	8.33333	0.953477	1	1	1	1	1
Attachment of GPI anchor to uPAR	2	7	PGAP1; PIGK;	28.5714	0.47708	1	1	1	1	1
Beta oxidation of palmitoyl-CoA to myristoyl-CoA	2	3	ACADVL; HADHB;	66.6667	0.20775	1	1	1	1	1
Beta-catenin phosphorylation cascade	2	15	PPP2R1B; PPP2R5C;	13.3333	0.818613	1	1	1	1	1
Biosynthesis of D-series resolvins	2	4	ALOX5; LTA4H;	50	0.277563	1	1	1	1	1
Biosynthesis of DPA-derived SPMs	2	4	ALOX15; ALOX5;	50	0.277563	1	1	1	1	1
Biosynthesis of DPAn-3 SPMs	2	4	ALOX15; ALOX5;	50	0.277563	1	1	1	1	1
Biosynthesis of DPAn-3-derived protectins and resolvins	2	2	ALOX15; ALOX5;	100	0.140253	1	1	1	1	1
Biosynthesis of aspirin-triggered D-series resolvins	2	3	ALOX5; LTA4H;	66.6667	0.20775	1	1	1	1	1
Biosynthesis of maresin-like SPMs	2	6	CYP2C8; CYP2E1;	33.3333	0.413801	1	1	1	1	1
Biosynthesis of protectins	2	4	ALOX15; LTA4H;	50	0.277563	1	1	1	1	1
Biotin transport and metabolism	2	11	BTD; MCCC1;	18.1818	0.683911	1	1	1	1	1
CD209 (DC-SIGN) signaling	2	21	CD209; FYN;	9.52381	0.925833	1	1	1	1	1
CREB phosphorylation through the activation of Ras	2	27	CALM1; RPS6KA1;	7.40741	0.971096	1	1	1	1	1
Cam-PDE 1 activation	2	3	PDE1A; PDE1B;	66.6667	0.20775	1	1	1	1	1
Caspase-mediated cleavage of cytoskeletal proteins	2	12	DBNL; PLEC;	16.6667	0.723788	1	1	1	1	1
Cation-coupled Chloride cotransporters	2	7	SLC12A4; SLC12A6;	28.5714	0.47708	1	1	1	1	1
Chondroitin sulfate biosynthesis	2	20	CHPF; DCN;	10	0.913575	1	1	1	1	1
Chylomicron assembly	2	9	APOA1; APOA4;	22.2222	0.590136	1	1	1	1	1
Constitutive Signaling by Ligand-Responsive EGFR Cancer Variants	2	19	PIK3R1; UBB;	10.5263	0.899431	1	1	1	1	1
Constitutive Signaling by NOTCH1 HD Domain Mutants	2	15	ADAM17; UBB;	13.3333	0.818613	1	1	1	1	1
Conversion from APC/C:Cdc20 to APC/C:Cdh1 in late anaphase	2	19	ANAPC5; ANAPC7;	10.5263	0.899431	1	1	1	1	1
DCC mediated attractive signaling	2	14	ABLIM1; FYN;	14.2857	0.790816	1	1	1	1	1
Defective B3GALT6 causes EDSP2 and SEMDJL1	2	19	DCN; SDC4;	10.5263	0.899431	1	1	1	1	1
Defective B3GAT3 causes JDSSDHD	2	19	DCN; SDC4;	10.5263	0.899431	1	1	1	1	1
Defective B4GALT7 causes EDS, progeroid type	2	19	DCN; SDC4;	10.5263	0.899431	1	1	1	1	1
Defective CD320 causes methylmalonic aciduria	2	2	CD320; TCN2;	100	0.140253	1	1	1	1	1
Defective Mismatch Repair Associated With MSH2	2	3	MSH2; MSH3;	66.6667	0.20775	1	1	1	1	1
Defective Mismatch Repair Associated With MSH3	2	2	MSH2; MSH3;	100	0.140253	1	1	1	1	1
Degradation of cysteine and homocysteine	2	14	TSTD1; TXN2;	14.2857	0.790816	1	1	1	1	1
Dermatan sulfate biosynthesis	2	11	DCN; DSE;	18.1818	0.683911	1	1	1	1	1
Digestion of dietary carbohydrate	2	10	CHIA; CHIT1;	20	0.639424	1	1	1	1	1
Diseases associated with glycosaminoglycan metabolism	2	26	DCN; SDC4;	7.69231	0.966094	1	1	1	1	1
Diseases associated with surfactant metabolism	2	10	CCDC59; SFTPC;	20	0.639424	1	1	1	1	1
Disinhibition of SNARE formation	2	5	PRKCA; STXBP3;	40	0.346883	1	1	1	1	1
Dissolution of Fibrin Clot	2	11	HRG; PLG;	18.1818	0.683911	1	1	1	1	1
Downstream signaling of activated FGFR4	2	27	FGFR4; PIK3R1;	7.40741	0.971096	1	1	1	1	1
EGFR downregulation	2	24	EPS15; UBB;	8.33333	0.953477	1	1	1	1	1
EPHB-mediated forward signaling	2	34	ARPC2; FYN;	5.88235	0.990752	1	1	1	1	1
ERK/MAPK targets	2	21	PPP2R1B; RPS6KA1;	9.52381	0.925833	1	1	1	1	1
Effects of PIP2 hydrolysis	2	27	DGKI; TRPC7;	7.40741	0.971096	1	1	1	1	1
Elastic fibre formation	2	41	LOX; MFAP1;	4.87805	0.997129	1	1	1	1	1
Endogenous sterols	2	19	CYP11B1; FDXR;	10.5263	0.899431	1	1	1	1	1
Establishment of Sister Chromatid Cohesion	2	11	RAD21; SMC3;	18.1818	0.683911	1	1	1	1	1
Formation of xylulose-5-phosphate	2	5	DCXR; SORD;	40	0.346883	1	1	1	1	1
Frs2-mediated activation	2	9	NTRK1; RAPGEF1;	22.2222	0.590136	1	1	1	1	1
Fructose biosynthesis	2	2	AKR1B1; SORD;	100	0.140253	1	1	1	1	1
Fructose metabolism	2	7	AKR1B1; SORD;	28.5714	0.47708	1	1	1	1	1
G alpha (z) signalling events	2	37	GNG8; PRKCA;	5.40541	0.994381	1	1	1	1	1
GLI proteins bind promoters of Hh responsive genes to promote transcription	2	7	GLI2; PTCH1;	28.5714	0.47708	1	1	1	1	1
GRB2 events in ERBB2 signaling	2	16	EREG; NRG1;	12.5	0.843049	1	1	1	1	1
GRB7 events in ERBB2 signaling	2	5	ERBB3; NRG1;	40	0.346883	1	1	1	1	1
Gastrin-CREB signalling pathway via PKC and MAPK	2	18	PRKCA; RPS6KA1;	11.1111	0.88315	1	1	1	1	1
Glycogen breakdown (glycogenolysis)	2	16	AGL; CALM1;	12.5	0.843049	1	1	1	1	1
Glycoprotein hormones	2	5	LHB; TSHB;	40	0.346883	1	1	1	1	1
HDL clearance	2	5	AMN; APOA1;	40	0.346883	1	1	1	1	1
HDL remodeling	2	9	ABCG1; APOA1;	22.2222	0.590136	1	1	1	1	1
HDR through MMEJ (alt-NHEJ)	2	10	LIG3; XRCC1;	20	0.639424	1	1	1	1	1
Heme degradation	2	6	UGT1A1; UGT1A4;	33.3333	0.413801	1	1	1	1	1
Highly calcium permeable nicotinic acetylcholine receptors	2	9	CHRNA1; CHRNB3;	22.2222	0.590136	1	1	1	1	1
Highly sodium permeable acetylcholine nicotinic receptors	2	7	CHRND; CHRNE;	28.5714	0.47708	1	1	1	1	1
Hydrolysis of LPC	2	9	PLA2G4E; PLA2G4F;	22.2222	0.590136	1	1	1	1	1
IKK complex recruitment mediated by RIP1	2	21	UBB; UBE2V1;	9.52381	0.925833	1	1	1	1	1
IRAK2 mediated activation of TAK1 complex	2	10	TAB1; UBB;	20	0.639424	1	1	1	1	1
IRAK2 mediated activation of TAK1 complex upon TLR7/8 or 9 stimulation	2	16	TAB1; UBB;	12.5	0.843049	1	1	1	1	1
Incretin synthesis, secretion, and inactivation	2	9	SPCS2; SPCS3;	22.2222	0.590136	1	1	1	1	1
Inhibition of adenylate cyclase pathway	2	14	GNAI3; GNAT3;	14.2857	0.790816	1	1	1	1	1
Inhibition of replication initiation of damaged DNA by RB1/E2F1	2	13	PPP2R1B; PRIM1;	15.3846	0.759318	1	1	1	1	1
InlB-mediated entry of Listeria monocytogenes into host cell	2	16	EPS15; UBB;	12.5	0.843049	1	1	1	1	1
Insulin processing	2	26	EXOC7; SLC30A6;	7.69231	0.966094	1	1	1	1	1
Integrin alphaIIb beta3 signaling	2	27	BCAR1; FGA;	7.40741	0.971096	1	1	1	1	1
Integrin signaling	2	27	BCAR1; FGA;	7.40741	0.971096	1	1	1	1	1
Interleukin-18 signaling	2	5	ALOX5; IL18BP;	40	0.346883	1	1	1	1	1
Interleukin-23 signaling	2	9	IL12RB1; JAK2;	22.2222	0.590136	1	1	1	1	1
Interleukin-27 signaling	2	11	EBI3; JAK2;	18.1818	0.683911	1	1	1	1	1
Interleukin-35 Signalling	2	12	EBI3; JAK2;	16.6667	0.723788	1	1	1	1	1
Intestinal absorption	2	4	NPC1L1; SLC2A5;	50	0.277563	1	1	1	1	1
Inwardly rectifying K+ channels	2	31	GNG8; KCNJ11;	6.45161	0.984863	1	1	1	1	1
Ketone body metabolism	2	10	ACAT1; HMGCL;	20	0.639424	1	1	1	1	1
LDL clearance	2	18	PCSK9; SOAT2;	11.1111	0.88315	1	1	1	1	1
Ligand-receptor interactions	2	8	PTCH1; SHH;	25	0.535983	1	1	1	1	1
Lipid particle organization	2	6	FITM2; HILPDA;	33.3333	0.413801	1	1	1	1	1
Listeria monocytogenes entry into host cells	2	22	EPS15; UBB;	9.09091	0.936436	1	1	1	1	1
Lysosome Vesicle Biogenesis	2	35	BLOC1S1; VAMP8;	5.71429	0.992163	1	1	1	1	1
MAP3K8 (TPL2)-dependent MAPK1/3 activation	2	16	TNIP2; UBB;	12.5	0.843049	1	1	1	1	1
MAPK targets/ Nuclear events mediated by MAP kinases	2	30	PPP2R1B; RPS6KA1;	6.66667	0.982186	1	1	1	1	1
Metabolism of Angiotensinogen to Angiotensins	2	17	CPA3; CPB1;	11.7647	0.864456	1	1	1	1	1
Metal ion SLC transporters	2	26	SLC30A6; SLC39A4;	7.69231	0.966094	1	1	1	1	1
Misspliced GSK3beta mutants stabilize beta-catenin	2	15	PPP2R1B; PPP2R5C;	13.3333	0.818613	1	1	1	1	1
Mitochondrial iron-sulfur cluster biogenesis	2	12	FDXR; ISCA2;	16.6667	0.723788	1	1	1	1	1
Mitophagy	2	29	TOMM7; UBB;	6.89655	0.97905	1	1	1	1	1
N-glycan antennae elongation in the medial/trans-Golgi	2	26	FUCA1; LHB;	7.69231	0.966094	1	1	1	1	1
NGF-independant TRKA activation	2	5	ADCYAP1; NTRK1;	40	0.346883	1	1	1	1	1
NOSTRIN mediated eNOS trafficking	2	5	CAV1; NOSTRIN;	40	0.346883	1	1	1	1	1
NOTCH3 Activation and Transmission of Signal to the Nucleus	2	25	APH1B; UBB;	8	0.960263	1	1	1	1	1
NRIF signals cell death from the nucleus	2	16	APH1B; UBB;	12.5	0.843049	1	1	1	1	1
NTRK2 activates RAC1	2	5	BDNF; FYN;	40	0.346883	1	1	1	1	1
Nef and signal transduction	2	9	CD247; FYN;	22.2222	0.590136	1	1	1	1	1
Negative regulation of FGFR4 signaling	2	31	FGFR4; UBB;	6.45161	0.984863	1	1	1	1	1
Negative regulation of activity of TFAP2 (AP-2) family transcription factors	2	10	SUMO1; TFAP2A;	20	0.639424	1	1	1	1	1
Neurexins and neuroligins	2	57	DBNL; SYT10;	3.50877	0.999816	1	1	1	1	1
Neurotransmitter release cycle	2	50	SLC1A6; SYN3;	4	0.999382	1	1	1	1	1
NrCAM interactions	2	7	ANK1; NRCAM;	28.5714	0.47708	1	1	1	1	1
Nuclear Events (kinase and transcription factor activation)	2	24	PPP2R1B; RPS6KA1;	8.33333	0.953477	1	1	1	1	1
PECAM1 interactions	2	12	FYN; PECAM1;	16.6667	0.723788	1	1	1	1	1
PI-3K cascade:FGFR4	2	20	FGFR4; PIK3R1;	10	0.913575	1	1	1	1	1
PI3K/AKT activation	2	9	NTRK1; PIK3R1;	22.2222	0.590136	1	1	1	1	1
Peptide hormone biosynthesis	2	7	LHB; TSHB;	28.5714	0.47708	1	1	1	1	1
Phase 1 - inactivation of fast Na+ channels	2	7	KCNIP3; KCNIP4;	28.5714	0.47708	1	1	1	1	1
Phenylalanine and tyrosine catabolism	2	11	FAH; HPD;	18.1818	0.683911	1	1	1	1	1
Phosphate bond hydrolysis by NTPDase proteins	2	8	ENTPD1; ENTPD6;	25	0.535983	1	1	1	1	1
Phosphorylation of the APC/C	2	19	ANAPC5; ANAPC7;	10.5263	0.899431	1	1	1	1	1
Pink/Parkin Mediated Mitophagy	2	22	TOMM7; UBB;	9.09091	0.936436	1	1	1	1	1
Plasma lipoprotein assembly	2	17	APOA1; APOA4;	11.7647	0.864456	1	1	1	1	1
Platelet Aggregation (Plug Formation)	2	37	BCAR1; FGA;	5.40541	0.994381	1	1	1	1	1
Post NMDA receptor activation events	2	35	CALM1; RPS6KA1;	5.71429	0.992163	1	1	1	1	1
Prolonged ERK activation events	2	11	NTRK1; RAPGEF1;	18.1818	0.683911	1	1	1	1	1
Pyrimidine biosynthesis	2	3	DHODH; UMPS;	66.6667	0.20775	1	1	1	1	1
Pyrophosphate hydrolysis	2	2	PPA1; PPA2;	100	0.140253	1	1	1	1	1
RIP-mediated NFkB activation via ZBP1	2	11	RIPK3; ZBP1;	18.1818	0.683911	1	1	1	1	1
RIPK1-mediated regulated necrosis	2	18	CFLAR; RIPK3;	11.1111	0.88315	1	1	1	1	1
RNF mutants show enhanced WNT signaling and proliferation	2	8	FZD8; LRP6;	25	0.535983	1	1	1	1	1
ROBO receptors bind AKAP5	2	9	PRKCA; ROBO2;	22.2222	0.590136	1	1	1	1	1
RORA activates gene expression	2	4	RORA; SREBF1;	50	0.277563	1	1	1	1	1
RUNX2 regulates genes involved in cell migration	2	8	ITGBL1; MMP13;	25	0.535983	1	1	1	1	1
Reactions specific to the complex N-glycan synthesis pathway	2	10	FUCA1; LHB;	20	0.639424	1	1	1	1	1
Recycling of bile acids and salts	2	16	FABP6; NR1H4;	12.5	0.843049	1	1	1	1	1
Recycling pathway of L1	2	28	EZR; RPS6KA1;	7.14286	0.975382	1	1	1	1	1
Reelin signalling pathway	2	5	DAB1; FYN;	40	0.346883	1	1	1	1	1
Regulated Necrosis	2	18	CFLAR; RIPK3;	11.1111	0.88315	1	1	1	1	1
Regulated proteolysis of p75NTR	2	11	ADAM17; APH1B;	18.1818	0.683911	1	1	1	1	1
Regulation of PTEN mRNA translation	2	28	MIR106B; MIR26A1;	7.14286	0.975382	1	1	1	1	1
Regulation of TLR by endogenous ligand	2	16	FGA; LBP;	12.5	0.843049	1	1	1	1	1
Regulation of TP53 Activity through Acetylation	2	30	CHD4; PIP4K2C;	6.66667	0.982186	1	1	1	1	1
Regulation of TP53 Activity through Methylation	2	19	TTC5; UBB;	10.5263	0.899431	1	1	1	1	1
Regulation of beta-cell development	2	25	GCK; NR5A2;	8	0.960263	1	1	1	1	1
Regulation of commissural axon pathfinding by SLIT and ROBO	2	10	NELL2; ROBO2;	20	0.639424	1	1	1	1	1
Regulation of cytoskeletal remodeling and cell spreading by IPP complex components	2	8	PARVB; RSU1;	25	0.535983	1	1	1	1	1
Regulation of gene expression by Hypoxia-inducible Factor	2	10	CA9; HIF3A;	20	0.639424	1	1	1	1	1
Regulation of innate immune responses to cytosolic DNA	2	15	UBB; ZBP1;	13.3333	0.818613	1	1	1	1	1
Relaxin receptors	2	8	RLN2; RLN3;	25	0.535983	1	1	1	1	1
Release of Hh-Np from the secreting cell	2	8	ADAM17; SHH;	25	0.535983	1	1	1	1	1
Rhesus glycoproteins mediate ammonium transport.	2	3	RHAG; RHBG;	66.6667	0.20775	1	1	1	1	1
Role of second messengers in netrin-1 signaling	2	10	TRPC1; TRPC7;	20	0.639424	1	1	1	1	1
S33 mutants of beta-catenin aren't phosphorylated	2	15	PPP2R1B; PPP2R5C;	13.3333	0.818613	1	1	1	1	1
S37 mutants of beta-catenin aren't phosphorylated	2	15	PPP2R1B; PPP2R5C;	13.3333	0.818613	1	1	1	1	1
S45 mutants of beta-catenin aren't phosphorylated	2	15	PPP2R1B; PPP2R5C;	13.3333	0.818613	1	1	1	1	1
SHC1 events in ERBB4 signaling	2	14	EREG; NRG1;	14.2857	0.790816	1	1	1	1	1
SLC transporter disorders	2	7	AVPR2; GCK;	28.5714	0.47708	1	1	1	1	1
SUMOylation of DNA methylation proteins	2	16	PHC2; SUMO1;	12.5	0.843049	1	1	1	1	1
Serine biosynthesis	2	9	PHGDH; SERINC3;	22.2222	0.590136	1	1	1	1	1
Signaling by Activin	2	12	ACVR1B; ACVR2A;	16.6667	0.723788	1	1	1	1	1
Signaling by BMP	2	28	ACVR2A; CER1;	7.14286	0.975382	1	1	1	1	1
Signaling by EGFR in Cancer	2	19	PIK3R1; UBB;	10.5263	0.899431	1	1	1	1	1
Signaling by FGFR3	2	40	PIK3R1; UBB;	5	0.996602	1	1	1	1	1
Signaling by FGFR4 in disease	2	11	FGFR4; PIK3R1;	18.1818	0.683911	1	1	1	1	1
Signaling by Hippo	2	20	MOB1B; TJP2;	10	0.913575	1	1	1	1	1
Signaling by Ligand-Responsive EGFR Variants in Cancer	2	19	PIK3R1; UBB;	10.5263	0.899431	1	1	1	1	1
Signaling by NOTCH1 HD Domain Mutants in Cancer	2	15	ADAM17; UBB;	13.3333	0.818613	1	1	1	1	1
Signalling to RAS	2	20	NTRK1; RALGDS;	10	0.913575	1	1	1	1	1
Sperm Motility And Taxes	2	9	CATSPER1; CATSPERD;	22.2222	0.590136	1	1	1	1	1
Synthesis of 12-eicosatetraenoic acid derivatives	2	7	ALOX15; ALOXE3;	28.5714	0.47708	1	1	1	1	1
Synthesis of 15-eicosatetraenoic acid derivatives	2	6	ALOX15; ALOX15B;	33.3333	0.413801	1	1	1	1	1
Synthesis of Dolichyl-phosphate	2	6	DOLPP1; MVD;	33.3333	0.413801	1	1	1	1	1
Synthesis of Ketone Bodies	2	8	ACAT1; HMGCL;	25	0.535983	1	1	1	1	1
Synthesis of PIPs at the Golgi membrane	2	18	PIK3C3; TPTE2;	11.1111	0.88315	1	1	1	1	1
Synthesis of PIPs at the early endosome membrane	2	16	MTMR10; PIK3C3;	12.5	0.843049	1	1	1	1	1
Synthesis of UDP-N-acetyl-glucosamine	2	8	GFPT2; RENBP;	25	0.535983	1	1	1	1	1
Synthesis of bile acids and bile salts via 27-hydroxycholesterol	2	11	AKR1C1; AKR1C3;	18.1818	0.683911	1	1	1	1	1
Synthesis of epoxy (EET) and dihydroxyeicosatrienoic acids (DHET)	2	8	CYP2C19; CYP2C8;	25	0.535983	1	1	1	1	1
Synthesis of glycosylphosphatidylinositol (GPI)	2	18	PIGH; PIGP;	11.1111	0.88315	1	1	1	1	1
Synthesis, secretion, and deacylation of Ghrelin	2	11	SPCS2; SPCS3;	18.1818	0.683911	1	1	1	1	1
Synthesis, secretion, and inactivation of Glucagon-like Peptide-1 (GLP-1)	2	8	SPCS2; SPCS3;	25	0.535983	1	1	1	1	1
Synthesis, secretion, and inactivation of Glucose-dependent Insulinotropic Polypeptide (GIP)	2	8	SPCS2; SPCS3;	25	0.535983	1	1	1	1	1
T41 mutants of beta-catenin aren't phosphorylated	2	15	PPP2R1B; PPP2R5C;	13.3333	0.818613	1	1	1	1	1
TFAP2 (AP-2) family regulates transcription of other transcription factors	2	4	CITED2; TFAP2A;	50	0.277563	1	1	1	1	1
TFAP2A acts as a transcriptional repressor during retinoic acid induced cell differentiation	2	5	HSPD1; TFAP2A;	40	0.346883	1	1	1	1	1
TICAM1, RIP1-mediated IKK complex recruitment	2	18	UBB; UBE2V1;	11.1111	0.88315	1	1	1	1	1
TICAM1,TRAF6-dependent induction of TAK1 complex	2	16	TAB1; UBB;	12.5	0.843049	1	1	1	1	1
TNF receptor superfamily (TNFSF) members mediating non-canonical NF-kB pathway	2	17	CD40; TNFSF14;	11.7647	0.864456	1	1	1	1	1
TP53 Regulates Transcription of Caspase Activators and Caspases	2	12	CASP1; TP63;	16.6667	0.723788	1	1	1	1	1
TP53 Regulates Transcription of Cell Cycle Genes	2	49	PLK2; PRMT1;	4.08163	0.999266	1	1	1	1	1
TP53 Regulates Transcription of Death Receptors and Ligands	2	12	TNFRSF10D; TP63;	16.6667	0.723788	1	1	1	1	1
TRAF6 mediated IRF7 activation in TLR7/8 or 9 signaling	2	10	TLR8; UBE2V1;	20	0.639424	1	1	1	1	1
TRAF6-mediated induction of TAK1 complex within TLR4 complex	2	16	TAB1; UBB;	12.5	0.843049	1	1	1	1	1
TWIK related potassium channel (TREK)	2	3	KCNK10; KCNK2;	66.6667	0.20775	1	1	1	1	1
TYSND1 cleaves peroxisomal proteins	2	7	HSD17B4; SCP2;	28.5714	0.47708	1	1	1	1	1
Tetrahydrobiopterin (BH4) synthesis, recycling, salvage and regulation	2	10	CALM1; DHFR;	20	0.639424	1	1	1	1	1
The activation of arylsulfatases	2	13	SUMF1; SUMF2;	15.3846	0.759318	1	1	1	1	1
The canonical retinoid cycle in rods (twilight vision)	2	22	RDH11; RHO;	9.09091	0.936436	1	1	1	1	1
The role of Nef in HIV-1 replication and disease pathogenesis	2	29	CD247; FYN;	6.89655	0.97905	1	1	1	1	1
Thrombin signalling through proteinase activated receptors (PARs)	2	32	F2RL2; GNG8;	6.25	0.987147	1	1	1	1	1
Thyroxine biosynthesis	2	8	DIO1; TPO;	25	0.535983	1	1	1	1	1
Tie2 Signaling	2	18	DOK2; PIK3R1;	11.1111	0.88315	1	1	1	1	1
Trafficking and processing of endosomal TLR	2	13	HSP90B1; TLR8;	15.3846	0.759318	1	1	1	1	1
Transport of vitamins, nucleosides, and related molecules	2	39	LCN9; SLC28A3;	5.12821	0.99598	1	1	1	1	1
Truncations of AMER1 destabilize the destruction complex	2	14	PPP2R1B; PPP2R5C;	14.2857	0.790816	1	1	1	1	1
Type I hemidesmosome assembly	2	9	ITGB4; PLEC;	22.2222	0.590136	1	1	1	1	1
VEGFR2 mediated cell proliferation	2	18	CALM1; PRKCA;	11.1111	0.88315	1	1	1	1	1
ZBP1(DAI) mediated induction of type I IFNs	2	13	RIPK3; ZBP1;	15.3846	0.759318	1	1	1	1	1
Zinc transporters	2	17	SLC30A6; SLC39A4;	11.7647	0.864456	1	1	1	1	1
eNOS activation	2	11	CALM1; CAV1;	18.1818	0.683911	1	1	1	1	1
mRNA Editing	2	10	ADAR; APOBEC1;	20	0.639424	1	1	1	1	1
mitochondrial fatty acid beta-oxidation of saturated fatty acids	2	11	ACADVL; HADHB;	18.1818	0.683911	1	1	1	1	1
p130Cas linkage to MAPK signaling for integrins	2	15	BCAR1; FGA;	13.3333	0.818613	1	1	1	1	1
phosphorylation site mutants of CTNNB1 are not targeted to the proteasome by the destruction complex	2	15	PPP2R1B; PPP2R5C;	13.3333	0.818613	1	1	1	1	1
tRNA modification in the mitochondrion	2	9	MTO1; TRIT1;	22.2222	0.590136	1	1	1	1	1
truncated APC mutants destabilize the destruction complex	2	14	PPP2R1B; PPP2R5C;	14.2857	0.790816	1	1	1	1	1
5-Phosphoribose 1-diphosphate biosynthesis	1	3	PRPS1L1;	33.3333	0.531352	1	1	1	1	1
ADP signalling through P2Y purinoceptor 1	1	25	GNG8;	4	0.992765	1	1	1	1	1
APOBEC3G mediated resistance to HIV-1 infection	1	11	PPIA;	9.09091	0.897113	1	1	1	1	1
ARMS-mediated activation	1	7	NTRK1;	14.2857	0.780399	1	1	1	1	1
ATF4 activates genes	1	8	HERPUD1;	12.5	0.818314	1	1	1	1	1
ATP sensitive Potassium channels	1	4	KCNJ11;	25	0.612252	1	1	1	1	1
Abacavir metabolism	1	5	ADH1A;	20	0.67919	1	1	1	1	1
Abacavir transmembrane transport	1	5	SLC22A3;	20	0.67919	1	1	1	1	1
Abasic sugar-phosphate removal via the single-nucleotide replacement pathway	1	2	POLB;	50	0.433577	1	1	1	1	1
Acetylcholine regulates insulin secretion	1	10	PRKCA;	10	0.875639	1	1	1	1	1
Activated NTRK2 signals through CDK5	1	6	BDNF;	16.6667	0.734574	1	1	1	1	1
Activated NTRK2 signals through FRS2 and FRS3	1	11	BDNF;	9.09091	0.897113	1	1	1	1	1
Activated NTRK2 signals through PLCG1	1	4	BDNF;	25	0.612252	1	1	1	1	1
Activated NTRK2 signals through RAS	1	9	BDNF;	11.1111	0.849684	1	1	1	1	1
Activated NTRK3 signals through PI3K	1	6	PIK3R1;	16.6667	0.734574	1	1	1	1	1
Activation of AMPA receptors	1	4	GRIA2;	25	0.612252	1	1	1	1	1
Activation of BH3-only proteins	1	30	TP63;	3.33333	0.997198	1	1	1	1	1
Activation of Ca-permeable Kainate Receptor	1	10	CALM1;	10	0.875639	1	1	1	1	1
Activation of CaMK IV	1	2	CALM1;	50	0.433577	1	1	1	1	1
Activation of G protein gated Potassium channels	1	25	GNG8;	4	0.992765	1	1	1	1	1
Activation of IRF3/IRF7 mediated by TBK1/IKK epsilon	1	15	UBB;	6.66667	0.951802	1	1	1	1	1
Activation of PUMA and translocation to mitochondria	1	9	TP63;	11.1111	0.849684	1	1	1	1	1
Activation of SMO	1	10	EFCAB7;	10	0.875639	1	1	1	1	1
Acyl chain remodeling of CL	1	6	HADHB;	16.6667	0.734574	1	1	1	1	1
Acyl chain remodeling of DAG and TAG	1	8	DGAT2L6;	12.5	0.818314	1	1	1	1	1
Acyl chain remodelling of PG	1	17	PLA2G4F;	5.88235	0.967013	1	1	1	1	1
Agmatine biosynthesis	1	2	AZIN2;	50	0.433577	1	1	1	1	1
BDNF activates NTRK2 (TRKB) signaling	1	2	BDNF;	50	0.433577	1	1	1	1	1
BMAL1:CLOCK,NPAS2 activates circadian gene expression	1	14	F7;	7.14286	0.94174	1	1	1	1	1
Beta oxidation of decanoyl-CoA to octanoyl-CoA-CoA	1	6	HADHB;	16.6667	0.734574	1	1	1	1	1
Beta oxidation of hexanoyl-CoA to butanoyl-CoA	1	5	HADHB;	20	0.67919	1	1	1	1	1
Beta oxidation of lauroyl-CoA to decanoyl-CoA-CoA	1	5	HADHB;	20	0.67919	1	1	1	1	1
Beta oxidation of myristoyl-CoA to lauroyl-CoA	1	3	HADHB;	33.3333	0.531352	1	1	1	1	1
Beta oxidation of octanoyl-CoA to hexanoyl-CoA	1	5	HADHB;	20	0.67919	1	1	1	1	1
Binding and entry of HIV virion	1	12	PPIA;	8.33333	0.91488	1	1	1	1	1
Biosynthesis of DHA-derived sulfido conjugates	1	2	LTC4S;	50	0.433577	1	1	1	1	1
Biosynthesis of DPAn-3-derived 13-series resolvins	1	1	ALOX5;	100	0.315409	1	1	1	1	1
Biosynthesis of DPAn-3-derived maresins	1	2	ALOX5;	50	0.433577	1	1	1	1	1
Biosynthesis of DPAn-6 SPMs	1	2	ALOX15;	50	0.433577	1	1	1	1	1
Biosynthesis of electrophilic œâ-3 PUFA oxo-derivatives	1	2	ALOX5;	50	0.433577	1	1	1	1	1
Biosynthesis of maresin conjugates in tissue regeneration (MCTR)	1	2	LTC4S;	50	0.433577	1	1	1	1	1
Biosynthesis of protectin and resolvin conjugates in tissue regeneration (PCTR and RCTR)	1	1	LTC4S;	100	0.315409	1	1	1	1	1
C6 deamination of adenosine	1	2	ADAR;	50	0.433577	1	1	1	1	1
CASP8 activity is inhibited	1	13	CFLAR;	7.69231	0.929579	1	1	1	1	1
CD28 dependent Vav1 pathway	1	12	FYN;	8.33333	0.91488	1	1	1	1	1
CLEC7A (Dectin-1) induces NFAT activation	1	10	CALM1;	10	0.875639	1	1	1	1	1
CREB phosphorylation	1	7	RPS6KA1;	14.2857	0.780399	1	1	1	1	1
CREB phosphorylation through the activation of CaMKII	1	15	CALM1;	6.66667	0.951802	1	1	1	1	1
CREB phosphorylation through the activation of CaMKK	1	4	CALM1;	25	0.612252	1	1	1	1	1
CREB3 factors activate genes	1	9	CREB3L3;	11.1111	0.849684	1	1	1	1	1
CS/DS degradation	1	14	DCN;	7.14286	0.94174	1	1	1	1	1
Ca2+ activated K+ channels	1	9	KCNN3;	11.1111	0.849684	1	1	1	1	1
CaMK IV-mediated phosphorylation of CREB	1	3	CALM1;	33.3333	0.531352	1	1	1	1	1
Calcineurin activates NFAT	1	7	CALM1;	14.2857	0.780399	1	1	1	1	1
Caspase activation via extrinsic apoptotic signalling pathway	1	26	CFLAR;	3.84615	0.994015	1	1	1	1	1
Classical antibody-mediated complement activation	1	87	C1R;	1.14943	1	1	1	1	1	1
Cleavage of the damaged purine	1	3	MUTYH;	33.3333	0.531352	1	1	1	1	1
Competing endogenous RNAs (ceRNAs) regulate PTEN translation	1	19	MIR106B;	5.26316	0.977425	1	1	1	1	1
Condensation of Prometaphase Chromosomes	1	11	NCAPG;	9.09091	0.897113	1	1	1	1	1
Constitutive Signaling by AKT1 E17K in Cancer	1	25	MLST8;	4	0.992765	1	1	1	1	1
Constitutive Signaling by EGFRvIII	1	15	PIK3R1;	6.66667	0.951802	1	1	1	1	1
Constitutive Signaling by NOTCH1 t(7;9)(NOTCH1:M1580_K2555) Translocation Mutant	1	7	ADAM17;	14.2857	0.780399	1	1	1	1	1
Crosslinking of collagen fibrils	1	10	LOX;	10	0.875639	1	1	1	1	1
Cytosolic iron-sulfur cluster assembly	1	12	POLD1;	8.33333	0.91488	1	1	1	1	1
DNA Damage Reversal	1	8	MGMT;	12.5	0.818314	1	1	1	1	1
DNA replication initiation	1	8	PRIM1;	12.5	0.818314	1	1	1	1	1
Deadenylation of mRNA	1	25	EIF4E;	4	0.992765	1	1	1	1	1
Defective ABCC8 can cause hypoglycemias and hyperglycemias	1	2	KCNJ11;	50	0.433577	1	1	1	1	1
Defective AMN causes hereditary megaloblastic anemia 1	1	3	AMN;	33.3333	0.531352	1	1	1	1	1
Defective AVP causes neurohypophyseal diabetes insipidus (NDI)	1	2	AVPR2;	50	0.433577	1	1	1	1	1
Defective CHST14 causes EDS, musculocontractural type	1	7	DCN;	14.2857	0.780399	1	1	1	1	1
Defective CHST3 causes SEDCJD	1	7	DCN;	14.2857	0.780399	1	1	1	1	1
Defective CHSY1 causes TPBS	1	7	DCN;	14.2857	0.780399	1	1	1	1	1
Defective CSF2RA causes pulmonary surfactant metabolism dysfunction 4 (SMDP4)	1	8	SFTPC;	12.5	0.818314	1	1	1	1	1
Defective CSF2RB causes pulmonary surfactant metabolism dysfunction 5 (SMDP5)	1	8	SFTPC;	12.5	0.818314	1	1	1	1	1
Defective CUBN causes hereditary megaloblastic anemia 1	1	3	AMN;	33.3333	0.531352	1	1	1	1	1
Defective CYP11A1 causes Adrenal insufficiency, congenital, with 46,XY sex reversal (AICSR)	1	4	FDXR;	25	0.612252	1	1	1	1	1
Defective EXT1 causes exostoses 1, TRPS2 and CHDS	1	12	SDC4;	8.33333	0.91488	1	1	1	1	1
Defective EXT2 causes exostoses 2	1	12	SDC4;	8.33333	0.91488	1	1	1	1	1
Defective HLCS causes multiple carboxylase deficiency	1	6	MCCC1;	16.6667	0.734574	1	1	1	1	1
Defective LFNG causes SCDO3	1	4	NOTCH2;	25	0.612252	1	1	1	1	1
Defective Mismatch Repair Associated With MLH1	1	2	PMS2;	50	0.433577	1	1	1	1	1
Defective Mismatch Repair Associated With MSH6	1	1	MSH2;	100	0.315409	1	1	1	1	1
Defective Mismatch Repair Associated With PMS2	1	2	PMS2;	50	0.433577	1	1	1	1	1
Defective TCN2 causes hereditary megaloblastic anemia	1	1	TCN2;	100	0.315409	1	1	1	1	1
Defective TPR may confer susceptibility towards thyroid papillary carcinoma (TPC)	1	2	GCK;	50	0.433577	1	1	1	1	1
Defective pro-SFTPB causes pulmonary surfactant metabolism dysfunction 1 (SMDP1) and respiratory distress syndrome (RDS)	1	3	CCDC59;	33.3333	0.531352	1	1	1	1	1
Defective pro-SFTPC causes pulmonary surfactant metabolism dysfunction 2 (SMDP2) and respiratory distress syndrome (RDS)	1	2	SFTPC;	50	0.433577	1	1	1	1	1
Defects in biotin (Btn) metabolism	1	6	MCCC1;	16.6667	0.734574	1	1	1	1	1
Depolymerisation of the Nuclear Lamina	1	15	PRKCA;	6.66667	0.951802	1	1	1	1	1
Depurination	1	3	MUTYH;	33.3333	0.531352	1	1	1	1	1
Diseases associated with visual transduction	1	9	OPN1SW;	11.1111	0.849684	1	1	1	1	1
Dopamine Neurotransmitter Release Cycle	1	23	SYN3;	4.34783	0.989427	1	1	1	1	1
Downregulation of ERBB4 signaling	1	8	UBB;	12.5	0.818314	1	1	1	1	1
Downstream signaling of activated FGFR1	1	31	PIK3R1;	3.22581	0.997682	1	1	1	1	1
Downstream signaling of activated FGFR2	1	30	PIK3R1;	3.33333	0.997198	1	1	1	1	1
Downstream signaling of activated FGFR3	1	25	PIK3R1;	4	0.992765	1	1	1	1	1
EGFR Transactivation by Gastrin	1	9	PRKCA;	11.1111	0.849684	1	1	1	1	1
EPHA-mediated growth cone collapse	1	15	FYN;	6.66667	0.951802	1	1	1	1	1
ERKs are inactivated	1	12	PPP2R1B;	8.33333	0.91488	1	1	1	1	1
Early Phase of HIV Life Cycle	1	19	PPIA;	5.26316	0.977425	1	1	1	1	1
Eicosanoid ligand-binding receptors	1	15	OXER1;	6.66667	0.951802	1	1	1	1	1
Electron transport from NADPH to Ferredoxin	1	3	FDXR;	33.3333	0.531352	1	1	1	1	1
Endosomal/Vacuolar pathway	1	12	LNPEP;	8.33333	0.91488	1	1	1	1	1
Ephrin signaling	1	19	FYN;	5.26316	0.977425	1	1	1	1	1
Extrinsic Pathway of Fibrin Clot Formation	1	5	F7;	20	0.67919	1	1	1	1	1
FBXW7 Mutants and NOTCH1 in Cancer	1	5	RBX1;	20	0.67919	1	1	1	1	1
FCERI mediated MAPK activation	1	108	VAV3;	0.925926	1	1	1	1	1	1
FGFR2 ligand binding and activation	1	20	FGFBP2;	5	0.981324	1	1	1	1	1
FGFR2b ligand binding and activation	1	10	FGFBP2;	10	0.875639	1	1	1	1	1
FGFR4 ligand binding and activation	1	14	FGFR4;	7.14286	0.94174	1	1	1	1	1
FGFR4 mutant receptor activation	1	1	FGFR4;	100	0.315409	1	1	1	1	1
FGFRL1 modulation of FGFR1 signaling	1	13	FGFRL1;	7.69231	0.929579	1	1	1	1	1
FRS-mediated FGFR4 signaling	1	22	FGFR4;	4.54545	0.987219	1	1	1	1	1
Formation of ATP by chemiosmotic coupling	1	18	ATP5J2;	5.55556	0.972711	1	1	1	1	1
Formation of annular gap junctions	1	9	CLTCL1;	11.1111	0.849684	1	1	1	1	1
Formation of editosomes by ADAR proteins	1	2	ADAR;	50	0.433577	1	1	1	1	1
Formation of the Editosome	1	8	APOBEC1;	12.5	0.818314	1	1	1	1	1
Formation of the active cofactor, UDP-glucuronate	1	3	UGP2;	33.3333	0.531352	1	1	1	1	1
Formyl peptide receptors bind formyl peptides and many other ligands	1	9	CCL23;	11.1111	0.849684	1	1	1	1	1
Free fatty acid receptors	1	5	GPR31;	20	0.67919	1	1	1	1	1
G beta:gamma signalling through PI3Kgamma	1	25	GNG8;	4	0.992765	1	1	1	1	1
G beta:gamma signalling through PLC beta	1	20	GNG8;	5	0.981324	1	1	1	1	1
G protein gated Potassium channels	1	25	GNG8;	4	0.992765	1	1	1	1	1
G-protein beta:gamma signalling	1	28	GNG8;	3.57143	0.995905	1	1	1	1	1
GAB1 signalosome	1	11	PIK3R1;	9.09091	0.897113	1	1	1	1	1
GABA A (rho) receptor activation	1	3	GABRR2;	33.3333	0.531352	1	1	1	1	1
GABA A receptor activation	1	13	GABRB3;	7.69231	0.929579	1	1	1	1	1
GP1b-IX-V activation signalling	1	10	PIK3R1;	10	0.875639	1	1	1	1	1
GRB2:SOS provides linkage to MAPK signaling for Integrins	1	15	FGA;	6.66667	0.951802	1	1	1	1	1
Galactose catabolism	1	6	GALT;	16.6667	0.734574	1	1	1	1	1
Gap junction degradation	1	10	CLTCL1;	10	0.875639	1	1	1	1	1
Gap junction trafficking	1	28	CLTCL1;	3.57143	0.995905	1	1	1	1	1
Gap junction trafficking and regulation	1	30	CLTCL1;	3.33333	0.997198	1	1	1	1	1
Glucagon signaling in metabolic regulation	1	33	GNG8;	3.0303	0.998414	1	1	1	1	1
Glucagon-like Peptide-1 (GLP1) regulates insulin secretion	1	42	GNG8;	2.38095	0.999713	1	1	1	1	1
Glucocorticoid biosynthesis	1	8	CYP11B1;	12.5	0.818314	1	1	1	1	1
Glutamate Neurotransmitter Release Cycle	1	23	SLC1A6;	4.34783	0.989427	1	1	1	1	1
Glycogen storage disease type 0 (muscle GYS1)	1	2	GYS1;	50	0.433577	1	1	1	1	1
Glycogen storage disease type XV (GYG1)	1	2	GYS1;	50	0.433577	1	1	1	1	1
Golgi Cisternae Pericentriolar Stack Reorganization	1	14	GORASP1;	7.14286	0.94174	1	1	1	1	1
HDL assembly	1	7	APOA1;	14.2857	0.780399	1	1	1	1	1
HHAT G278V abrogates palmitoylation of Hh-Np	1	3	SHH;	33.3333	0.531352	1	1	1	1	1
HS-GAG biosynthesis	1	31	SDC4;	3.22581	0.997682	1	1	1	1	1
HSP90 chaperone cycle for steroid hormone receptors (SHR)	1	19	DNAJA4;	5.26316	0.977425	1	1	1	1	1
Heme biosynthesis	1	11	HMBS;	9.09091	0.897113	1	1	1	1	1
Histamine receptors	1	4	HRH4;	25	0.612252	1	1	1	1	1
HuR (ELAVL1) binds and stabilizes mRNA	1	10	PRKCA;	10	0.875639	1	1	1	1	1
Hyaluronan biosynthesis and export	1	5	HAS1;	20	0.67919	1	1	1	1	1
Hyaluronan metabolism	1	17	HAS1;	5.88235	0.967013	1	1	1	1	1
Hydroxycarboxylic acid-binding receptors	1	3	HCAR3;	33.3333	0.531352	1	1	1	1	1
Hypusine synthesis from eIF5A-lysine	1	4	EIF5A;	25	0.612252	1	1	1	1	1
IRAK1 recruits IKK complex	1	10	UBE2V1;	10	0.875639	1	1	1	1	1
IRAK1 recruits IKK complex upon TLR7/8 or 9 stimulation	1	10	UBE2V1;	10	0.875639	1	1	1	1	1
IRF3 mediated activation of type 1 IFN	1	3	ZBP1;	33.3333	0.531352	1	1	1	1	1
Inactivation of CDC42 and RAC1	1	8	ARHGAP39;	12.5	0.818314	1	1	1	1	1
Inflammasomes	1	21	CASP1;	4.7619	0.98455	1	1	1	1	1
Inhibition of voltage gated Ca2+ channels via Gbeta/gamma subunits	1	25	GNG8;	4	0.992765	1	1	1	1	1
Inhibition of Host mRNA Processing and RNA Silencing	1	3	CPSF4;	33.3333	0.531352	1	1	1	1	1
InlA-mediated entry of Listeria monocytogenes into host cells	1	10	UBB;	10	0.875639	1	1	1	1	1
Integration of provirus	1	14	PPIA;	7.14286	0.94174	1	1	1	1	1
Interleukin-1 processing	1	4	CASP1;	25	0.612252	1	1	1	1	1
Interleukin-15 signaling	1	14	GAB2;	7.14286	0.94174	1	1	1	1	1
Interleukin-6 signaling	1	11	JAK2;	9.09091	0.897113	1	1	1	1	1
Intestinal hexose absorption	1	3	SLC2A5;	33.3333	0.531352	1	1	1	1	1
Intestinal infectious diseases	1	2	GUCY2C;	50	0.433577	1	1	1	1	1
Intestinal lipid absorption	1	1	NPC1L1;	100	0.315409	1	1	1	1	1
Intrinsic Pathway of Fibrin Clot Formation	1	17	F12;	5.88235	0.967013	1	1	1	1	1
Invadopodia formation	1	4	SH3PXD2A;	25	0.612252	1	1	1	1	1
Ion influx/efflux at host-pathogen interface	1	4	ATOX1;	25	0.612252	1	1	1	1	1
Ionotropic activity of kainate receptors	1	10	CALM1;	10	0.875639	1	1	1	1	1
Keratan sulfate degradation	1	12	GLB1L;	8.33333	0.91488	1	1	1	1	1
Keratan sulfate/keratin metabolism	1	33	GLB1L;	3.0303	0.998414	1	1	1	1	1
LDL remodeling	1	3	LPA;	33.3333	0.531352	1	1	1	1	1
LGI-ADAM interactions	1	14	CACNG2;	7.14286	0.94174	1	1	1	1	1
Loss of Function of FBXW7 in Cancer and NOTCH1 Signaling	1	5	RBX1;	20	0.67919	1	1	1	1	1
MASTL Facilitates Mitotic Progression	1	10	PPP2R1B;	10	0.875639	1	1	1	1	1
MET activates PI3K/AKT signaling	1	6	PIK3R1;	16.6667	0.734574	1	1	1	1	1
MET activates RAP1 and RAC1	1	11	RAPGEF1;	9.09091	0.897113	1	1	1	1	1
MET activates RAS signaling	1	11	MUC20;	9.09091	0.897113	1	1	1	1	1
MET promotes cell motility	1	16	RAPGEF1;	6.25	0.960126	1	1	1	1	1
MET receptor recycling	1	8	GGA3;	12.5	0.818314	1	1	1	1	1
MGMT-mediated DNA damage reversal	1	1	MGMT;	100	0.315409	1	1	1	1	1
Membrane binding and targetting of GAG proteins	1	15	UBB;	6.66667	0.951802	1	1	1	1	1
Metabolic disorders of biological oxidation enzymes	1	6	FDXR;	16.6667	0.734574	1	1	1	1	1
Metabolism of ingested H2SeO4 and H2SeO3 into H2Se	1	4	PAPSS1;	25	0.612252	1	1	1	1	1
Metal sequestration by antimicrobial proteins	1	6	S100A7;	16.6667	0.734574	1	1	1	1	1
Methylation	1	14	N6AMT1;	7.14286	0.94174	1	1	1	1	1
Minus-strand DNA synthesis	1	7	PPIA;	14.2857	0.780399	1	1	1	1	1
Miscellaneous transport and binding events	1	24	MRS2;	4.16667	0.991254	1	1	1	1	1
Mitochondrial Uncoupling Proteins	1	5	UCP1;	20	0.67919	1	1	1	1	1
Mitochondrial calcium ion transport	1	23	MICU2;	4.34783	0.989427	1	1	1	1	1
Mitochondrial transcription initiation	1	3	POLRMT;	33.3333	0.531352	1	1	1	1	1
Molecules associated with elastic fibres	1	30	MFAP1;	3.33333	0.997198	1	1	1	1	1
NF-kB activation through FADD/RIP-1 pathway mediated by caspase-8 and -10	1	12	DDX58;	8.33333	0.91488	1	1	1	1	1
NF-kB is activated and signals survival	1	13	UBB;	7.69231	0.929579	1	1	1	1	1
NOTCH3 Intracellular Domain Regulates Transcription	1	25	PTCRA;	4	0.992765	1	1	1	1	1
NOTCH4 Activation and Transmission of Signal to the Nucleus	1	10	APH1B;	10	0.875639	1	1	1	1	1
NR1D1 (REV-ERBA) represses gene expression	1	4	NCOR1;	25	0.612252	1	1	1	1	1
Nectin/Necl trans heterodimerization	1	7	NECTIN3;	14.2857	0.780399	1	1	1	1	1
Negative regulation of FGFR1 signaling	1	33	UBB;	3.0303	0.998414	1	1	1	1	1
Negative regulation of FGFR2 signaling	1	34	UBB;	2.94118	0.998688	1	1	1	1	1
Negative regulation of FGFR3 signaling	1	29	UBB;	3.44828	0.996612	1	1	1	1	1
Negative regulation of TCF-dependent signaling by WNT ligand antagonists	1	15	LRP6;	6.66667	0.951802	1	1	1	1	1
Noncanonical activation of NOTCH3	1	8	APH1B;	12.5	0.818314	1	1	1	1	1
Notch-HLH transcription pathway	1	13	NOTCH2;	7.69231	0.929579	1	1	1	1	1
Nucleotide-like (purinergic) receptors	1	16	P2RY11;	6.25	0.960126	1	1	1	1	1
Oxygen-dependent asparagine hydroxylation of Hypoxia-inducible Factor Alpha	1	3	HIF1AN;	33.3333	0.531352	1	1	1	1	1
P2Y receptors	1	12	P2RY11;	8.33333	0.91488	1	1	1	1	1
PERK regulates gene expression	1	12	HERPUD1;	8.33333	0.91488	1	1	1	1	1
PI and PC transport between ER and Golgi membranes	1	1	PITPNB;	100	0.315409	1	1	1	1	1
PI-3K cascade:FGFR1	1	21	PIK3R1;	4.7619	0.98455	1	1	1	1	1
PI-3K cascade:FGFR2	1	23	PIK3R1;	4.34783	0.989427	1	1	1	1	1
PI-3K cascade:FGFR3	1	18	PIK3R1;	5.55556	0.972711	1	1	1	1	1
PI5P Regulates TP53 Acetylation	1	9	PIP4K2C;	11.1111	0.849684	1	1	1	1	1
PLC-gamma1 signalling	1	3	NTRK1;	33.3333	0.531352	1	1	1	1	1
POLB-Dependent Long Patch Base Excision Repair	1	8	POLB;	12.5	0.818314	1	1	1	1	1
POU5F1 (OCT4), SOX2, NANOG activate genes related to proliferation	1	11	DPPA4;	9.09091	0.897113	1	1	1	1	1
PP2A-mediated dephosphorylation of key metabolic factors	1	7	PPP2R1B;	14.2857	0.780399	1	1	1	1	1
PTK6 Regulates RHO GTPases, RAS GTPase and MAP kinases	1	14	BCAR1;	7.14286	0.94174	1	1	1	1	1
PTK6 Regulates RTKs and Their Effectors AKT1 and DOK1	1	9	UBB;	11.1111	0.849684	1	1	1	1	1
PTK6 promotes HIF1A stabilization	1	7	GPNMB;	14.2857	0.780399	1	1	1	1	1
Phospholipase C-mediated cascade; FGFR4	1	15	FGFR4;	6.66667	0.951802	1	1	1	1	1
Physiological factors	1	5	NPR2;	20	0.67919	1	1	1	1	1
Plus-strand DNA synthesis	1	7	PPIA;	14.2857	0.780399	1	1	1	1	1
Pre-NOTCH Processing in Golgi	1	12	NOTCH2;	8.33333	0.91488	1	1	1	1	1
Pre-NOTCH Processing in the Endoplasmic Reticulum	1	6	NOTCH2;	16.6667	0.734574	1	1	1	1	1
Presynaptic function of Kainate receptors	1	21	GNG8;	4.7619	0.98455	1	1	1	1	1
Processing and activation of SUMO	1	9	SUMO1;	11.1111	0.849684	1	1	1	1	1
Processing of SMDT1	1	16	MICU2;	6.25	0.960126	1	1	1	1	1
Propionyl-CoA catabolism	1	5	MCEE;	20	0.67919	1	1	1	1	1
Prostacyclin signalling through prostacyclin receptor	1	19	GNG8;	5.26316	0.977425	1	1	1	1	1
Proton-coupled monocarboxylate transport	1	6	BSG;	16.6667	0.734574	1	1	1	1	1
RHO GTPases Activate NADPH Oxidases	1	13	PIK3C3;	7.69231	0.929579	1	1	1	1	1
RHO GTPases activate CIT	1	16	KIF14;	6.25	0.960126	1	1	1	1	1
RHO GTPases activate IQGAPs	1	11	CALM1;	9.09091	0.897113	1	1	1	1	1
RHO GTPases activate KTN1	1	11	KLC4;	9.09091	0.897113	1	1	1	1	1
RHO GTPases activate PAKs	1	21	CALM1;	4.7619	0.98455	1	1	1	1	1
RSK activation	1	6	RPS6KA1;	16.6667	0.734574	1	1	1	1	1
RUNX1 regulates transcription of genes involved in differentiation of keratinocytes	1	8	SERPINB13;	12.5	0.818314	1	1	1	1	1
RUNX1 regulates transcription of genes involved in interleukin signaling	1	5	IL3;	20	0.67919	1	1	1	1	1
RUNX2 regulates chondrocyte maturation	1	5	GLI2;	20	0.67919	1	1	1	1	1
RUNX3 regulates p14-ARF	1	8	CDKN2A;	12.5	0.818314	1	1	1	1	1
Ras activation upon Ca2+ influx through NMDA receptor	1	17	CALM1;	5.88235	0.967013	1	1	1	1	1
Receptor-type tyrosine-protein phosphatases	1	20	PTPRD;	5	0.981324	1	1	1	1	1
Recognition and association of DNA glycosylase with site containing an affected purine	1	3	MUTYH;	33.3333	0.531352	1	1	1	1	1
Recycling of eIF2:GDP	1	8	EIF2B2;	12.5	0.818314	1	1	1	1	1
Regulation by c-FLIP	1	11	CFLAR;	9.09091	0.897113	1	1	1	1	1
Regulation of PTEN localization	1	8	UBB;	12.5	0.818314	1	1	1	1	1
Regulation of RUNX1 Expression and Activity	1	27	MIR27A;	3.7037	0.995049	1	1	1	1	1
Regulation of TP53 Activity through Association with Co-factors	1	14	TP63;	7.14286	0.94174	1	1	1	1	1
Regulation of cortical dendrite branching	1	4	ROBO2;	25	0.612252	1	1	1	1	1
Regulation of gene expression in beta cells	1	14	GCK;	7.14286	0.94174	1	1	1	1	1
Regulation of gene expression in early pancreatic precursor cells	1	6	NR5A2;	16.6667	0.734574	1	1	1	1	1
Regulation of necroptotic cell death	1	16	CFLAR;	6.25	0.960126	1	1	1	1	1
Regulation of thyroid hormone activity	1	3	DIO1;	33.3333	0.531352	1	1	1	1	1
Repression of WNT target genes	1	14	AES;	7.14286	0.94174	1	1	1	1	1
Retinoid cycle disease events	1	9	OPN1SW;	11.1111	0.849684	1	1	1	1	1
Retrograde neurotrophin signalling	1	14	NTRK1;	7.14286	0.94174	1	1	1	1	1
Reverse Transcription of HIV RNA	1	7	PPIA;	14.2857	0.780399	1	1	1	1	1
Role of ABL in ROBO-SLIT signaling	1	8	ABL2;	12.5	0.818314	1	1	1	1	1
SHC-mediated cascade:FGFR4	1	20	FGFR4;	5	0.981324	1	1	1	1	1
SMAD2/SMAD3:SMAD4 heterotrimer regulates transcription	1	29	UBB;	3.44828	0.996612	1	1	1	1	1
SUMO is conjugated to E1 (UBA2:SAE1)	1	5	SUMO1;	20	0.67919	1	1	1	1	1
SUMO is proteolytically processed	1	6	SUMO1;	16.6667	0.734574	1	1	1	1	1
SUMO is transferred from E1 to E2 (UBE2I, UBC9)	1	6	SUMO1;	16.6667	0.734574	1	1	1	1	1
SUMOylation of immune response proteins	1	11	SUMO1;	9.09091	0.897113	1	1	1	1	1
Scavenging by Class B Receptors	1	6	APOA1;	16.6667	0.734574	1	1	1	1	1
Scavenging by Class F Receptors	1	7	CALR;	14.2857	0.780399	1	1	1	1	1
Serotonin Neurotransmitter Release Cycle	1	18	SYN3;	5.55556	0.972711	1	1	1	1	1
Serotonin and melatonin biosynthesis	1	5	TPH2;	20	0.67919	1	1	1	1	1
Serotonin receptors	1	12	HTR4;	8.33333	0.91488	1	1	1	1	1
Signal attenuation	1	10	GRB10;	10	0.875639	1	1	1	1	1
Signal regulatory protein family interactions	1	13	TYROBP;	7.69231	0.929579	1	1	1	1	1
Signaling by EGFRvIII in Cancer	1	15	PIK3R1;	6.66667	0.951802	1	1	1	1	1
Signaling by FGFR3 fusions in cancer	1	10	PIK3R1;	10	0.875639	1	1	1	1	1
Signaling by FGFR3 in disease	1	22	PIK3R1;	4.54545	0.987219	1	1	1	1	1
Signaling by FGFR3 point mutants in cancer	1	22	PIK3R1;	4.54545	0.987219	1	1	1	1	1
Signaling by Leptin	1	11	JAK2;	9.09091	0.897113	1	1	1	1	1
Signaling by MST1	1	3	MST1;	33.3333	0.531352	1	1	1	1	1
Signaling by NOTCH1 t(7;9)(NOTCH1:M1580_K2555) Translocation Mutant	1	7	ADAM17;	14.2857	0.780399	1	1	1	1	1
Signaling by NTRK3 (TRKC)	1	17	PIK3R1;	5.88235	0.967013	1	1	1	1	1
Signalling to STAT3	1	3	NTRK1;	33.3333	0.531352	1	1	1	1	1
Sodium-coupled sulphate, di- and tri-carboxylate transporters	1	5	SLC13A5;	20	0.67919	1	1	1	1	1
Sodium/Calcium exchangers	1	9	SLC24A4;	11.1111	0.849684	1	1	1	1	1
Sodium/Proton exchangers	1	9	SLC9A8;	11.1111	0.849684	1	1	1	1	1
Sperm:Oocyte Membrane Binding	1	5	IZUMO3;	20	0.67919	1	1	1	1	1
Spry regulation of FGF signaling	1	14	UBB;	7.14286	0.94174	1	1	1	1	1
Sulfide oxidation to sulfate	1	6	TSTD1;	16.6667	0.734574	1	1	1	1	1
Synaptic adhesion-like molecules	1	21	PTPRD;	4.7619	0.98455	1	1	1	1	1
Synthesis And Processing Of GAG, GAGPOL Polyproteins	1	15	UBB;	6.66667	0.951802	1	1	1	1	1
Synthesis of GDP-mannose	1	5	PMM1;	20	0.67919	1	1	1	1	1
Synthesis of IP2, IP, and Ins in the cytosol	1	14	INPP5B;	7.14286	0.94174	1	1	1	1	1
Synthesis of PIPs at the late endosome membrane	1	11	PIK3C3;	9.09091	0.897113	1	1	1	1	1
Synthesis of PIPs in the nucleus	1	4	PIP4K2C;	25	0.612252	1	1	1	1	1
Synthesis of diphthamide-EEF2	1	7	DPH3;	14.2857	0.780399	1	1	1	1	1
TET1,2,3 and TDG demethylate DNA	1	4	TDG;	25	0.612252	1	1	1	1	1
TFAP2 (AP-2) family regulates transcription of cell cycle factors	1	5	TFAP2A;	20	0.67919	1	1	1	1	1
TFAP2 (AP-2) family regulates transcription of growth factors and their receptors	1	13	TFAP2A;	7.69231	0.929579	1	1	1	1	1
TGF-beta receptor signaling in EMT (epithelial to mesenchymal transition)	1	16	UBB;	6.25	0.960126	1	1	1	1	1
TICAM1-dependent activation of IRF3/IRF7	1	12	UBB;	8.33333	0.91488	1	1	1	1	1
TLR3-mediated TICAM1-dependent programmed cell death	1	6	RIPK3;	16.6667	0.734574	1	1	1	1	1
TNFR1-induced NFkappaB signaling pathway	1	18	TAB1;	5.55556	0.972711	1	1	1	1	1
TNFR1-mediated ceramide production	1	6	RACK1;	16.6667	0.734574	1	1	1	1	1
TP53 Regulates Transcription of Genes Involved in G2 Cell Cycle Arrest	1	18	PRMT1;	5.55556	0.972711	1	1	1	1	1
TP53 regulates transcription of additional cell cycle genes whose exact role in the p53 pathway remain uncertain	1	21	PLK2;	4.7619	0.98455	1	1	1	1	1
TRAF3-dependent IRF activation pathway	1	14	DDX58;	7.14286	0.94174	1	1	1	1	1
TRAF6 mediated NF-kB activation	1	16	DDX58;	6.25	0.960126	1	1	1	1	1
TRAIL signaling	1	7	TNFRSF10D;	14.2857	0.780399	1	1	1	1	1
TRIF-mediated programmed cell death	1	9	RIPK3;	11.1111	0.849684	1	1	1	1	1
TRKA activation by NGF	1	2	NTRK1;	50	0.433577	1	1	1	1	1
TWIK-related spinal cord K+ channel (TRESK)	1	1	KCNK18;	100	0.315409	1	1	1	1	1
Telomere C-strand synthesis initiation	1	8	PRIM1;	12.5	0.818314	1	1	1	1	1
Terminal pathway of complement	1	7	C8A;	14.2857	0.780399	1	1	1	1	1
The AIM2 inflammasome	1	3	CASP1;	33.3333	0.531352	1	1	1	1	1
The IPAF inflammasome	1	5	CASP1;	20	0.67919	1	1	1	1	1
The NLRP3 inflammasome	1	13	CASP1;	7.69231	0.929579	1	1	1	1	1
The fatty acid cycling model	1	5	UCP1;	20	0.67919	1	1	1	1	1
The proton buffering model	1	5	UCP1;	20	0.67919	1	1	1	1	1
The retinoid cycle in cones (daylight vision)	1	7	OPN1SW;	14.2857	0.780399	1	1	1	1	1
Threonine catabolism	1	5	RIDA;	20	0.67919	1	1	1	1	1
Thromboxane signalling through TP receptor	1	23	GNG8;	4.34783	0.989427	1	1	1	1	1
Tight junction interactions	1	30	CLDN17;	3.33333	0.997198	1	1	1	1	1
Transcription from mitochondrial promoters	1	4	POLRMT;	25	0.612252	1	1	1	1	1
Transfer of LPS from LBP carrier to CD14	1	2	LBP;	50	0.433577	1	1	1	1	1
Transport and synthesis of PAPS	1	6	PAPSS1;	16.6667	0.734574	1	1	1	1	1
Transport of fatty acids	1	8	LCN9;	12.5	0.818314	1	1	1	1	1
Transport of glycerol from adipocytes to the liver by Aquaporins	1	2	AQP7;	50	0.433577	1	1	1	1	1
Transport of nucleosides and free purine and pyrimidine bases across the plasma membrane	1	7	SLC28A3;	14.2857	0.780399	1	1	1	1	1
Unblocking of NMDA receptor, glutamate binding and activation	1	17	GRIA2;	5.88235	0.967013	1	1	1	1	1
Uncoating of the HIV Virion	1	8	PPIA;	12.5	0.818314	1	1	1	1	1
Uptake and actions of bacterial toxins	1	37	GUCY2C;	2.7027	0.999258	1	1	1	1	1
Utilization of Ketone Bodies	1	4	ACAT1;	25	0.612252	1	1	1	1	1
VLDLR internalisation and degradation	1	10	PCSK9;	10	0.875639	1	1	1	1	1
Vasopressin-like receptors	1	6	AVPR2;	16.6667	0.734574	1	1	1	1	1
Vitamin C (ascorbate) metabolism	1	8	CYB5A;	12.5	0.818314	1	1	1	1	1
Vpr-mediated induction of apoptosis by mitochondrial outer membrane permeabilization	1	4	SLC25A4;	25	0.612252	1	1	1	1	1
WNT5A-dependent internalization of FZD4	1	15	PRKCA;	6.66667	0.951802	1	1	1	1	1
Wax biosynthesis	1	4	AWAT1;	25	0.612252	1	1	1	1	1
Zinc efflux and compartmentalization by the SLC30 family	1	7	SLC30A6;	14.2857	0.780399	1	1	1	1	1
Zinc influx into cells by the SLC39 gene family	1	10	SLC39A4;	10	0.875639	1	1	1	1	1
betaKlotho-mediated ligand binding	1	3	FGFR4;	33.3333	0.531352	1	1	1	1	1
mRNA Editing: A to I Conversion	1	2	ADAR;	50	0.433577	1	1	1	1	1
mRNA Editing: C to U Conversion	1	8	APOBEC1;	12.5	0.818314	1	1	1	1	1
mitochondrial fatty acid beta-oxidation of unsaturated fatty acids	1	3	DECR1;	33.3333	0.531352	1	1	1	1	1
p38MAPK events	1	13	RALGDS;	7.69231	0.929579	1	1	1	1	1
p75NTR recruits signalling complexes	1	13	UBB;	7.69231	0.929579	1	1	1	1	1
p75NTR signals via NF-kB	1	16	UBB;	6.25	0.960126	1	1	1	1	1
via Death Receptors in the presence of ligand	1	16	CFLAR;	6.25	0.960126	1	1	1	1	1
