# Supplementary material for: Highly diversified core promoters in the human genome and their effects on gene expression and disease predisposition
Source: BMC Genomics. 2020 Nov 30;21:842. doi: 10.1186/s12864-020-07222-5 (PMC7706239; doi:10.1186/s12864-020-07222-5)
Supplement: Supplementary file 7 — S7. Effects of core promoter variants on gene expression by eQTL analysis [file 12864_2020_7222_MOESM7_ESM.xlsx]

## Sheet: Sheet1
Supplementary table 7. Effects of core promoter variants on gene expression by eQTL analysis (cells with red color referring to p<0.05, in pink color >0.05)
RSID_dbSNP	Location to TSS	RS located genes		eQTL																								Tissue types (p value)
			Gene symbol	Ensembl GENEID metasoft	Total tissue types affected		Adipose Subcutaneous	Adipose Visceral Omentum	Adrenal Gland	Artery Aorta	Artery Coronary	Artery Tibial	Brain Amygdala	Brain Anterior cingulate cortex BA24	Brain Caudate basal ganglia	Brain Cerebellar Hemisphere	Brain Cerebellum	Brain Cortex	Brain Frontal Cortex BA9	Brain Hippocampus	Brain Hypothalamus	Brain Nucleus accumbens basal ganglia	Brain Putamen basal ganglia	Brain Spinal cord cervical c-1	Brain Substantia nigra	Breast Mammary Tissue	Cells EBV-transformed lymphocytes	Cells Transformed fibroblasts	Colon Sigmoid	Colon Transverse	Esophagus Gastroesophageal Junction	Esophagus Mucosa	Esophagus Muscularis	Heart Atrial Appendage	Heart Left Ventricle	Liver	Lung	Minor Salivary Gland	Muscle Skeletal	Nerve Tibial	Ovary	Pancreas	Pituitary	Prostate	Skin Not Sun Exposed Suprapubic	Skin Sun Exposed Lower leg	Small Intestine Terminal Ileum	Spleen	Stomach
rs1049055	79	HLA-DQB1	HLA-DQB1	ENSG00000179344.12	48		4.60823e-25	1.55743e-22	4.28961e-10	1.18301e-30	4.80504e-17	6.97268e-53	6.26655e-12	1.21465e-09	5.59623e-18	1.41746e-11	1.49434e-10	1.08651e-08	5.04043e-08	3.43704e-13	6.31439e-12	1.33847e-12	2.8036e-13	9.30535e-13	1.06487e-11	2.19403e-20	2.01964e-08	0.00163609	7.00743e-18	6.88553e-29	2.23451e-16	1.22468e-40	4.26353e-25	4.49241e-16	1.2963e-15	9.79598e-17	9.90093e-58	2.81231e-11	3.50706e-17	1.30855e-45	1.39469e-07	2.23458e-27	1.2414e-16	2.15151e-10	5.62165e-35	1.60312e-39	6.0328e-18	1.96285e-16	2.5338e-26
rs10536649	-80	EFCAB2	EFCAB2	ENSG00000203666.8	48		1.68271e-20	3.9856e-19	2.25298e-16	4.6781e-23	2.50157e-14	9.41764e-14	1.33758e-15	8.56558e-13	1.12584e-31	1.50168e-06	1.5845e-06	7.93118e-17	5.29834e-13	3.30171e-16	1.16306e-11	1.14254e-22	6.26621e-21	2.89761e-13	8.32426e-09	1.73564e-12	4.53119e-17	9.1034e-36	1.41679e-20	1.69424e-34	5.19927e-12	3.58099e-65	5.83672e-27	1.21117e-43	6.10939e-31	3.83642e-07	2.8594e-37	4.98114e-11	2.28192e-13	1.72694e-45	3.02575e-05	2.26563e-31	7.90228e-17	6.36657e-13	4.19317e-50	8.53804e-45	2.90852e-18	1.12809e-11	5.50813e-33
rs113073242	-43	APIP	APIP	ENSG00000149089.8	48		6.27674e-46	4.42649e-35	6.01769e-31	5.27531e-23	2.30046e-14	1.38967e-31	0.000625133	0.00204677	2.57829e-06	2.73646e-07	4.89156e-05	0.000116018	9.97733e-06	0.000301417	2.13258e-05	1.7126e-06	0.00030692	0.0254557	0.000197724	1.1384e-21	0.000993481	7.39322e-12	3.7774e-17	3.72195e-18	4.79013e-20	1.03803e-42	5.07821e-27	4.84913e-23	1.98754e-28	1.82849e-20	7.14966e-38	0.000398628	3.54161e-35	7.74923e-25	7.69561e-08	3.1595e-32	6.29216e-08	1.22739e-09	3.73164e-40	4.34015e-42	1.26061e-10	9.89366e-17	2.02687e-37
rs12784396	31	CWF19L1	CWF19L1	ENSG00000095485.12	48		5.62855e-35	8.80441e-36	4.60608e-27	7.83219e-37	2.37764e-17	1.98809e-60	2.23104e-05	1.57864e-18	1.14146e-22	2.00871e-17	1.74457e-22	3.22246e-27	2.78345e-17	3.02351e-10	1.45015e-16	4.60386e-23	5.00623e-17	3.41598e-09	1.34397e-07	8.8667e-27	0.0041757	1.35888e-49	1.24986e-24	1.18657e-33	5.22504e-26	1.58948e-64	1.17991e-53	1.50873e-22	1.88178e-32	4.95065e-18	2.8475e-46	1.88289e-08	1.67308e-61	4.73149e-44	2.90805e-06	7.41571e-33	1.25132e-20	2.11153e-14	8.06419e-49	7.6078e-48	7.50781e-12	6.42293e-08	9.13241e-28
rs12945428	70	LIG3	LIG3	ENSG00000005156.7	48		1.10181e-25	5.60178e-13	1.50911e-08	1.34382e-08	1.82895e-05	7.36554e-17	0.000545646	6.68395e-09	1.97348e-11	1.58448e-14	5.58187e-19	7.30421e-18	4.25397e-11	1.16346e-08	5.25487e-11	1.71373e-11	5.69358e-09	5.61905e-05	3.62121e-06	7.0738e-17	3.67096e-08	1.27008e-08	2.63714e-06	8.79953e-14	5.2797e-06	1.53631e-39	9.81952e-11	2.10332e-22	7.03527e-24	1.52546e-06	7.0022e-22	2.55758e-12	7.84467e-62	1.40664e-40	7.22801e-07	6.19526e-14	4.20405e-14	0.000659168	5.20776e-37	1.06703e-42	6.97442e-07	1.66969e-08	3.73832e-11
rs13220817	31	ZNF391	ZNF391	ENSG00000124613.4	48		6.69672e-09	3.11686e-06	0.000168405	4.41066e-16	3.96564e-07	2.03614e-20	0.00288208	0.00236428	7.02159e-07	1.54104e-07	6.09983e-08	0.00060163	0.000125168	0.00036105	1.05216e-07	0.00118708	0.00265607	6.05434e-06	9.51462e-05	3.07471e-06	0.00497156	3.59568e-18	1.02991e-11	2.05236e-11	2.33961e-13	9.53121e-17	3.43936e-22	1.74224e-10	1.28588e-12	0.000600525	6.45418e-25	4.0885e-05	3.69293e-14	2.92349e-19	5.57255e-07	1.73758e-06	1.59253e-06	0.0050103	6.70815e-09	1.17174e-15	2.21288e-09	8.87694e-15	6.19688e-05
rs1369011	37	INTS1	INTS1	ENSG00000164880.11	48		4.45689e-34	1.20571e-21	4.74106e-16	3.60526e-27	1.74066e-10	1.52411e-38	5.33089e-07	2.63844e-13	5.5694e-16	1.35814e-20	2.50997e-20	4.79583e-15	8.09884e-16	1.39398e-10	3.4204e-10	1.22025e-13	1.40859e-11	8.90052e-07	6.31216e-05	1.15064e-20	2.40664e-05	1.80923e-19	1.53007e-16	1.65346e-35	2.73555e-12	9.41942e-43	2.07945e-29	5.6035e-23	3.25193e-15	4.91624e-10	3.15731e-39	4.54763e-07	0.0231285	1.69941e-55	3.1344e-14	1.42679e-26	1.42873e-19	2.40464e-10	1.66389e-28	3.60354e-30	3.54311e-11	7.39326e-13	1.05143e-27
rs148588932	-7	CDK10	CDK10	ENSG00000185324.17	48		3.03059e-38	2.11142e-39	5.18692e-12	9.10579e-33	1.02223e-16	3.45904e-52	1.41353e-06	3.95864e-08	1.45714e-07	1.28121e-19	6.21498e-23	9.65822e-09	2.03702e-06	3.95822e-10	3.70804e-05	0.000314544	8.08368e-07	1.13944e-07	5.80319e-07	8.90637e-18	2.48611e-12	2.68831e-32	4.57988e-22	8.00577e-10	9.59724e-29	3.93904e-38	4.77565e-48	1.71861e-21	1.43384e-24	1.984e-12	2.1788e-25	0.000202684	3.75389e-59	1.1522e-37	4.54393e-12	4.04347e-13	2.02123e-08	1.15786e-11	6.31376e-34	3.87806e-41	7.70761e-13	6.86216e-13	3.96178e-13
rs16906252	98	MGMT	MGMT	ENSG00000170430.9	48		9.5989e-29	7.20697e-16	3.62452e-06	8.6192e-16	1.23834e-11	8.6882e-39	0.00282541	1.55743e-06	4.81064e-06	2.47357e-07	2.58839e-08	1.35156e-08	2.13898e-09	5.10272e-06	1.34873e-08	7.0846e-08	2.68643e-07	0.0467463	0.000127844	5.31372e-14	1.03896e-08	4.07375e-16	3.50242e-14	3.45755e-19	3.22188e-23	4.84257e-24	3.13853e-31	7.92022e-08	1.54289e-15	0.0266335	9.68569e-23	2.6139e-07	1.24177e-29	1.96289e-32	3.47879e-10	8.71124e-08	1.94948e-09	7.83208e-07	9.17955e-17	1.11281e-22	2.314e-08	1.29938e-06	4.3829e-11
rs17733008	-1	KNSTRN	KNSTRN	ENSG00000128944.9	48		7.38904e-38	3.20501e-35	6.64515e-32	1.28506e-60	7.87596e-28	4.69605e-77	8.57501e-16	7.09832e-28	2.58655e-29	4.30781e-21	5.96838e-26	1.03588e-26	4.20657e-24	5.80263e-30	4.41815e-24	1.09829e-25	1.3847e-19	1.05685e-10	2.62995e-10	8.13868e-28	0.000593249	1.61623e-27	6.54899e-41	8.97469e-33	1.55571e-48	4.59929e-39	1.01437e-82	1.1466e-60	1.12181e-44	2.82474e-12	5.02596e-48	1.38375e-07	2.64525e-75	5.16375e-57	4.85362e-15	5.58055e-34	2.62195e-32	1.64403e-15	2.4308e-35	8.7085e-43	4.27513e-17	7.04657e-22	1.37004e-28
rs1786702	61	FOXRED1	FOXRED1	ENSG00000110074.6	48		1.51461e-57	4.85601e-43	9.00765e-25	2.47855e-37	9.6424e-16	1.07571e-56	4.8001e-06	3.48033e-10	7.91542e-12	4.57082e-26	2.76718e-38	3.50307e-19	3.45226e-11	3.93842e-10	1.82644e-07	1.25131e-09	2.81598e-09	0.000762885	1.82982e-05	1.49878e-31	1.2878e-20	6.85408e-60	1.52965e-35	4.00702e-41	1.3449e-35	2.70835e-79	2.45126e-73	1.59986e-29	5.32678e-23	2.48172e-28	1.35188e-42	1.78243e-11	2.3895e-60	6.00222e-52	7.94653e-16	8.28018e-29	2.56339e-11	1.72522e-14	8.33799e-53	3.68902e-57	2.64367e-16	2.97421e-20	3.17364e-29
rs182969532	24	CCT6P3	CCT6P3	ENSG00000234585.2	48		1.31575e-25	8.10583e-17	8.25222e-09	6.93111e-21	1.42182e-10	5.62507e-29	4.81833e-07	5.08751e-09	2.26907e-11	5.36114e-11	6.17012e-15	1.03116e-10	2.12293e-07	1.86418e-12	8.11789e-09	1.69416e-10	1.1719e-10	3.17136e-06	8.2814e-07	8.63929e-16	4.72647e-06	9.26275e-18	3.01133e-15	3.20589e-16	3.91604e-11	7.22685e-24	4.55006e-22	4.29602e-20	1.70376e-17	1.13893e-07	2.68396e-21	7.85729e-05	5.19683e-31	1.65662e-33	3.57542e-10	2.39856e-13	4.44711e-14	1.0277e-10	3.70196e-29	3.0795e-29	2.11856e-10	1.15209e-14	3.71871e-11
rs187054292	49	NBPF15	NBPF15	ENSG00000243452.3	48		4.42669e-12	1.02529e-13	6.24203e-07	1.73036e-16	8.79747e-11	1.17417e-21	0.00484932	0.000156559	1.34003e-06	8.6281e-06	2.66846e-14	9.11885e-06	0.000441427	9.03611e-05	0.000108893	0.000182339	2.39252e-06	0.00549194	0.00451366	6.51111e-17	3.95037e-07	3.82268e-18	1.00653e-08	1.47207e-13	1.47031e-09	1.25929e-12	2.75119e-20	2.58551e-14	7.85824e-11	1.38918e-06	3.44865e-26	1.00473e-05	7.3414e-11	1.67387e-19	0.00010612	3.8707e-15	0.00209754	9.25373e-08	1.34231e-10	4.33508e-11	4.89538e-12	4.48625e-10	8.90434e-11
rs2054365	62	QRSL1	QRSL1	ENSG00000130348.7	48		5.15515e-48	1.22408e-33	2.90422e-17	2.48927e-18	3.33809e-08	1.65438e-42	2.4142e-10	1.49725e-18	1.45515e-13	3.5577e-25	6.67588e-27	3.10271e-18	1.04786e-13	1.77053e-11	3.00721e-12	2.03922e-15	8.81481e-12	3.20788e-05	1.05485e-06	1.70852e-32	1.26172e-10	1.61559e-41	5.1823e-28	2.1841e-43	1.80282e-21	4.10579e-48	1.99362e-48	8.1865e-59	1.97415e-39	4.00978e-22	9.81925e-32	2.03572e-12	1.56557e-88	2.02614e-53	4.13319e-16	7.68168e-13	3.35402e-08	1.28492e-13	6.45689e-54	6.78788e-67	2.76551e-06	5.8818e-06	7.39072e-33
rs2156785	-14	KCTD21-AS1	KCTD21-AS1	ENSG00000246174.3	48		2.93664e-66	3.65124e-49	3.91487e-46	4.15762e-49	1.72272e-28	9.94715e-61	2.2501e-12	2.19295e-26	1.90452e-08	7.55458e-18	1.32137e-24	1.50893e-22	1.55656e-18	8.68335e-14	1.64061e-17	3.05818e-05	7.75207e-08	1.25724e-10	3.45326e-06	2.19183e-38	2.33841e-25	2.83908e-85	2.91524e-43	2.73068e-58	4.35212e-48	1.11609e-80	7.24474e-79	3.88541e-55	1.787e-44	2.07638e-09	1.34915e-64	9.26757e-16	2.44918e-86	1.75769e-67	2.64405e-21	1.39171e-33	1.03767e-39	2.07313e-35	1.81827e-50	7.37949e-66	1.59432e-27	1.04796e-35	4.78079e-47
rs2165163	89	XRRA1	XRRA1	ENSG00000166435.11	48		3.53253e-145	5.7792e-119	2.29687e-56	1.17878e-105	1.15552e-55	4.46577e-142	7.35133e-26	1.28798e-38	1.72832e-51	2.94973e-41	8.5508e-49	6.18825e-47	1.62683e-45	1.40748e-37	7.09439e-39	4.28621e-49	1.03889e-35	4.57553e-31	2.95835e-20	3.66477e-87	2.73108e-37	4.6519e-123	1.77178e-82	4.48105e-100	1.1201e-86	2.80951e-130	7.28171e-131	1.36041e-101	6.25014e-96	1.05419e-44	7.17068e-149	8.24549e-32	1.90039e-183	8.2691e-132	1.4424e-48	5.91131e-84	9.30282e-59	8.01828e-48	5.59257e-133	2.50449e-151	7.24814e-41	5.07109e-54	5.53867e-89
rs2201601	32	FLVCR1-AS1	FLVCR1-AS1	ENSG00000198468.3	48		2.49935e-53	1.3017e-31	1.05551e-27	1.4841e-35	7.6808e-21	7.4272e-38	7.38429e-10	3.0792e-11	1.51065e-16	1.52792e-17	4.30831e-18	3.16793e-14	1.18564e-14	9.68042e-15	3.72781e-13	2.63455e-20	4.78833e-08	3.13231e-10	8.04096e-09	2.14744e-31	1.84498e-24	7.07072e-53	9.5737e-26	2.73379e-35	1.76637e-31	2.26023e-60	3.53101e-46	4.94621e-30	7.03084e-30	4.49587e-17	4.64585e-46	9.12532e-13	3.26465e-43	3.65199e-40	2.45817e-10	1.88621e-31	1.02462e-13	4.89854e-16	9.69818e-49	1.16746e-49	1.47106e-17	3.96164e-18	7.38981e-29
rs2201602	7	FLVCR1-AS1	FLVCR1-AS1	ENSG00000198468.3	48		1.81633e-81	3.21121e-54	1.23435e-33	6.05897e-41	9.08051e-23	4.0351e-66	1.6598e-17	4.59497e-25	3.27738e-28	8.24518e-24	7.70258e-22	4.96947e-27	7.7478e-34	1.13867e-24	9.92488e-27	1.01014e-30	1.53176e-17	1.38997e-13	1.22885e-15	3.17967e-44	5.62078e-23	1.03454e-65	4.81542e-44	7.52406e-50	2.24533e-35	6.20347e-67	5.56627e-61	6.18652e-61	1.91754e-46	4.33086e-24	2.36468e-70	1.14404e-17	5.84989e-61	8.56337e-59	1.40465e-12	1.40311e-35	4.79008e-32	2.98664e-21	1.75334e-54	4.14308e-59	6.09569e-33	7.2889e-33	7.37548e-44
rs2269524	9	SMDT1	SMDT1	ENSG00000183172.8	48		1.42109e-113	2.06408e-92	1.51644e-23	7.8512e-54	9.53644e-29	8.31954e-105	3.55539e-07	1.61549e-06	9.83249e-08	1.45048e-29	4.87745e-30	4.24549e-07	0.00195075	0.000384345	3.72739e-07	3.76223e-07	1.2168e-05	6.83791e-09	9.24956e-06	9.87529e-72	1.17179e-25	1.29776e-36	2.5138e-63	1.97508e-47	1.3497e-56	3.24597e-39	2.8753e-93	1.6962e-25	8.13975e-18	0.000262454	5.82199e-75	5.96043e-15	2.97457e-61	3.90429e-83	5.61131e-47	1.17197e-69	1.95388e-24	1.412e-20	1.94334e-95	4.31142e-121	4.91432e-24	4.2526e-44	3.6919e-58
rs2270105	4	TOMM7	TOMM7	ENSG00000196683.6	48		5.6162e-62	6.76362e-46	3.43761e-06	9.05535e-18	3.98403e-05	7.47335e-27	0.00154553	1.81247e-07	1.00753e-07	1.1817e-08	1.41595e-23	2.1984e-12	5.26195e-09	1.26315e-06	8.46604e-08	4.4537e-08	1.49062e-06	1.93089e-05	0.000276958	6.25762e-32	0.000376044	1.33916e-39	1.04852e-14	1.71775e-23	1.31084e-14	3.42794e-48	9.13311e-26	0.00142444	0.000976103	3.69626e-10	5.99415e-52	2.42693e-06	9.65917e-49	6.22765e-48	2.71063e-11	3.79844e-05	1.04677e-13	1.5925e-07	4.72244e-61	1.09278e-69	6.01742e-13	1.31743e-06	5.3608e-26
rs2286773	-36	MED28	MED28	ENSG00000118579.7	48		5.1138e-29	1.80091e-20	5.77608e-12	5.69178e-14	4.47144e-11	1.31434e-25	0.000226645	2.85522e-06	8.39499e-10	2.53112e-05	1.7272e-15	6.21774e-06	8.79559e-06	0.00936718	0.000783757	0.000132327	0.00522944	0.00397402	0.000206244	2.05709e-17	6.44591e-16	1.67965e-35	2.07836e-15	5.35076e-30	5.63786e-16	6.07564e-44	1.92579e-35	3.4728e-14	2.87287e-13	3.94021e-07	6.64206e-17	2.7231e-05	1.4444e-22	7.67932e-15	3.60003e-09	1.77062e-18	5.10916e-09	6.83654e-11	2.05221e-29	1.12087e-27	5.01291e-11	1.0373e-10	4.68996e-19
rs2291026	-67	NUP85	NUP85	ENSG00000125450.6	48		2.36164e-13	1.26911e-22	1.58167e-05	4.21868e-22	3.2393e-10	2.37762e-21	1.13648e-06	7.26275e-06	3.589e-11	3.34793e-15	9.38979e-18	1.78634e-05	0.000256319	2.46514e-06	4.15336e-07	5.45002e-07	1.40308e-06	0.00184689	0.00925978	1.50752e-14	0.00135582	0.00140478	4.57844e-17	5.30937e-14	9.51178e-12	2.41222e-23	2.80333e-25	2.41319e-15	6.59106e-16	1.55955e-15	4.3244e-19	7.7274e-06	1.71927e-19	1.59157e-16	4.27614e-07	7.14524e-20	5.40145e-15	1.87442e-09	4.242e-16	1.1856e-14	1.64774e-08	1.35236e-07	3.58971e-11
rs2302177	-17	SNHG9	SNHG9	ENSG00000255198.3	48		3.06063e-35	3.41231e-36	4.75525e-27	1.02403e-24	3.95796e-12	4.24076e-30	0.000630622	5.04951e-06	4.13956e-10	2.52955e-05	3.77625e-07	4.69242e-06	0.00844813	0.000207552	0.00768346	6.05031e-07	1.67078e-08	2.15876e-06	0.000488084	1.20304e-24	0.00201845	1.82175e-45	6.39055e-17	6.47408e-17	1.49766e-12	2.66218e-37	4.20865e-17	1.14483e-28	8.65087e-18	2.27477e-10	2.28058e-35	1.84706e-09	3.15567e-11	2.54584e-29	1.43585e-09	1.90748e-35	4.91975e-14	2.89693e-14	1.62733e-28	9.10632e-42	5.05909e-07	9.31236e-17	1.32357e-27
rs2302254	-19	NME1	NME1	ENSG00000239672.3	48		4.41573e-17	1.75751e-09	2.3274e-05	2.02635e-14	1.77962e-05	8.25513e-25	0.00021812	8.9385e-07	2.54706e-08	6.36223e-12	7.28182e-12	5.87621e-06	5.85378e-05	7.27535e-06	6.476e-06	1.29278e-08	1.37337e-05	0.00453042	0.00803723	2.0911e-07	0.000135426	8.50639e-07	1.62331e-10	3.43243e-07	7.06347e-13	1.29637e-07	5.65183e-21	7.40951e-11	6.29442e-13	0.000342815	8.4108e-10	0.00071745	7.3211e-08	2.04585e-18	0.000518719	1.77722e-07	7.18096e-10	0.00182309	0.00386736	0.000481054	0.00202903	0.00153693	1.80589e-12
rs2303824	67	ST20	ST20	ENSG00000180953.7	48		1.0167e-32	1.12824e-19	3.0152e-09	7.12055e-22	6.73141e-08	4.53518e-21	8.32429e-05	0.000190272	6.93889e-09	8.36909e-14	8.90144e-14	7.4754e-10	9.61806e-07	2.90121e-07	5.35487e-09	2.33811e-09	0.000770093	2.36375e-09	4.09818e-05	2.49549e-22	1.05105e-05	3.55851e-21	3.52241e-15	7.53515e-29	1.1621e-22	9.23068e-28	3.70143e-32	3.06649e-17	7.38424e-15	4.38471e-11	1.21051e-39	1.82197e-05	6.19824e-25	2.57755e-38	6.6052e-17	5.7506e-24	8.48357e-15	9.53157e-11	1.78602e-25	2.10458e-36	8.95135e-13	3.61308e-18	5.26877e-17
rs2304588	30	TTC32	TTC32	ENSG00000183891.5	48		2.29088e-45	2.9155e-34	1.64782e-26	5.34376e-26	4.39193e-18	5.38994e-18	8.66582e-10	3.10185e-20	2.1262e-16	4.1561e-14	6.39084e-14	5.92849e-15	5.15995e-15	3.12476e-11	2.99341e-09	2.25497e-15	2.07839e-09	6.12977e-12	4.87616e-09	2.01131e-21	8.45693e-06	2.77323e-50	1.77416e-19	6.74136e-21	1.43815e-18	1.71895e-40	4.24806e-48	1.24841e-31	9.62776e-29	6.4235e-19	1.78822e-26	2.51088e-06	8.37083e-37	3.85791e-29	5.48998e-07	1.91208e-18	1.53715e-21	2.70714e-11	1.81565e-08	8.3617e-12	5.07308e-09	3.02973e-15	6.0278e-24
rs252263	0	RRN3P2	RRN3P2	ENSG00000103472.5	48		3.46777e-14	5.50514e-13	0.00102316	5.13415e-10	2.09123e-06	5.82341e-19	0.0211706	0.0401599	0.0203871	6.61842e-05	1.41727e-07	0.00660972	0.000111041	4.77056e-07	0.00229996	0.0105365	0.00699338	0.000256829	0.0139078	1.36964e-06	0.000925232	1.83643e-05	1.3388e-08	6.06219e-06	2.57521e-06	7.00301e-07	2.15105e-07	1.98979e-09	0.022835	0.0229208	2.25639e-15	0.00115239	8.13194e-05	5.7651e-19	6.06619e-08	0.00180514	0.00124787	2.36177e-05	2.26152e-07	2.46528e-15	0.0193343	1.83679e-06	0.000232479
rs28364709	-49	FAHD1	FAHD1	ENSG00000180185.7	48		2.19571e-72	4.90743e-43	3.02218e-33	2.06122e-55	4.88981e-22	7.80182e-77	5.82798e-09	3.02501e-23	9.26936e-33	1.56691e-30	6.59425e-41	5.31872e-28	7.13703e-17	8.71965e-14	5.09354e-21	7.07796e-29	1.01958e-23	3.06637e-09	5.89568e-09	1.17623e-26	5.06055e-23	8.63032e-31	1.00457e-37	9.14161e-35	8.08233e-39	2.51148e-53	1.517e-83	1.31258e-36	8.12311e-42	9.64919e-32	9.82713e-74	7.55367e-09	1.03037e-91	7.01631e-50	5.1441e-11	1.31721e-48	1.4371e-27	5.56161e-18	3.92325e-31	1.15207e-51	2.42894e-15	1.87446e-17	1.06485e-55
rs3132696	-18	HLA-H	HLA-H	ENSG00000206341.6	48		2.82916e-18	7.99477e-12	0.000468917	7.96643e-14	2.64282e-08	1.70809e-20	0.0062812	4.19001e-05	4.24927e-05	3.38236e-10	2.24502e-09	4.96205e-07	5.68418e-06	0.0040145	1.06942e-05	6.66617e-07	5.62219e-06	0.0130554	0.00613984	2.16569e-08	0.000916413	4.32174e-16	2.47615e-06	1.12872e-11	2.42643e-13	4.18101e-16	4.99903e-14	1.7436e-13	7.17354e-08	2.52284e-07	7.1478e-12	0.000387493	2.28906e-16	6.22836e-22	0.0100889	3.92812e-08	0.000390716	0.00730088	2.7271e-12	3.27793e-09	0.000127891	5.08201e-05	1.64624e-08
rs3218222	21	KRI1	KRI1	ENSG00000129347.15	48		1.98942e-21	1.123e-20	3.03272e-19	6.2422e-25	2.23863e-12	7.33824e-40	2.41693e-06	8.4054e-12	1.26067e-11	2.35863e-11	3.32998e-15	2.69137e-15	1.37447e-14	1.14088e-08	5.1485e-08	3.82659e-09	8.06039e-07	2.61774e-08	1.0036e-05	4.79755e-11	9.78802e-12	9.75231e-21	1.35644e-13	1.52742e-14	3.63426e-15	7.08305e-10	1.74047e-25	5.81114e-18	1.84058e-21	1.10737e-06	6.43979e-21	3.14381e-05	3.56735e-27	2.48246e-13	0.000164184	1.94504e-19	3.27085e-12	4.49627e-12	1.74233e-05	4.53134e-07	0.00595489	7.00952e-08	1.83346e-13
rs3218384	-2	XRCC2	XRCC2	ENSG00000196584.2	48		1.16653e-29	5.71398e-19	6.88597e-12	7.39314e-12	6.52671e-07	4.53364e-17	8.64707e-05	2.40796e-08	2.4104e-08	4.79284e-25	6.10924e-20	3.43698e-09	2.9e-08	6.01322e-08	1.09968e-07	3.20967e-05	5.57828e-07	3.81341e-06	6.03665e-07	2.19462e-10	1.65681e-06	2.48161e-06	4.01517e-15	1.27926e-06	5.51687e-17	6.64752e-09	9.47192e-29	4.17228e-09	4.94439e-17	5.40507e-05	1.88611e-19	6.54305e-08	6.4836e-27	2.0136e-40	3.59989e-10	1.98738e-15	2.39078e-14	5.87132e-08	2.49499e-17	1.51307e-18	3.67915e-07	2.88767e-11	6.91864e-09
rs34402804	-96	WDR18	WDR18	ENSG00000065268.6	48		2.79148e-54	4.53732e-39	7.56173e-18	1.79405e-34	9.45568e-22	8.75212e-40	1.11285e-06	1.61081e-10	7.02476e-17	1.50977e-08	4.22779e-10	3.37911e-15	1.55622e-10	7.20442e-11	7.47804e-13	9.51365e-10	1.83862e-09	7.73526e-07	3.50032e-05	1.02249e-36	1.21818e-26	3.35871e-72	4.0012e-32	1.80545e-29	3.7197e-32	9.93098e-55	1.31002e-45	3.82981e-28	6.86616e-25	4.1298e-17	7.75977e-47	6.35707e-10	4.69218e-35	1.57307e-36	7.41292e-09	5.45113e-23	1.03509e-19	5.55634e-10	3.96928e-40	2.32281e-45	1.78557e-13	1.64406e-09	2.49979e-24
rs34438629	51	CCT6P3	CCT6P3	ENSG00000234585.2	48		4.84176e-75	1.83962e-53	1.29901e-28	7.16939e-53	3.08762e-27	3.62702e-65	7.43253e-14	2.88499e-21	1.25823e-27	8.44176e-23	3.08898e-32	1.15775e-27	5.49311e-19	6.03737e-19	1.43713e-19	5.35139e-22	1.33466e-18	2.61669e-17	3.13857e-15	4.98531e-51	3.15309e-17	3.74319e-34	9.5034e-41	4.5912e-49	3.80457e-37	9.55639e-60	2.85698e-63	4.35369e-45	5.44897e-44	1.75523e-08	5.29489e-73	1.93411e-09	8.89942e-39	1.68253e-67	2.53947e-14	2.4814e-38	1.31143e-36	2.05841e-23	1.59223e-48	2.03395e-62	1.97041e-25	1.77603e-35	2.0464e-41
rs35051135	-100	NT5C3B	NT5C3B	ENSG00000141698.12	48		5.30644e-72	7.76301e-61	3.6803e-24	6.31162e-53	1.10793e-21	7.2585e-70	8.84592e-07	0.00019036	5.53339e-10	0.0187809	2.93198e-09	2.70029e-09	5.93412e-07	2.11827e-07	1.95033e-08	2.74012e-05	2.26999e-05	3.61578e-14	8.34067e-07	2.27603e-33	1.58076e-17	6.33876e-77	2.58342e-33	1.53979e-28	1.27491e-40	1.27504e-48	1.26039e-83	8.58414e-35	9.90142e-35	8.87594e-25	1.72684e-77	1.51585e-10	2.45403e-77	1.22488e-82	1.94522e-14	5.2554e-22	8.41497e-15	2.01778e-14	1.16107e-44	1.94764e-65	1.352e-16	1.84291e-25	9.82612e-38
rs3730668	-1	POLI	POLI	ENSG00000101751.6	48		1.3189e-51	5.27207e-39	1.56026e-06	5.67973e-24	1.22651e-18	3.04097e-45	3.1303e-06	3.2043e-07	1.32076e-12	3.78996e-19	3.48381e-25	1.1758e-10	8.853e-11	1.46009e-05	5.43675e-09	2.7159e-13	3.13427e-09	5.40579e-05	4.36477e-07	7.19868e-28	5.10487e-11	1.55581e-45	3.09251e-23	8.17258e-27	8.90245e-16	3.16989e-49	1.05618e-36	1.05803e-23	6.23491e-22	9.31366e-07	9.26661e-57	2.43586e-10	7.08122e-55	2.58528e-39	1.85326e-07	5.73561e-25	3.42387e-05	4.63737e-06	7.76434e-42	1.73646e-68	1.31907e-18	2.13995e-22	1.067e-21
rs3747693	18	ZNF718	ZNF718	ENSG00000250312.2	48		1.88272e-39	7.44315e-24	2.13998e-14	1.29655e-08	6.78802e-12	2.25945e-25	4.98371e-06	3.45716e-05	1.58812e-14	0.00037905	6.40988e-06	0.000503352	2.48391e-05	0.000145467	8.34215e-06	7.8607e-09	9.86697e-05	8.50783e-06	0.00694022	4.15548e-25	0.00564321	1.88302e-20	9.03511e-15	2.56385e-19	1.55938e-15	8.28752e-30	3.58556e-28	3.08009e-18	1.33451e-14	4.20945e-09	2.77687e-23	0.000156676	3.05188e-25	1.10995e-40	1.37403e-08	4.31885e-12	1.13819e-06	1.89812e-10	2.3308e-24	1.4186e-18	5.09064e-07	1.85001e-16	2.22058e-12
rs376727434	23	STAG3L2	STAG3L2	ENSG00000160828.13	48		2.04313e-13	1.95951e-10	1.1349e-05	2.09416e-13	2.3675e-08	1.1155e-10	1.02138e-05	3.43228e-08	1.15043e-07	0.00329354	3.73865e-09	4.10004e-07	2.41329e-07	1.2966e-06	5.02585e-09	7.9691e-09	2.80218e-05	2.341e-05	3.00804e-07	4.12719e-10	2.30113e-06	8.63061e-12	1.8695e-05	5.10849e-08	1.32473e-09	1.42338e-16	3.42077e-17	5.11527e-13	4.55791e-14	9.17278e-06	1.59904e-16	1.77869e-05	1.66118e-17	2.29337e-16	0.00062779	3.44324e-08	8.49451e-10	2.27765e-07	1.35696e-13	1.11285e-16	7.07704e-05	2.02439e-07	8.13305e-06
rs3803540	81	ST20	ST20	ENSG00000180953.7	48		3.52555e-30	5.18211e-18	3.30711e-07	7.34385e-19	1.80498e-06	1.67864e-18	8.32429e-05	0.000227594	5.57643e-08	5.29755e-13	7.47206e-13	4.00512e-09	8.31749e-07	1.05145e-06	1.28093e-08	1.19704e-08	0.000696942	1.10143e-09	7.87323e-05	5.84099e-19	3.54197e-06	1.08217e-19	5.97018e-14	1.92136e-29	4.88777e-18	4.03726e-26	2.32457e-31	5.04019e-16	1.8999e-13	1.93632e-11	8.70446e-37	4.44545e-05	1.29154e-24	4.88659e-38	1.22114e-14	5.57748e-20	1.84627e-15	1.0414e-09	1.25857e-27	2.4177e-34	5.83297e-11	3.38385e-19	8.20837e-17
rs3806732	-65	NUP54	NUP54	ENSG00000138750.10	48		1.94086e-11	5.27071e-18	2.78509e-10	1.30428e-21	2.87692e-12	1.68925e-22	9.48881e-06	8.23637e-09	1.22e-10	0.00554151	0.000775971	1.92662e-06	0.00165509	4.63276e-08	3.47189e-07	0.00045564	5.1189e-05	8.65947e-09	3.05107e-06	3.10817e-18	1.29181e-06	7.74121e-14	3.73319e-24	2.82295e-18	9.06591e-23	3.00836e-10	1.02334e-32	4.06167e-15	2.03615e-10	1.0092e-07	2.71789e-35	0.000152789	8.29938e-25	8.97564e-48	5.64179e-12	5.77011e-26	1.84384e-16	5.50078e-16	9.04885e-20	7.61169e-15	1.63606e-10	4.10931e-11	1.07687e-19
rs3806733	-11	NUP54	NUP54	ENSG00000138750.10	48		5.05262e-14	1.59147e-17	5.99516e-12	9.97305e-24	1.60579e-12	1.43068e-25	3.90484e-06	8.67848e-09	1.34161e-11	0.00206294	0.000216058	6.94546e-06	0.00154954	2.23703e-08	7.55119e-07	8.30795e-05	2.5978e-05	9.00386e-08	2.52912e-07	6.45052e-20	6.59301e-08	6.87464e-19	1.57618e-27	3.73666e-22	7.17845e-24	2.90632e-13	6.32817e-36	6.96704e-16	1.93754e-10	2.89257e-09	1.37881e-40	5.05566e-05	2.62094e-27	3.32745e-54	1.87431e-18	4.71026e-34	8.34518e-20	1.77586e-16	2.49265e-21	4.0689e-18	1.33625e-11	3.68883e-11	2.66531e-21
rs3810232	35	RPS9	RPS9	ENSG00000170889.9	48		4.82891e-31	1.36732e-28	1.06049e-10	7.99408e-41	2.92228e-11	4.4292e-48	0.000145411	3.85678e-08	3.65823e-11	2.72307e-06	2.6973e-14	1.52231e-12	2.5497e-05	4.42776e-07	2.67414e-06	6.09916e-10	1.04719e-06	0.000120557	0.0015648	4.60948e-15	0.000935201	1.05648e-07	2.1958e-20	3.71159e-19	3.89862e-22	5.09245e-15	4.84799e-39	3.75888e-20	2.14271e-27	0.000498013	3.12789e-35	0.00431763	5.06503e-23	1.85831e-42	6.89317e-06	8.19865e-12	4.20882e-22	5.68994e-06	2.54696e-06	1.43331e-12	1.69381e-06	1.60331e-14	2.22422e-15
rs3818127	54	MTRF1L	MTRF1L	ENSG00000112031.11	48		4.83599e-85	1.52608e-57	2.35771e-34	1.69876e-46	3.69052e-31	7.39696e-74	5.118e-07	2.23333e-10	5.38282e-12	1.69739e-33	1.33216e-43	5.03758e-21	2.11269e-18	2.5931e-12	1.41104e-11	4.77215e-17	7.05803e-09	5.25748e-07	2.78758e-05	1.09993e-49	2.06283e-28	1.11973e-58	7.96364e-53	1.2021e-53	9.16197e-58	3.39782e-61	7.16453e-95	1.3093e-56	1.80135e-46	5.25309e-23	1.86374e-69	2.71978e-19	3.63929e-79	1.72965e-109	2.57561e-23	1.2774e-44	1.59787e-27	1.32524e-30	2.7889e-79	9.3757e-94	3.08345e-23	1.63645e-36	8.76041e-48
rs3825335	-3	SPSB2	SPSB2	ENSG00000111671.5	48		1.31986e-23	1.6507e-28	1.95911e-20	6.75867e-25	6.49939e-07	2.95329e-18	7.00778e-10	5.57322e-14	8.5269e-20	9.25609e-09	1.45572e-08	1.18827e-12	1.16141e-13	2.11723e-09	6.74903e-18	1.10103e-21	4.26412e-17	1.39696e-10	5.76265e-12	4.75746e-20	0.00371747	9.79467e-29	1.94863e-17	1.49578e-20	8.76026e-21	1.85279e-39	1.7265e-27	1.15614e-25	1.97133e-18	1.12195e-13	1.45992e-25	6.63427e-10	0.000303916	3.81696e-24	6.74469e-10	2.20999e-05	1.08362e-29	2.51075e-11	1.76457e-18	3.70813e-23	1.51368e-08	2.04128e-14	1.22358e-15
rs3830652	73	IQCB1	IQCB1	ENSG00000173226.12	48		3.34463e-30	2.36811e-14	2.79756e-12	1.63819e-24	1.47532e-14	1.51389e-36	8.59431e-05	1.10225e-13	3.55395e-14	1.0479e-10	4.0064e-15	7.50717e-08	3.40402e-08	9.20257e-09	1.6456e-05	4.41111e-12	6.20977e-12	5.74628e-09	2.60966e-06	2.60963e-15	6.62906e-13	8.74567e-19	6.21767e-18	5.20272e-29	1.02814e-19	2.21464e-21	2.81288e-33	3.5122e-15	1.30744e-16	0.000311669	8.53653e-33	0.000545762	2.00613e-30	1.75679e-24	8.4675e-07	6.37874e-05	1.21668e-11	1.82129e-07	7.06029e-16	2.59914e-18	3.32936e-09	2.47895e-06	2.74133e-20
rs3892337	-9	CKAP2	CKAP2	ENSG00000136108.10	48		5.21679e-60	4.78428e-38	8.3126e-35	4.66509e-31	3.2283e-14	4.17686e-51	2.98331e-06	3.33573e-10	8.69119e-11	3.42999e-21	1.1845e-26	7.0137e-14	3.91858e-07	1.88641e-07	5.73191e-10	3.99195e-09	4.21625e-07	0.000348556	3.29156e-06	1.65069e-31	6.81373e-10	0.0018653	5.07366e-14	4.94553e-23	3.68285e-17	4.08895e-32	1.01739e-26	6.56339e-27	2.47208e-38	2.18795e-12	3.48927e-46	6.49417e-06	5.28348e-33	3.26525e-67	0.000131957	4.65657e-30	1.36018e-25	9.82367e-08	7.86674e-44	3.65375e-37	6.05463e-13	1.23938e-17	2.02163e-21
rs55932503	-59	LINC00865	LINC00865	ENSG00000232229.1	48		4.39288e-49	1.80303e-33	1.83151e-10	1.90877e-43	2.00411e-19	3.16198e-64	5.92508e-11	4.54867e-25	2.54607e-22	2.29154e-13	9.83488e-14	3.64965e-17	1.07272e-21	1.83531e-19	2.58594e-18	3.19571e-27	2.51637e-21	3.6166e-13	1.42019e-08	1.35546e-16	0.0105943	0.00541889	8.01222e-39	1.18128e-34	3.45599e-29	2.3657e-26	1.87412e-60	5.36075e-49	2.56849e-24	2.68594e-08	6.48578e-53	4.54027e-06	1.47446e-17	1.21583e-57	1.50692e-16	3.32776e-11	4.35788e-20	3.3069e-11	1.90685e-21	7.1379e-28	6.54435e-15	1.6409e-12	1.13196e-20
rs61844237	32	EFCAB2	EFCAB2	ENSG00000203666.8	48		6.64946e-34	1.43888e-31	1.13106e-38	1.31031e-41	9.63264e-21	1.91073e-31	6.23763e-16	8.46352e-20	3.52329e-31	0.0102324	0.0144515	8.24209e-25	5.07759e-22	4.8261e-17	4.38402e-14	1.32238e-30	4.00315e-25	1.38722e-16	8.77401e-16	1.48436e-24	1.74403e-25	1.05354e-58	2.48656e-42	3.4798e-67	2.34986e-29	3.13283e-78	4.84158e-62	1.87307e-85	8.29553e-69	3.36145e-12	1.99463e-60	8.18768e-23	1.41615e-49	2.99131e-54	8.84875e-11	1.32519e-57	5.37037e-38	3.99874e-21	1.02208e-43	4.7111e-56	7.97131e-32	1.06775e-23	2.44841e-54
rs62486738	90	WEE2-AS1	WEE2-AS1	ENSG00000228775.3	48		1.38589e-50	2.02537e-41	5.56915e-20	8.2247e-17	3.23919e-15	5.94957e-41	4.02547e-10	9.69143e-08	6.92745e-07	1.4122e-08	4.12926e-14	2.65475e-17	2.28769e-14	6.65661e-08	7.75904e-12	8.65011e-07	3.30987e-10	1.62601e-08	4.62566e-07	1.12739e-22	1.55257e-07	2.54611e-46	1.22164e-09	3.24826e-27	2.22536e-19	2.10194e-38	3.36545e-28	5.54257e-15	3.593e-10	7.38517e-05	1.4433e-27	7.34891e-10	2.96834e-08	1.16022e-39	1.50912e-13	1.60239e-31	2.32589e-12	1.64728e-15	4.69994e-54	2.55399e-70	1.68799e-17	8.10281e-15	3.21906e-12
rs6511291	28	ZNF100	ZNF100	ENSG00000197020.6	48		7.53351e-117	2.42961e-74	2.00298e-24	8.74913e-72	1.67664e-40	1.20741e-111	2.54505e-07	1.31418e-05	2.52369e-14	2.85759e-07	2.34233e-06	0.000160711	0.0016672	1.35696e-06	0.00269397	1.12587e-12	3.9957e-16	3.06688e-08	3.64008e-06	8.14872e-66	0.00162038	5.98992e-26	7.76023e-41	4.61185e-60	1.92375e-55	1.78955e-72	3.16176e-73	8.32316e-47	1.9068e-43	1.7326e-20	3.77998e-89	1.66021e-24	4.50917e-57	4.82651e-129	1.43848e-21	1.74741e-46	1.371e-34	1.64287e-23	3.49986e-80	1.41901e-93	1.3203e-29	7.41009e-29	6.41025e-43
rs6790726	-36	EIF2A	EIF2A	ENSG00000144895.7	48		3.05402e-47	5.0877e-18	3.63637e-13	7.34237e-26	8.1092e-10	1.59684e-51	6.53887e-10	5.13578e-14	3.79563e-22	2.27576e-19	1.85068e-33	1.10331e-28	1.04618e-20	2.92813e-12	1.58527e-11	7.00811e-20	5.06192e-17	0.000290048	7.22369e-05	5.55857e-27	7.8799e-05	1.59553e-10	1.04036e-17	4.86691e-30	1.63411e-23	1.63806e-21	3.36747e-47	4.61301e-10	1.41593e-05	2.42574e-05	1.13209e-25	2.01281e-06	4.59636e-13	7.82036e-43	6.72978e-12	0.000388641	8.52891e-18	1.58206e-14	1.27133e-26	4.63824e-42	1.36582e-09	1.50849e-13	4.91377e-12
rs6880209	53	RPS23	RPS23	ENSG00000186468.8	48		3.67423e-56	4.09085e-51	5.6847e-28	3.93769e-40	6.83252e-21	1.34751e-56	2.77161e-09	1.2538e-15	2.73678e-16	8.39521e-26	6.3589e-34	3.50317e-24	1.72551e-12	2.14881e-13	2.66321e-12	8.74446e-17	6.00773e-13	6.99719e-07	1.69222e-09	1.60175e-24	3.24847e-15	3.96243e-33	2.03737e-31	5.35123e-36	3.32502e-35	5.28643e-39	2.51636e-58	8.37773e-28	7.10598e-25	4.94917e-10	1.74065e-49	1.09871e-08	4.29344e-50	2.33309e-46	1.99079e-10	5.64648e-17	3.3402e-26	3.60703e-11	1.48788e-39	8.61901e-51	5.78185e-06	2.26756e-09	8.58133e-24
rs74504221	16	METTL18	METTL18	ENSG00000171806.7	48		6.68302e-51	4.42052e-45	2.43831e-24	2.52596e-33	4.55962e-17	1.28951e-54	2.56758e-07	3.22164e-11	7.23268e-09	4.09453e-17	1.09513e-21	1.50503e-12	1.91813e-12	4.11873e-09	5.02299e-08	3.8209e-08	2.93216e-10	0.00112031	3.04151e-05	3.71691e-30	8.05086e-26	1.59492e-32	1.05921e-30	2.31886e-26	1.30439e-35	7.08784e-40	2.60234e-54	2.58647e-27	6.46668e-21	7.96355e-07	9.206e-34	2.45965e-07	1.2389e-38	3.01606e-55	8.64894e-12	1.16482e-28	2.81653e-10	3.85643e-12	5.93819e-34	2.8417e-45	2.22071e-23	4.8705e-28	2.01716e-25
rs7502594	65	C17orf97	C17orf97	ENSG00000187624.7	48		1.01996e-100	1.70406e-91	2.20696e-51	4.22501e-80	2.65779e-45	1.28325e-121	1.16356e-09	3.74906e-22	3.31616e-14	7.12918e-42	9.32384e-45	5.0882e-30	9.08123e-19	2.25633e-11	6.56098e-06	4.29388e-11	2.49562e-13	4.73536e-12	3.99077e-11	3.98183e-68	1.69062e-36	1.55616e-106	1.2172e-62	1.03378e-85	5.74325e-75	3.48905e-110	4.15831e-113	4.63679e-78	4.16167e-79	1.97953e-31	3.50577e-47	7.79403e-23	4.98357e-141	3.15931e-113	6.29441e-44	4.50083e-59	8.03501e-29	4.37867e-39	4.02353e-101	4.51179e-120	1.43832e-35	2.93717e-47	2.34007e-66
rs7503725	25	C17orf97	C17orf97	ENSG00000187624.7	48		1.01996e-100	1.70406e-91	2.20696e-51	4.22501e-80	2.65779e-45	1.28325e-121	1.16356e-09	3.74906e-22	3.31616e-14	7.12918e-42	9.32384e-45	5.0882e-30	9.08123e-19	2.25633e-11	6.56098e-06	4.29388e-11	2.49562e-13	4.73536e-12	3.99077e-11	3.98183e-68	1.69062e-36	1.55616e-106	1.2172e-62	1.03378e-85	5.74325e-75	3.48905e-110	4.15831e-113	4.63679e-78	4.16167e-79	1.97953e-31	3.50577e-47	7.79403e-23	4.98357e-141	3.15931e-113	6.29441e-44	4.50083e-59	8.03501e-29	4.37867e-39	4.02353e-101	4.51179e-120	1.43832e-35	2.93717e-47	2.34007e-66
rs75174617	16	TVP23B	TVP23B	ENSG00000171928.9	48		9.40464e-68	2.94264e-61	1.13416e-29	3.77752e-51	6.2892e-24	2.21503e-65	8.38235e-07	4.7877e-06	3.44658e-07	5.61874e-10	1.0385e-17	2.43562e-11	4.56381e-09	3.47652e-09	1.39069e-08	6.35567e-09	2.27036e-09	2.94015e-07	5.0002e-05	3.02805e-35	5.58756e-12	4.25897e-73	8.69062e-31	8.43977e-39	5.35472e-40	5.59907e-32	3.98398e-53	1.2168e-30	5.08841e-31	1.93751e-17	6.02488e-69	6.59845e-08	4.43761e-60	1.06085e-52	5.31656e-09	6.91894e-23	2.95683e-14	1.29771e-07	9.0721e-26	2.38004e-44	2.94675e-15	4.14497e-25	2.21652e-35
rs7548120	-92	PPIE	PPIE	ENSG00000084072.12	48		5.55237e-106	3.27149e-81	4.22123e-28	1.49499e-60	5.7853e-30	1.99692e-70	4.9093e-10	3.45911e-06	8.44192e-21	2.0258e-15	6.44605e-23	1.21561e-16	1.34279e-07	6.65241e-17	3.59196e-15	2.71786e-17	3.5429e-19	2.72154e-17	3.16805e-13	5.32218e-69	2.95259e-21	2.81845e-41	1.18466e-31	5.87244e-57	1.33087e-48	4.7858e-93	6.23473e-65	8.24803e-45	3.21507e-28	1.21005e-29	6.26608e-108	1.76142e-17	2.42246e-28	6.38457e-102	1.63644e-28	5.19108e-60	2.72487e-39	9.23171e-37	8.31021e-96	1.90337e-120	6.41308e-36	3.09171e-44	4.25052e-60
rs79945836	23	METTL18	METTL18	ENSG00000171806.7	48		6.68302e-51	4.42052e-45	2.43831e-24	2.52596e-33	4.55962e-17	1.28951e-54	2.56758e-07	3.22164e-11	7.23268e-09	4.09453e-17	1.09513e-21	1.50503e-12	1.91813e-12	4.11873e-09	5.02299e-08	3.8209e-08	2.93216e-10	0.00112031	3.04151e-05	3.71691e-30	8.05086e-26	1.59492e-32	1.05921e-30	2.31886e-26	1.30439e-35	7.08784e-40	2.60234e-54	2.58647e-27	6.46668e-21	7.96355e-07	9.206e-34	2.45965e-07	1.2389e-38	3.01606e-55	8.64894e-12	1.16482e-28	2.81653e-10	3.85643e-12	5.93819e-34	2.8417e-45	2.22071e-23	4.8705e-28	2.01716e-25
rs8066889	-85	ARL16	ARL16	ENSG00000214087.4	48		1.03308e-38	6.39556e-36	1.85101e-14	4.14488e-20	2.18863e-12	6.51684e-36	1.2864e-08	7.15696e-12	3.91621e-16	1.09158e-11	2.33433e-12	0.00014132	1.91212e-07	8.35249e-11	4.13317e-09	1.55171e-11	1.88299e-09	1.93065e-08	5.41575e-07	5.48473e-21	6.95441e-13	8.19583e-30	1.21829e-21	4.84055e-37	1.06074e-18	3.44908e-64	2.59238e-34	1.26916e-20	9.29476e-27	1.0201e-17	5.15888e-61	4.50086e-12	6.85771e-39	1.26376e-32	7.53403e-16	5.20462e-49	4.03135e-26	3.90841e-16	6.90384e-63	3.97064e-64	2.60371e-20	9.81242e-22	3.0166e-35
rs8080624	68	ARL16	ARL16	ENSG00000214087.4	48		1.03308e-38	6.39556e-36	1.85101e-14	4.14488e-20	2.18863e-12	6.51684e-36	1.2864e-08	7.15696e-12	3.91621e-16	1.09158e-11	2.33433e-12	0.00014132	1.91212e-07	8.35249e-11	4.13317e-09	1.55171e-11	1.88299e-09	1.93065e-08	5.41575e-07	5.48473e-21	6.95441e-13	8.19583e-30	1.21829e-21	4.84055e-37	1.06074e-18	3.44908e-64	2.59238e-34	1.26916e-20	9.29476e-27	1.0201e-17	5.15888e-61	4.50086e-12	6.85771e-39	1.26376e-32	7.53403e-16	5.20462e-49	4.03135e-26	3.90841e-16	6.90384e-63	3.97064e-64	2.60371e-20	9.81242e-22	3.0166e-35
rs8398	-10	SYCE1L	SYCE1L	ENSG00000205078.5	48		1.351e-71	3.45108e-42	2.18835e-13	1.06139e-32	3.7058e-27	1.29743e-89	5.91771e-10	3.35468e-14	1.28904e-25	5.93531e-09	7.19709e-12	2.92026e-26	6.74155e-15	4.71856e-17	1.15859e-11	7.11056e-18	2.67708e-30	1.72544e-18	5.94013e-13	7.32987e-35	0.00175331	2.34751e-16	1.38606e-23	4.87907e-20	9.92854e-25	5.67728e-31	2.80638e-40	1.21326e-29	1.82525e-25	3.89617e-09	8.10938e-47	2.8812e-05	5.16096e-45	2.09176e-69	1.72022e-08	2.54829e-06	2.37315e-13	5.62267e-13	1.14913e-23	3.63588e-32	1.89407e-12	2.18031e-19	2.33828e-26
rs9274526	-19	HLA-DQB1	HLA-DQB1	ENSG00000179344.12	48		2.95162e-25	1.41454e-22	1.96379e-10	7.68215e-31	4.80504e-17	5.6472e-53	6.26655e-12	1.21465e-09	5.59623e-18	1.41746e-11	1.49434e-10	1.08651e-08	5.04043e-08	3.43704e-13	6.31439e-12	1.33847e-12	2.8036e-13	9.30535e-13	1.06487e-11	2.53948e-20	2.01964e-08	0.00153119	4.54319e-18	3.45273e-29	2.34679e-16	7.52898e-41	4.2098e-25	3.26488e-16	6.38989e-16	9.79598e-17	6.8908e-58	2.81231e-11	3.02833e-17	9.09555e-46	1.39469e-07	1.14966e-27	1.2414e-16	1.72402e-10	3.19879e-35	1.60312e-39	1.82716e-17	1.96285e-16	1.87878e-26
rs9274528	-42	HLA-DQB1	HLA-DQB1	ENSG00000179344.12	48		2.95162e-25	1.41454e-22	1.96379e-10	7.68215e-31	4.80504e-17	5.6472e-53	6.26655e-12	1.21465e-09	5.59623e-18	1.41746e-11	1.49434e-10	1.08651e-08	5.04043e-08	3.43704e-13	6.31439e-12	1.33847e-12	2.8036e-13	9.30535e-13	1.06487e-11	2.53948e-20	2.01964e-08	0.00153119	4.54319e-18	3.45273e-29	2.34679e-16	7.52898e-41	4.2098e-25	3.26488e-16	6.38989e-16	9.79598e-17	6.8908e-58	2.81231e-11	3.02833e-17	9.09555e-46	1.39469e-07	1.14966e-27	1.2414e-16	1.72402e-10	3.19879e-35	1.60312e-39	1.82716e-17	1.96285e-16	1.87878e-26
rs946213	-77	RRP15	RRP15	ENSG00000067533.5	48		1.50832e-27	4.96459e-23	5.30241e-19	4.91748e-16	0.000103779	3.87595e-23	6.97457e-08	6.36297e-10	3.8762e-18	0.00981534	0.0397299	3.65539e-09	1.29646e-10	1.18735e-10	1.02209e-11	1.31976e-09	3.44933e-10	4.51024e-06	6.01607e-07	2.18777e-10	7.0338e-11	1.34728e-42	2.83136e-10	1.23941e-10	7.69388e-12	1.04383e-36	2.28473e-22	4.00674e-11	7.27779e-16	3.00243e-09	1.48378e-26	3.28369e-07	1.27853e-29	6.10396e-24	0.00642323	1.6682e-06	1.90084e-16	1.40996e-07	1.82775e-15	3.2957e-16	6.17277e-07	9.71551e-06	6.97136e-13
rs9462859	38	PEX6	PEX6	ENSG00000124587.9	48		1.94482e-85	1.16635e-63	1.51023e-33	2.03714e-38	4.656e-23	1.92011e-73	1.16624e-09	1.1144e-16	9.10344e-23	2.10374e-11	4.00811e-19	1.09251e-19	3.86105e-17	4.6953e-12	3.77362e-09	6.21811e-12	4.77645e-16	1.0763e-16	1.00195e-12	8.00643e-65	4.96816e-28	1.64119e-80	4.40672e-45	2.65238e-63	6.17765e-41	2.06283e-82	3.28265e-84	1.60803e-47	1.81389e-52	5.19922e-21	2.8353e-85	9.81301e-21	1.43604e-119	1.0644e-74	3.20559e-17	1.67696e-25	1.57933e-23	6.95636e-22	3.67762e-71	5.19712e-92	6.1273e-25	1.02739e-38	2.18895e-32
rs9462860	-32	PEX6	PEX6	ENSG00000124587.9	48		1.52725e-72	1.19154e-59	2.33397e-36	1.38193e-26	3.43928e-17	3.59154e-53	1.5749e-08	2.11363e-14	3.86377e-13	2.90675e-05	1.52825e-06	3.6287e-15	3.09106e-13	9.11427e-09	1.01278e-05	5.28755e-12	7.44041e-10	1.96435e-09	6.51423e-09	3.08781e-42	2.57024e-26	6.84482e-71	7.58872e-30	8.88173e-50	6.38965e-29	1.61287e-90	1.34082e-50	4.51644e-43	6.77145e-49	1.01636e-18	3.60119e-70	3.12356e-18	2.38985e-117	7.18508e-50	1.59348e-11	1.83581e-31	1.18812e-13	4.88293e-15	6.45459e-69	2.23507e-77	2.10302e-24	1.92987e-29	1.23239e-29
rs9840926	-87	FAM86JP	FAM86JP	ENSG00000171084.11	48		3.19116e-28	1.06198e-27	2.65972e-18	1.85335e-31	1.17525e-19	1.27344e-43	8.97901e-12	3.0849e-19	9.27256e-26	3.20439e-19	1.31643e-16	1.54327e-27	4.86705e-20	1.14655e-12	1.45693e-13	9.93727e-22	2.3878e-14	0.00031566	4.91039e-10	9.04204e-19	4.63718e-05	1.62356e-31	1.80386e-30	2.89062e-23	4.6734e-32	4.44731e-21	1.46593e-49	2.68829e-28	4.84589e-38	4.14079e-15	5.60275e-26	1.89392e-05	1.17553e-57	3.6798e-38	2.17868e-16	1.10619e-23	3.4599e-15	3.83812e-14	2.02338e-20	4.18764e-24	1.99912e-12	2.96389e-10	3.14047e-21
rs9841142	98	FAM86JP	FAM86JP	ENSG00000171084.11	48		1.80234e-29	1.72885e-30	1.22768e-21	5.37066e-33	3.29944e-20	1.18819e-45	3.61038e-12	5.00692e-21	4.47247e-26	7.47206e-22	1.8502e-17	4.85251e-31	1.07065e-22	2.16387e-13	4.07221e-16	2.20013e-24	2.26488e-15	0.000262604	1.1672e-10	2.89662e-20	8.50261e-06	1.77736e-33	2.00448e-33	4.93039e-26	5.1352e-34	2.65882e-23	8.01825e-54	3.80514e-29	6.00035e-43	4.37649e-16	4.14832e-27	9.29859e-06	3.58945e-65	1.93061e-40	1.78918e-16	1.00159e-25	2.16678e-16	4.19777e-15	4.42322e-23	5.54279e-28	1.33462e-12	6.02386e-11	1.53876e-22
rs9847953	100	ZNF589	ZNF589	ENSG00000164048.9	48		1.28869e-46	5.11004e-35	8.10698e-21	7.28631e-44	8.3415e-14	6.21968e-53	1.22381e-06	6.89437e-08	0.000574182	1.04914e-10	1.6334e-22	1.0829e-13	1.71315e-07	4.89091e-05	3.36095e-09	0.000487194	9.67442e-08	9.90909e-06	0.000202853	6.78914e-31	0.00592299	1.29676e-23	1.40833e-30	2.21722e-28	1.02083e-34	1.03098e-69	1.85481e-46	5.30832e-28	5.89811e-18	2.38212e-08	6.81742e-28	1.04033e-10	6.7797e-10	7.9672e-78	1.33798e-13	1.05082e-23	5.64213e-38	5.04398e-21	1.58854e-45	4.62123e-45	4.79781e-07	4.75342e-14	4.06079e-22
rs11217124	-46	TRAPPC4	TRAPPC4	ENSG00000196655.5	47		2.74399e-53	1.09191e-34	5.79817e-16	4.26053e-31	2.45903e-24	2.01546e-47	2.79341e-11	9.14691e-12	7.99402e-16	5.76925e-11	2.12942e-18	6.29698e-23	1.58767e-15	1.54391e-11	2.03663e-12	1.08748e-16	1.17671e-14	7.80274e-11	1.79168e-10	3.03212e-21	1.35026e-22	2.9698e-63	1.62656e-21	3.97061e-16	5.15417e-17	1.46955e-50	4.02439e-48	1.10525e-17	8.93273e-18	0.00100611	1.36772e-40	0.00206595	4.73361e-30	1.92277e-53	0.000336131	4.2974e-10	2.91541e-10	2.3608e-05	1.30187e-25	1.89309e-40	5.24138e-06	1.96102e-13	5.86339e-13
rs11217125	7	TRAPPC4	TRAPPC4	ENSG00000196655.5	47		7.98143e-53	3.23544e-34	6.20004e-17	5.13843e-31	7.14033e-23	1.1083e-47	8.95989e-11	6.40897e-12	1.7791e-15	5.76925e-11	1.36816e-17	5.26184e-22	2.34555e-15	1.56374e-11	2.03663e-12	3.49958e-16	1.89821e-14	1.02776e-09	3.94942e-10	4.54815e-20	3.62762e-22	1.06124e-62	2.69532e-22	1.8752e-16	5.93581e-17	3.14483e-50	9.77555e-49	1.77322e-17	4.58508e-18	0.00102819	1.63053e-40	0.00306738	1.16634e-29	4.55988e-53	0.000674279	2.01999e-08	4.6598e-10	3.26847e-05	5.79491e-25	7.0474e-40	2.84379e-06	1.27256e-13	1.77818e-12
rs1132360	100	ASNSD1	ASNSD1	ENSG00000138381.5	47		5.56935e-28	0.000842682	8.81897e-12	1.00092e-30	6.77188e-07	2.49853e-47	1.42342e-06	2.91341e-15	1.26975e-16	2.94033e-17	1.82347e-19	1.93957e-19	2.02771e-19	2.25758e-14	1.25569e-17	1.09739e-17	4.9e-13	2.85189e-08	1.66848e-06	3.79428e-13	1.51487e-05	0.0392591	1.02649e-10	1.15272e-20	3.25157e-17	0.00758192	2.55457e-20	3.20577e-13	1.56081e-13	0.0352335	3.08755e-17	2.8889e-07	0.577716	8.83602e-30	0.027125	0.0017681	3.07059e-29	6.09994e-07	7.31836e-11	1.38978e-35	2.28352e-06	1.27092e-11	2.13921e-15
rs11543936	33	PAXIP1-AS2	PAXIP1-AS2	ENSG00000214106.3	47		2.96514e-26	4.64845e-15	1.0728e-08	7.49595e-28	5.75764e-10	3.27739e-32	0.00076281	6.50225e-06	1.01348e-06	0.320786	0.00133677	5.69183e-05	0.00151724	0.00641489	0.000556394	0.000293127	2.12233e-08	0.000855305	5.96104e-05	4.57924e-12	1.819e-08	8.34845e-15	8.2062e-13	4.66894e-13	4.62699e-14	6.79125e-13	2.10508e-26	2.49914e-15	5.54405e-10	0.000564512	1.08941e-31	4.59399e-08	3.84454e-15	1.78781e-26	1.217e-08	1.4387e-07	2.53992e-11	3.09457e-06	6.92625e-13	8.93703e-16	7.82178e-11	8.84441e-06	6.35606e-13
rs12096448	-95	WARS2	WARS2	ENSG00000116874.7	47		5.42032e-25	5.04183e-17	1.69908e-06	3.61597e-09	1.63203e-08	3.64909e-15	0.00166891	1.82248e-06	0.000278434	1.1683e-07	4.66832e-05	1.28993e-07	1.1024e-05	0.0244493	5.24908e-06	7.41117e-06	0.000203904	0.00070156	2.51002e-05	4.7561e-15	1.15204e-07	4.84103e-12	1.37312e-09	1.3637e-20	4.69646e-10	5.31831e-23	4.12962e-12	6.68794e-12	1.76955e-12	0.000289029	1.03278e-25	8.27168e-08	3.44539e-43	1.0841e-15	0.000131441	3.23606e-11	1.94921e-05	5.85786e-09	6.29209e-27	1.93864e-33	4.54348e-05	3.34816e-10	1.80817e-12
rs13186701	68	LARS	LARS	ENSG00000133706.13	47		3.03228e-47	1.56494e-36	1.4159e-22	4.30781e-33	3.48936e-14	6.95843e-41	8.70779e-05	9.63894e-07	5.42205e-08	2.21712e-21	2.50111e-27	1.27822e-07	0.000451479	0.000118789	4.06718e-10	2.63807e-12	9.08309e-11	0.0117917	5.21097e-05	9.56819e-29	2.77035e-06	1.11496e-35	2.95526e-17	1.48222e-31	2.02351e-22	2.00263e-40	7.58884e-43	3.74413e-22	6.17813e-09	1.26826e-11	2.44499e-39	2.54754e-11	9.7192e-18	2.07054e-61	8.25654e-10	3.86817e-26	1.51681e-19	5.27518e-10	1.95777e-24	1.05191e-30	1.70048e-17	2.92215e-30	3.51608e-19
rs13232187	-76	ZP3	ZP3	ENSG00000188372.10	47		4.82854e-26	4.22596e-24	4.26103e-07	1.92836e-23	1.13709e-09	7.42318e-27	4.8164e-08	3.76367e-10	2.15103e-09	3.34602e-09	2.58725e-12	8.46844e-08	6.3001e-09	3.61916e-09	2.11564e-13	3.06204e-13	5.50681e-15	1.52088e-05	8.77068e-07	7.17789e-23	0.0638749	1.75005e-28	1.34099e-12	7.10273e-22	3.89182e-15	1.25558e-27	6.67599e-30	2.36067e-19	1.20927e-22	3.09879e-11	7.99852e-30	2.34378e-05	2.78801e-37	1.54842e-30	5.76428e-09	4.53578e-20	1.14782e-15	1.49041e-06	1.27869e-37	1.37732e-40	1.37178e-15	3.19587e-11	7.72661e-15
rs1365610	92	SPATA5L1	SPATA5L1	ENSG00000171763.13	47		1.17154e-27	1.25096e-29	1.06896e-10	1.48011e-27	5.41261e-14	1.03642e-31	5.11208e-10	7.02164e-05	1.64798e-07	1.57584e-09	5.37378e-10	1.10228e-07	5.47087e-09	0.00010427	4.79229e-07	1.41738e-05	1.9939e-06	6.31592e-09	5.93399e-08	5.70866e-18	2.30773e-08	1.74067e-49	1.06652e-22	5.2294e-13	5.18975e-14	1.4827e-16	2.85125e-32	1.97027e-15	9.91686e-21	3.58504e-05	7.3679e-18	1.31426e-06	8.90441e-23	5.56277e-39	5.15142e-05	6.3576e-10	1.66854e-11	4.70968e-12	1.27777e-14	1.19565e-17	3.71397e-10	2.87201e-14	2.0156e-11
rs147299668	13	AMACR	AMACR	ENSG00000242110.3	47		1.72866e-71	2.03798e-34	6.12309e-32	1.60295e-29	4.59529e-26	9.47206e-65	1.10554e-09	2.11587e-23	2.15692e-33	2.96962e-31	3.65277e-35	1.56517e-39	2.95915e-30	7.59181e-13	1.40674e-12	5.05786e-23	1.0119e-23	7.25448e-12	2.38253e-11	1.88707e-34	8.16042e-10	1.60948e-63	3.87925e-19	9.19793e-12	1.66857e-28	1.28101e-07	1.37987e-52	9.33705e-40	1.45761e-51	0.00479177	1.52902e-40	5.12103e-08	7.82962e-138	7.49631e-60	1.32551e-07	1.14934e-14	1.3573e-19	0.00827226	2.15888e-10	2.32445e-09	0.000133088	6.91207e-08	0.00468035
rs1535539	29	DNA2	DNA2	ENSG00000138346.10	47		9.08655e-46	4.90076e-33	1.0048e-12	2.7404e-32	1.68997e-16	2.29784e-35	3.32067e-07	0.00861776	4.31077e-07	1.3764e-13	2.01181e-26	3.12281e-08	1.94922e-05	3.81743e-05	0.000145511	8.96258e-06	1.15465e-06	1.02235e-07	2.18131e-10	6.71304e-28	1.39491e-10	2.07282e-20	1.04155e-20	2.04172e-18	5.59591e-23	4.34076e-30	1.96232e-41	3.57097e-22	3.4202e-25	1.881e-16	8.65406e-43	9.57336e-06	3.74954e-44	5.45548e-33	3.56298e-08	2.00604e-20	1.52627e-12	4.52507e-07	1.25879e-40	3.9077e-25	4.06606e-10	1.74198e-09	1.89164e-22
rs1610215	-59	MT1E	MT1E	ENSG00000169715.10	47		1.50904e-18	0.00220068	2.59425e-15	8.20023e-06	0.00602465	1.65959e-20	0.015822	5.08851e-06	8.01076e-07	2.51754e-06	2.79895e-13	4.25466e-07	7.42871e-05	0.000148548	0.000660271	2.42284e-05	1.95293e-06	0.00237324	0.00221274	1.76387e-10	1.26622e-05	1.63374e-12	0.000752977	0.00295684	2.33859e-11	6.09556e-45	4.8339e-22	2.51051e-08	1.03185e-11	2.81243e-06	5.65113e-22	1.76483e-07	3.80299e-30	4.64768e-22	0.000125744	9.11573e-12	1.18931e-22	2.57031e-07	7.70612e-42	2.54031e-45	0.00531701	0.000381068	9.41368e-13
rs1679913	-72	C1orf123	C1orf123	ENSG00000162384.9	47		9.48705e-23	9.13735e-12	5.87855e-09	7.26871e-09	1.65973e-05	2.16976e-13	8.52956e-05	0.00329867	4.982e-10	1.83448e-05	3.6902e-10	3.13012e-06	2.46626e-06	5.88396e-06	0.00149476	0.0076034	1.38935e-08	5.1411e-06	0.00441607	8.15871e-10	0.332045	2.69762e-07	1.09003e-12	1.61328e-06	9.26194e-11	1.08916e-09	1.17031e-20	2.64629e-09	2.54161e-05	0.000403831	4.33018e-16	0.00272607	1.16357e-12	4.95143e-21	1.1083e-06	1.56898e-07	5.43106e-06	0.00301988	6.76905e-07	9.66345e-12	0.00545624	0.000851201	0.000302327
rs17428647	-1	LARS	LARS	ENSG00000133706.13	47		3.03228e-47	1.56494e-36	1.13242e-21	4.30781e-33	4.65018e-14	2.06598e-40	8.70779e-05	9.63894e-07	5.42205e-08	2.21712e-21	2.50111e-27	1.27822e-07	0.000451479	0.000118789	4.06718e-10	2.63807e-12	9.08309e-11	0.0117917	5.21097e-05	5.68832e-28	2.77035e-06	2.51099e-35	2.3372e-16	5.31475e-31	2.02351e-22	7.81311e-40	6.11899e-43	1.00956e-21	2.40267e-08	1.26826e-11	9.9223e-39	2.54754e-11	9.7192e-18	2.07054e-61	3.41595e-09	1.17844e-26	1.51681e-19	4.72373e-09	5.16807e-24	1.05191e-30	2.98682e-16	6.25321e-29	3.92002e-19
rs17525862	-80	NAA60	NAA60	ENSG00000122390.13	47		1.32504e-10	1.55567e-12	1.25711e-10	5.39259e-12	8.13067e-06	1.35524e-18	0.00681259	0.0104618	0.00122462	3.17679e-06	0.000232862	5.25872e-05	0.00276561	0.0176313	0.00593982	0.00274048	0.0341056	0.0154067	0.0119852	2.81014e-08	0.0366381	4.63035e-15	2.6008e-08	3.05822e-07	1.2571e-11	1.10554e-05	2.80134e-19	3.94179e-11	2.46739e-11	5.56338e-05	3.93598e-14	0.0642536	1.74107e-24	4.24982e-15	0.000444376	8.28385e-09	5.87099e-05	3.47102e-06	4.10165e-09	6.66543e-14	1.78644e-09	1.11391e-09	4.80808e-13
rs17882486	-10	RAD9A	RAD9A	ENSG00000172613.3	47		8.71212e-28	5.20163e-16	1.10885e-08	3.05164e-18	5.58397e-07	1.6214e-30	0.00183673	0.00027374	2.77524e-11	0.000733481	0.0266002	1.40021e-08	2.6457e-07	6.48377e-06	7.50481e-06	1.18838e-10	8.17658e-07	3.77982e-05	0.00107925	3.90367e-12	0.0256	5.27274e-14	3.84729e-17	7.66315e-09	8.51083e-15	9.32463e-05	2.8402e-28	1.48298e-08	1.59597e-10	7.60824e-05	4.41195e-22	4.22455e-05	1.81474e-20	9.26278e-25	1.43496e-05	7.26498e-08	2.20097e-14	7.17493e-08	2.75134e-17	1.89515e-12	0.00415269	0.00100513	7.81522e-11
rs1820518	61	SPATA5L1	SPATA5L1	ENSG00000171763.13	47		1.17154e-27	1.25096e-29	3.98726e-10	1.48011e-27	8.13034e-14	1.03642e-31	5.11208e-10	7.02164e-05	1.64798e-07	1.57584e-09	5.37378e-10	1.10228e-07	5.47087e-09	0.00010427	4.79229e-07	1.41738e-05	1.9939e-06	6.31592e-09	5.93399e-08	7.25312e-18	2.30773e-08	1.74067e-49	7.14371e-22	5.2294e-13	5.18975e-14	1.4827e-16	4.76458e-33	2.21115e-15	1.4779e-20	3.58504e-05	7.3679e-18	1.31426e-06	8.90441e-23	5.56277e-39	5.15142e-05	8.20894e-10	1.66854e-11	9.53921e-12	1.07339e-14	1.19565e-17	8.92236e-10	5.28261e-13	7.59782e-11
rs198411	10	NPPA-AS1	NPPA-AS1	ENSG00000242349.1	47		7.47168e-55	2.37802e-38	7.70948e-24	2.98459e-27	1.6582e-14	7.66767e-50	6.51562e-10	3.32901e-11	2.82078e-10	3.40045e-13	1.20835e-21	8.17576e-12	1.44015e-13	1.8901e-09	3.10307e-18	1.26533e-09	1.93493e-06	8.1769e-07	3.76601e-07	1.17572e-22	6.67992e-09	1.53705e-27	1.12175e-21	4.91435e-26	2.51108e-24	1.06898e-40	2.20648e-42	0.1377	1.37455e-13	2.34515e-09	2.48955e-46	1.89734e-12	8.57373e-36	5.26801e-40	5.95597e-10	1.66109e-22	2.87153e-34	5.20111e-14	3.16818e-40	3.11178e-57	3.06162e-12	2.90904e-21	3.29398e-29
rs198412	62	NPPA-AS1	NPPA-AS1	ENSG00000242349.1	47		1.13837e-24	1.44467e-16	4.3096e-17	5.99211e-11	7.3937e-09	6.34695e-24	3.66125e-05	6.11891e-06	4.47978e-05	0.000430812	2.44804e-09	1.56153e-08	2.5182e-06	0.00317266	8.03416e-07	0.000200801	0.000859352	0.00469221	0.00152036	1.78443e-13	0.000274929	7.4825e-13	1.72115e-12	3.69927e-17	2.04242e-09	1.99581e-20	1.69289e-14	0.627499	3.64863e-05	7.09447e-05	1.90828e-21	5.34055e-07	1.30852e-15	3.62935e-23	4.58709e-06	5.06859e-12	3.13298e-13	3.95494e-07	3.66577e-18	4.71103e-27	6.76203e-07	1.11854e-09	1.30853e-15
rs2058463	20	PYROXD1	PYROXD1	ENSG00000121350.11	47		2.98447e-25	4.14124e-22	7.37318e-07	1.32527e-20	2.56453e-14	9.6145e-27	9.27524e-05	0.00137253	3.30796e-05	0.0001441	1.94651e-09	3.21811e-07	0.00294617	3.95264e-05	6.36579e-08	0.0128705	0.0011767	0.00201899	0.00046113	2.12452e-17	1.05497e-09	4.01574e-42	1.15279e-12	7.22219e-26	2.91981e-14	6.49876e-13	3.0329e-26	2.17072e-24	5.56142e-19	2.63715e-19	1.80453e-30	2.33029e-06	1.26455e-14	1.00339e-23	0.000871717	1.0413e-20	1.01469e-08	1.46568e-06	7.02707e-22	2.33769e-21	1.58366e-08	1.66161e-07	1.65826e-15
rs2058464	84	PYROXD1	PYROXD1	ENSG00000121350.11	47		1.06861e-33	4.71417e-31	3.16435e-09	5.59898e-29	2.4523e-18	1.35772e-40	1.35048e-05	0.000654834	4.272e-06	8.50171e-05	4.30861e-13	2.03868e-09	0.000681209	5.67172e-06	9.00941e-09	0.0103675	5.77212e-05	0.00034344	0.000166436	9.38057e-27	1.60682e-12	1.07168e-53	1.35611e-18	4.83479e-35	5.201e-18	2.35373e-19	6.76627e-35	1.75175e-29	7.05984e-24	3.45903e-22	8.41054e-43	4.65328e-07	2.84441e-18	2.14248e-30	0.000166306	3.85402e-27	1.66522e-09	3.2394e-06	4.27748e-27	8.38553e-28	1.73426e-10	7.7276e-11	2.46686e-21
rs2233998	20	TAS2R4	TAS2R4	ENSG00000127364.2	47		3.98644e-17	5.85627e-11	4.30846e-05	5.97924e-12	8.98441e-05	1.50529e-09	8.33671e-09	2.4731e-12	1.12095e-09	6.81455e-16	4.03573e-25	6.44634e-10	8.78774e-10	6.23613e-12	2.45883e-07	6.20308e-11	1.64847e-05	5.93848e-10	7.66918e-07	2.60411e-10	0.000510158	1.35525e-07	2.39217e-17	1.30165e-17	3.00582e-09	2.00487e-11	5.36886e-18	3.08056e-05	0.000139654	3.9547e-09	3.52537e-22	4.01208e-07	0.000240914	3.65141e-30	3.12863e-09	3.25678e-11	7.64669e-17	1.43962e-07	8.93921e-12	2.71642e-19	5.77067e-06	1.15675e-12	9.16735e-08
rs2272563	64	PSMD13	PSMD13	ENSG00000185627.13	47		9.77158e-10	6.53851e-15	3.5251e-07	6.66811e-12	8.84761e-08	8.52866e-13	1.1066e-08	4.21222e-16	6.14423e-21	7.04551e-16	2.7192e-26	8.51791e-17	6.56963e-16	1.41471e-13	5.12361e-14	1.37046e-19	2.25145e-11	4.35841e-12	2.12553e-10	6.10341e-08	0.0449887	1.65553e-09	6.13357e-11	3.13784e-13	1.35633e-08	5.35916e-15	3.27642e-17	1.53236e-07	6.10709e-05	6.24781e-08	2.18367e-23	1.21211e-07	0.0432053	1.08965e-32	3.12477e-05	5.37552e-13	8.25617e-17	2.44934e-07	4.72723e-13	1.92489e-15	0.00105559	1.68609e-06	7.03731e-14
rs2273514	-32	IFI27L2	IFI27L2	ENSG00000119632.3	47		2.95591e-22	5.12077e-24	1.23296e-30	6.63207e-31	4.45892e-14	3.51768e-60	3.50946e-05	0.000618406	2.25491e-08	6.4196e-10	3.85901e-08	2.53169e-08	0.000303031	2.37717e-05	7.16349e-06	1.16892e-07	3.16274e-06	0.0102312	0.0597225	1.45615e-20	0.00238617	5.41599e-33	1.02827e-21	1.60296e-42	2.2495e-23	1.04884e-76	7.58141e-49	9.87606e-46	5.92903e-43	5.8223e-10	8.29282e-49	1.9569e-07	5.27085e-22	4.63059e-46	1.2746e-08	5.00459e-22	1.98758e-29	1.00393e-08	4.04864e-50	5.05007e-61	6.02282e-20	4.53023e-08	8.53884e-36
rs2289226	81	ASNSD1	ASNSD1	ENSG00000138381.5	47		1.14926e-27	0.000656512	2.12914e-09	1.60872e-28	3.00457e-07	4.47688e-41	3.74749e-06	2.20838e-15	1.12019e-14	1.62181e-17	5.62803e-19	8.92555e-18	4.97568e-19	1.47669e-13	7.48696e-18	5.75163e-16	5.11509e-12	2.85189e-08	7.1869e-06	5.64294e-12	0.000609098	0.041526	5.70854e-10	1.77268e-19	8.37045e-15	0.00303248	3.88548e-18	1.18138e-11	5.72045e-13	0.039171	8.35621e-16	3.8748e-08	0.635289	8.47521e-28	0.0093722	0.00277431	7.76676e-29	8.15838e-07	8.12961e-12	7.44422e-31	9.72929e-06	1.21734e-10	4.00638e-15
rs2290306	87	RPUSD3	RPUSD3	ENSG00000156990.10	47		7.2641e-25	2.33e-13	6.19003e-11	9.37341e-15	1.08551e-10	2.4304e-37	4.58574e-06	1.36971e-07	2.46338e-17	5.07976e-08	1.07438e-14	2.50567e-18	2.79965e-17	5.2082e-05	6.3742e-13	3.56858e-09	3.48703e-10	5.29679e-05	2.08263e-05	2.88845e-22	0.000314705	5.40513e-18	4.5138e-12	3.77752e-10	6.03706e-21	1.54339e-13	1.30498e-30	2.17352e-17	8.09069e-09	2.29552e-07	7.39634e-21	0.000152404	7.33765e-25	6.74846e-17	5.55728e-06	0.0189484	7.89571e-10	0.00486596	4.31027e-12	2.66251e-15	0.00016564	1.47075e-06	5.5576e-12
rs2290776	82	DUS3L	DUS3L	ENSG00000141994.11	47		5.83955e-64	3.85347e-31	4.16411e-17	2.62876e-37	2.38157e-12	1.85195e-55	4.04219e-07	1.88686e-08	1.77968e-17	1.3161e-10	1.91471e-16	1.99422e-09	1.35363e-13	0.000152926	3.20991e-08	2.41181e-13	3.30725e-07	0.358605	0.0332566	2.62284e-21	2.56224e-20	2.48408e-62	7.54451e-17	7.18194e-21	3.5712e-27	9.33238e-24	3.57543e-52	3.08315e-26	9.22579e-39	1.10419e-10	2.33175e-30	0.0494293	2.74189e-43	3.3326e-43	4.73733e-05	5.85414e-30	1.78949e-20	3.62079e-07	3.15972e-26	2.19051e-40	0.000100023	1.06067e-11	3.13146e-26
rs2304904	80	PPCDC	PPCDC	ENSG00000138621.7	47		1.25411e-27	1.85399e-20	4.56759e-08	7.42903e-11	7.78736e-07	3.31801e-15	0.000671892	0.000192198	9.5975e-05	0.00485975	1.91328e-09	9.96501e-05	0.000369475	0.0142919	3.94663e-06	9.17143e-07	0.00338478	0.000167078	0.00640793	9.7055e-12	5.19235e-05	9.04835e-21	8.48474e-15	1.95195e-12	3.83862e-07	0.000403439	1.08812e-18	7.25416e-16	1.09939e-10	2.44159e-09	5.05163e-09	0.00696199	1.87128e-18	1.59336e-22	8.18884e-07	5.86682e-06	2.32982e-11	1.56776e-05	1.90981e-21	1.29324e-23	0.0293959	0.00887478	4.28294e-14
rs2305451	87	ELP3	ELP3	ENSG00000134014.12	47		2.57954e-17	1.50511e-11	1.1451e-14	6.00602e-20	0.00016845	1.10985e-24	4.99715e-09	2.12593e-12	6.87293e-10	6.41951e-15	1.82484e-14	1.46056e-13	3.32421e-06	2.78547e-08	1.46047e-05	1.21475e-08	7.41925e-07	1.57711e-06	0.000139281	1.75063e-19	0.557115	0.000715417	1.26851e-15	1.30198e-23	5.80714e-13	8.44186e-16	9.30084e-22	3.66238e-20	1.10527e-17	2.51721e-06	5.40979e-18	6.25226e-10	2.10723e-14	2.3097e-19	1.06914e-05	3.27811e-07	6.74636e-18	0.00101597	2.5205e-09	6.60881e-21	1.95836e-11	6.02602e-09	9.82052e-20
rs2305452	-48	ELP3	ELP3	ENSG00000134014.12	47		2.57954e-17	1.50511e-11	1.1451e-14	6.00602e-20	0.00016845	1.10985e-24	4.99715e-09	2.12593e-12	6.87293e-10	6.41951e-15	1.82484e-14	1.46056e-13	3.32421e-06	2.78547e-08	1.46047e-05	1.21475e-08	7.41925e-07	1.57711e-06	0.000139281	1.75063e-19	0.557115	0.000715417	1.26851e-15	1.30198e-23	5.80714e-13	8.44186e-16	9.30084e-22	3.66238e-20	1.10527e-17	2.51721e-06	5.40979e-18	6.25226e-10	2.10723e-14	2.3097e-19	1.06914e-05	3.27811e-07	6.74636e-18	0.00101597	2.5205e-09	6.60881e-21	1.95836e-11	6.02602e-09	9.82052e-20
rs250427	61	SRA1	SRA1	ENSG00000213523.5	47		9.09708e-14	2.36481e-07	7.03001e-06	0.000716491	0.00104462	8.83851e-09	7.37942e-06	2.5192e-08	5.38168e-07	0.0273749	0.000857766	2.19375e-09	2.70229e-08	0.00272733	2.4564e-06	0.033142	5.64213e-06	8.23667e-05	1.64926e-07	1.14877e-09	0.0230781	3.56031e-07	1.16406e-07	8.79555e-13	8.6171e-08	6.91727e-16	1.36678e-16	4.64182e-14	7.39128e-24	0.0525084	2.23839e-09	0.000995557	7.37632e-26	2.36216e-13	0.0432664	5.30948e-12	0.00494783	0.00037738	5.60741e-13	4.23869e-17	2.88793e-08	2.66481e-07	6.6786e-07
rs2589941	-15	IQGAP1	IQGAP1	ENSG00000140575.8	47		6.86226e-15	9.64076e-14	1.56473e-06	1.05795e-12	3.00285e-07	2.92311e-16	0.00023213	1.00501e-08	1.92534e-09	8.37765e-06	9.88339e-09	0.000145059	6.95802e-06	1.51417e-09	7.6926e-09	6.6677e-06	1.71385e-07	1.23501e-05	1.2805e-06	8.07267e-10	0.0401228	6.75308e-05	0.033579	0.000152918	7.87634e-07	1.41583e-09	5.72779e-07	1.16858e-12	4.36535e-10	9.40926e-06	2.62469e-23	0.00452257	0.214129	1.64516e-13	1.17927e-05	6.89423e-12	6.75411e-13	0.0039261	3.74809e-12	9.60365e-22	0.00127038	6.31143e-11	7.1594e-14
rs3213422	40	DHODH	DHODH	ENSG00000102967.7	47		6.4757e-23	2.55111e-09	3.51235e-06	5.07914e-23	3.14983e-06	2.2541e-40	0.0036263	0.000710202	6.36044e-10	1.81641e-10	8.05471e-11	3.86551e-06	1.04193e-08	3.05824e-05	3.58912e-06	2.85188e-06	1.33068e-06	2.48826e-05	0.0284313	1.76173e-10	0.0434484	1.71499e-24	8.24888e-17	3.94417e-12	1.07057e-16	7.96706e-08	3.08546e-29	0.000477786	1.60755e-13	0.453411	1.34833e-07	0.00358524	2.89151e-08	2.68088e-31	4.17209e-08	0.000930057	0.000797094	0.000285499	1.60527e-19	5.17095e-24	1.59596e-05	4.3181e-05	6.05928e-11
rs34732883	64	BARD1	BARD1	ENSG00000138376.6	47		2.96287e-23	1.37808e-08	0.00026671	3.03043e-23	1.32891e-08	2.16193e-20	0.00830421	0.00377543	0.000821991	0.0277474	0.00203054	0.00019197	7.41334e-07	3.59204e-06	0.007128	0.00659439	0.000192654	0.00726174	0.00175389	3.85142e-13	0.510496	4.02207e-07	5.34815e-10	3.11606e-05	3.00204e-08	8.92377e-10	1.23778e-15	7.00717e-13	2.951e-17	0.0147808	1.28378e-21	0.0044029	5.78419e-06	8.79502e-30	3.44621e-05	6.11172e-05	8.18716e-14	8.51473e-06	7.20753e-09	9.67736e-18	2.04337e-07	9.91908e-14	2.63481e-07
rs3743741	69	PRMT7	PRMT7	ENSG00000132600.12	47		1.50612e-24	2.06818e-16	9.2089e-10	6.59912e-24	7.23939e-17	5.20991e-42	0.000316492	2.86083e-08	1.78857e-09	5.13624e-06	7.8183e-09	1.86237e-10	1.89268e-06	5.52183e-06	0.000495394	1.63531e-09	1.33888e-05	0.0317606	0.348882	4.39391e-12	5.63588e-13	1.86202e-13	2.79854e-31	4.42148e-22	4.77928e-39	1.06801e-31	1.32281e-46	7.38462e-08	1.97699e-05	3.14879e-14	5.97246e-18	0.0190665	1.75016e-13	7.81018e-15	0.00193529	5.24792e-15	2.86524e-05	5.29942e-10	1.99175e-15	4.03143e-20	6.35663e-09	5.56619e-11	3.35908e-16
rs3752042	-17	CCDC40	CCDC40	ENSG00000141519.10	47		7.5975e-50	2.55287e-30	6.56472e-15	2.57882e-29	2.22013e-13	1.57553e-43	0.00106628	1.86511e-06	1.2884e-06	2.44619e-22	8.95676e-22	5.34714e-13	1.64071e-11	0.000163015	5.77231e-10	2.85762e-13	2.54363e-16	0.000468365	7.65058e-05	3.40792e-24	NA	8.47095e-38	3.27603e-16	8.83591e-15	6.43126e-17	4.54319e-28	5.35067e-25	4.25367e-16	1.47323e-17	3.7323e-12	7.89202e-23	1.36155e-07	4.73827e-16	9.52006e-53	2.43643e-17	7.18657e-22	1.63177e-15	3.84788e-13	3.20539e-13	3.8036e-14	2.43335e-09	7.56758e-18	2.3087e-14
rs3831934	-70	RRP15	RRP15	ENSG00000067533.5	47		2.82307e-24	1.22211e-16	2.22343e-15	3.32508e-15	0.000235942	1.1257e-16	2.39252e-05	1.65534e-07	4.55025e-12	0.0120185	0.092922	7.25105e-06	7.66601e-09	2.82799e-07	3.08587e-08	3.00961e-06	7.72959e-09	0.000511967	6.31961e-05	3.64791e-10	2.67558e-08	1.79827e-26	2.25106e-09	1.75302e-08	3.71948e-08	4.69931e-31	1.10687e-18	4.94937e-06	4.72531e-09	1.22883e-06	1.1095e-20	2.57989e-07	3.9101e-20	1.62812e-20	0.0239859	7.69344e-06	1.27079e-14	1.42912e-06	8.41864e-12	1.36908e-13	5.45638e-05	1.95792e-06	4.69254e-12
rs402645	-35	PPWD1	PPWD1	ENSG00000113593.7	47		9.36009e-24	9.76907e-11	4.17037e-09	2.31209e-10	2.73374e-07	7.66688e-17	2.96131e-09	4.44837e-05	2.90125e-07	0.000173627	2.137e-05	1.32483e-06	2.52808e-06	3.1346e-06	3.37117e-07	5.05526e-08	6.5821e-05	6.43065e-05	3.11229e-08	7.92738e-10	0.498178	1.20679e-08	3.63755e-10	1.70992e-11	1.69147e-16	1.48944e-13	1.0044e-17	5.69014e-15	1.71231e-08	0.00201011	1.45608e-16	0.00194528	4.75891e-06	9.56685e-31	0.000460053	9.92776e-08	1.58225e-10	4.02947e-06	5.66256e-14	4.2645e-15	1.99748e-07	5.21475e-10	1.31968e-13
rs4385801	47	UROS	UROS	ENSG00000188690.8	47		1.98247e-32	1.43603e-11	4.46644e-08	7.0773e-22	3.4611e-09	1.11448e-37	3.56765e-22	7.83407e-28	5.87619e-34	4.02054e-07	1.75473e-14	3.08539e-44	4.51208e-29	4.9634e-27	9.839e-18	1.25379e-30	7.89698e-25	0.00125767	1.51533e-09	1.82868e-13	3.96789e-17	1.00147e-52	8.7712e-18	2.75457e-17	1.07891e-26	2.84081e-31	1.78259e-44	8.74048e-44	2.06856e-41	7.14643e-21	3.89761e-25	0.00345803	1.639e-78	5.23542e-30	0.244036	1.19365e-11	7.19598e-10	1.44039e-05	3.85305e-29	3.28856e-44	7.33105e-05	1.74362e-08	3.40752e-17
rs4646870	-68	ALDH8A1	ALDH8A1	ENSG00000118514.9	47		8.37355e-19	8.8078e-09	4.61516e-09	5.85763e-15	3.29079e-09	1.15501e-23	4.14571e-05	0.00137947	4.11479e-07	1.93961e-14	2.13914e-14	1.37545e-08	4.63375e-08	9.18442e-05	3.81739e-06	2.9275e-08	5.78211e-08	0.000200938	2.38058e-05	8.55481e-14	2.03877e-09	6.00727e-13	5.18851e-17	1.63373e-08	4.30682e-13	1.80599e-19	2.59343e-28	3.99907e-07	7.36551e-16	0.359369	3.76851e-22	0.022969	1.8076e-28	5.64742e-25	2.65265e-07	3.86453e-05	4.73772e-12	3.9226e-11	2.19754e-15	3.67392e-17	5.76449e-08	1.14971e-08	7.78196e-11
rs589925	93	HMBS	HMBS	ENSG00000256269.2	47		1.75116e-15	6.20467e-14	1.34765e-11	2.60433e-14	5.19035e-07	1.52298e-06	0.00985066	0.000118702	0.000858984	0.00124672	1.5425e-08	8.88373e-06	0.000935115	0.000980586	0.0002543	6.04975e-05	0.00549932	0.106568	0.00206898	1.91324e-07	5.95273e-05	5.20471e-09	1.17734e-07	1.65133e-12	3.4886e-08	3.31907e-19	1.33425e-12	6.64432e-09	5.39507e-06	4.96103e-08	3.55709e-10	7.96499e-06	9.73848e-25	7.85873e-07	7.84048e-09	1.87658e-08	0.00268166	0.00178372	1.3684e-16	9.52949e-15	0.000561781	0.0457284	3.79829e-09
rs626283	-57	TMC4	TMC4	ENSG00000167608.7	47		1.44033e-23	3.76672e-29	6.19546e-12	2.24599e-12	1.74702e-15	4.05919e-11	3.14752e-06	3.74122e-07	4.38684e-10	5.84796e-06	1.38939e-06	7.61934e-08	1.56271e-05	0.000620762	0.000940464	3.81723e-10	1.10278e-05	0.00262498	8.17528e-05	3.09526e-16	2.33282e-05	2.32907e-30	2.40158e-11	1.97207e-06	1.5165e-22	8.64073e-74	6.07898e-29	4.40077e-20	3.21474e-37	7.3746e-06	1.3797e-10	1.50578e-05	2.85698e-38	1.92885e-20	0.000779206	6.03052e-05	7.08212e-05	0.000448542	4.20057e-51	2.63698e-70	0.403673	1.78007e-17	5.18381e-13
rs6700034	64	MUL1	MUL1	ENSG00000090432.5	47		2.75282e-40	2.99081e-35	0.000315723	3.33934e-31	2.26018e-12	1.35835e-43	0.00709604	6.67692e-05	2.04066e-07	1.2705e-05	9.8555e-05	1.14334e-11	1.72385e-10	0.000109308	0.00130993	0.000545253	8.20664e-08	5.83288e-06	0.0216511	1.26005e-17	6.09588e-10	2.43277e-51	1.14057e-09	9.01382e-12	6.36454e-14	2.69987e-25	7.58205e-30	6.14004e-11	2.3321e-07	0.128119	7.23308e-57	0.0119804	9.91687e-23	3.5156e-49	6.36203e-06	1.09687e-05	1.11597e-05	0.000328363	6.47824e-29	1.65724e-22	1.31623e-05	1.81203e-07	1.40167e-10
rs6792510	64	NCKIPSD	NCKIPSD	ENSG00000213672.3	47		1.26632e-25	7.93432e-21	1.93738e-17	9.67538e-25	1.83439e-05	1.99447e-33	1.5842e-11	2.02186e-16	5.61706e-17	2.87719e-12	3.04141e-16	3.88614e-14	4.93393e-14	4.1477e-14	1.18567e-08	1.95797e-13	2.55271e-14	7.09888e-11	9.53782e-08	4.39003e-09	0.0592803	3.16309e-44	6.7718e-18	1.15136e-13	4.36602e-15	6.3924e-34	9.2222e-30	2.98419e-11	3.18319e-19	2.39881e-15	3.60667e-19	2.58872e-05	2.1017e-30	7.88986e-36	8.75265e-08	3.49355e-16	1.60159e-12	1.47947e-07	9.03594e-15	9.497e-18	0.00735827	8.36784e-08	2.51318e-15
rs73214155	-37	C12orf43	C12orf43	ENSG00000157895.7	47		1.50277e-26	5.61355e-21	1.63982e-11	6.55791e-26	3.86659e-11	6.30261e-32	0.0049135	6.15551e-05	9.70454e-06	4.00287e-08	1.75045e-13	0.00779024	1.83871e-05	1.54414e-05	0.00714919	0.00383483	3.1553e-06	1.87785e-05	0.000193985	6.66661e-19	8.04089e-05	5.40199e-15	2.35577e-16	1.23996e-12	2.49087e-16	1.98353e-29	3.11625e-23	1.81111e-14	1.4845e-10	0.000450811	6.28676e-20	0.00212408	3.55736e-17	4.3112e-27	0.00122517	1.91886e-08	2.00375e-05	0.000352322	3.64996e-13	3.02691e-26	0.200499	3.70229e-08	1.22379e-13
rs74996347	-95	DDX55	DDX55	ENSG00000111364.11	47		1.10716e-19	3.69921e-10	3.4786e-15	6.12061e-22	9.3146e-15	1.31372e-18	4.5685e-07	1.77332e-06	4.80346e-11	5.97732e-07	1.97191e-09	4.34016e-07	5.89924e-08	3.18063e-05	4.7222e-05	1.79521e-13	7.37824e-08	0.000822046	6.8612e-05	5.58572e-15	4.06509e-05	0.0219285	2.26003e-10	4.60928e-12	1.47207e-16	4.47888e-15	6.29862e-20	3.75856e-09	7.83296e-17	2.78253e-06	4.75789e-19	0.126186	5.15914e-08	7.7537e-23	1.80267e-09	3.22607e-13	2.19725e-10	3.20848e-06	1.45686e-15	1.11507e-20	7.51676e-09	7.56344e-13	6.46782e-14
rs75577046	39	GS1-124K5.4	GS1-124K5.4	ENSG00000237310.1	47		2.6781e-28	4.15124e-27	4.26698e-11	2.06526e-12	8.31336e-08	6.47282e-18	0.00606132	1.7908e-08	2.14319e-11	5.77836e-09	1.21533e-13	8.71356e-14	9.58458e-09	3.41758e-07	3.72519e-06	1.96247e-10	2.69811e-11	0.000242611	0.0102914	8.01688e-20	8.91247e-05	1.05223e-16	8.81853e-08	5.81088e-12	3.84076e-16	1.52866e-19	2.72901e-16	1.18177e-18	3.75585e-14	3.28301e-05	3.77559e-16	2.78938e-08	1.21402e-40	5.54757e-27	1.43088e-07	2.76489e-11	1.08725e-13	4.07151e-08	8.25473e-30	1.06441e-29	7.19269e-07	1.69598e-12	2.66694e-13
rs871699	-41	SAAL1	SAAL1	ENSG00000166788.5	47		7.18676e-06	7.06205e-07	0.00133345	9.91485e-09	9.57035e-06	1.51532e-09	0.0265369	0.00031331	1.03618e-07	5.79023e-07	1.92535e-12	1.00924e-06	2.92941e-07	0.00128906	1.72496e-05	1.46383e-05	5.68636e-06	0.00767016	0.00958073	2.74392e-06	1.81297e-09	0.000129147	7.12617e-07	2.06427e-11	6.51696e-05	2.63965e-08	1.16725e-09	8.4951e-08	0.0178289	0.00217403	1.54922e-10	0.036801	0.000104357	9.97583e-07	0.000724403	1.08684e-13	2.21421e-09	0.0220975	2.7972e-07	1.34337e-10	0.00243549	0.0492176	8.32487e-10
rs9304059	59	RBFADN	RBFADN	ENSG00000261126.3	47		1.48376e-26	6.39369e-19	4.67307e-20	4.18473e-15	5.0282e-11	5.67268e-22	4.93143e-08	6.2451e-12	3.94167e-17	8.72995e-23	8.87282e-24	3.97238e-16	3.84744e-11	7.12077e-13	5.05269e-11	8.05591e-15	5.13488e-13	1.7782e-13	2.03272e-08	1.29598e-22	0.0022237	2.57997e-29	6.01656e-17	3.47161e-21	3.71516e-13	5.19152e-20	8.64238e-22	1.23172e-18	7.57898e-23	7.57474e-15	1.85422e-29	1.66998e-09	3.73688e-46	5.82206e-39	1.29793e-09	3.993e-27	1.22201e-19	4.19502e-18	1.31322e-29	2.76745e-35	4.93878e-07	6.72416e-18	1.19266e-12
rs9382680	30	KIAA1586	KIAA1586	ENSG00000168116.9	47		1.79504e-07	1.11457e-07	3.99284e-05	1.65432e-14	1.29501e-06	2.67796e-10	0.000143478	0.00550842	0.00190731	3.50858e-06	4.61083e-09	0.0010322	0.0121346	0.0256915	0.000352351	0.0423963	0.00339034	0.0119256	0.003263	7.61381e-07	1.24578e-05	8.06239e-11	3.27261e-05	2.01491e-08	1.11565e-06	1.43457e-08	1.33865e-13	0.00833012	3.70145e-05	0.13429	8.49098e-11	0.000283776	2.67743e-05	3.91769e-12	2.31128e-05	1.81868e-06	1.8993e-06	3.74035e-05	1.6205e-05	0.000121934	0.00461427	0.00175896	1.39811e-05
rs9840826	72	FAM86JP	FAM86JP	ENSG00000171084.11	47		2.40582e-11	2.79649e-11	1.45654e-06	7.19822e-08	2.18382e-05	3.82381e-10	0.000650983	5.53561e-06	3.98714e-11	3.91664e-08	3.85999e-07	1.76916e-08	0.0014971	2.09117e-06	0.000220551	9.38069e-10	7.17928e-07	0.0119521	0.000216753	1.82251e-07	8.27055e-07	1.30328e-25	2.11815e-10	7.22977e-13	1.10258e-08	6.59222e-17	1.18352e-20	3.02517e-09	1.96405e-10	1.27383e-06	7.34969e-17	0.000293948	4.95575e-20	1.31312e-19	7.93461e-07	2.50479e-11	3.97045e-07	0.000123595	1.03823e-14	3.43619e-11	0.000122322	2.20124e-07	2.63841e-10
rs10251621	72	ZNF425	ZNF425	ENSG00000204947.4	46		2.95004e-15	0.000113361	3.52035e-05	4.83088e-07	1.75145e-06	1.51361e-12	0.185206	0.00818396	0.00138443	2.68079e-05	3.19603e-05	1.06514e-05	0.0234848	0.0315462	1.5328e-05	0.00281051	5.39891e-06	0.00267437	0.000336874	1.37722e-10	7.15321e-05	1.66052e-24	7.08077e-10	1.35704e-06	1.43268e-08	4.69965e-09	4.06224e-20	1.09816e-05	1.95128e-07	0.00819396	5.51271e-13	0.172741	3.71047e-16	2.13006e-14	8.15517e-07	2.39249e-10	6.94024e-06	0.00152891	0.000487415	0.00102131	0.00504683	1.00362e-07	5.32242e-09
rs10412066	93	ZNF100	ZNF100	ENSG00000197020.6	46		6.15765e-39	1.66204e-19	1.66178e-07	2.92727e-19	1.57921e-11	1.52478e-34	0.00123591	0.00127306	6.6063e-08	9.84358e-10	1.22388e-06	0.0353099	0.008604	0.0043611	0.0917326	1.70899e-06	3.54397e-05	0.11106	0.000278463	2.56327e-23	0.0392228	8.22325e-14	1.38394e-10	2.83846e-19	1.63341e-15	1.16424e-31	4.8684e-23	2.08392e-13	1.56406e-15	3.36184e-08	1.29524e-26	4.06717e-06	2.61217e-16	2.057e-35	1.50293e-08	4.7167e-17	5.0064e-09	1.63687e-06	7.19664e-23	3.9243e-36	5.19613e-12	7.03717e-07	1.5985e-16
rs1049225	91	HLA-DQB1-AS1	HLA-DQB1-AS1	ENSG00000223534.1	46		2.3504e-28	8.58012e-23	8.24092e-06	3.70618e-19	6.27262e-10	9.47961e-26	4.25402e-06	2.26407e-07	3.74992e-09	NA	2.27606e-06	2.83755e-11	8.49548e-05	3.51234e-07	8.4459e-09	5.60069e-08	1.24055e-06	1.7597e-07	9.82701e-08	5.8946e-16	9.94924e-13	NA	9.68815e-08	4.63822e-18	3.75314e-12	1.02683e-15	3.52097e-15	4.77078e-13	2.60477e-12	1.90645e-09	1.84134e-29	1.70356e-06	6.61625e-22	1.46036e-36	5.28065e-06	1.3816e-13	1.31096e-12	1.17347e-09	1.21773e-23	2.86254e-30	2.02228e-15	1.00041e-12	4.3864e-18
rs10747783	87	TSFM	TSFM	ENSG00000123297.12	46		2.60871e-19	6.2073e-17	6.46169e-16	7.24223e-19	3.2802e-08	1.19883e-24	0.0256657	1.18711e-05	5.61582e-08	0.574309	0.00472639	3.7726e-05	6.22295e-11	6.43992e-07	0.000276478	1.09038e-05	6.07266e-06	0.301333	0.000169871	2.93128e-06	3.41294e-13	1.58271e-61	1.57759e-16	1.07562e-14	1.8059e-17	6.22027e-20	1.97071e-25	1.35217e-17	4.66369e-12	6.3966e-15	6.40254e-09	0.000166272	9.14971e-57	1.41764e-15	1.37599e-05	8.08832e-07	1.12077e-08	0.000603313	0.000981651	0.000193755	0.0047967	1.73764e-05	8.92134e-11
rs10948059	-30	GNMT	GNMT	ENSG00000124713.5	46		4.26094e-15	9.02701e-06	1.96341e-08	1.4297e-14	5.41552e-11	7.17382e-25	2.67967e-11	3.90711e-18	2.60307e-11	2.67423e-12	2.08097e-10	3.16211e-14	3.43055e-17	4.70432e-16	9.68939e-14	7.61212e-13	2.55223e-10	1.4921e-05	3.42534e-05	0.189777	0.00474467	2.47266e-06	1.7414e-11	1.11625e-07	3.2823e-09	0.00803752	1.3431e-17	1.13381e-10	1.3944e-21	6.43446e-08	1.23857e-17	0.0198332	4.45506e-26	1.9266e-21	1.90813e-07	0.0196595	2.08556e-11	0.705628	3.56202e-08	2.12997e-14	2.6971e-08	2.96054e-06	0.00892825
rs112020474	22	TPT1-AS1	TPT1-AS1	ENSG00000170919.11	46		2.13128e-37	5.50231e-30	1.08931e-16	6.57898e-24	1.78187e-10	8.27236e-31	0.0156817	1	0.00165576	3.56161e-05	0.000130368	4.08813e-05	8.12156e-06	1.86927e-06	0.0417633	0.0260342	7.83186e-05	0.00530248	0.0444727	3.15239e-22	1.33882e-10	1.93957e-25	3.78351e-17	4.07947e-27	8.45088e-20	3.11273e-20	1.39089e-38	3.14968e-26	3.66525e-17	4.68102e-08	8.11841e-33	1	4.06067e-14	3.62315e-30	3.41682e-14	2.26204e-21	1.92857e-08	1.72617e-14	1.15869e-17	3.63773e-14	7.82913e-09	1.7926e-09	9.04021e-22
rs1128661	6	MRPL18	MRPL18	ENSG00000112110.5	46		1.24487e-25	2.9175e-09	0.000922189	4.12016e-13	6.11142e-06	4.28149e-32	0.00355271	3.02948e-05	7.63469e-06	6.03744e-06	0.00691427	2.21065e-06	4.64539e-05	9.33883e-08	1.21622e-07	0.0438655	3.95313e-05	7.12747e-07	0.000671647	4.28986e-21	0.00106251	0.000114704	4.06168e-09	6.59147e-05	4.22773e-06	7.23691e-11	1.26856e-12	2.17041e-10	0.000591725	0.123641	2.47333e-10	0.0169221	1.8419e-27	1.40101e-32	3.55862e-09	7.73868e-17	0.000950235	4.47559e-05	9.23213e-15	1.19449e-23	0.000429254	8.65545e-06	2.51381e-07
rs1128670	88	MRPL18	MRPL18	ENSG00000112110.5	46		1.24487e-25	2.9175e-09	0.000922189	4.12016e-13	6.11142e-06	4.28149e-32	0.00355271	3.02948e-05	7.63469e-06	6.03744e-06	0.00691427	2.21065e-06	4.64539e-05	9.33883e-08	1.21622e-07	0.0438655	3.95313e-05	7.12747e-07	0.000671647	4.28986e-21	0.00106251	0.000114704	4.06168e-09	6.59147e-05	4.22773e-06	7.23691e-11	1.26856e-12	2.17041e-10	0.000591725	0.123641	2.47333e-10	0.0169221	1.8419e-27	1.40101e-32	3.55862e-09	7.73868e-17	0.000950235	4.47559e-05	9.23213e-15	1.19449e-23	0.000429254	8.65545e-06	2.51381e-07
rs11606631	-95	NADSYN1	NADSYN1	ENSG00000172890.7	46		6.57686e-40	2.31138e-23	0.00872692	3.16494e-11	1.03881e-10	3.58126e-21	0.00174322	0.000145557	5.40455e-08	0.0947112	0.00017857	3.39731e-11	3.09774e-08	3.44392e-05	0.000660594	4.71915e-05	2.94409e-07	8.11369e-05	0.0111409	9.628e-27	3.08566e-08	1.29481e-05	5.43478e-08	0.00229765	2.68849e-13	2.54566e-20	2.21147e-19	4.97442e-19	3.33741e-14	9.25385e-05	1.67707e-34	1.83693e-07	3.95057e-30	2.31938e-85	5.73316e-13	1.92123e-18	3.27527e-10	4.07529e-09	7.22918e-23	4.20935e-17	0.000156314	3.37334e-16	1.82578e-06
rs11878203	10	ZNF584	ZNF584	ENSG00000171574.13	46		4.86955e-39	8.86295e-35	9.97579e-13	3.00818e-14	1.34843e-07	7.43449e-22	0.0618788	0.0380329	0.00166284	0.889621	8.87449e-05	0.00195686	0.0189206	0.000539259	0.000593303	0.00600476	0.000125685	8.05281e-05	0.00817434	1.54142e-25	2.0489e-08	4.15568e-29	1.38093e-14	1.48019e-20	9.9444e-13	1.392e-31	3.33663e-20	1.94204e-10	1.04816e-14	3.77484e-13	7.00902e-21	2.9632e-09	7.59313e-32	4.45426e-34	7.55013e-08	2.45844e-18	7.74661e-15	6.24992e-16	2.94924e-08	1.21725e-24	8.17031e-18	9.31787e-19	1.62664e-17
rs1346266	-2	SPATA5L1	SPATA5L1	ENSG00000171763.13	46		2.18445e-24	3.42608e-24	1.54555e-09	1.62288e-21	1.83808e-10	1.73134e-27	5.47001e-08	0.00016614	8.68747e-08	4.74152e-09	4.51402e-08	6.9462e-07	3.39379e-08	0.000158114	4.47796e-07	1.03805e-05	2.3948e-06	5.7836e-09	3.43414e-07	1.57586e-11	2.47775e-05	2.99549e-35	4.14342e-18	7.47148e-10	1.0412e-11	7.58235e-16	9.39405e-28	3.69254e-13	5.69813e-20	0.000621755	3.91781e-13	0.00150289	6.74677e-22	2.47907e-33	0.0242314	2.91389e-08	3.00588e-10	1.24755e-10	1.28229e-09	9.70556e-15	4.09039e-06	1.19948e-07	9.70303e-08
rs17489363	94	BARD1	BARD1	ENSG00000138376.6	46		2.70942e-43	5.85744e-14	7.61168e-08	3.11785e-24	2.52797e-10	7.77083e-29	0.000443005	0.000274597	1.01887e-05	0.0189647	2.80454e-05	2.91931e-05	3.10907e-07	9.91577e-08	0.000306977	0.000233031	4.8083e-07	0.000123853	0.00020858	4.56419e-14	0.323645	2.57716e-09	7.82886e-18	1.27626e-09	8.8298e-11	9.04598e-15	7.07704e-25	9.69773e-18	1.88449e-19	0.00064803	2.39645e-28	3.7167e-05	0.172555	9.49945e-44	1.10909e-07	3.79852e-09	1.32871e-14	1.14655e-10	8.75473e-09	7.7184e-16	1.35891e-09	1.66215e-13	4.33729e-10
rs175040	-56	EIF2B2	EIF2B2	ENSG00000119718.6	46		2.07912e-27	9.553e-24	5.27418e-06	1.26939e-18	9.18386e-06	4.17351e-18	1.00727e-05	1.49389e-06	1.86396e-05	0.451534	0.00249409	5.58172e-06	0.000106458	0.00119753	1.35543e-05	0.000182807	1.11905e-05	3.3042e-05	0.0175463	1.12053e-14	4.4999e-07	8.20624e-13	7.23955e-11	5.84271e-05	1.68696e-11	1.8241e-16	2.67953e-32	5.67284e-22	4.16388e-18	0.0331195	4.37489e-11	0.00119049	1.23661e-25	1.65028e-30	6.3912e-07	1.07227e-05	4.15472e-06	3.8697e-05	2.74485e-10	6.47817e-11	0.318203	9.21411e-13	7.34003e-10
rs1969652	-4	TPSD1	TPSD1	ENSG00000095917.9	46		1.41164e-07	5.91543e-11	2.17242e-05	1.40454e-10	1.42041e-05	8.45214e-06	8.29415e-05	2.22478e-05	2.61063e-08	2.76681e-06	4.82723e-09	7.27846e-14	3.50816e-07	0.0134589	9.99623e-07	5.11835e-11	5.44326e-08	0.021814	0.00161733	3.66186e-05	NA	NA	4.76023e-06	2.15537e-06	0.00117725	4.43741e-07	1.62778e-06	2.49122e-05	1.77775e-08	1.78839e-05	9.94943e-08	0.00158105	3.55762e-09	2.0621e-07	0.00585489	6.51034e-06	2.53712e-07	0.0101369	3.65242e-13	7.76418e-13	1.99826e-05	1.67585e-05	3.07239e-06
rs2071002	-88	NQO2	NQO2	ENSG00000124588.15	46		6.29173e-26	2.33732e-20	4.63096e-09	5.80122e-25	2.27109e-10	8.45004e-30	6.04152e-06	1.38709e-05	3.63366e-13	0.0914541	0.00360362	3.7851e-05	1.89775e-05	2.77587e-08	0.00368163	1.41268e-12	1.70446e-07	0.00013687	0.000748421	1.47741e-17	0.271768	1.91969e-21	3.92438e-14	6.34888e-17	6.01739e-19	1.12106e-23	6.64197e-26	1.40637e-28	6.01431e-24	7.79126e-10	2.49033e-35	4.00294e-09	1.25214e-29	1.32335e-22	1.19765e-06	7.71914e-14	4.08349e-09	6.88215e-09	1.19159e-17	9.83218e-24	4.37527e-15	3.29266e-06	1.83621e-22
rs2071041	24	ITIH4	ITIH4	ENSG00000055955.11	46		2.49839e-28	4.41562e-22	0.594896	1.84389e-49	6.32214e-15	1.10611e-62	1.07602e-09	3.55885e-13	5.69516e-12	9.81528e-11	5.25018e-16	8.84249e-11	2.13132e-06	3.25339e-14	3.62778e-12	1.0574e-09	6.58942e-09	9.07996e-08	3.39937e-06	1.04004e-18	1.708e-10	6.02436e-27	7.39906e-18	4.09323e-18	2.10865e-11	1.44494e-25	1.39391e-17	6.81081e-20	5.28086e-11	0.103905	5.44108e-41	0.00118029	1.18253e-19	7.64126e-33	1.94045e-07	0.000203265	2.37489e-19	0.000434865	1.58231e-33	1.53535e-34	8.76193e-08	2.80873e-09	1.33021e-05
rs2273823	-63	MRPL18	MRPL18	ENSG00000112110.5	46		1.24487e-25	2.9175e-09	0.000922189	4.12016e-13	6.11142e-06	4.28149e-32	0.00355271	3.02948e-05	7.63469e-06	6.03744e-06	0.00691427	2.21065e-06	4.64539e-05	9.33883e-08	1.21622e-07	0.0438655	3.95313e-05	7.12747e-07	0.000671647	4.28986e-21	0.00106251	0.000114704	4.06168e-09	6.59147e-05	4.22773e-06	7.23691e-11	1.26856e-12	2.17041e-10	0.000591725	0.123641	2.47333e-10	0.0169221	1.8419e-27	1.40101e-32	3.55862e-09	7.73868e-17	0.000950235	4.47559e-05	9.23213e-15	1.19449e-23	0.000429254	8.65545e-06	2.51381e-07
rs2273824	-32	MRPL18	MRPL18	ENSG00000112110.5	46		1.24487e-25	2.9175e-09	0.000922189	4.12016e-13	6.11142e-06	4.28149e-32	0.00355271	3.02948e-05	7.63469e-06	6.03744e-06	0.00691427	2.21065e-06	4.64539e-05	9.33883e-08	1.21622e-07	0.0438655	3.95313e-05	7.12747e-07	0.000671647	3.60898e-21	0.00106251	0.000114704	4.06168e-09	6.59147e-05	4.22773e-06	7.23691e-11	1.26856e-12	2.17041e-10	0.000591725	0.123641	2.47333e-10	0.0169221	8.60157e-28	1.40101e-32	3.55862e-09	7.73868e-17	0.000950235	4.47559e-05	1.27221e-14	7.17135e-24	0.000429254	8.65545e-06	2.51381e-07
rs2273825	-53	MRPL18	MRPL18	ENSG00000112110.5	46		1.71627e-25	2.9175e-09	0.000922189	4.12016e-13	6.11142e-06	5.21964e-32	0.00355271	3.02948e-05	7.63469e-06	6.03744e-06	0.00691427	2.21065e-06	4.64539e-05	9.33883e-08	1.21622e-07	0.0438655	3.95313e-05	7.12747e-07	0.000671647	3.60898e-21	0.00106251	0.000114704	4.06168e-09	6.59147e-05	4.22773e-06	7.23691e-11	1.50447e-12	2.23532e-10	0.000591725	0.123641	2.47333e-10	0.0169221	9.1047e-28	1.40101e-32	6.01442e-09	1.2076e-16	0.000950235	4.47559e-05	1.27221e-14	1.09057e-23	0.000429254	1.33599e-05	2.51381e-07
rs2273826	-56	MRPL18	MRPL18	ENSG00000112110.5	46		1.71627e-25	2.9175e-09	0.000922189	4.12016e-13	6.11142e-06	5.21964e-32	0.00355271	3.02948e-05	7.63469e-06	6.03744e-06	0.00691427	2.21065e-06	4.64539e-05	9.33883e-08	1.21622e-07	0.0438655	3.95313e-05	7.12747e-07	0.000671647	4.28986e-21	0.00106251	0.000114704	4.06168e-09	6.59147e-05	4.22773e-06	7.23691e-11	1.50447e-12	2.23532e-10	0.000591725	0.123641	2.47333e-10	0.0169221	1.95039e-27	1.40101e-32	6.01442e-09	1.2076e-16	0.000950235	4.47559e-05	9.23213e-15	1.80636e-23	0.000429254	1.33599e-05	2.51381e-07
rs2273981	-24	DPH1	DPH1	ENSG00000108963.13	46		4.34842e-14	2.487e-06	1.91529e-06	5.15677e-08	0.00038019	1.43652e-11	0.00289973	0.0160692	0.00349092	7.60071e-09	3.70427e-12	8.96916e-07	0.0110249	1.98329e-05	0.00171668	0.00663864	0.00147038	0.00131437	8.01259e-05	4.90039e-10	0.00718823	4.17019e-14	1.07166e-09	1.3883e-07	8.35614e-06	9.35764e-18	4.79248e-09	3.70564e-07	6.26435e-09	4.39316e-07	4.62711e-11	0.105981	1.54965e-07	9.89125e-24	0.0028681	8.44852e-12	4.05826e-06	0.000506431	2.668e-11	3.52316e-12	0.000229958	1.08042e-10	1.59055e-10
rs2275915	81	MRPL20	MRPL20	ENSG00000242485.1	46		4.35597e-18	6.61733e-22	4.0816e-07	2.55647e-05	0.000221588	6.48231e-15	0.0161274	2.53972e-05	3.58686e-07	6.80586e-12	3.82453e-13	0.000159556	2.88149e-08	0.000273921	0.000257644	9.64714e-09	3.01331e-09	0.00352985	0.00595671	3.90072e-15	2.21382e-09	1.5631e-13	1.83639e-08	1.78724e-09	3.36401e-11	2.39819e-13	1.86182e-13	1.29418e-07	2.09277e-06	0.00150478	6.30488e-11	7.59048e-05	1.66e-16	1.12186e-34	7.43632e-06	2.40215e-09	3.25893e-10	1.50224e-05	1.78912e-19	3.95171e-21	0.000840662	0.00160235	1.22966e-06
rs2276846	-87	ACTR8	ACTR8	ENSG00000113812.9	46		1.24907e-11	1.56583e-16	9.29952e-06	0.00098622	4.13438e-08	9.50356e-17	0.000139046	1.96276e-08	3.43097e-06	4.64956e-07	4.10213e-08	4.47649e-08	4.80378e-05	7.61656e-06	1.59243e-07	7.4285e-08	1.97483e-05	0.0127779	4.29132e-06	1.04018e-09	3.28836e-10	5.96658e-43	0.000588593	0.000441158	1.06291e-05	6.81372e-15	1.42588e-14	5.55911e-07	0.00131701	1.64188e-08	2.58342e-15	0.000165772	3.92222e-35	9.64162e-14	5.80677e-06	5.49839e-11	7.00268e-08	0.41585	0.000406483	1.1949e-08	5.23602e-06	0.346517	3.58282e-05
rs2278528	-85	TTC32	TTC32	ENSG00000183891.5	46		3.37118e-14	4.98323e-11	1.40927e-08	8.56776e-08	1.884e-09	1.85453e-06	0.00430339	6.65402e-07	1.57069e-05	1.28204e-05	4.25494e-09	0.00167099	1.27501e-07	8.75615e-05	0.000180888	1.63945e-06	0.189666	7.80365e-06	0.00514858	1.15287e-06	0.00822384	4.80349e-23	5.16523e-05	7.22741e-07	1.08913e-05	2.96004e-14	3.65895e-19	1.188e-10	1.50685e-05	2.13382e-08	1.08051e-13	0.00692027	2.11695e-13	2.53639e-06	0.0529802	1.22489e-09	2.83795e-10	1.76455e-05	0.00290154	3.92218e-05	0.0148392	0.000466669	3.11404e-11
rs2290766	-89	RITA1	RITA1	ENSG00000139405.11	46		3.5792e-12	1.36158e-06	9.11684e-08	0.0210732	0.00577631	6.10867e-08	0.00053257	0.00225908	0.0671384	1.29429e-05	0.00263749	5.62636e-09	1.59219e-05	0.0326249	0.0156893	0.0058456	0.00025402	0.0518466	0.00482937	1.60857e-10	0.0379489	0.000164339	6.2501e-06	2.54405e-14	2.41014e-10	4.77946e-08	2.1086e-14	1.48877e-07	1.19107e-06	3.48393e-11	3.34932e-09	0.0100619	3.26606e-12	1.94988e-16	0.000311275	1.59719e-10	2.47716e-05	1.12136e-05	1.19201e-12	1.08549e-19	1.53091e-06	2.22539e-06	3.33172e-14
rs2297340	-22	HBS1L	HBS1L	ENSG00000112339.10	46		4.53807e-20	2.16293e-09	7.53732e-13	1.68896e-07	0.000240583	1.1743e-11	7.12175e-12	7.88712e-05	1.64e-12	0.681536	0.00528018	0.000223178	1.33754e-05	2.85994e-17	1.03595e-10	3.86304e-09	2.77961e-16	3.14846e-16	8.58154e-20	1.16576e-19	0.0206954	9.99427e-10	1.2595e-06	2.14482e-05	0.000291349	3.62902e-23	2.4938e-09	1.59138e-08	2.48413e-05	8.9261e-06	1.21964e-09	0.014479	3.67347e-07	4.19703e-12	0.0704495	5.75227e-08	5.7832e-08	2.65698e-05	3.25616e-15	9.93786e-13	0.00543363	0.0216812	9.61113e-10
rs2492220	78	FOXD4	FOXD4	ENSG00000170122.4	46		8.04669e-07	1.7813e-06	5.19871e-05	2.72368e-07	0.00189594	9.39363e-09	0.000493674	1.77706e-07	0.000172666	2.70137e-05	3.96698e-05	0.00156606	2.15404e-06	3.10985e-05	1.81919e-06	0.000303127	0.0121829	0.00119627	0.00398367	1.59532e-05	0.0139969	1.69176e-06	6.07162e-08	2.08032e-09	8.07046e-06	1.86924e-06	8.48005e-12	3.92072e-06	0.172673	0.369403	7.40674e-07	0.00293447	3.12479e-11	7.35886e-09	0.000609879	3.9262e-07	7.60751e-07	0.00120371	1.09172e-05	4.84538e-06	0.000610058	4.00895e-05	2.27388e-06
rs2492221	75	FOXD4	FOXD4	ENSG00000170122.4	46		1.06267e-07	1.15731e-08	1.60288e-05	1.59474e-07	0.000102172	5.28532e-14	6.03888e-05	3.78327e-10	3.16632e-05	3.88322e-07	5.28185e-07	3.00936e-05	1.7824e-05	5.77383e-06	1.28903e-05	1.20954e-06	6.52113e-05	4.66784e-05	0.000301826	1.29141e-06	0.0169042	7.02708e-09	1.03381e-08	3.53827e-09	1.13805e-07	1.66599e-05	9.77562e-16	1.51728e-06	0.128041	0.177989	9.25156e-11	0.00267859	8.27289e-11	1.1408e-08	0.00016263	2.85279e-07	4.63817e-07	8.01936e-05	1.45956e-07	2.16948e-08	0.000554469	1.03251e-06	4.13287e-09
rs33965491	89	BLOC1S2	BLOC1S2	ENSG00000196072.7	46		1.24445e-33	1.23433e-08	6.02836e-11	6.21705e-15	1.493e-06	7.25682e-21	4.01101e-11	2.98193e-11	9.49733e-22	1.3692e-13	7.63667e-16	9.39946e-25	9.95361e-14	1.22165e-15	5.92791e-12	2.16929e-12	1.82092e-17	1.32287e-18	1.38459e-14	2.90376e-15	1.26045e-05	4.76964e-25	1.43003e-07	4.35254e-13	1.64639e-12	1.80801e-25	1.55156e-14	5.09674e-18	8.09145e-12	1.13324e-07	9.86088e-17	0.00219732	0.0341437	3.93868e-52	5.66596e-15	5.93152e-13	4.9705e-12	0.0485172	4.41578e-44	4.15473e-40	3.99594e-08	0.00026658	1.07803e-06
rs3742052	43	COQ5	COQ5	ENSG00000110871.10	46		7.45343e-38	1.92292e-31	2.1414e-14	5.52245e-28	1.40202e-12	2.9425e-52	0.0111857	9.62852e-06	7.65337e-09	1.12669e-13	1.17167e-15	6.3888e-10	2.65572e-09	0.000443671	3.98259e-05	1.41463e-05	4.51729e-05	0.0725594	0.00410112	1.08594e-25	1.02104e-09	3.62421e-21	1.46743e-32	2.10119e-23	7.56045e-25	2.72857e-21	9.36103e-38	1.12236e-58	1.37044e-57	9.59945e-08	7.32065e-28	3.63156e-06	2.37481e-109	9.49541e-27	1.60498e-09	4.82338e-31	0.0606604	7.93445e-07	2.99009e-35	1.08517e-40	2.64098e-14	4.53888e-15	1.2976e-15
rs3752132	48	ZNF175	ZNF175	ENSG00000105497.3	46		4.81022e-20	9.32033e-13	1.91677e-08	9.21202e-15	4.17071e-09	3.91002e-24	1.0478e-05	0.000491594	0.000368721	0.00356684	1.95126e-05	0.0560066	0.00166458	0.0215002	0.00677372	0.00693021	0.0267685	0.0354586	0.0422943	2.50905e-15	5.74208e-08	6.24531e-21	2.69512e-11	3.40769e-10	4.94412e-09	1.25319e-21	1.45971e-17	6.8565e-08	1.27591e-08	8.99041e-07	1.38408e-17	0.00039158	4.51502e-16	1.52601e-19	4.95504e-05	8.28107e-11	0.000324816	0.015526	1.01917e-15	1.59342e-20	9.29545e-06	7.72436e-07	5.66406e-12
rs3794628	8	SNAI3-AS1	SNAI3-AS1	ENSG00000260630.2	46		7.43979e-11	1.56086e-15	2.50204e-05	2.25023e-15	9.79466e-07	2.43781e-18	0.0657579	1.06551e-06	1.20225e-05	0.000219377	3.6921e-05	1.03429e-07	0.000737066	0.0298418	0.000351729	8.43771e-05	6.72993e-05	0.0347095	0.00705721	4.94734e-15	0.00048402	2.86183e-06	4.57594e-10	1.33221e-14	3.76857e-15	1.02559e-16	7.68539e-19	1.58116e-18	1.52069e-17	0.000336317	6.7621e-18	2.96412e-05	1.20968e-18	1.99995e-14	2.9469e-09	8.59429e-17	1.08259e-05	1.4361e-05	8.45359e-12	1.78905e-17	2.26655e-06	1.4725e-12	2.30379e-14
rs3803353	16	C15orf57	C15orf57	ENSG00000128891.11	46		1.41418e-39	6.27919e-21	1.63719e-21	3.69691e-30	1.40913e-11	1.11875e-33	1.93538e-09	0.00656824	8.30334e-06	0.0758892	0.00239789	0.0267712	0.0736711	0.00059404	1.20438e-05	0.00212443	3.33657e-05	6.76686e-08	2.80164e-06	4.52761e-23	1.45219e-12	7.6415e-33	2.23297e-21	6.44911e-21	1.39783e-22	2.69406e-37	2.68251e-37	4.91681e-18	2.68541e-18	1.58706e-08	2.19676e-28	1.92466e-05	1.13032e-33	1.63104e-33	1.26017e-13	8.63108e-31	0.000105271	1.33527e-16	5.54806e-28	9.53013e-33	5.76343e-09	7.83656e-11	3.62265e-26
rs3810919	-19	PRPF4	PRPF4	ENSG00000136875.8	46		1.2985e-22	3.5935e-15	2.83145e-24	1.97335e-24	1.32477e-11	1.15609e-16	0.00351102	1.02198e-05	3.01782e-05	0.0781449	0.000567584	3.00111e-08	0.00598017	0.000220705	1.34051e-06	2.82278e-05	4.35575e-06	0.0441014	0.0144636	7.25919e-19	5.20487e-12	0.936007	1.48466e-17	2.00855e-21	7.84986e-14	1.78943e-23	1.05281e-28	2.52551e-12	8.98419e-09	4.12211e-21	1.56912e-39	1.60671e-07	5.75437e-07	3.25756e-29	1.67344e-06	8.29536e-28	8.91055e-22	8.16839e-22	1.76792e-20	5.76213e-21	3.01145e-21	2.56104e-16	2.85582e-34
rs4985407	-68	EXOSC6	EXOSC6	ENSG00000223496.1	46		2.40455e-43	5.942e-41	7.79495e-17	8.26801e-38	6.50705e-13	4.04282e-55	3.708e-08	5.28354e-07	2.00627e-12	8.52445e-11	5.38094e-13	1.1984e-09	3.87408e-08	8.04059e-11	1.06682e-09	2.45669e-08	5.99229e-19	1.31103e-12	2.48275e-06	9.83039e-34	0.619592	8.37787e-27	1.23851e-22	7.45201e-27	7.07205e-24	7.89446e-30	1.15737e-46	5.02671e-53	3.96003e-46	3.92439e-10	8.4686e-57	3.87063e-09	2.1347e-102	7.85261e-69	5.69549e-07	1.04442e-30	1.13061e-25	4.16569e-16	2.61066e-34	4.35847e-42	9.49808e-14	3.54515e-07	1.49658e-27
rs519592	4	PSMD13	PSMD13	ENSG00000185627.13	46		1.1328e-09	8.98131e-14	7.84449e-06	1.09344e-10	1.27059e-06	2.07836e-10	1.1066e-08	2.79803e-17	4.51226e-19	1.69386e-14	8.73856e-25	3.23505e-15	2.77489e-14	1.38253e-11	3.23937e-13	1.31861e-18	3.63221e-10	1.6443e-10	1.61066e-09	9.39587e-08	0.0769056	2.08478e-08	2.78934e-09	1.34673e-11	4.49709e-08	2.7452e-13	3.65043e-15	3.76452e-07	0.000101763	3.00685e-07	3.31761e-20	8.70432e-07	0.025319	9.23221e-31	0.000979045	3.58864e-10	1.59222e-15	1.44093e-06	2.8539e-12	1.43488e-12	0.0107024	8.68687e-05	4.94479e-13
rs59445673	0	PNLDC1	PNLDC1	ENSG00000146453.8	46		1.71597e-25	1.78213e-20	1.58675e-15	2.47605e-14	2.7455e-06	0.00016104	2.84888e-06	3.43841e-05	8.78821e-18	0.519975	0.0527458	3.69797e-05	0.000520523	1.45235e-08	3.04185e-09	3.24363e-13	2.60375e-10	1.28487e-06	3.95502e-05	5.15757e-21	0.00779227	9.35798e-12	4.08223e-09	6.89597e-05	3.74227e-08	3.52221e-09	3.49735e-16	3.28056e-17	5.06841e-09	5.81256e-05	6.76301e-14	0.0244017	3.01176e-14	6.07726e-20	3.19892e-06	0.0118128	4.08742e-20	1.28275e-06	3.62608e-17	2.9674e-21	0.000195668	2.47831e-05	0.000114974
rs658524	-23	CTSW	CTSW	ENSG00000172543.3	46		1.02497e-40	6.72955e-39	3.19004e-20	2.6087e-43	1.98098e-22	3.78002e-31	0.0103777	0.397003	0.00266352	0.00628526	0.00123911	5.07557e-05	0.128274	2.99031e-07	4.99833e-05	0.00246464	0.0382998	0.000930965	0.00208146	1.93931e-25	1.03484e-05	8.55047e-09	4.90221e-21	7.79534e-54	2.25556e-24	1.60526e-53	2.84717e-46	8.14556e-17	1.13306e-06	2.10142e-14	3.49999e-52	3.41182e-13	4.60032e-15	1.16251e-38	6.92823e-09	3.14948e-28	1.75703e-11	8.46184e-18	1.7978e-34	9.91038e-44	1.6347e-19	6.6954e-23	1.39378e-47
rs73374031	88	C21orf2	C21orf2	ENSG00000160226.11	46		5.40724e-46	2.95487e-27	3.99769e-33	3.4748e-34	5.3072e-15	7.01352e-58	0.00308245	8.01214e-08	1.46817e-05	1.32203e-11	4.16564e-09	6.02689e-15	1.33654e-10	0.000153983	1.72242e-10	2.62504e-05	4.78658e-05	0.00134113	0.000722522	1.03948e-25	0.000111742	1.83508e-27	2.58774e-22	2.28577e-32	2.99129e-23	2.36683e-56	7.75418e-42	7.10711e-09	0.000258705	1.72586e-14	9.51644e-55	2.63192e-10	0.780748	9.44461e-42	4.10643e-15	1.23879e-39	1.49177e-15	2.2097e-11	2.70549e-35	1.03787e-51	3.76126e-13	1.98195e-12	5.20282e-34
rs76580947	13	IL32	IL32	ENSG00000008517.12	46		6.44919e-14	1.8244e-23	5.02067e-07	5.39697e-26	4.73122e-09	2.24942e-14	1.88699e-07	7.34138e-09	9.97421e-09	4.61687e-06	3.52728e-05	1.20403e-07	0.00442	2.48918e-07	0.00350991	1.58458e-07	0.000114693	0.00224301	1.08617e-05	1.86509e-09	0.150432	2.06609e-19	8.77025e-11	0.184866	6.96807e-08	3.99124e-09	2.02162e-27	8.68554e-12	9.51089e-11	0.00869328	3.88247e-26	0.000194608	8.45933e-26	7.32979e-10	9.37856e-08	1.31358e-34	4.06895e-12	8.22376e-09	1.06421e-06	9.61039e-05	0.0123298	0.0211051	1.34388e-05
rs771032082	-65	MCM8	MCM8	ENSG00000125885.9	46		2.85659e-13	9.58656e-14	0.00926243	1.97858e-16	6.6961e-07	4.64983e-18	1.93651e-05	2.27947e-05	4.0548e-06	7.5718e-05	1.56339e-09	9.5632e-10	7.91672e-05	0.000165437	0.000496543	0.00128186	0.000191834	0.105422	6.37707e-05	4.20602e-09	0.0076533	0.00171154	3.0595e-11	4.35963e-06	2.03794e-08	1.67867e-10	5.09043e-16	4.40652e-08	1.58881e-08	0.0689497	1.73623e-12	0.00287115	4.61649e-06	2.77413e-28	0.0445906	6.32084e-13	1.29354e-06	1.96527e-07	3.80548e-15	3.6022e-11	0.00263246	1.43753e-08	1.77447e-05
rs773475197	-69	MCM8	MCM8	ENSG00000125885.9	46		2.85659e-13	9.58656e-14	0.00926243	1.97858e-16	6.6961e-07	4.64983e-18	1.93651e-05	2.27947e-05	4.0548e-06	7.5718e-05	1.56339e-09	9.5632e-10	7.91672e-05	0.000165437	0.000496543	0.00128186	0.000191834	0.105422	6.37707e-05	4.20602e-09	0.0076533	0.00171154	3.0595e-11	4.35963e-06	2.03794e-08	1.67867e-10	5.09043e-16	4.40652e-08	1.58881e-08	0.0689497	1.73623e-12	0.00287115	4.61649e-06	2.77413e-28	0.0445906	6.32084e-13	1.29354e-06	1.96527e-07	3.80548e-15	3.6022e-11	0.00263246	1.43753e-08	1.77447e-05
rs900888	-100	HEATR6	HEATR6	ENSG00000068097.10	46		2.8713e-08	1.86705e-08	0.000179046	2.05146e-11	0.00301921	9.79424e-12	0.00337904	0.00326947	3.12873e-09	3.04149e-05	3.01482e-05	0.00133809	0.00496134	0.000213456	2.82335e-05	0.00159887	1.1631e-05	0.494631	5.68925e-06	2.34508e-08	6.09546e-09	5.57007e-06	0.00353201	5.42105e-06	1.80079e-05	1.95161e-14	1.1588e-07	6.43783e-05	2.82082e-07	2.92638e-07	1.10572e-09	0.000264959	7.46405e-13	3.45533e-11	0.0311025	1.78386e-05	1.96274e-05	8.12133e-05	8.56936e-09	6.62025e-11	0.000554136	3.66447e-11	6.95704e-09
rs9848544	22	FAM86DP	FAM86DP	ENSG00000244026.2	46		9.26413e-14	1.91005e-10	9.64134e-06	7.32835e-09	3.91674e-08	1.54847e-12	0.00225876	0.0100499	0.00290799	0.0011382	1.59408e-07	0.0152232	0.443018	0.019471	0.61108	0.000182258	0.0031257	0.0485789	0.00220784	2.62323e-05	7.4046e-07	5.32486e-08	6.2138e-14	1.30575e-12	4.40233e-12	4.76365e-14	2.87268e-22	7.28501e-07	3.21359e-06	0.0006502	3.50438e-12	0.00636661	8.465e-22	7.08232e-07	0.0319542	1.741e-10	0.000217512	2.29105e-06	1.60044e-12	2.40557e-18	7.33613e-05	9.1524e-08	8.12626e-08
rs9958799	87	ZNF519	ZNF519	ENSG00000175322.7	46		5.98373e-51	2.67103e-29	3.22659e-14	2.99494e-39	9.37859e-20	1.3376e-76	0.000459952	1.45502e-07	1.79924e-11	2.99163e-14	8.04253e-22	4.39258e-07	2.67019e-06	2.09347e-05	3.01491e-08	1.98899e-05	5.41551e-07	1.11912e-06	3.60097e-07	3.05116e-22	0.653182	1.73784e-08	1.41847e-16	2.99339e-16	5.45609e-22	3.07686e-05	9.47476e-45	1.34588e-25	8.19444e-20	1.75904e-12	3.19894e-40	0.000336477	3.52901e-23	1.29642e-76	7.09026e-21	2.5201e-23	6.47734e-25	2.45448e-14	2.42148e-17	6.62133e-26	1.92796e-07	1.32746e-14	2.42669e-17
rs11084660	25	PDCD5	PDCD5	ENSG00000105185.7	45		3.17436e-18	2.54646e-15	6.55356e-16	7.28058e-19	5.16032e-12	2.17319e-24	1.14294e-06	4.29506e-12	4.1637e-12	1.21663e-05	3.5339e-10	2.74847e-13	1.17173e-10	1.50604e-11	7.3763e-08	2.97165e-13	1.62789e-07	4.27603e-07	1.11652e-09	2.05481e-07	0.0663467	2.27302e-20	9.67714e-18	2.06769e-12	1.01854e-11	1.97437e-26	1.45124e-25	2.91588e-19	1.14399e-27	0.00743415	1.02676e-15	0.00141615	1.60454e-41	1.87972e-08	0.503139	1.60975e-08	5.03039e-10	0.000307237	0.00334306	7.26899e-06	7.45143e-07	0.00188218	8.69202e-12
rs112070238	83	RNF166	RNF166	ENSG00000158717.6	45		6.59959e-15	6.91611e-05	5.92693e-11	1.27565e-11	8.95818e-06	8.08021e-31	0.137433	9.62433e-05	0.0180651	1.96957e-08	1.77658e-05	0.000391261	9.65603e-05	0.00678493	0.015003	0.0072097	0.00738151	0.00683779	0.219885	1.08534e-08	0.000542065	5.05955e-31	6.54528e-07	2.12524e-11	3.45361e-17	3.04527e-13	9.09776e-31	2.29864e-05	4.51102e-12	5.10005e-05	2.24393e-05	0.00347131	2.96828e-29	4.09574e-17	2.19307e-05	1.87728e-08	0.00231409	1.25013e-07	1.26909e-14	1.01216e-21	0.0023465	0.00192864	1.53862e-09
rs113408398	32	DSCC1	DSCC1	ENSG00000136982.5	45		5.06571e-55	1.859e-38	6.06311e-33	8.17328e-62	8.31462e-27	3.08096e-82	2.78064e-10	2.03508e-18	5.62832e-25	3.13973e-17	9.67861e-28	8.02963e-22	7.37864e-20	4.3229e-13	3.38629e-16	6.04623e-18	8.30672e-14	4.07428e-08	6.13976e-09	7.53686e-35	0.00118965	2.25069e-10	1.70023e-33	7.17959e-18	3.84366e-31	0.00379743	4.82545e-68	6.14014e-39	7.5426e-31	1.11673e-08	4.07247e-26	7.22397e-13	2.4285e-61	5.66326e-68	1.6601e-21	4.97221e-45	5.39571e-12	7.42059e-23	2.06081e-46	1.73312e-60	0.111478	0.798364	1.28245e-30
rs114064595	-10	COMMD4	COMMD4	ENSG00000140365.11	45		6.97345e-27	1.21978e-12	4.44594e-10	3.16436e-19	9.25645e-06	4.48065e-21	0.00126101	6.48521e-05	5.84872e-06	0.0484102	0.00117891	4.66181e-07	6.06702e-07	2.08243e-05	0.00153356	9.41899e-06	1.41851e-06	0.00954674	0.0982549	1.42008e-10	0.456402	2.45433e-07	4.02048e-09	1.30164e-11	6.37687e-06	2.5067e-07	3.08336e-21	3.1664e-16	2.5923e-12	0.0823354	3.4882e-18	0.000852462	4.2776e-20	2.16039e-16	0.00779675	3.64805e-09	9.16686e-08	6.05989e-06	2.00976e-20	9.79471e-24	0.0187296	5.53643e-05	1.70712e-08
rs114895445	-27	RHOD	RHOD	ENSG00000173156.2	45		7.66756e-69	4.91611e-32	9.44566e-13	1.08926e-12	6.60633e-07	3.58476e-51	1.1045e-09	1.0175e-07	5.55236e-11	0.0021735	2.55696e-06	1.81735e-07	2.78823e-06	8.67382e-09	1.19671e-05	2.52253e-09	3.52099e-09	0.00374593	0.00560938	1.78267e-18	0.000795187	4.93454e-51	1.05429e-35	3.72433e-26	6.11254e-23	0.000491653	9.25239e-45	1.48248e-17	1.22216e-13	2.46399e-06	4.47477e-31	0.000385349	0.428052	2.77326e-69	9.48155e-20	1.87871e-12	0.0916449	1.57816e-07	6.43777e-09	7.83499e-06	4.54911e-11	4.94039e-06	5.71275e-31
rs12149373	62	CES1	CES1	ENSG00000198848.8	45		0.00523174	0.0154894	2.7426e-14	9.21067e-21	9.71204e-10	1.26455e-13	3.0793e-07	6.64059e-05	3.19428e-10	0.000416269	2.29207e-06	4.85108e-07	1.28438e-12	4.29266e-06	4.73689e-09	1.70913e-10	8.30358e-12	0.000199412	4.23193e-09	0.000406584	0.764654	4.9349e-16	1.98777e-14	1.73726e-12	4.4158e-17	1.84723e-08	7.4167e-26	7.0178e-11	1.34972e-06	0.227754	0.000170122	0.0390516	0.0252749	2.66361e-10	3.65803e-13	1.9055e-11	2.5776e-12	3.33176e-05	1.60034e-08	2.22928e-15	0.0146086	1.42634e-08	3.70332e-13
rs1394095	-27	MCM8	MCM8	ENSG00000125885.9	45		1.68099e-11	1.06845e-11	0.0382911	5.95257e-15	7.63017e-06	1.75595e-14	1.93651e-05	0.000189652	0.0013088	0.0014992	2.48307e-07	2.50522e-06	0.00215507	0.000872943	0.000227727	0.00609597	0.00428927	0.143222	0.000997788	8.81817e-08	0.0248795	0.00208035	1.10129e-10	4.05038e-05	4.1907e-08	4.10205e-09	2.86709e-15	5.52941e-06	4.71331e-07	0.138995	1.46094e-09	0.0264937	3.7582e-06	5.48046e-24	0.389309	4.26344e-11	1.29354e-06	2.54626e-06	1.0681e-12	3.23384e-10	0.0157376	1.62558e-07	1.67377e-05
rs187986843	40	NUP107	NUP107	ENSG00000111581.5	45		8.33177e-15	3.82065e-12	3.38228e-05	0.00206176	4.40782e-10	3.84533e-18	7.89051e-05	0.104377	0.000823918	2.6845e-06	0.00432462	6.61851e-05	1.66453e-05	0.000805034	0.00185662	0.000796386	3.63044e-07	0.00536657	0.00508769	2.27464e-06	0.251649	2.44348e-30	2.07218e-09	3.67942e-09	1.19535e-08	5.34392e-10	1.18933e-23	5.0743e-10	4.22996e-12	4.73599e-05	1.51968e-06	0.0100788	4.4812e-18	3.2613e-13	1.46852e-05	0.000885017	8.24803e-06	0.0923928	8.6443e-12	6.23428e-15	0.00711948	8.688e-05	1.48939e-10
rs191151603	41	NUP107	NUP107	ENSG00000111581.5	45		8.33177e-15	3.82065e-12	3.38228e-05	0.00206176	4.40782e-10	3.84533e-18	7.89051e-05	0.104377	0.000823918	2.6845e-06	0.00432462	6.61851e-05	1.66453e-05	0.000805034	0.00185662	0.000796386	3.63044e-07	0.00536657	0.00508769	2.27464e-06	0.251649	2.44348e-30	2.07218e-09	3.67942e-09	1.19535e-08	5.34392e-10	1.18933e-23	5.0743e-10	4.22996e-12	4.73599e-05	1.51968e-06	0.0100788	4.4812e-18	3.2613e-13	1.46852e-05	0.000885017	8.24803e-06	0.0923928	8.6443e-12	6.23428e-15	0.00711948	8.688e-05	1.48939e-10
rs2049928	49	GUSBP4	GUSBP4	ENSG00000239650.3	45		3.23544e-23	3.70509e-06	0.000154968	1.52818e-11	0.000972977	6.62982e-17	0.00040077	0.162725	1.89667e-05	0.0200937	0.0181217	2.53355e-09	0.0115376	0.000122472	0.000944822	5.29426e-08	2.71649e-07	8.96778e-07	0.0884814	2.16488e-09	9.13244e-05	1.51583e-12	2.83392e-09	1.04231e-07	4.76897e-11	3.17108e-08	8.31495e-18	2.1001e-10	1.60462e-06	0.00921546	6.604e-10	0.00435209	3.32742e-11	2.90004e-19	7.26758e-07	4.65875e-05	0.0959965	0.00231157	2.26708e-09	1.94087e-08	1.12548e-07	1.56359e-08	3.46065e-09
rs2049929	34	GUSBP4	GUSBP4	ENSG00000239650.3	45		1.34066e-22	3.0741e-06	0.000253673	1.00654e-11	0.000270522	1.65778e-17	0.00029312	0.131702	3.14624e-05	0.00582928	0.0178993	4.38884e-09	0.00554821	0.000108506	0.000944822	1.18371e-07	4.28832e-09	3.25984e-07	0.0884814	1.56062e-09	4.22713e-05	9.75943e-13	1.31661e-09	3.97329e-08	2.06561e-11	3.53613e-09	4.60847e-18	3.12086e-10	2.36703e-07	0.00830121	6.32575e-10	0.00402321	2.81403e-11	2.60393e-19	7.26758e-07	7.47447e-05	0.0984756	0.00231157	1.34195e-09	6.50458e-09	1.12548e-07	1.70803e-08	5.45397e-09
rs2072931	-36	RHCE	RHCE	ENSG00000188672.12	45		3.23148e-12	1.32106e-06	2.27186e-08	1.41854e-06	0.00227262	1.04837e-06	1.69066e-09	4.05313e-10	1.95248e-15	4.93122e-08	1.09509e-12	2.41808e-12	4.74102e-10	6.18624e-09	1.09896e-07	3.45137e-14	1.50708e-16	1.24309e-08	1.41614e-08	1.30355e-11	2.31368e-06	1.12868e-14	0.000553263	1.4439e-11	3.75834e-06	4.47131e-10	0.00180403	2.65786e-07	9.83521e-19	2.61581e-08	5.53462e-06	0.000246345	1.6077e-60	1.66585e-14	1.74632e-08	5.94301e-16	2.96477e-23	8.98268e-10	3.57981e-21	8.78972e-23	7.22733e-06	0.646647	2.03747e-08
rs2241592	-77	RPS28	RPS28	ENSG00000233927.4	45		1.44642e-11	5.35572e-11	1.48279e-07	1.66896e-07	2.94914e-07	1.0498e-11	0.00133907	0.00371037	0.00130369	0.00804589	1.19909e-06	4.80241e-05	0.0702	2.38685e-06	0.000234484	0.0136139	0.00922419	0.005749	0.00316708	5.91456e-09	0.00025895	1.46865e-06	0.00352354	0.000246171	4.33429e-05	5.19182e-10	3.66019e-08	1.29764e-08	3.31214e-10	0.025547	2.97932e-15	0.0198579	1.28206e-07	2.78753e-14	0.0426933	2.0854e-08	4.50047e-06	0.0114627	1.46965e-09	5.18048e-12	0.0035875	0.0023646	0.00133909
rs2270616	6	ZNF669	ZNF669	ENSG00000188295.10	45		6.56089e-26	2.93378e-10	5.88286e-06	7.99638e-10	1.81248e-06	3.47509e-19	0.00390383	9.64007e-08	2.21846e-09	0.000208349	2.81249e-06	2.47376e-07	5.60678e-09	0.000404386	7.23067e-05	4.74742e-05	0.000156558	5.48691e-05	0.125024	6.19653e-12	0.303065	7.27069e-28	3.54525e-10	3.62853e-15	1.44697e-12	2.00607e-08	1.69371e-20	1.55598e-09	3.62161e-13	0.0173719	4.18883e-08	0.000163149	3.49768e-18	2.1292e-28	1.09392e-09	2.99478e-06	3.26739e-07	1.2109e-05	5.33388e-06	3.28191e-10	2.75322e-08	0.111643	6.28766e-09
rs2274246	-82	PYROXD2	PYROXD2	ENSG00000119943.6	45		1.54695e-28	8.9353e-29	8.56483e-17	2.04673e-26	9.47423e-12	4.22826e-52	8.95799e-12	8.60893e-14	2.61213e-07	0.000362841	5.95752e-06	3.25064e-10	0.000441903	3.22651e-16	4.03873e-09	9.78672e-06	1.73683e-05	2.94972e-13	1.61355e-14	4.98191e-21	0.238992	1.37999e-58	2.92978e-24	2.0387e-44	2.41367e-31	1.19629e-37	2.55438e-43	9.01466e-38	5.05974e-38	1.64494e-16	2.27471e-41	2.08529e-07	3.04951e-111	5.59066e-45	2.07055e-15	1.13163e-21	0.181505	6.24602e-06	1.15718e-46	6.18711e-60	7.30203e-05	0.0350598	2.78569e-17
rs2276845	99	ACTR8	ACTR8	ENSG00000113812.9	45		2.61317e-15	1.43913e-22	2.381e-07	1.47678e-06	2.94765e-08	1.82769e-18	6.23724e-07	3.1649e-08	1.89052e-07	5.38369e-09	3.00561e-12	1.25797e-11	1.45523e-07	2.14331e-06	5.00291e-10	3.97235e-09	2.73277e-10	0.000544412	2.4429e-06	7.37909e-13	7.97665e-07	5.45215e-48	7.40995e-09	4.96931e-09	1.54764e-10	1.0859e-22	2.41033e-17	2.3154e-14	4.57296e-10	7.2387e-15	2.70535e-17	2.10462e-05	1.0832e-36	9.67673e-20	6.1717e-07	2.66761e-21	1.05287e-20	0.0542393	0.00483768	6.20052e-05	3.01131e-07	0.148201	3.52998e-13
rs2283643	12	DGCR2	DGCR2	ENSG00000070413.14	45		7.85598e-08	2.65135e-08	2.71949e-07	8.17049e-19	5.9713e-08	1.05277e-31	0.00019843	5.37144e-06	4.3266e-11	0.02237	0.292014	1.57894e-07	5.27669e-10	5.69659e-05	1.85304e-07	7.15324e-07	8.73065e-07	0.00480116	0.0100661	1.84153e-06	0.00332646	0.000462061	8.37296e-15	1.83406e-09	1.48623e-14	4.26049e-08	9.46184e-30	7.3156e-22	2.20914e-17	0.0131272	2.40843e-09	0.0302955	2.56346e-33	3.15874e-18	6.58148e-06	3.10414e-06	5.29167e-08	5.86397e-05	0.021992	8.33571e-05	0.00124823	0.000881778	3.28083e-07
rs2531804	-24	ZSCAN23	ZSCAN23	ENSG00000187987.5	45		3.57337e-24	1.11771e-16	4.07702e-10	1.08717e-12	4.34897e-05	1.06258e-32	0.000152802	0.0507116	4.59567e-08	8.70262e-06	5.49302e-10	1.36018e-08	6.32987e-07	4.56916e-05	1.64557e-05	0.00359448	3.98468e-05	0.000883633	0.0170624	1.82564e-11	1.87083e-08	1.84519e-12	4.25358e-08	5.72419e-06	1.44147e-14	2.38846e-17	2.45769e-20	7.51513e-09	5.04691e-08	NA	1.76746e-17	5.92943e-06	4.62843e-33	1.50531e-22	0.00037147	0.00408469	5.49416e-08	1.31554e-06	3.31682e-20	5.93644e-15	7.02084e-05	2.93318e-07	9.35847e-19
rs35920692	63	ATF4	ATF4	ENSG00000128272.10	45		1.14709e-17	2.59532e-08	1.00534e-10	3.3638e-14	0.0319418	1.88055e-29	0.0104448	0.0055282	0.00284573	0.0251572	0.00015896	2.047e-05	0.0271256	0.0349992	1.00395e-05	0.000150874	0.0658222	0.000843955	0.0283542	3.29688e-07	0.0420326	0.0395092	1.06483e-09	4.63175e-05	5.15435e-13	6.44864e-06	3.78381e-28	1.09077e-09	1.52699e-16	0.0169834	2.72163e-07	0.0213672	9.80671e-34	3.54892e-15	0.000883071	0.0673309	3.59567e-05	0.0132384	9.80821e-08	2.0606e-13	0.000164092	0.0496313	0.00220365
rs36096184	99	C8orf37	C8orf37	ENSG00000156172.5	45		1.18797e-10	6.73097e-14	0.00368195	3.75389e-13	5.52968e-05	2.71018e-12	0.0407439	0.000105113	6.03684e-06	0.00438352	0.000586511	0.000152352	0.00147471	0.557545	0.00280858	6.28833e-05	0.000326472	0.0429263	0.0484439	0.017458	0.00277117	4.70235e-15	1.99295e-09	1.98969e-06	0.000165524	5.05913e-10	2.58618e-07	1.62619e-05	3.81733e-08	5.98692e-08	3.23665e-14	0.0032623	0.000134446	8.66672e-15	0.0535663	0.0199257	1.34242e-06	1.03257e-05	1.95359e-10	6.85797e-13	0.00551943	0.000445451	3.54583e-09
rs3806269	83	ZNF670	ZNF670	ENSG00000135747.7	45		1.2056e-12	5.42154e-13	9.90568e-09	7.13087e-06	1.04617e-06	1.41954e-11	2.32516e-05	3.36759e-05	1.17969e-08	0.000461412	0.0108416	4.53764e-05	0.000163775	0.00356954	0.000367218	0.00012817	3.55372e-06	0.00224102	4.2907e-05	1.34962e-10	5.42789e-05	5.49613e-11	3.27564e-05	6.04341e-10	4.42509e-06	4.11976e-16	7.0268e-10	0.000335451	8.03167e-05	0.0284873	4.74942e-09	0.0905152	3.63586e-07	9.4738e-14	0.00617439	3.90545e-06	4.984e-12	0.000383533	3.74552e-09	3.69001e-10	0.00137279	3.27714e-06	2.46962e-10
rs41274316	3	HAUS1	HAUS1	ENSG00000152240.8	45		3.33951e-23	6.44368e-13	8.91743e-17	1.30927e-15	1.33404e-07	4.56214e-16	0.00017182	3.27813e-05	2.29062e-08	1.49646e-05	5.56389e-06	1.07317e-05	5.03119e-06	0.00293351	0.0356464	1.07632e-05	7.52478e-06	9.85255e-05	1.7019e-05	1.2027e-09	0.245881	9.01752e-07	3.59541e-08	9.79049e-08	4.45102e-11	3.07986e-08	6.52677e-22	2.53255e-14	1.02662e-15	4.94746e-07	7.96829e-11	0.183778	5.20764e-45	4.62081e-19	7.86161e-05	8.18184e-14	4.2145e-07	5.71752e-06	1.04265e-15	1.87851e-23	0.0263354	3.99184e-06	6.37744e-11
rs41274318	33	HAUS1	HAUS1	ENSG00000152240.8	45		2.43197e-24	6.44368e-13	8.91743e-17	1.30927e-15	1.33404e-07	4.56214e-16	0.00017182	3.27813e-05	4.52084e-09	1.49646e-05	5.56389e-06	1.07317e-05	1.17623e-05	0.00293351	0.0356464	1.15572e-05	3.74826e-06	9.85255e-05	1.41395e-05	1.2027e-09	0.245881	6.73384e-07	3.59541e-08	9.79049e-08	4.45102e-11	3.54538e-09	6.52677e-22	2.53255e-14	1.02662e-15	4.94746e-07	7.96829e-11	0.183778	1.47341e-46	4.1456e-20	7.86161e-05	8.18184e-14	4.2145e-07	5.71752e-06	1.04265e-15	3.65675e-22	0.0263354	3.99184e-06	6.37744e-11
rs55811049	2	DTWD2	DTWD2	ENSG00000169570.5	45		2.00924e-09	1.16595e-08	1.30064e-07	4.0666e-12	0.000233776	2.00601e-11	0.000632541	4.83932e-05	1.11926e-05	0.0195952	1.17093e-06	1.38624e-05	0.00309903	0.0107732	0.00469605	7.25814e-05	0.000162401	0.000134291	0.0847636	1.48078e-06	0.00255674	3.66411e-09	0.00916895	6.357e-07	1.04263e-07	2.90746e-09	1.2315e-13	1.00977e-07	5.67463e-09	0.000720529	5.84279e-17	0.000203991	1.02314e-09	4.10755e-09	0.114073	2.16288e-12	0.00145091	0.000599015	0.00394353	0.000320637	0.0243194	7.31048e-05	1.45711e-07
rs55926517	21	CYP4F24P	CYP4F24P	ENSG00000267594.5	45		3.22886e-78	2.66119e-63	3.14069e-26	3.11213e-59	4.47925e-31	3.08424e-77	1.51405e-23	3.0098e-26	1.27071e-35	2.49287e-30	6.18924e-40	3.38384e-26	6.33555e-27	2.88531e-24	2.55575e-29	8.4218e-34	4.60035e-31	2.6962e-22	3.4189e-24	3.08406e-46	NA	NA	3.19725e-53	2.5929e-43	6.28769e-49	2.50342e-50	1.24422e-78	7.27483e-61	1.91717e-48	3.15367e-15	2.53839e-87	2.29188e-16	3.00223e-66	6.46021e-107	3.95718e-37	4.37043e-48	8.78496e-43	1.14109e-31	4.21305e-43	2.01204e-48	3.09695e-18	1.29552e-23	1.59697e-51
rs56180406	-2	CYP4F24P	CYP4F24P	ENSG00000267594.5	45		7.78177e-79	1.81615e-63	3.14069e-26	3.11213e-59	4.47925e-31	1.31046e-77	1.51405e-23	3.0098e-26	1.27071e-35	2.49287e-30	6.18924e-40	3.38384e-26	6.33555e-27	2.88531e-24	2.55575e-29	8.4218e-34	4.60035e-31	2.6962e-22	3.4189e-24	3.08406e-46	NA	NA	3.19725e-53	2.5929e-43	6.28769e-49	1.08249e-50	1.24422e-78	7.27483e-61	1.91717e-48	3.15367e-15	2.68728e-87	2.29188e-16	1.54483e-66	6.46021e-107	3.95718e-37	1.97382e-47	8.78496e-43	1.14109e-31	4.21305e-43	7.29055e-49	3.09695e-18	1.51669e-22	1.59697e-51
rs56317414	27	CYP4F24P	CYP4F24P	ENSG00000267594.5	45		3.22886e-78	2.66119e-63	3.14069e-26	3.11213e-59	4.47925e-31	3.08424e-77	1.51405e-23	3.0098e-26	1.27071e-35	2.49287e-30	6.18924e-40	3.38384e-26	6.33555e-27	2.88531e-24	2.55575e-29	8.4218e-34	4.60035e-31	2.6962e-22	3.4189e-24	3.08406e-46	NA	NA	3.19725e-53	2.5929e-43	6.28769e-49	2.50342e-50	1.24422e-78	7.27483e-61	1.91717e-48	3.15367e-15	2.53839e-87	2.29188e-16	3.00223e-66	6.46021e-107	3.95718e-37	4.37043e-48	8.78496e-43	1.14109e-31	4.21305e-43	2.01204e-48	3.09695e-18	1.29552e-23	1.59697e-51
rs56378626	73	CYP4F24P	CYP4F24P	ENSG00000267594.5	45		5.05955e-17	1.02737e-20	6.62614e-05	2.08519e-23	5.96976e-07	5.93706e-22	7.0063e-06	2.29512e-07	9.5281e-07	2.59133e-08	1.8821e-09	1.00596e-12	4.38201e-11	2.55758e-10	2.1965e-06	1.57438e-07	6.03085e-05	2.32276e-05	3.00466e-05	6.08378e-15	NA	NA	1.62653e-11	9.45029e-14	2.00302e-14	1.05818e-11	1.13207e-17	4.32831e-19	8.07913e-20	0.00848906	2.27958e-17	6.48026e-05	2.42078e-23	1.17963e-13	3.04057e-06	3.61772e-08	3.22872e-12	4.14738e-05	1.40746e-11	1.44922e-14	1.05505e-05	1.11536e-07	1.47275e-14
rs56391241	34	FAM221A	FAM221A	ENSG00000188732.6	45		2.62404e-11	0.0139371	3.78678e-06	1.49122e-08	0.000197801	1.97656e-16	2.97047e-13	0.00445262	6.26748e-22	0.012744	1.75559e-05	5.78731e-07	0.000447693	8.77903e-17	1.27135e-05	4.20583e-09	2.4976e-23	2.94924e-22	1.11964e-11	6.11857e-15	0.127815	3.07519e-18	1.6406e-10	1.47383e-14	1.29588e-12	9.7011e-30	4.40913e-17	2.75675e-10	8.16728e-08	0.0118874	2.11461e-07	1.65815e-10	2.27321e-34	1.33314e-22	0.0729748	6.44976e-17	1.31752e-21	0.000607756	8.17735e-11	4.8184e-16	0.000600573	0.011587	6.4192e-05
rs61995709	-30	C8orf37	C8orf37	ENSG00000156172.5	45		1.18797e-10	6.73097e-14	0.00368195	3.75389e-13	5.52968e-05	2.71018e-12	0.0407439	0.000105113	6.03684e-06	0.00438352	0.000586511	0.000152352	0.00147471	0.557545	0.00280858	6.28833e-05	0.000326472	0.0429263	0.0484439	0.017458	0.00277117	4.70235e-15	1.99295e-09	1.98969e-06	0.000165524	5.05913e-10	2.58618e-07	1.62619e-05	3.81733e-08	5.98692e-08	3.23665e-14	0.0032623	0.000134446	8.66672e-15	0.0535663	0.0199257	1.34242e-06	1.03257e-05	1.95359e-10	6.85797e-13	0.00551943	0.000445451	3.54583e-09
rs7187776	84	TUFM	TUFM	ENSG00000178952.4	45		4.60558e-20	2.20273e-09	0.00815765	4.63512e-27	7.41191e-07	2.53051e-40	3.32778e-08	0.0147163	2.01654e-08	0.0819735	0.0436124	9.68591e-05	5.48865e-06	4.10324e-09	0.000166431	8.39435e-10	6.56124e-09	0.000370416	0.0164378	1.26442e-10	2.45027e-05	1.34957e-07	1.51407e-17	8.12113e-12	1.59957e-14	9.72868e-17	4.62786e-24	0.0130717	0.690675	0.0859034	9.36117e-27	0.000205297	2.93098e-08	1.10728e-21	5.45101e-13	2.18943e-21	6.6271e-06	8.3151e-06	2.81271e-17	2.39823e-46	1.03439e-07	1.66187e-10	5.64451e-08
rs80346174	30	GSDMD	GSDMD	ENSG00000104518.6	45		2.55665e-12	1.44114e-07	9.13179e-32	3.819e-24	4.74727e-15	9.32042e-48	6.90953e-07	8.10462e-10	2.82437e-14	2.15651e-08	3.46756e-06	1.60458e-09	3.12878e-08	7.07475e-08	0.00309274	9.61917e-13	1.0521e-13	0.127677	0.00103989	7.33911e-13	0.054029	3.67283e-16	1.79874e-14	1.6307e-12	3.53212e-16	3.37775e-48	2.69192e-34	4.07739e-29	8.39956e-22	5.85076e-08	5.24308e-14	4.15447e-09	1.52415e-19	1.94743e-24	5.55879e-05	4.43383e-54	0.652699	1.29416e-09	2.3179e-45	3.13013e-37	0.00386263	0.00506917	4.77995e-18
rs8191469	-15	APRT	APRT	ENSG00000198931.6	45		1.75574e-12	7.70571e-07	0.0245187	3.70153e-12	0.00301379	5.49177e-21	0.00327493	2.90485e-05	4.44072e-07	0.000221263	0.000320262	0.000476464	0.000158955	0.000197802	4.89188e-05	0.000643882	1.03241e-09	0.000149016	0.000261142	2.89105e-06	0.00342271	5.62854e-07	1.884e-13	8.10447e-08	2.36121e-08	2.34201e-07	7.29622e-12	6.37619e-07	2.32706e-09	0.56494	1.07068e-18	0.019901	1.11432e-21	1.73645e-13	0.000604346	0.187042	3.63011e-07	0.0110323	2.85679e-09	1.97268e-12	0.280141	0.00031635	1.05264e-05
rs883552	-60	SIGLEC14	SIGLEC14	ENSG00000254415.3	45		0.000181847	1.3229e-06	9.11792e-05	0.000409889	2.36293e-05	0.00749244	0.00106384	0.000385411	4.38658e-06	2.72236e-06	7.19272e-05	2.22073e-09	5.91735e-07	6.32873e-07	2.11314e-06	0.000673989	0.000151593	3.40006e-05	1.18447e-05	1.18089e-05	0.00166098	NA	3.69814e-09	0.00116503	2.06698e-07	0.00123613	3.40239e-05	2.59218e-06	2.38298e-07	0.000866409	6.70746e-05	0.0847604	0.00379596	5.31192e-10	0.0196368	0.000336819	3.97508e-05	0.00144093	3.56433e-05	4.58027e-07	0.000460435	0.00196466	1.1674e-06
rs10048513	-5	RPS9	RPS9	ENSG00000170889.9	44		1.24076e-27	5.07276e-14	4.94527e-07	1.06373e-14	2.78422e-10	7.12458e-31	0.00257436	2.31187e-05	0.00780188	0.296456	0.326873	8.46884e-05	0.0539947	2.41939e-05	0.00117225	0.00336887	0.002722	2.54685e-05	0.00492573	4.09949e-08	1.13198e-09	5.76489e-14	1.39806e-07	1.18233e-11	3.43024e-09	1.53901e-30	5.92021e-18	9.97221e-07	2.60303e-11	0.000128838	2.14701e-21	1.56301e-05	4.7795e-11	4.06074e-22	0.0312934	6.56541e-08	3.9535e-09	1.69886e-06	1.70931e-13	6.29013e-16	2.69382e-06	1.28345e-11	6.70915e-11
rs12149160	9	RMI2	RMI2	ENSG00000175643.7	44		3.72565e-20	5.42421e-21	1.68825e-15	4.39128e-23	2.12543e-10	1.46033e-32	2.27249e-10	7.04545e-21	1.42001e-24	2.60862e-08	3.34454e-10	7.18931e-30	2.00728e-23	3.32754e-14	7.93534e-11	1.45979e-13	2.36364e-16	1.14123e-05	4.73461e-07	2.12506e-27	0.000120517	0.407126	1.2214e-29	0.942892	1.76132e-23	0.0350914	1.12511e-42	1.88584e-20	6.7334e-28	4.24991e-06	3.29216e-17	8.09553e-05	1.57268e-47	1.5199e-62	3.46738e-22	8.781e-15	1.85282e-23	3.1513e-12	1.71494e-20	1.33198e-17	0.0105539	4.3265e-05	3.98035e-12
rs144616853	95	SLC25A16	SLC25A16	ENSG00000122912.10	44		0.000310712	0.00964673	1.58416e-06	1.29828e-06	0.0054739	5.60264e-06	1.51968e-05	4.52704e-05	7.85022e-08	3.24354e-10	6.50056e-16	1.90147e-07	1.79725e-06	0.0139906	4.74928e-10	2.0628e-06	1.75098e-05	7.68243e-06	2.97396e-05	0.0920604	0.00945362	8.8253e-10	0.0401081	0.000120815	0.00161428	6.19015e-08	1.21232e-07	2.79756e-07	1.34524e-05	0.00644979	8.76848e-12	0.0154265	1.81031e-07	1.22216e-05	0.0299572	0.000401143	0.000381549	0.348611	1.18387e-05	0.000125683	0.053937	0.000928346	0.0106872
rs147873265	-24	NOMO3	NOMO3	ENSG00000103226.13	44		7.32145e-08	4.88184e-07	2.12875e-06	3.19629e-07	0.122571	5.28308e-07	0.446903	0.314509	0.00625434	0.00408465	0.000380155	0.00362272	0.0222819	0.00370603	0.00694738	0.0184397	0.208758	0.00786468	0.0128854	2.31674e-05	0.000230679	0.00225071	8.46556e-10	1.53281e-07	3.27387e-08	1.84962e-07	1.01312e-09	9.41111e-08	3.22595e-08	1.99367e-06	1.22938e-07	0.00227107	6.50903e-08	1.84262e-10	0.000245511	2.94259e-07	0.0181243	0.000618098	5.04438e-10	7.57153e-07	1.4129e-06	3.24484e-07	2.29784e-05
rs16923189	100	PDCD1LG2	PDCD1LG2	ENSG00000197646.6	44		1.31625e-21	4.47576e-19	5.60042e-09	4.00728e-10	5.11198e-05	7.32451e-11	0.0117981	0.00417618	3.93972e-07	0.00904523	0.000282149	0.00391893	0.0559872	0.000762814	3.16698e-06	0.00267263	0.000926575	0.0190685	0.00135868	1.44635e-10	0.416506	2.84628e-12	2.43182e-11	1.93191e-06	2.32239e-14	9.45462e-06	7.91104e-25	1.46222e-11	1.6714e-13	4.107e-05	8.12104e-26	0.679672	3.13003e-15	2.48198e-18	0.00018929	6.79218e-11	1.44476e-05	3.17243e-06	2.89018e-07	9.7557e-13	3.46977e-06	7.67887e-09	4.6091e-08
rs17555056	-26	RPS11	RPS11	ENSG00000142534.2	44		3.36577e-23	4.86713e-11	0.0181201	7.78863e-11	0.00499072	2.60283e-16	0.0288409	0.0157735	0.000408939	1.51082e-08	4.81968e-13	0.000194563	0.00198485	0.0853809	0.00656181	2.45256e-06	5.50242e-05	0.00523703	0.000931542	9.54637e-09	2.69429e-06	1.67761e-12	0.000832619	6.10128e-05	7.44234e-05	5.11735e-16	6.39358e-13	0.00128146	7.29231e-05	0.45812	1.33843e-10	0.068839	1.68181e-28	1.42189e-25	2.72758e-06	0.00213062	0.0122431	7.9416e-05	9.81964e-15	3.0374e-10	0.00287085	0.012552	0.000133566
rs1883832	-90	CD40	CD40	ENSG00000101017.9	44		3.9438e-08	3.52644e-13	1.3977e-07	1.17833e-09	0.000258504	4.22233e-07	0.000217673	2.71288e-05	0.00786071	0.000379634	0.000804695	2.18547e-05	9.71982e-07	0.00369254	7.01323e-05	0.00295624	0.00153494	0.110056	0.00489524	5.12427e-08	0.0272152	2.00263e-11	3.87517e-06	6.36104e-05	3.05622e-08	2.70307e-05	5.63142e-08	4.764e-08	1.1974e-06	0.0260395	5.50837e-18	0.20854	0.000655229	9.51887e-12	4.89382e-05	1.72593e-06	0.00117566	0.0169756	3.85407e-07	4.17415e-10	0.32942	0.105786	4.69933e-05
rs2286920	-11	ZNF682	ZNF682	ENSG00000197124.7	44		1.11145e-05	1.04225e-05	1.03797e-05	5.66939e-05	0.0844326	0.0104862	0.260317	1.06847e-05	1.00701e-07	1.48946e-07	1.10703e-06	6.82393e-07	2.44133e-05	0.0442255	0.0149873	0.00014628	2.67317e-05	0.315463	0.0410014	1.04224e-05	0.00225742	9.99604e-07	1.58496e-05	6.38826e-09	0.000143851	8.09763e-06	2.22069e-09	4.32461e-13	1.53297e-09	2.03001e-10	0.00270032	0.0162442	1.17883e-39	5.17969e-07	0.0192905	3.82952e-11	7.47103e-07	0.00149522	0.030447	0.0019266	0.0497054	0.000698455	7.30732e-11
rs2286921	-61	ZNF682	ZNF682	ENSG00000197124.7	44		1.11145e-05	1.04225e-05	1.03797e-05	5.66939e-05	0.0844326	0.0104862	0.260317	1.06847e-05	1.00701e-07	1.48946e-07	1.10703e-06	6.82393e-07	2.44133e-05	0.0442255	0.0149873	0.00014628	2.67317e-05	0.315463	0.0410014	1.04224e-05	0.00225742	9.99604e-07	1.58496e-05	6.38826e-09	0.000143851	8.09763e-06	2.22069e-09	4.32461e-13	1.53297e-09	2.03001e-10	0.00270032	0.0162442	1.17883e-39	5.17969e-07	0.0192905	3.82952e-11	7.47103e-07	0.00149522	0.030447	0.0019266	0.0497054	0.000698455	7.30732e-11
rs2286923	30	ZNF682	ZNF682	ENSG00000197124.7	44		1.11145e-05	1.04225e-05	1.03797e-05	5.66939e-05	0.0844326	0.0104862	0.260317	1.06847e-05	1.00701e-07	1.48946e-07	1.10703e-06	6.82393e-07	2.44133e-05	0.0442255	0.0149873	0.00014628	2.67317e-05	0.315463	0.0410014	1.04224e-05	0.00225742	9.99604e-07	1.58496e-05	6.38826e-09	0.000143851	8.09763e-06	2.22069e-09	4.32461e-13	1.53297e-09	2.03001e-10	0.00270032	0.0162442	1.17883e-39	5.17969e-07	0.0192905	3.82952e-11	7.47103e-07	0.00149522	0.030447	0.0019266	0.0497054	0.000698455	7.30732e-11
rs2290368	74	RIF1	RIF1	ENSG00000080345.13	44		1.31403e-13	0.00172302	0.00245574	1.11115e-13	8.29554e-06	1.17626e-17	0.000321639	9.16873e-05	2.07649e-07	0.000103444	0.00335365	9.6554e-11	1.94561e-05	0.000199126	0.000160893	6.40349e-05	0.000922903	0.190825	0.548048	2.94378e-06	0.000359548	1.2084e-14	2.70728e-06	0.000144153	2.48021e-07	3.05016e-09	8.42102e-13	1.28284e-05	0.000191952	0.327176	1.90375e-08	8.87739e-05	0.00399098	1.37819e-28	6.7931e-06	1.3684e-06	0.00912327	0.00758011	2.73994e-12	1.79144e-24	0.623503	0.0172423	0.00262744
rs2302315	-59	CHRNE	CHRNE	ENSG00000108556.7	44		4.75442e-45	4.03799e-27	2.17312e-17	1.56595e-27	7.62836e-14	1.1008e-39	3.97957e-06	5.31522e-09	5.48403e-05	0.00701586	6.60117e-07	1.0576e-07	6.23775e-10	1.52329e-05	3.05835e-07	0.0079554	3.43903e-07	0.00189376	0.00166972	9.56861e-20	1.76406e-11	6.25296e-44	1.21231e-17	1.17734e-21	2.01423e-15	6.28187e-39	2.84081e-35	0.0286712	4.76706e-26	0.853863	3.0953e-47	1.48113e-06	2.36114e-09	1.86624e-37	1.69771e-05	0.774331	0.443849	7.3265e-06	3.33374e-34	4.32308e-52	1.2769e-06	1.01083e-07	8.13942e-23
rs2665834	-45	PSMC5	PSMC5	ENSG00000087191.8	44		1.59754e-16	4.47339e-10	4.01333e-05	2.44746e-07	0.025259	1.37603e-13	0.0105515	2.90704e-06	0.00260472	0.344877	0.0148267	2.13807e-05	4.38529e-05	0.000169122	5.93726e-08	0.000134136	4.36325e-06	0.000827974	0.00248104	1.08808e-05	0.00246935	2.58601e-11	1.05386e-11	4.10058e-12	7.5885e-06	6.03487e-11	5.69575e-07	1.00622e-07	1.23495e-11	0.00014101	5.42064e-13	0.184855	3.28832e-09	2.72614e-13	9.03113e-05	3.08007e-15	1.21343e-11	0.0281251	3.0777e-08	2.09437e-09	7.58229e-05	0.00410737	1.44553e-06
rs268228	75	ATP5G3	ATP5G3	ENSG00000154518.5	44		1.4083e-14	6.72786e-12	2.83236e-05	1.30815e-13	4.93855e-09	2.34703e-37	0.0939086	0.00206621	9.31371e-05	1.80241e-05	1.16679e-12	1.3734e-07	0.00208535	0.0303453	0.00592261	0.000392932	5.86364e-06	0.000333218	0.035943	1.1354e-06	0.333779	7.93606e-06	1.20443e-14	1.48709e-07	1.41336e-17	1.89058e-13	6.07934e-37	0.0012419	1.62371e-07	0.0416114	2.33116e-18	0.304974	1.56711e-40	9.6422e-22	5.84084e-06	2.22108e-08	3.06285e-09	6.25967e-06	8.09868e-13	3.78197e-19	0.000589826	2.09193e-05	2.99218e-05
rs2954658	-8	RPL8	RPL8	ENSG00000161016.11	44		2.79884e-59	1.38811e-39	5.30553e-05	2.60365e-28	1.95071e-12	9.68768e-44	0.0125903	0.00117128	0.331322	2.88796e-16	1.55938e-28	5.76785e-08	0.000230995	0.0185995	0.152419	0.0364681	0.00388456	0.00670051	0.901352	7.2611e-29	1.22469e-17	4.68437e-10	1.70532e-14	8.88448e-13	3.4836e-22	2.55519e-13	4.43094e-35	3.72145e-32	5.55057e-16	7.45868e-08	4.75316e-41	1.6991e-06	1.40147e-50	3.08438e-31	3.58306e-08	1.4069e-20	9.08796e-14	2.43826e-08	2.86366e-26	1.56994e-34	6.83641e-05	9.21494e-25	8.78949e-19
rs34722692	-49	GIPC3	GIPC3	ENSG00000179855.5	44		2.56509e-23	6.16208e-15	0.000685843	7.18636e-08	0.000532877	3.36338e-05	0.000570272	0.0967162	3.89522e-05	0.0331611	0.00721633	0.0230692	0.00463376	5.22238e-05	0.0106482	0.00591685	0.0118566	0.00716788	0.00374862	6.88844e-08	0.0368114	4.61497e-06	0.000467966	7.70475e-08	1.06145e-09	7.03596e-11	1.65097e-16	0.000104559	2.04847e-09	0.000610022	2.12244e-17	0.123445	3.58433e-13	8.05985e-25	0.0721085	0.00142158	0.149943	0.000676957	4.26535e-10	7.22207e-15	0.000255422	2.10565e-09	2.05916e-05
rs35297395	19	NME6	NME6	ENSG00000172113.4	44		3.64731e-14	1.1087e-16	4.54453e-07	8.53627e-18	8.09446e-06	1.00616e-23	0.0108654	0.00461758	0.000626327	0.0035664	0.122822	0.000157994	5.59995e-05	0.025289	0.00484419	0.0168752	0.00915246	1.75748e-05	0.234537	1.79319e-06	8.96062e-19	5.60174e-35	1.02234e-11	1.1644e-13	3.80596e-11	1.38537e-09	4.28204e-29	3.01942e-11	1.17776e-09	1.32464e-08	8.70395e-06	0.355156	3.52665e-32	1.19029e-16	0.000720486	1.41319e-05	0.0852417	0.000181943	2.50961e-18	1.40694e-29	5.6672e-06	2.54128e-05	3.90285e-12
rs36075665	88	NME6	NME6	ENSG00000172113.4	44		2.67903e-14	3.49027e-16	4.54453e-07	1.9257e-17	1.06973e-05	8.93069e-23	0.0108654	0.00461758	0.000626327	0.0035664	0.122822	0.000157994	5.59995e-05	0.025289	0.00484419	0.0168752	0.00915246	1.75748e-05	0.234537	2.46385e-06	4.28595e-19	8.31176e-35	1.69642e-11	1.60913e-13	3.80596e-11	1.90654e-09	3.31112e-29	3.20183e-11	1.13031e-09	1.32464e-08	8.70395e-06	0.355156	5.38611e-32	3.60458e-16	0.000720486	1.52053e-05	0.0852417	0.000204377	1.58652e-17	2.21669e-29	5.6672e-06	2.80966e-05	6.63066e-12
rs3736165	-94	GGNBP2	GGNBP2	ENSG00000005955.8	44		1.96071e-16	3.29251e-06	5.10052e-07	2.31144e-12	3.83724e-05	1.16778e-23	0.0040299	0.00331469	1.06009e-06	0.0921451	0.127653	0.0179975	0.00445387	0.000792562	0.0312574	0.000433198	0.00604417	0.0398219	0.0489584	1.10832e-08	8.98223e-07	7.42067e-11	4.42697e-06	2.13432e-13	2.87609e-06	6.3265e-22	4.36669e-12	0.00174043	0.000243523	0.37692	1.91283e-07	6.93543e-05	1.30487e-16	3.74216e-10	0.0160652	1.02775e-10	0.0679948	0.0240793	2.4003e-07	8.45835e-16	0.00500708	9.60514e-05	5.10789e-10
rs3750259	-40	EFCAB1	EFCAB1	ENSG00000034239.6	44		1.09338e-19	1.35737e-32	1.98337e-30	1.29808e-12	6.94732e-12	7.19172e-24	1.70667e-08	1.33833e-21	2.64294e-11	6.9285e-09	3.99493e-15	2.37224e-31	4.88868e-36	1.06663e-06	1.89424e-08	2.36771e-23	1.445e-14	0.000540804	1.06938e-09	2.21419e-11	NA	3.61354e-31	7.36711e-18	3.24038e-19	2.28584e-18	4.83521e-29	1.40533e-49	5.9001e-23	NA	0.000609909	4.1939e-11	8.44977e-05	NA	6.58454e-53	1.43809e-10	2.43952e-49	9.7307e-17	2.25725e-21	2.66425e-46	4.16677e-55	1.43469e-11	2.62393e-14	2.89752e-11
rs3770102	-17	CAPG	CAPG	ENSG00000042493.11	44		1.18931e-14	0.000101411	0.839339	5.11491e-14	5.87396e-06	6.8084e-28	0.0294664	3.24656e-06	4.13134e-06	7.28691e-08	5.60075e-09	7.03045e-07	3.01012e-05	2.97734e-05	7.98326e-05	2.99605e-09	0.000231301	0.00178055	0.0697696	2.44277e-06	7.03807e-06	1.99085e-11	1.18764e-06	0.289131	1.94132e-12	6.3745e-06	9.01928e-21	3.51573e-12	5.84165e-07	0.000790249	1.07647e-06	0.999891	1.39543e-16	1.55076e-11	0.0117122	0.00247684	0.000529442	4.75821e-06	4.33307e-10	2.12414e-15	0.0181925	0.0482967	2.19091e-08
rs3816044	-50	C19orf33	C19orf33	ENSG00000167644.7	44		2.0276e-26	1.76834e-10	1.0131e-05	2.42273e-22	3.12398e-10	6.88485e-11	1.99298e-05	8.49203e-10	1.04408e-12	0.000165309	0.00423458	0.000938598	0.000142325	2.18392e-05	7.9896e-05	4.36664e-09	1.07761e-11	0.0104325	5.07442e-05	1.41413e-06	0.539607	3.91609e-06	4.30785e-13	4.61891e-10	2.28282e-13	3.87445e-23	2.2614e-33	0.00541244	4.9721e-30	0.766378	5.11166e-24	0.000615461	1.89797e-22	5.92341e-63	0.000719629	7.51059e-06	8.43788e-11	0.864534	6.72344e-27	9.87415e-46	0.0118882	8.06534e-16	1.01488e-06
rs3923059	41	DNAJC18	DNAJC18	ENSG00000170464.5	44		0.000161408	1.07283e-15	8.39359e-18	0.000420096	2.39022e-05	1.32459e-14	0.0442642	8.71421e-05	0.000238585	9.14928e-05	6.88285e-07	0.000158015	0.0502918	0.363038	0.000128892	0.224594	0.00196257	0.000493945	0.00607184	7.9819e-07	9.3441e-10	1.27131e-20	9.43498e-13	2.84398e-13	2.12686e-09	1.92215e-18	2.67759e-17	3.91528e-22	4.07536e-23	8.29933e-08	3.68575e-06	9.81936e-05	5.78167e-76	2.46775e-08	2.46455e-09	1.12539e-32	0.00208255	1.25889e-05	4.98512e-11	1.39946e-22	9.37109e-08	7.98866e-11	1.3057e-15
rs3923060	-87	DNAJC18	DNAJC18	ENSG00000170464.5	44		0.000143761	1.42262e-15	1.39992e-17	0.000258706	8.31865e-06	1.19737e-14	0.0442642	8.71421e-05	0.000238585	9.14928e-05	3.88299e-07	9.25564e-05	0.0502918	0.363038	0.000128892	0.224594	0.00196257	0.000493945	0.00607184	9.93852e-07	2.84805e-10	3.58608e-21	1.02755e-13	5.5872e-14	1.44379e-09	5.15214e-19	2.24916e-17	1.73469e-22	2.58788e-22	8.29933e-08	2.61356e-06	9.81936e-05	3.86554e-76	3.25589e-08	1.36032e-09	9.21053e-34	0.00119803	7.63044e-06	2.16161e-11	1.56414e-23	7.37943e-08	7.96568e-11	1.48231e-15
rs4664423	-88	RIF1	RIF1	ENSG00000080345.13	44		1.31403e-13	0.00172302	0.00245574	1.11115e-13	8.29554e-06	1.17626e-17	0.000321639	9.16873e-05	2.07649e-07	0.000103444	0.00335365	9.6554e-11	1.94561e-05	0.000199126	0.000160893	6.40349e-05	0.000922903	0.190825	0.548048	2.94378e-06	0.000359548	1.2084e-14	2.70728e-06	0.000144153	2.48021e-07	3.05016e-09	8.42102e-13	1.28284e-05	0.000191952	0.327176	1.90375e-08	8.87739e-05	0.00399098	1.37819e-28	6.7931e-06	1.3684e-06	0.00912327	0.00758011	2.73994e-12	1.79144e-24	0.623503	0.0172423	0.00262744
rs4878690	-50	GRHPR	GRHPR	ENSG00000137106.13	44		5.68723e-52	3.25306e-31	2.70224e-11	2.78738e-31	6.43353e-12	7.40736e-62	0.0492848	1.27229e-07	0.0685094	9.05218e-13	6.14352e-19	2.85407e-06	0.00268556	0.3772	1.18766e-05	1.84489e-06	0.00103691	0.0312175	0.114729	3.84079e-28	2.63783e-07	2.6644e-52	6.74762e-19	1.01162e-41	1.3228e-24	1.62539e-40	7.85163e-41	2.25464e-20	2.96856e-14	0.907906	3.26783e-64	2.24916e-08	1.33067e-31	2.17867e-23	4.2525e-05	7.66328e-34	1.11914e-19	1.66327e-06	1.87906e-28	2.2709e-33	2.61693e-17	1.07598e-29	7.04958e-33
rs568014119	49	FKRP	FKRP	ENSG00000181027.6	44		1.82389e-18	5.38711e-10	0.000562636	2.32165e-15	6.09575e-05	8.99156e-20	0.000228805	0.000157269	0.00185611	2.78797e-07	1.99994e-07	0.000893852	0.101449	5.56329e-09	0.00647798	0.208461	0.00181061	0.000402574	8.69379e-09	2.72758e-05	1.93657e-05	2.24626e-09	6.60496e-16	2.34318e-15	3.78158e-11	2.09326e-13	1.19914e-22	9.55645e-08	2.88158e-15	4.21676e-06	8.33564e-16	0.000307371	1.31888e-18	7.2174e-26	0.00932922	6.2238e-05	7.01157e-06	1.88092e-05	3.20453e-22	5.0602e-21	0.000784856	0.000188061	8.11624e-05
rs57552134	-43	DCXR	DCXR	ENSG00000169738.3	44		6.87108e-10	0.000186	2.229e-13	2.50717e-26	8.58242e-12	1.94898e-31	0.832391	0.00325788	7.82102e-05	2.31159e-08	6.28585e-09	6.87358e-05	0.00630005	0.000369973	0.00016937	8.14321e-06	0.0203681	3.44891e-08	0.0127077	6.89345e-07	1.50051e-10	7.90959e-05	2.92158e-10	2.16835e-10	3.60343e-11	0.00336962	1.6868e-11	0.600868	0.23406	0.304525	5.18456e-08	0.000483465	2.13293e-10	1.92031e-28	3.2272e-07	0.000861393	1.21516e-12	0.00545297	1.04523e-12	1.03951e-16	1.6778e-08	2.96372e-15	0.0269356
rs57923322	50	B3GNTL1	B3GNTL1	ENSG00000175711.4	44		0.522538	0.000586612	5.50497e-10	5.48031e-13	0.000392518	5.4905e-19	8.52803e-07	2.61049e-07	3.19801e-17	8.61219e-10	4.51397e-16	3.00176e-19	8.01057e-16	3.58929e-10	0.000118432	7.01049e-11	3.47287e-09	0.000828739	0.00850028	0.097685	0.00290027	2.75741e-13	7.68304e-16	1.15172e-09	7.93773e-14	0.002457	6.75708e-29	5.67077e-18	2.43081e-16	0.00681817	7.16895e-07	0.0684364	1.10978e-23	3.47193e-23	3.745e-10	0.0583973	4.60334e-06	6.27973e-08	0.020045	0.000429881	0.000559893	0.00145144	1.17115e-08
rs59323905	-20	NAPSB	NAPSB	ENSG00000131401.7	44		6.57048e-14	2.21343e-15	1.02571e-16	1.44352e-15	2.37995e-07	1.26235e-24	1.02486e-11	5.35823e-13	6.23189e-25	1.32502e-11	2.89617e-12	1.31144e-14	1.20621e-13	8.8436e-19	2.20257e-16	2.33103e-11	2.87213e-17	3.79398e-20	2.73782e-13	4.32832e-18	0.0997786	NA	4.15415e-05	3.83152e-08	1.55326e-05	3.03478e-08	1.96913e-12	2.93613e-10	7.53182e-09	6.72604e-13	6.38666e-30	3.85818e-06	4.29074e-08	1.11258e-38	0.000228286	6.65191e-17	3.12615e-15	2.76462e-06	1.15383e-12	5.23894e-14	0.199894	8.08239e-24	2.85907e-06
rs60333007	7	C6orf52	C6orf52	ENSG00000137434.7	44		4.77334e-11	1.3379e-05	2.57655e-06	1.14636e-05	0.00899025	0.000241352	0.000641442	9.15852e-05	0.000226394	0.14824	3.15618e-06	0.000144566	0.000323144	7.65336e-07	3.00038e-05	0.00823083	0.00829063	0.194919	0.000487556	2.52059e-07	0.00610876	1.47177e-07	0.000450829	2.04383e-07	0.000316091	6.38606e-06	0.000178504	0.0151489	0.000243788	0.0237293	4.20911e-12	0.256501	0.000337989	8.94466e-17	5.11838e-05	3.77708e-10	0.0629506	0.00032229	8.92785e-09	3.68152e-11	2.13883e-06	0.00175831	4.18815e-06
rs6460174	76	ZNF107	ZNF107	ENSG00000196247.7	44		2.06958e-45	1.12096e-24	0.0167943	1.12541e-22	5.08293e-14	7.39615e-22	0.000148786	9.45844e-07	2.77043e-05	5.4619e-05	7.19286e-05	8.22608e-05	0.000195784	8.84424e-06	1.89034e-05	0.0577355	1.08643e-05	0.00075225	0.000309013	9.70594e-14	0.911615	2.21641e-32	3.50245e-18	1.16704e-22	7.0347e-32	1.76319e-24	8.00595e-34	1.00289e-23	2.9902e-23	9.04213e-14	2.13288e-25	0.00338285	9.49394e-28	2.02983e-42	7.0023e-14	1.96435e-30	3.73622e-06	7.05933e-08	3.57639e-07	2.00918e-18	0.000118816	1.0891e-06	8.15681e-29
rs7100870	-93	NOC3L	NOC3L	ENSG00000173145.7	44		1.71231e-10	0.00112058	1.86634e-10	1.97856e-06	0.0502297	3.52403e-06	4.1454e-05	1.45035e-05	0.000104486	0.000100521	7.76817e-05	0.00263433	0.00220561	4.67885e-06	0.00014611	2.74101e-06	0.000836499	0.00151969	0.00797849	6.36012e-06	0.155555	0.00804914	6.74734e-06	1.15813e-08	4.947e-05	0.00160018	1.1025e-12	1.11074e-08	4.06073e-12	0.00730028	1.03828e-15	0.0154194	4.73119e-11	1.01506e-13	0.119317	2.70565e-11	2.01752e-10	6.41283e-05	5.48052e-16	2.15313e-17	1.22236e-05	8.85735e-10	2.02152e-08
rs7148709	-78	CPSF2	CPSF2	ENSG00000165934.8	44		7.21346e-29	1.09499e-22	2.6459e-06	1.4545e-11	3.11332e-11	1.17425e-27	0.0022709	0.00388892	0.00245885	0.00504152	1.8848e-09	2.7867e-05	0.0543095	2.33571e-06	2.59308e-05	1.80637e-07	0.0873595	0.0135572	0.000785037	6.18409e-16	1.06271e-12	1.94623e-12	1.18566e-06	5.20742e-06	3.84023e-08	1.97837e-12	6.16746e-16	5.81306e-06	0.0211776	0.0250023	5.67468e-27	0.104401	9.02323e-05	5.86993e-19	0.0132629	5.97338e-13	8.47253e-05	7.69397e-06	3.11383e-10	5.30712e-18	7.98746e-08	4.22121e-10	5.94298e-08
rs73439096	-75	C6orf52	C6orf52	ENSG00000137434.7	44		6.21684e-09	5.71499e-05	7.66716e-06	1.14636e-05	0.00899025	0.000456171	0.000641442	0.000131525	0.000152006	0.14824	3.15618e-06	0.000144566	0.000323144	1.51566e-05	3.00038e-05	0.00823083	0.00829063	0.194919	0.00493003	2.52114e-06	0.00610876	3.03083e-07	0.000453791	1.18954e-06	0.000919244	1.06225e-05	0.0023264	0.0196892	0.000232466	0.0237293	9.07009e-10	0.256501	0.004584	1.34716e-15	3.87979e-05	4.52049e-10	0.0629506	0.00032229	1.34295e-09	2.24735e-11	2.06657e-06	0.0121415	6.81258e-06
rs7517754	17	CNIH4	CNIH4	ENSG00000143771.7	44		8.71151e-44	9.19561e-31	7.89491e-14	4.90288e-11	3.3191e-07	2.40853e-23	0.00495258	0.206871	0.00188275	0.00636912	0.00499829	0.0320512	0.73672	0.169035	0.285467	0.0258333	0.0307808	0.00314028	0.0244244	1.22518e-18	0.00417811	9.3679e-13	7.70985e-15	7.33178e-21	1.80827e-11	2.73837e-32	3.86256e-26	1.07738e-19	1.21128e-24	2.13613e-19	4.09712e-25	1.04468e-05	2.391e-49	9.07838e-30	1.13009e-05	3.81248e-21	1.35179e-07	2.12943e-07	1.63467e-29	2.64391e-34	4.0172e-05	5.74252e-11	7.62751e-16
rs75684735	8	DYNC2LI1	DYNC2LI1	ENSG00000138036.14	44		6.09634e-07	2.34429e-09	1.62561e-08	6.8439e-11	0.000225033	2.86163e-12	0.64739	0.000121717	0.00443245	0.00828968	0.000554306	0.00465955	0.0160478	0.000241988	2.77567e-06	3.10102e-06	0.000739501	1	0.0116529	2.50886e-06	2.81485e-06	7.08616e-11	1.6271e-12	4.19792e-10	6.90663e-11	6.53726e-11	1.15441e-11	1.48276e-11	1.25978e-11	0.0281997	4.96187e-05	0.000818763	3.60317e-24	1.67386e-16	0.125358	1.03753e-08	0.100744	0.00779927	3.38571e-06	3.97648e-09	0.0444268	1.05795e-08	1.50652e-11
rs762633	50	SULT1A2	SULT1A2	ENSG00000197165.6	44		7.0774e-32	1.13109e-23	1.42672e-23	1.43206e-15	1.1307e-09	5.03303e-28	1.2008e-08	1.84034e-12	8.01295e-11	1.85376e-06	1.28698e-06	2.11847e-10	1.58118e-08	2.89976e-12	9.73717e-07	3.17833e-09	3.55141e-11	2.37334e-08	7.90971e-05	1.31291e-14	NA	3.17067e-05	1.9228e-06	0.0203873	2.11789e-13	7.88899e-22	3.652e-23	2.70509e-24	1.55655e-26	0.176834	8.05829e-06	0.0161393	4.64159e-36	1.10613e-30	2.73292e-09	1.57424e-08	2.29273e-07	2.2804e-14	8.72868e-09	1.67435e-14	0.534014	6.38431e-11	3.40434e-15
rs76682100	-14	C19orf33	C19orf33	ENSG00000167644.7	44		1.33171e-26	5.95156e-09	1.62367e-05	5.40514e-22	3.36059e-09	2.22476e-11	0.000103738	2.26744e-08	8.18744e-12	0.00055417	0.0141697	0.000822191	0.000404335	1.10466e-05	7.00071e-05	3.44783e-08	1.45862e-11	0.0120932	1.97381e-05	8.4466e-06	0.545885	7.97997e-05	3.89258e-13	6.14473e-10	9.84791e-13	6.63689e-20	1.61064e-32	0.00267778	2.76421e-30	0.618832	7.91104e-22	0.000194355	7.50141e-22	1.31949e-57	0.0011779	1.61812e-06	4.72909e-09	0.728987	4.18127e-23	1.42473e-41	0.00431865	1.23259e-15	3.39925e-05
rs9838614	-91	EXOG	EXOG	ENSG00000157036.8	44		1.11368e-05	0.000407293	0.000159546	0.00285051	0.0202463	0.00170478	0.00395456	3.16276e-07	2.06407e-07	0.00037767	7.39435e-10	0.000568611	2.12217e-06	0.0474178	0.0011563	0.00457311	2.87872e-06	4.97584e-07	0.000971713	9.68111e-06	0.02251	0.000161078	0.191137	7.07286e-05	0.414615	6.01832e-05	0.00381168	0.000197332	0.00259398	0.0281829	0.000813957	0.0601131	0.00860094	9.15592e-08	7.78682e-08	1.94471e-08	0.001601	0.00311895	2.59303e-05	0.323944	0.00670485	0.000114141	6.36883e-06
rs10402931	-24	PDCD5	PDCD5	ENSG00000105185.7	43		8.89867e-17	3.71887e-18	2.67847e-10	1.69757e-08	0.000221095	5.16118e-16	0.199605	5.27255e-05	0.000406852	0.00065013	0.000266022	0.000494229	0.00197329	3.94453e-05	0.00387471	0.00184565	0.0187082	1.7172e-05	8.0414e-05	6.3084e-06	0.13754	5.75162e-05	2.37022e-08	6.31076e-17	2.73778e-13	4.32199e-21	9.2079e-20	9.54218e-18	1.01475e-20	6.45265e-14	4.44955e-19	0.0178036	1.26892e-44	5.29764e-08	0.768989	2.2055e-15	0.00414802	0.0116968	2.57661e-05	2.35966e-06	7.27702e-10	4.41368e-06	4.5668e-11
rs10405535	-8	PDCD5	PDCD5	ENSG00000105185.7	43		8.89867e-17	3.71887e-18	2.67847e-10	1.69757e-08	0.000221095	5.16118e-16	0.199605	5.27255e-05	0.000406852	0.00065013	0.000266022	0.000494229	0.00197329	3.94453e-05	0.00387471	0.00184565	0.0187082	1.7172e-05	8.0414e-05	6.3084e-06	0.13754	5.75162e-05	2.37022e-08	6.31076e-17	2.73778e-13	4.32199e-21	9.2079e-20	9.54218e-18	1.01475e-20	6.45265e-14	4.44955e-19	0.0178036	1.26892e-44	5.29764e-08	0.768989	2.2055e-15	0.00414802	0.0116968	2.57661e-05	2.35966e-06	7.27702e-10	4.41368e-06	4.5668e-11
rs1078378	-38	HEATR6	HEATR6	ENSG00000068097.10	43		3.17312e-10	3.37747e-09	6.6688e-05	8.52648e-08	0.00860479	3.66972e-11	0.151223	0.012212	5.65128e-08	0.000121596	2.61176e-05	0.0703201	0.00101469	4.29396e-06	9.46923e-06	0.0204653	0.0114914	0.209373	0.000247977	1.8026e-14	2.08441e-23	5.57691e-14	0.000268949	4.84409e-13	9.51085e-05	1.22957e-43	7.42153e-11	3.79015e-07	1.72675e-07	1.1314e-09	1.72616e-16	1.88164e-13	1.06668e-15	1.79883e-14	0.0799603	1.54718e-09	4.75167e-05	2.77835e-05	1.53231e-24	1.1906e-24	0.0009444	1.92689e-18	2.54591e-19
rs113364103	83	DCXR	DCXR	ENSG00000169738.3	43		2.33267e-12	2.49896e-05	1.82539e-18	9.14256e-31	2.33367e-12	1.00175e-41	0.514487	0.0012481	5.83566e-07	1.08048e-09	7.4267e-12	3.05366e-06	0.0041396	3.618e-06	1.12085e-06	7.02025e-06	0.0072181	6.75936e-12	0.00338208	1.59388e-07	4.21549e-13	0.00338904	2.44632e-13	4.35879e-11	1.31735e-12	0.00181683	1.55432e-15	0.529058	0.111697	0.384351	3.19262e-10	0.00136787	6.14456e-10	2.00659e-27	3.27749e-07	0.00328953	2.33447e-15	0.0167699	1.04286e-17	2.99259e-21	4.78806e-11	8.63041e-19	0.221161
rs113971540	-34	C6orf52	C6orf52	ENSG00000137434.7	43		8.49493e-09	0.000177561	4.72968e-05	0.000112576	0.00364799	0.00398331	0.000724851	0.000135707	0.0017245	0.290503	2.13553e-05	0.000372365	0.00138143	7.44774e-07	0.00117999	0.0138503	0.00177872	0.16158	0.0125887	8.297e-06	0.0277004	2.4033e-06	0.000334535	9.75986e-07	0.000142927	4.17828e-05	0.00021711	0.0192946	0.00433481	0.0614372	2.00498e-09	0.328355	0.00821818	3.1483e-15	0.00119662	1.16982e-07	0.0592206	0.00682855	2.34069e-05	9.78044e-10	3.99868e-05	0.0308782	2.08163e-07
rs12120833	40	RPS8	RPS8	ENSG00000142937.7	43		1.83838e-19	4.90685e-12	0.173892	2.87859e-08	8.63063e-05	6.454e-15	0.0391914	0.00241706	0.00638555	4.49341e-06	4.53362e-11	0.000253896	0.124687	0.0148494	0.0307461	0.00619678	0.00634268	0.00348712	0.160649	2.72077e-09	1.52233e-08	1.5716e-10	0.000186626	1.84409e-07	0.0131655	1.12024e-15	6.331e-11	8.21727e-06	9.89292e-08	0.0124021	9.47811e-10	0.0738376	2.97769e-13	1.19154e-12	0.000968025	0.00036784	0.00891463	0.189516	1.51996e-08	4.87686e-12	0.00224553	0.00132944	3.14701e-05
rs12147221	-46	DHRS4-AS1	DHRS4-AS1	ENSG00000215256.3	43		1.51152e-21	1.97818e-06	1.34844e-05	2.29883e-09	9.98705e-13	8.69659e-17	0.111815	0.000269521	0.757859	1.06969e-08	3.97183e-07	1.53372e-06	5.50916e-07	1.25261e-06	6.03037e-08	0.134155	0.0311011	0.599708	0.041523	1.55888e-12	0.000799842	3.87384e-11	0.00692183	7.0072e-12	5.42251e-06	1.34041e-20	4.24563e-09	6.54475e-05	6.59853e-07	0.0584152	1.327e-11	0.000439102	1.57714e-07	1.67797e-05	0.0179276	5.49155e-06	6.98952e-05	0.00400786	1.24513e-26	2.38257e-26	2.43311e-09	7.88548e-08	6.30978e-14
rs12513091	61	SRP72	SRP72	ENSG00000174780.11	43		3.70357e-21	7.14536e-16	2.37324e-05	7.46849e-14	0.0045388	7.05567e-18	2.11468e-05	0.0120265	1.65905e-06	0.00659586	0.000995617	0.0573778	0.0714778	0.0347473	0.0549924	0.000582555	0.0042224	1.27894e-05	0.0105818	1.13095e-08	7.26701e-13	1.58399e-58	0.000113505	5.91101e-08	1.72736e-06	2.84883e-27	1.40881e-08	3.85319e-16	3.48651e-09	0.404151	7.66076e-30	0.666972	6.45938e-08	1.51844e-13	0.0074218	0.00841386	1.04953e-08	3.08935e-06	6.56534e-07	3.25667e-08	0.0015975	0.00599647	4.43942e-05
rs12988616	-97	PUS10	PUS10	ENSG00000162927.9	43		5.50001e-13	2.20026e-05	5.86508e-06	3.51938e-06	1.22293e-06	1.07209e-08	0.000374669	0.0315587	0.000303444	0.00634169	0.00616981	0.434873	0.0262489	0.00373038	0.030398	0.75796	0.0106923	0.382595	0.0666106	7.5965e-09	0.663029	1.36858e-11	9.84604e-08	0.00194417	1.74935e-06	2.56507e-11	1.64874e-17	5.98204e-10	0.00026414	0.0245885	4.19764e-05	0.0164454	2.60024e-08	5.18256e-10	0.000128307	0.00547512	0.0012878	0.020325	0.000268577	0.00329902	3.84502e-05	1.32299e-07	9.51614e-06
rs145464993	45	WRAP73	WRAP73	ENSG00000116213.11	43		4.55134e-59	6.76838e-43	0.00377762	4.27796e-20	3.05676e-16	4.52564e-51	0.00604678	0.00136301	8.42547e-05	2.37955e-05	0.000127701	0.0218077	0.397035	0.253725	0.00140267	0.00862057	0.0354492	0.147674	0.11024	3.56271e-28	0.0188715	2.03063e-33	3.59646e-17	1.15893e-25	1.90464e-19	3.27066e-42	3.85368e-36	1.61387e-20	2.67495e-10	7.01888e-05	6.69484e-45	6.17045e-05	1.69178e-29	8.42779e-55	2.11748e-06	3.83507e-13	2.22353e-05	6.75344e-08	2.21005e-39	1.30443e-45	6.40525e-07	3.86823e-06	1.21655e-13
rs148649543	46	FAM87B	FAM87B	ENSG00000177757.1	43		3.95486e-08	1.4498e-05	0.000284436	0.00026365	0.024174	0.00032274	0.0227881	0.234014	0.00069774	0.0163279	7.64588e-06	0.0508923	8.13671e-05	0.00225838	0.703523	0.00308217	0.00390002	0.0785812	0.0214827	3.12932e-05	1.15643e-05	1.0072e-13	2.09509e-10	7.26841e-09	0.00153368	2.09615e-11	2.51757e-07	0.000688098	0.00440913	0.170252	3.01243e-06	0.000158913	2.14974e-07	7.32498e-13	0.000946435	1.54106e-08	1.80921e-08	3.08625e-05	3.82269e-12	7.18706e-14	0.000401291	1.36295e-05	4.49778e-15
rs15976	93	ARL1	ARL1	ENSG00000120805.9	43		1.03712e-17	9.68592e-11	0.00139729	2.04815e-08	8.86889e-06	2.04352e-17	0.0117245	0.00172928	1.95256e-05	1.86572e-10	4.32991e-08	2.97054e-07	0.000266971	2.53975e-06	0.00402662	1.51154e-07	0.0212519	0.00129323	0.838518	2.68416e-09	0.0571242	0.0675533	4.57413e-07	3.30727e-08	9.57911e-10	7.19338e-07	4.1393e-22	1.3736e-14	5.61061e-12	0.00432309	5.96525e-12	0.0119615	3.69512e-16	2.34744e-14	0.0214669	0.000445482	0.088925	0.00685245	6.61229e-18	3.92032e-19	0.0037775	8.8859e-08	7.04278e-07
rs2232015	-8	PRMT6	PRMT6	ENSG00000198890.6	43		2.99685e-22	3.31925e-14	1.38594e-14	0.00039968	0.0339889	1.07708e-13	0.00242592	1.19385e-05	6.89703e-06	0.000103611	2.57831e-07	3.05227e-05	7.02324e-08	3.06681e-07	0.000208871	0.000756495	5.98094e-05	5.6604e-06	6.87293e-06	1.92227e-06	0.155321	0.000139209	0.00126247	4.37595e-19	0.000349296	4.91523e-64	3.36487e-08	3.29262e-05	5.17447e-13	6.26708e-55	3.76677e-17	2.78632e-06	3.90717e-36	2.28273e-11	0.250766	9.30951e-06	0.0612031	0.0758671	1.38676e-54	6.56963e-77	2.99837e-12	0.00154473	1.11629e-09
rs2241591	-16	RPS28	RPS28	ENSG00000233927.4	43		3.21839e-08	6.197e-07	0.0293373	1.61666e-05	9.02853e-05	4.90917e-06	0.00282674	0.00290355	0.0018872	0.111644	2.27226e-05	0.000224816	0.151487	0.011024	0.00188727	0.0166094	0.0867736	0.00459848	0.00134664	7.68027e-07	0.00356067	1.21158e-07	0.000173916	1.15293e-05	3.52332e-08	1.40959e-13	3.82849e-05	0.000113806	2.7776e-06	4.0006e-05	1.67194e-10	4.15779e-06	1.29613e-09	8.29326e-06	0.000544223	8.9328e-05	0.000160474	0.296	1.47223e-07	5.49025e-11	0.000986515	0.000452787	4.31167e-06
rs2249093	23	YEATS4	YEATS4	ENSG00000127337.2	43		2.33123e-34	1.03802e-20	8.39709e-09	9.82976e-07	3.84714e-06	3.46939e-12	0.130054	0.0443032	0.000442742	0.0378677	0.0234722	4.33489e-06	0.345186	0.016107	0.0316915	0.000127784	0.115311	0.0130948	0.01483	2.89064e-16	1.23099e-21	0.876311	9.58198e-09	2.42348e-10	1.86408e-06	1.37821e-14	8.79397e-14	3.18225e-09	1.03625e-13	7.31671e-07	1.89079e-14	0.000805665	4.59231e-42	4.465e-14	6.40785e-06	0.16847	0.00810788	0.000151907	4.22491e-35	3.11503e-43	0.000185462	0.000174852	4.39969e-05
rs2274578	58	MED20	MED20	ENSG00000124641.10	43		1.21762e-08	3.99915e-06	0.00195635	1.40789e-06	4.1138e-06	1.93369e-11	0.0545346	0.0742347	9.66092e-06	3.18124e-05	1.58157e-08	0.0135311	0.00787697	0.0503314	0.00684627	1.48732e-05	0.0264559	0.0447812	0.0015156	8.88021e-06	0.000132412	1.02857e-07	6.93271e-10	3.15945e-09	3.07961e-09	1.09576e-08	4.74447e-16	1.07963e-11	2.23523e-19	0.000402062	0.008153	0.0304225	1.79658e-29	1.41965e-12	6.59255e-05	2.66185e-06	0.000108354	0.0237797	5.00147e-05	2.93112e-08	0.000231491	0.000451525	2.12791e-08
rs2297306	77	TMEM206	TMEM206	ENSG00000065600.8	43		3.23186e-07	2.87019e-06	1.55587e-05	0.0973068	0.00606343	0.00250801	0.000533915	0.000374552	0.0165415	9.15503e-05	1.03948e-05	0.0179437	0.0991128	0.0053716	0.0312111	0.0763084	0.396555	0.00431548	0.0070354	1.6712e-05	0.000116709	9.62874e-08	0.0376139	2.66967e-06	0.0416528	0.00589803	1.31551e-05	2.53469e-08	6.81337e-06	0.000977232	0.00575928	0.0856112	5.48656e-14	1.7998e-09	0.000205856	0.000107641	0.00450412	9.64064e-06	1.57827e-16	3.0499e-10	0.000748528	0.0225198	2.43241e-08
rs2297339	45	HBS1L	HBS1L	ENSG00000112339.10	43		4.70265e-14	8.1937e-07	1.22903e-10	0.000809758	0.0204743	1.73881e-07	2.54837e-09	1.80426e-05	7.30525e-12	0.73957	0.006336	0.000524662	6.81213e-05	4.62496e-13	1.78106e-08	1.81123e-08	2.29085e-15	1.77757e-11	1.69422e-16	3.7594e-12	0.270454	4.39724e-06	0.000352368	0.000510098	0.0146221	1.61957e-17	3.94357e-06	5.53461e-06	0.00051147	0.000659953	3.76367e-08	0.0817397	9.52961e-06	1.2343e-08	0.224568	5.65007e-09	3.86703e-07	0.000239698	2.3351e-12	1.28534e-08	0.0154441	0.0515624	1.81064e-06
rs2303262	71	MPHOSPH6	MPHOSPH6	ENSG00000135698.5	43		8.5634e-15	3.21204e-07	1.0471e-14	7.49334e-10	0.000123269	2.43868e-19	0.00315072	0.0562783	0.0116645	4.68246e-14	2.41075e-11	0.000213649	0.0108614	0.000248962	0.00100668	0.0581899	0.0333769	0.198678	0.524399	3.95089e-06	1.61328e-05	0.0178587	0.00101685	1.78649e-07	6.57512e-10	0.0168832	2.53676e-13	1.47203e-16	2.01645e-23	7.75507e-12	5.07636e-06	3.216e-05	3.64277e-25	6.26394e-14	0.00277766	6.22615e-12	1.51353e-08	0.0029068	2.00998e-06	2.09848e-08	3.9343e-09	1.60093e-12	2.74669e-16
rs2657386	-8	WDR60	WDR60	ENSG00000126870.11	43		8.71464e-08	2.87525e-10	4.43865e-19	1.13418e-11	3.12789e-09	2.78727e-07	0.00451633	0.00231524	1.19073e-08	5.44376e-11	2.53976e-22	0.000494554	0.0697411	0.000106637	1.95889e-06	0.00214952	0.0580845	0.133551	0.211546	3.51543e-06	0.00108588	5.05405e-21	9.846e-08	2.29867e-11	6.33125e-07	3.99781e-14	7.81246e-10	3.2377e-08	0.000903892	0.00145617	0.000102144	2.08449e-05	2.20097e-06	4.82721e-22	0.000169336	4.97579e-14	4.28332e-16	0.00195465	0.0586406	0.00198014	0.00822925	1.42202e-09	1.57635e-11
rs2727287	-41	PSMC5	PSMC5	ENSG00000087191.8	43		1.08698e-15	3.11953e-10	4.01333e-05	2.44746e-07	0.0242527	9.68314e-13	0.0105515	2.90704e-06	0.00260472	0.344877	0.0148267	2.13807e-05	4.38529e-05	0.000169122	5.93726e-08	0.000134136	4.36325e-06	0.000827974	0.00248104	1.33664e-05	0.00610164	3.77904e-11	1.05386e-11	3.53183e-12	4.49955e-06	8.51259e-11	8.39612e-07	1.22129e-07	2.20829e-11	0.00014101	1.50548e-12	0.184855	5.79735e-09	3.47346e-13	8.93573e-05	4.41163e-15	1.21343e-11	0.0686817	2.89539e-08	4.71621e-09	7.58229e-05	0.00352584	1.44553e-06
rs2801024	47	LINC00839	LINC00839	ENSG00000185904.7	43		1.28094e-23	5.31876e-31	6.50118e-09	1.16076e-31	8.82414e-15	8.92483e-34	0.194448	8.26158e-06	0.000560543	1.72235e-05	0.000137066	9.27116e-10	6.3152e-10	1.40688e-06	4.78738e-06	7.97226e-05	4.51374e-05	0.00216911	0.00609665	1.04889e-18	NA	2.80276e-22	8.84832e-19	1.65734e-17	3.77162e-23	2.57013e-27	6.40326e-33	1.17416e-19	2.25508e-12	0.0637601	7.77427e-33	9.48801e-07	9.36689e-15	6.04828e-16	5.07261e-08	0.729015	2.27645e-07	6.60465e-13	6.83531e-17	1.50492e-21	2.26776e-09	9.2214e-06	5.50409e-13
rs2801952	46	LINC00839	LINC00839	ENSG00000185904.7	43		1.48838e-23	4.97434e-30	5.33004e-09	5.91918e-31	3.8247e-13	7.66227e-35	0.194448	8.26158e-06	0.000499815	3.71553e-05	0.000609782	2.62482e-09	1.77463e-09	4.96854e-06	1.68838e-05	8.72218e-05	3.60987e-05	0.00407254	0.0133299	4.41105e-17	NA	3.34415e-22	3.12555e-19	9.33678e-18	4.35553e-23	3.94877e-27	2.04412e-33	6.17939e-19	2.49591e-12	0.0646149	7.63743e-33	2.54468e-06	1.25321e-14	2.91116e-16	1.08502e-07	0.669209	9.99551e-08	2.99587e-13	4.47259e-17	1.21524e-21	1.15319e-08	3.02039e-05	1.55892e-12
rs3736166	100	GGNBP2	GGNBP2	ENSG00000005955.8	43		7.56731e-20	4.4493e-08	8.69588e-06	6.91366e-11	0.00052426	5.28489e-18	0.000307398	0.00456995	5.92292e-07	0.0237176	0.19732	0.0159248	0.0269093	0.000850821	0.207403	0.000470933	0.00360935	0.00202516	0.0304966	4.64871e-07	4.21214e-06	1.10677e-10	7.63047e-08	8.06977e-08	0.00017684	3.90891e-20	3.52312e-13	0.0397856	0.000445872	0.0780867	1.27016e-05	1.6441e-05	1.08769e-13	4.87084e-12	0.0154746	2.14395e-09	0.183413	0.270812	8.41634e-09	2.27943e-18	0.00260916	2.73923e-05	7.44783e-09
rs3741605	-69	HELB	HELB	ENSG00000127311.5	43		5.87623e-19	7.86728e-16	3.45546e-09	1.27801e-11	3.31079e-05	1.25739e-19	0.0140374	0.00279648	0.00419325	NA	0.186266	0.00945996	0.0103778	0.102042	9.6945e-05	0.00574337	0.227581	0.189464	0.0182148	3.97064e-13	4.07231e-07	1.11444e-26	5.37166e-07	6.69788e-07	3.12938e-08	6.97926e-10	2.23673e-15	3.79833e-14	0.00106956	0.0267026	8.26422e-17	0.000223207	1.53732e-29	7.58207e-21	2.0387e-07	2.78413e-07	2.30533e-06	8.95343e-05	4.86346e-22	4.78265e-28	3.37838e-05	0.013457	2.67129e-11
rs3772146	25	RPSA	RPSA	ENSG00000168028.9	43		3.63822e-45	7.72348e-28	2.24951e-06	2.70852e-16	1.81062e-06	1.96307e-29	0.0548967	0.00198484	0.00794692	2.13478e-09	1.08515e-14	0.00642344	0.114775	0.000235675	0.231254	0.554114	0.388779	3.82334e-07	0.000609926	1.26092e-21	6.57317e-16	2.90105e-25	0.000349182	6.64072e-14	1.04071e-06	1.25388e-28	1.12247e-13	5.1486e-09	1.09796e-06	1.12427e-05	9.89715e-30	0.00225259	1.4296e-10	1.27115e-50	9.02877e-12	1.22844e-27	7.6584e-14	0.00347566	5.81904e-30	5.39723e-45	0.000121923	5.31425e-11	2.04792e-19
rs3818978	77	MRPS21	MRPS21	ENSG00000187145.10	43		6.69573e-08	4.2169e-13	2.60839e-06	7.35105e-10	0.00321057	6.26676e-09	0.0699908	0.919131	0.000420724	0.000696523	5.04586e-10	0.00830469	0.0239263	0.699518	0.000577539	0.00409669	0.0014627	0.0105914	0.639647	3.79708e-13	0.205686	1.80038e-07	1.38381e-05	0.00173544	1.29424e-08	1.09912e-08	2.86145e-24	1.96615e-18	1.16417e-13	0.000246482	7.04944e-24	0.0190616	2.98567e-20	2.95752e-19	1.42716e-05	0.0148225	6.72282e-25	0.00281514	8.40108e-12	2.81212e-13	0.00455343	8.35326e-07	2.06296e-06
rs386400379	11	UBA6	UBA6	ENSG00000033178.8	43		3.66218e-11	2.32744e-16	0.801194	4.72861e-18	3.94802e-08	1.79614e-17	0.000933876	6.18306e-07	6.20148e-07	1.64341e-05	1.10289e-19	1.97167e-05	0.00140529	0.00110367	0.657541	0.0306294	0.019136	0.00580774	0.182557	1.22716e-06	3.83884e-18	3.41693e-36	0.000229191	0.0149368	1.77295e-06	8.8133e-12	0.00118384	9.36755e-06	0.000724106	0.000861291	3.97136e-09	0.00249381	2.11237e-14	1.28777e-12	5.20017e-06	0.0348107	8.44757e-07	0.00169777	2.45507e-07	7.60808e-08	0.0255847	0.05545	0.000399321
rs397891	-44	CDK10	CDK10	ENSG00000185324.17	43		5.3995e-23	2.11393e-11	0.0130431	1.61269e-06	2.7893e-06	3.72933e-11	0.0221827	0.0720721	0.000956139	0.00210079	2.82698e-06	9.83297e-05	0.206796	0.0591829	0.121641	0.000549319	0.00529376	0.234024	0.0406083	1.92554e-20	0.0187428	0.00658402	1.28783e-09	2.78964e-09	1.61025e-09	3.18226e-11	1.87537e-11	5.83641e-09	4.71652e-06	0.0103048	2.06679e-26	3.06003e-05	7.90865e-06	6.40263e-37	1.08665e-08	1.67903e-09	5.11679e-21	2.41641e-05	7.04723e-11	5.01808e-12	0.00403818	7.62588e-07	2.56959e-06
rs41279069	4	PTGR1	PTGR1	ENSG00000106853.12	43		5.84975e-20	8.97957e-16	0.00511458	3.69302e-21	1.8443e-05	1.03032e-20	2.83081e-05	3.27921e-07	3.14424e-08	0.00499529	0.000206777	2.66741e-06	1.41821e-07	2.88075e-06	9.45897e-07	3.87637e-07	3.48662e-06	0.000246353	0.000709477	1.98613e-07	0.00558755	8.6358e-09	5.64422e-10	1.39371e-10	1.11868e-13	2.24796e-10	8.82669e-18	2.24518e-13	2.55232e-13	0.000866726	2.43612e-14	0.604668	6.22923e-23	2.78563e-24	1.52219e-12	4.37915e-10	1.44165e-09	0.462117	9.22211e-16	5.97214e-15	0.0717678	1.44941e-09	0.538564
rs41283994	5	BORA	BORA	ENSG00000136122.11	43		3.46643e-13	2.39892e-09	6.62059e-05	1.98939e-06	0.00793552	9.11936e-10	0.0143115	0.0139102	0.0317364	0.340802	0.214819	0.00820263	0.0348263	6.43727e-06	0.0164088	0.0096369	0.00450342	0.000207079	0.0133366	4.0821e-11	0.0545054	1.79298e-21	4.56739e-08	0.0111222	1.11973e-08	8.54692e-09	1.87365e-10	1.74228e-06	0.000565338	0.00997241	4.18665e-06	0.00105904	0.000175932	9.2917e-11	0.0492972	8.39973e-05	2.82886e-05	3.11489e-09	7.96415e-06	2.78666e-10	0.00679704	0.0104257	2.50793e-09
rs45558131	16	MBL1P	MBL1P	ENSG00000242600.2	43		1.82689e-23	1.27584e-10	4.35817e-08	9.63044e-27	3.47065e-11	1.00583e-41	0.000211151	3.01183e-07	1.02718e-09	0.00103911	0.00962269	5.69481e-07	9.33113e-08	8.46155e-05	4.06603e-09	1.47289e-06	0.00305034	0.000302841	0.00512522	1.37517e-11	0.861237	0.0214946	9.71887e-11	8.42005e-05	3.91412e-15	3.61668e-07	6.93536e-13	3.97719e-11	4.78894e-16	0.00163224	8.18429e-09	0.0594868	1.94709e-14	8.9145e-33	1.87179e-12	0.436469	8.42332e-12	0.00102158	3.05242e-12	1.27145e-18	0.0811044	0.00184837	0.0034174
rs476835	-13	SARDH	SARDH	ENSG00000123453.12	43		4.02955e-07	2.7736e-11	0.000196279	2.75595e-17	0.000376995	1.29125e-05	0.580047	0.0499406	0.0142469	0.00611137	0.0884761	0.00183757	0.000206279	0.233627	0.0112798	0.0154117	0.00311715	0.225102	0.0279382	6.50614e-07	1.07531e-10	4.68257e-26	3.32183e-20	9.39517e-23	1.54034e-16	4.32714e-12	1.06064e-26	1.14294e-12	1.14169e-08	0.575278	4.34912e-09	2.935e-05	5.08322e-26	1.78009e-24	2.79462e-09	1.62564e-36	0.00301115	1.70389e-10	0.000471373	5.01283e-05	1.31177e-05	3.52899e-06	5.9915e-34
rs56359038	47	FAM221A	FAM221A	ENSG00000188732.6	43		1.84693e-10	0.0144833	2.16694e-05	1.02829e-07	0.000349518	2.05296e-14	3.7866e-15	0.00158638	5.68359e-22	0.0109081	0.000475314	1.46639e-07	0.000211266	8.83027e-19	4.41535e-06	2.49289e-10	4.12998e-23	2.61127e-24	2.54661e-13	1.34898e-13	0.129877	1.17597e-19	9.47869e-09	7.86681e-13	7.84392e-13	2.24569e-27	5.38743e-16	1.51781e-10	3.58776e-06	0.0121112	5.57041e-07	6.32537e-10	2.98437e-34	1.11463e-21	0.124781	8.25034e-19	1.8716e-21	0.000679823	1.80313e-10	5.79748e-14	0.00102578	0.0777753	5.68193e-05
rs7035313	24	RBM18	RBM18	ENSG00000119446.9	43		5.15884e-09	9.27894e-14	0.00823537	2.2204e-09	2.87265e-05	1.57406e-08	0.00107515	0.00618055	0.109083	0.013557	0.0766529	0.000494981	0.00113455	0.000653279	0.0182311	0.000363594	0.0329773	0.000190695	0.299415	7.64393e-11	0.732094	9.67583e-11	5.66604e-08	1.37223e-08	3.54028e-07	3.79902e-11	2.78207e-13	0.00013877	9.37826e-08	0.00018678	3.52623e-11	0.0156997	6.00274e-17	4.51075e-09	0.0236042	1.16246e-09	4.35646e-06	0.00109461	0.000228721	9.21067e-06	3.85724e-05	0.000223123	1.29231e-09
rs7077538	96	PPA1	PPA1	ENSG00000180817.7	43		0.00475129	0.000454616	0.0147709	9.54652e-34	3.82073e-07	1.37722e-65	1.25386e-05	0.00123518	1.59602e-06	2.95812e-05	1.88197e-05	1.07407e-10	4.68158e-06	0.0118996	0.000238999	6.32215e-06	6.74823e-06	0.0504344	0.00491377	0.0116336	0.000432446	1.68583e-06	5.459e-24	8.68403e-09	1.27184e-17	0.39127	1.34989e-34	1.47259e-24	1.60577e-21	0.0942471	2.75236e-09	0.00112826	1.57876e-101	7.56411e-10	0.000948064	4.48299e-19	5.1661e-20	1.21945e-06	4.97686e-19	2.97794e-12	0.221593	2.57072e-06	1.39954e-15
rs7255142	-50	OCEL1	OCEL1	ENSG00000099330.4	43		9.49659e-16	0.000307854	1.39462e-06	0.00534052	0.00974267	2.98145e-18	0.00648487	1.32641e-05	1.97269e-09	3.15727e-13	1.32715e-19	3.39156e-11	2.41444e-05	3.99676e-10	9.7189e-08	1.45797e-07	0.000203151	0.0028147	0.0153143	1.43756e-08	0.304328	0.00992449	3.14882e-12	6.04108e-13	8.93065e-10	1.54234e-09	5.91085e-27	2.46932e-05	7.9633e-08	0.580341	2.46524e-14	0.00136498	4.46915e-21	1.36539e-21	1.67141e-05	0.300102	2.1675e-08	0.258736	0.000107197	5.01766e-09	3.00681e-06	0.630084	4.5897e-08
rs73339387	4	ZNF337-AS1	ZNF337-AS1	ENSG00000213742.2	43		1.47743e-09	0.000487596	0.00499552	1.90799e-08	2.69742e-05	2.27513e-09	0.0983728	0.000235717	0.013417	3.35922e-05	7.78041e-06	0.000701362	0.040565	0.0308155	4.36936e-05	0.0034312	0.00112568	0.00374484	0.598859	3.41332e-06	4.31271e-05	0.000685857	0.000129443	6.68607e-07	2.12202e-05	0.000164226	3.9303e-12	2.8565e-07	0.0465972	0.247185	1.89066e-09	0.0394675	0.00620189	8.79153e-08	0.000481183	0.00362314	2.00168e-05	0.000176946	6.35247e-14	7.01081e-05	0.140358	1.00739e-05	4.67168e-05
rs758747	47	NLRC3	NLRC3	ENSG00000167984.12	43		3.87599e-07	0.0013181	6.21294e-05	5.97871e-08	0.000491842	7.31191e-15	8.60388e-07	2.23351e-06	8.83849e-08	3.60717e-14	9.10193e-11	2.10819e-06	1.29062e-06	7.49408e-06	3.63822e-05	5.57871e-08	3.17251e-06	0.00262643	0.000737577	1.78151e-07	0.166025	2.8944e-07	2.62734e-09	0.000352982	4.39636e-15	3.3112e-05	3.39338e-18	3.91539e-05	0.126503	0.0242771	0.0163884	0.0398616	5.53982e-18	5.18142e-14	5.40327e-06	0.0118003	1.14885e-07	2.92589e-05	3.19305e-09	9.26189e-16	0.620301	0.143209	0.00049934
rs7786844	-78	PMS2P1	PMS2P1	ENSG00000078319.7	43		0.0436458	0.000140397	0.0011087	9.85137e-07	0.000240791	7.99275e-08	0.559428	0.105953	1.78633e-05	0.000249947	0.000178891	0.0251137	0.00393583	0.312955	0.00111731	0.0326637	0.000211068	0.000446248	0.0195119	8.32332e-05	6.47168e-05	4.76571e-15	0.000123326	8.63521e-09	0.000196011	9.08083e-12	3.25556e-06	1.60415e-05	0.0255036	0.0145934	1.50202e-06	0.00390373	2.68426e-05	2.13857e-10	0.134986	0.000694709	0.00141915	0.00097218	2.1031e-06	6.73384e-07	0.0569287	0.000177267	3.62409e-06
rs79182819	-59	MTHFS	MTHFS	ENSG00000136371.5	43		9.65592e-20	4.67108e-27	1.5926e-15	2.39347e-33	8.39399e-15	2.6137e-57	0.00331519	0.225166	0.000132492	0.0307671	0.000292019	0.000798154	0.000595871	0.00847437	0.0115648	0.105731	6.16106e-05	0.00729885	0.141191	1.69809e-14	2.86155e-15	1.11369e-45	2.06789e-19	1.75615e-14	3.8114e-19	5.39142e-24	1.96493e-29	3.50277e-18	1.25306e-26	0.0136125	2.11517e-17	0.0238162	4.19073e-41	1.45723e-26	6.68624e-11	0.000155843	0.086857	0.000288479	2.04637e-18	6.49181e-29	1.52613e-08	4.84761e-13	0.0033577
rs8007763	77	DHRS4-AS1	DHRS4-AS1	ENSG00000215256.3	43		3.33104e-22	2.50644e-06	1.29954e-05	2.5678e-09	8.65467e-13	7.69595e-17	0.117394	0.000439912	0.823041	1.70995e-08	2.11901e-06	2.333e-06	3.5798e-07	1.6342e-06	9.9959e-08	0.130354	0.033385	0.62927	0.051807	3.29428e-13	0.000868285	1.8836e-11	0.00865813	6.90267e-12	7.40149e-06	8.55359e-23	4.06405e-09	3.75166e-05	2.8832e-07	0.0484258	1.39855e-11	0.000414174	8.89554e-08	2.34375e-05	0.0205587	2.98665e-06	6.57289e-05	0.00263217	3.65812e-27	3.59364e-27	4.80876e-11	1.30639e-07	9.56578e-15
rs8009022	36	DHRS4-AS1	DHRS4-AS1	ENSG00000215256.3	43		8.82465e-22	1.78805e-06	1.29954e-05	8.68494e-10	8.65467e-13	2.45748e-17	0.117394	0.000439912	0.823041	1.70995e-08	4.007e-07	3.31159e-07	3.5798e-07	1.6342e-06	9.9959e-08	0.130354	0.033385	0.62927	0.051807	3.1089e-13	0.00113856	2.19695e-11	0.00373441	6.90267e-12	7.40149e-06	2.40423e-23	4.06405e-09	3.5401e-05	2.84573e-07	0.0484258	1.39855e-11	0.000414174	1.7076e-07	2.63252e-05	0.0473525	2.98665e-06	5.02092e-05	0.00263217	2.55276e-26	4.27299e-28	4.80876e-11	1.30639e-07	9.56578e-15
rs8064026	57	PRSS30P	PRSS30P	ENSG00000172460.10	43		0.00010587	0.00209403	0.000656015	1.29134e-07	0.0136547	0.00925171	0.0142478	0.0131588	0.0482015	4.47689e-05	7.30472e-05	0.000364565	0.000428171	0.0258955	0.0336575	0.046293	0.576856	0.0111295	0.00505093	5.35679e-09	0.886311	7.75863e-11	1.07519e-07	6.62353e-11	1.5214e-06	1.40073e-08	4.47373e-11	4.65292e-05	0.00154049	0.267667	3.75321e-05	0.000818331	0.0563417	1.52118e-07	8.24898e-07	6.07129e-07	0.000418989	4.43727e-05	0.000110623	0.000285307	0.001762	0.0123522	2.19039e-08
rs9289193	-7	WDR5B	WDR5B	ENSG00000196981.2	43		1.22624e-23	1.87915e-07	2.25843e-07	1.40195e-12	0.0017655	1.80787e-23	0.0651848	7.60513e-07	0.000256106	0.000241985	3.99055e-08	1.8055e-07	1.59482e-06	0.36319	0.00133991	3.15028e-08	0.00107352	0.00769807	0.327998	1.99512e-08	1.2888e-07	3.3104e-15	2.59176e-09	2.58563e-06	4.03392e-10	5.48196e-06	4.67689e-15	1.3323e-13	5.09214e-06	0.000200261	1.02115e-08	0.134231	7.36586e-16	1.80906e-14	1.56687e-05	0.00290811	0.000966247	0.00030627	3.46529e-17	1.33056e-20	3.33668e-05	0.0119883	2.03335e-06
rs10437608	-80	HTATIP2	HTATIP2	ENSG00000109854.9	42		6.56797e-100	1.42662e-49	0.000708445	2.562e-37	1.35471e-11	4.04997e-45	1.92877e-09	5.92825e-09	2.28862e-14	5.89467e-05	6.3408e-05	3.16048e-13	2.41026e-05	6.16151e-10	8.01951e-07	4.62574e-15	9.02061e-18	6.18814e-07	2.66121e-06	1.78805e-31	0.142046	8.49683e-93	1.55278e-36	0.0124493	5.65253e-38	4.49344e-09	1.58522e-54	1.83822e-16	3.6402e-26	0.0359681	1.41747e-11	0.0310979	1.93265e-27	7.65146e-78	1.20163e-16	6.38659e-19	0.0147252	0.120671	0.0763336	0.665526	0.14834	7.57656e-05	0.0307938
rs1049982	70	CAT	CAT	ENSG00000121691.4	42		4.31852e-09	8.24929e-12	5.92326e-05	5.95612e-09	2.82879e-05	1.11259e-14	0.0289594	0.00180108	0.00018634	0.25963	0.00998025	0.00598858	0.13846	0.00339901	0.00132392	0.00196679	0.00061785	0.00498675	0.00133441	4.10129e-10	0.000136189	1.06712e-18	4.85273e-05	6.29479e-05	0.00184808	6.27324e-13	1.11817e-10	1.99044e-06	3.02332e-10	0.893162	6.30519e-17	0.926017	8.22519e-09	2.06466e-15	0.000264821	7.5827e-06	0.000124891	0.000240024	1.4146e-12	3.61782e-12	0.00169812	0.000259744	0.00185769
rs11132303	66	UFSP2	UFSP2	ENSG00000109775.6	42		1.87356e-76	1.29135e-69	2.0993e-08	5.98445e-17	1.43931e-18	3.0949e-49	6.66171e-15	1.85982e-18	5.84121e-30	9.54758e-12	5.93375e-24	1.85111e-20	3.72129e-14	8.55213e-14	1.08179e-20	3.68403e-30	1.2628e-23	6.87238e-15	4.56532e-13	1.5027e-28	2.39333e-06	0.0158524	2.06873e-31	1.16107e-05	2.77827e-32	0.219902	1.99885e-77	1.22916e-31	4.68153e-26	0.701081	1.43621e-41	0.872976	7.74058e-58	1.75574e-91	0.0491296	4.32154e-08	0.00823621	4.99307e-07	5.61071e-12	2.85552e-18	0.523886	1.1133e-10	8.55629e-07
rs111817998	-91	IFITM2	IFITM2	ENSG00000185201.12	42		2.53908e-05	0.00133157	1.3084e-06	1.95134e-08	0.000339484	1.91109e-18	0.00879585	0.00453911	0.00030388	0.0404017	0.00190141	0.000134116	0.00313233	0.00714837	0.0472638	0.000111965	0.000393017	0.000391736	0.0291554	0.00181374	0.00476549	8.39802e-07	0.000249478	0.00346457	0.000579958	3.32408e-07	1.13039e-07	7.13316e-09	0.00044544	0.564313	3.92244e-05	0.0308978	0.00451054	1.71806e-07	0.865648	9.40824e-05	0.0418083	0.00180346	0.00964279	6.27447e-06	0.153699	0.0913745	1.46774e-06
rs11247790	-1	PHACTR4	PHACTR4	ENSG00000204138.8	42		1.78523e-21	1.98109e-12	0.0454874	1.75936e-19	4.20831e-09	1.66804e-54	3.51903e-05	5.0735e-07	2.40747e-10	1.07001e-14	1.17244e-15	2.30742e-11	2.3341e-06	9.68871e-06	4.77934e-07	2.56096e-08	5.87122e-07	0.134813	0.0323131	5.10495e-11	1.74222e-07	6.69444e-10	9.39755e-21	9.92149e-05	1.16069e-12	0.0439757	5.75409e-28	9.49198e-14	0.0573717	0.727136	2.7149e-05	0.135952	2.11465e-07	2.2379e-07	8.65229e-10	0.382076	1.30626e-07	0.000124038	0.477378	0.0263193	0.00471175	6.0936e-08	0.00622672
rs1128749	53	C19orf53	C19orf53	ENSG00000104979.4	42		1.73075e-09	0.000231535	1.91416e-05	6.05225e-21	0.0624015	1.24876e-10	2.18552e-05	1.92048e-06	7.6201e-15	0.00223287	9.53997e-06	7.51269e-11	1.54013e-13	5.09295e-09	2.10951e-06	3.19972e-14	9.09548e-05	0.295062	0.0277361	0.000516432	0.0142704	7.84073e-23	7.14801e-06	2.5303e-05	0.000112859	5.2707e-10	2.68002e-11	1.34291e-08	6.56666e-08	0.000338448	0.000142557	0.000205921	0.000280855	4.9993e-19	0.21518	0.428803	1.10542e-05	0.00163951	1.89491e-12	6.10086e-19	0.583084	0.211915	0.0130577
rs13061732	9	MFN1	MFN1	ENSG00000171109.14	42		4.64048e-07	1.85529e-08	9.9077e-10	9.80545e-07	0.162639	1.36217e-05	0.0479504	0.00774481	0.0110527	0.00013016	7.76148e-08	0.00570084	0.00161176	0.00110565	0.343906	0.013207	0.00930301	0.0255108	0.144523	5.67253e-05	0.0495742	2.83043e-34	2.13095e-07	2.88822e-10	0.00194334	4.19124e-22	0.0064212	2.71433e-05	0.140841	0.870458	1.14926e-17	9.48407e-05	0.000353926	6.19609e-06	0.0458209	0.156349	0.000223803	0.00483644	2.32862e-15	1.85242e-14	0.0257856	4.99145e-07	5.14536e-06
rs139428292	90	RBM8A	RBM8A	ENSG00000131795.8	42		1.19471e-09	3.27471e-05	0.01428	5.92932e-11	0.0143498	9.80249e-10	0.600563	0.000137595	2.56678e-05	0.0405083	0.000192468	0.000274778	3.82034e-05	0.0122235	0.0699042	0.00294913	0.0024495	0.000150032	0.00559806	1.11559e-05	0.00135652	1.72041e-16	0.0391574	0.00231076	0.00361797	5.43337e-12	5.74925e-17	2.81657e-08	8.46214e-05	1.6181e-05	4.18868e-07	0.0856759	1.50353e-08	3.3362e-08	0.132816	7.29058e-05	4.18536e-06	0.0137667	2.75124e-12	1.01017e-07	0.774792	0.0106469	0.000271342
rs1677658	-59	DHFR	DHFR	ENSG00000228716.2	42		4.0597e-10	1.6045e-12	0.0353495	8.27398e-05	0.0360125	6.55778e-09	0.000127866	1.39179e-05	5.86232e-06	1.10075e-05	2.37148e-05	7.36173e-07	0.000115028	0.00103338	6.63608e-05	9.50021e-05	0.0373235	3.54598e-05	0.00670202	1.20629e-05	2.21695e-07	2.70976e-12	2.39755e-06	6.58517e-08	7.22002e-05	3.10901e-11	1.18667e-07	2.00891e-11	1.40026e-13	0.669467	2.07707e-08	0.0768821	1.81047e-26	3.85107e-07	0.00977761	0.902602	0.00477221	0.000236176	7.09946e-05	8.4401e-05	0.414807	1.70172e-05	0.561057
rs16954764	-90	VPS53	VPS53	ENSG00000141252.15	42		0.00064344	8.72777e-06	0.0110189	3.73736e-08	0.00142129	0.000672978	0.000494363	0.000177302	0.0415599	0.00548993	0.00166997	0.016903	0.226805	0.000654187	0.000978342	0.019658	0.0412411	0.001572	5.17975e-05	4.54281e-06	0.00403524	0.000165767	0.000994675	0.000879719	0.000121103	1.57971e-06	5.22962e-06	0.0107926	0.0409727	0.017081	0.000363401	0.00950112	0.141441	1.38979e-05	0.539168	0.0404171	0.0127336	0.0291285	3.08438e-09	9.24945e-10	0.0923273	0.145447	0.0309672
rs17017911	10	GUSBP5	GUSBP5	ENSG00000236296.3	42		2.45472e-07	3.78157e-09	0.00348418	2.04737e-06	9.60208e-05	9.69645e-17	0.0125042	0.0571972	0.00134029	NA	0.820909	0.00119346	0.0906752	0.435625	0.00758359	0.000211185	0.0111495	0.0139726	0.0519817	4.64952e-06	7.11814e-12	8.03968e-14	0.000215815	4.27824e-09	0.0243594	3.35981e-15	5.04708e-07	3.7865e-07	0.0251983	0.00073264	2.97172e-07	0.00470786	9.31217e-11	9.84253e-08	2.56787e-05	4.42235e-07	0.00877505	2.09342e-05	5.74911e-12	2.82362e-13	8.89426e-05	2.33061e-08	1.7701e-07
rs17214656	-69	ST20	ST20	ENSG00000180953.7	42		5.19853e-13	3.9179e-08	3.25071e-06	5.25671e-13	0.0065446	4.97214e-06	0.311177	0.872753	0.037387	0.0311502	0.00147346	0.0187568	0.626495	0.00157367	0.0919696	0.0456159	0.00129428	0.126216	0.645713	6.92156e-10	1.60596e-08	1.11135e-08	6.86312e-09	1.86582e-11	1.63937e-05	4.46419e-13	2.59514e-14	1.38316e-17	1.04511e-08	1.75393e-08	2.06483e-14	3.73995e-05	1.5432e-14	6.61358e-11	0.00191949	2.20101e-06	1.05283e-07	0.000513795	7.59321e-11	1.35851e-15	4.30258e-05	1.10963e-06	2.74196e-08
rs17475333	-10	COX16	COX16	ENSG00000133983.10	42		2.53553e-12	1.08927e-12	0.000155868	3.1253e-05	6.46489e-07	4.15248e-11	0.0880563	0.0971679	5.14864e-06	0.24749	1.69249e-05	7.34288e-10	5.32815e-09	9.6151e-08	1.59909e-05	1.01631e-06	0.0191802	0.46386	0.00043052	9.3123e-08	0.56972	4.93159e-21	1.2425e-10	1.69122e-07	1.88045e-06	5.00196e-19	9.31179e-18	1.083e-14	3.06216e-13	7.01196e-09	6.96097e-12	3.82109e-05	1.12378e-25	1.05654e-11	0.00174639	4.44026e-08	4.11149e-09	4.67404e-05	3.45507e-06	3.63116e-09	0.00027462	0.000127548	0.000102633
rs2001216	25	RCCD1	RCCD1	ENSG00000166965.8	42		1.55228e-15	1.59432e-09	0.006103	0.000121301	0.001475	1.20887e-14	0.000931199	2.52081e-05	7.57524e-05	2.68191e-07	0.000484264	4.0796e-08	7.16025e-06	0.0279616	0.00679856	2.34475e-09	0.144645	0.00715162	0.20349	1.49817e-09	0.000147594	0.645739	5.23232e-09	8.5866e-14	3.70363e-10	4.36079e-13	2.36625e-23	1.36248e-05	0.0039859	0.000363586	5.91738e-06	0.0029176	3.424e-21	1.41231e-08	0.530033	3.80558e-10	0.35875	0.00177886	1.61829e-15	2.45153e-27	2.96122e-05	0.00734978	1.66857e-14
rs2070474	42	UPB1	UPB1	ENSG00000100024.10	42		2.01974e-11	0.00108742	0.00025777	8.51004e-08	0.0105075	1.35732e-08	0.000756109	0.000198499	1.31632e-06	1.3458e-06	1.48933e-07	4.63136e-05	0.00023365	1.9782e-05	5.03449e-05	1.30626e-12	1.54438e-08	0.0747369	0.0463038	0.00163602	0.0559044	NA	1.02929e-07	2.74851e-05	8.43584e-05	0.0112086	1.01481e-09	0.000414575	0.000961124	0.442766	1.25716e-08	0.0362358	4.04845e-08	8.34283e-15	0.00410753	0.0384053	0.000992211	0.0133161	0.000174452	0.647165	9.75592e-05	1.13225e-07	0.0327898
rs2248852	53	RSU1	RSU1	ENSG00000148484.13	42		4.36111e-24	1.98235e-13	1.89669e-06	2.79977e-21	1.28497e-05	7.8748e-22	0.00620169	0.00378652	0.0580588	1.406e-07	6.33001e-15	7.75613e-05	0.000477908	0.000645296	0.0865207	0.000871424	0.0108915	0.580831	0.763745	1.9406e-14	8.8635e-08	2.52683e-34	3.77494e-13	3.65306e-18	7.91592e-13	1.84175e-41	2.04361e-14	7.80477e-16	5.18831e-16	1.06101e-07	1.49167e-29	4.36105e-11	4.36973e-27	5.51863e-56	2.09488e-15	1.85143e-10	0.171624	0.000449049	1.22444e-46	2.33739e-53	3.93272e-11	0.280786	9.75701e-12
rs2269915	-58	TEFM	TEFM	ENSG00000172171.6	42		4.14997e-06	1.06505e-05	0.000123545	1.71155e-05	0.00365305	9.69076e-09	0.00975292	3.37994e-06	1.55776e-09	2.68626e-07	9.73043e-09	2.27444e-10	9.7813e-09	3.20362e-07	2.7165e-05	1.06088e-09	1.02026e-08	0.869364	1.1807e-06	0.0117131	0.312278	6.10072e-06	1.0545e-09	1.35311e-06	3.23664e-13	6.19755e-06	1.99359e-17	0.000177735	2.94833e-08	8.86085e-05	1.74576e-08	0.419391	1.28157e-23	1.19801e-08	0.000524629	0.0739486	0.000462276	0.00246138	1.80359e-08	1.1834e-12	0.048286	3.05203e-06	1.31606e-05
rs2276890	78	RPL9	RPL9	ENSG00000163682.11	42		5.96308e-13	6.42442e-12	8.34675e-07	5.07785e-08	0.00230363	2.97613e-07	0.274564	0.0232285	0.000704856	0.00986285	0.000222028	0.000487879	0.00189653	0.00340348	0.0060288	1.82383e-05	0.00182705	0.0564309	0.00397077	3.2293e-07	0.00583989	1.11511e-12	9.04618e-06	1.40402e-08	5.51963e-05	1.09342e-13	9.4686e-07	1.55428e-05	1.10259e-08	0.000108137	7.86989e-14	2.09449e-05	2.96797e-17	6.13767e-12	0.0854921	1.71034e-11	2.73388e-05	0.000828967	3.35212e-13	2.74223e-11	0.0644787	0.0002021	2.21358e-06
rs2286278	-15	FARP2	FARP2	ENSG00000006607.9	42		1.08489e-12	2.57064e-12	1.48768e-11	0.00551114	0.00829092	1.71276e-07	0.0965735	9.93241e-07	0.00614889	0.00488051	7.20401e-05	2.77206e-09	3.87189e-06	0.00185513	0.00507843	6.23999e-07	0.0243083	0.927148	0.232512	1.12691e-12	0.000333109	2.05014e-07	2.17027e-11	0.000713221	1.18768e-09	0.000678912	1.46577e-09	2.73053e-07	5.34989e-06	0.101492	3.51246e-13	0.00801067	1.40649e-08	6.40729e-22	7.85761e-14	5.45545e-09	1.07428e-09	8.3501e-06	4.46315e-10	0.000233628	0.0755717	1.19763e-07	0.000664355
rs2290879	-12	MRPL42	MRPL42	ENSG00000198015.8	42		3.33961e-31	1.75778e-32	0.000775234	6.9607e-20	8.69263e-08	1.28782e-32	0.435642	0.00931566	0.00213991	0.0843427	0.00583286	0.073381	0.122985	0.000371491	0.0307716	5.87044e-05	0.000104265	0.289511	0.0563954	9.28281e-23	3.362e-06	2.7172e-13	1.34671e-12	1.30958e-11	1.63481e-18	2.12009e-19	1.45937e-35	1.95052e-13	5.48179e-09	0.00052273	2.52055e-29	4.30541e-05	3.45716e-09	1.32579e-26	0.0399674	1.13103e-05	4.76329e-06	1.48939e-08	1.56789e-24	1.79526e-28	0.000301643	3.33601e-09	2.2186e-07
rs2294920	91	SAMM50	SAMM50	ENSG00000100347.10	42		2.16305e-46	8.51359e-25	4.79957e-20	4.7083e-13	3.02156e-06	2.75242e-26	0.0648837	0.0228876	0.0106071	0.0947315	0.000198855	0.000143961	1.06608e-07	0.0360745	0.000341263	0.00083978	0.00021772	0.117594	0.624725	1.37996e-12	0.0863592	2.25447e-17	2.70497e-10	3.32463e-16	2.09201e-07	2.98171e-09	7.00396e-21	4.80571e-11	5.26745e-15	2.58131e-08	1.17159e-24	0.171364	1.35551e-16	1.4953e-16	2.21967e-07	6.53112e-13	2.32932e-08	0.000227131	1.8787e-09	7.8428e-16	1.55889e-05	1.5535e-09	1.82967e-17
rs2304176	-95	C19orf33	C19orf33	ENSG00000167644.7	42		2.05532e-25	4.9004e-11	7.16394e-05	7.84307e-34	5.257e-10	4.69977e-11	1.02679e-05	6.06226e-09	4.83837e-06	0.000316743	0.137739	0.0198244	6.37755e-07	2.23848e-05	0.000901705	8.70461e-06	8.29609e-07	0.216147	0.000380279	2.43388e-09	0.589224	0.00105182	1.76565e-08	1.45653e-12	1.68333e-08	2.50451e-23	3.12303e-16	0.00749619	1.4976e-17	0.102815	1.88995e-21	0.000377738	3.43002e-17	4.66939e-42	0.000866194	3.21388e-08	1.69913e-08	0.297757	1.3046e-29	3.84443e-53	0.00919164	1.18852e-14	2.21379e-06
rs2664539	62	DNTTIP1	DNTTIP1	ENSG00000101457.8	42		2.38224e-26	6.02083e-24	2.598e-12	5.56337e-17	5.29015e-10	1.61658e-36	0.233394	0.0617998	0.0443381	0.000476075	0.000210014	6.21473e-05	0.172583	0.0941116	0.00751865	0.0709282	0.00258074	0.00332176	4.76362e-05	1.82365e-14	0.669909	1.0089e-13	1.0351e-08	2.47063e-07	6.42223e-17	1.25161e-14	8.48488e-20	8.25648e-19	1.6356e-19	1.08296e-14	1.01091e-33	1.39533e-06	1.27625e-42	6.74928e-21	0.000115837	3.91721e-09	6.80935e-14	1.23735e-08	5.52819e-08	1.0762e-10	1.93273e-12	1.77044e-14	1.28767e-10
rs2910315	-5	PCDHB8	PCDHB8	ENSG00000120322.2	42		7.74969e-26	8.3229e-23	5.02348e-15	8.40274e-10	5.55945e-05	1.28801e-07	0.000260493	0.0313256	1.64604e-11	1.28066e-05	0.0175858	0.00022267	3.38172e-08	1.46961e-06	5.21294e-08	5.72666e-09	4.27245e-06	2.70973e-08	0.00460224	2.7692e-08	NA	5.85294e-10	0.000304355	6.24821e-08	2.22067e-07	3.40916e-17	4.1747e-12	1.08951e-20	2.93664e-14	NA	3.37975e-08	2.01045e-09	4.30762e-11	0.000899782	0.113541	6.43451e-28	1.49369e-06	0.0918472	8.80939e-26	2.02612e-32	4.01133e-05	0.000223613	1.37777e-05
rs3133187	-55	RPS3	RPS3	ENSG00000149273.10	42		1.68591e-29	3.54074e-15	5.18986e-08	4.37245e-09	0.0022225	7.68164e-22	0.312522	0.00651766	0.0463518	3.63692e-05	1.21877e-08	0.00383619	1.32388e-08	0.00352519	0.00900723	0.516798	0.000552404	5.49338e-05	0.058914	6.87227e-07	0.825764	0.00755217	3.30597e-13	4.31788e-11	1.67252e-09	0.000282541	3.72882e-23	2.44026e-09	9.63092e-09	0.00756456	4.27597e-11	0.898721	2.81424e-32	9.02283e-15	0.00871248	8.58619e-12	6.99572e-06	7.96727e-05	4.22397e-10	9.12558e-19	0.0898154	0.000576991	1.20765e-11
rs34094455	70	SLC22A31	SLC22A31	ENSG00000259803.2	42		6.52003e-07	1.11087e-27	4.7104e-14	1.51501e-34	1.20635e-18	5.56103e-22	0.000203781	0.00095604	4.26043e-10	0.168464	0.00430817	1.6595e-05	0.00225668	0.00584042	0.00223883	5.72331e-10	8.81767e-06	0.380829	0.639601	2.2247e-20	0.000379988	1.9865e-08	9.83594e-12	6.87605e-17	6.14632e-18	6.50591e-21	2.85655e-23	8.40906e-15	1.29337e-07	4.71856e-14	0.00126372	1.15948e-09	0.909053	9.77266e-28	1.14657e-08	1.40368e-35	6.53286e-13	1.28141e-12	0.0830903	0.000619052	5.48159e-15	3.30401e-08	1.14613e-32
rs3741604	-86	HELB	HELB	ENSG00000127311.5	42		5.23143e-16	1.18467e-13	4.08879e-09	4.39332e-11	7.02818e-05	1.9262e-19	0.0150642	0.00761971	0.0454627	NA	0.0714557	0.0110148	0.0137716	0.136362	6.41808e-05	0.0434241	0.38398	0.267657	0.00851486	5.38948e-11	4.92787e-06	4.51359e-23	1.20906e-05	1.20447e-06	3.02514e-07	9.2304e-10	7.07902e-13	3.04407e-13	0.000674023	0.011233	1.41885e-12	0.000889219	1.78256e-26	1.08511e-18	1.14664e-07	3.08103e-07	6.95326e-07	0.00134208	4.20396e-17	5.46277e-25	0.000482323	0.0732254	6.49524e-10
rs374669878	14	HDDC2	HDDC2	ENSG00000111906.13	42		1.1308e-14	4.37906e-08	0.00601118	6.25768e-27	1.15242e-05	7.43536e-18	0.0878662	0.000202592	0.0196066	0.00994478	0.0327692	7.86177e-11	6.73661e-06	0.399341	0.229612	0.357502	0.0133937	0.00419786	0.003294	3.17271e-12	1.05712e-06	5.62756e-30	3.31441e-24	7.29257e-23	2.98104e-21	4.85419e-40	1.1126e-35	2.27445e-13	7.17835e-16	0.321547	2.86116e-34	8.3657e-05	1.5152e-33	0.000365967	1.97752e-06	2.00979e-13	1.49506e-07	8.78025e-05	4.40104e-27	8.61422e-51	3.44005e-13	3.28268e-07	3.51939e-29
rs3810176	82	RUVBL2	RUVBL2	ENSG00000183207.8	42		3.70788e-12	2.25858e-05	2.42223e-05	8.2847e-08	0.00082871	4.07867e-07	1.89376e-06	7.77784e-08	6.27617e-08	0.00226243	2.29097e-06	1.99843e-05	6.90845e-05	9.05181e-05	3.43765e-06	0.0165093	7.8031e-07	0.00070828	8.86024e-07	2.42078e-05	0.216976	0.000137995	0.00758083	4.31859e-11	1.18035e-08	3.09805e-11	1.36468e-19	0.0430636	0.0655691	3.97185e-06	0.283612	0.000272603	1.90522e-12	0.000191916	0.36193	0.0816294	4.50168e-05	0.00705432	0.000484312	5.45122e-09	3.19081e-05	0.020506	0.000303385
rs3818625	-88	SMC2	SMC2	ENSG00000136824.14	42		0.624604	4.96492e-05	8.01805e-06	4.63286e-07	0.000123501	1.87481e-15	2.84239e-10	4.70727e-18	1.15546e-20	1.44041e-24	1.93672e-35	1.48994e-22	8.01072e-15	4.51683e-12	3.06996e-11	1.91133e-11	4.87555e-14	6.21562e-05	1.1457e-09	0.504177	0.000379192	0.152403	1.00359e-05	1.82689e-05	7.25472e-19	9.52402e-05	9.43755e-21	2.5004e-52	2.90557e-40	0.000178878	1.01049e-05	0.497851	2.08654e-08	2.73551e-14	0.00413737	0.126681	3.06432e-10	0.00106432	8.34436e-17	2.76544e-10	0.0098358	0.0212098	1.5955e-07
rs3818626	93	SMC2	SMC2	ENSG00000136824.14	42		0.990639	9.03521e-05	9.95268e-07	2.50752e-07	0.000105667	2.50199e-14	2.275e-10	3.78662e-17	6.69304e-24	9.15866e-26	3.5034e-39	3.17344e-22	1.40586e-18	1.20735e-12	1.56481e-13	3.3317e-12	9.06504e-15	1.39024e-06	2.32046e-10	0.497824	0.00168192	0.0458021	2.74783e-06	2.64492e-05	1.24394e-17	0.000422861	1.51348e-22	4.06091e-48	3.49132e-37	0.000139416	9.68401e-05	0.159907	6.79641e-08	9.90154e-15	0.00381468	0.12282	7.68151e-09	0.000216372	2.72971e-13	1.0471e-08	0.00358366	0.0232994	2.36541e-07
rs3827014	59	ABHD12	ABHD12	ENSG00000100997.14	42		5.03255e-11	2.88979e-08	0.271998	1.90674e-17	0.000116967	2.59421e-44	0.00033445	2.32266e-06	1.21208e-12	8.41287e-05	2.49914e-09	3.31589e-10	6.43084e-05	0.00274382	0.0149514	3.29414e-07	5.75128e-06	0.00612064	0.00174596	8.18326e-09	0.169125	1.85296e-40	1.98645e-14	2.99618e-13	3.63268e-17	0.000456873	7.83485e-24	1.28259e-14	3.04635e-21	6.70555e-08	2.72051e-08	0.000929884	0.00781427	4.84296e-46	4.61513e-07	1.89251e-05	2.81285e-15	0.00278033	0.000212402	9.26989e-20	0.000745745	0.243449	9.33727e-11
rs4020138	47	ATP5G2	ATP5G2	ENSG00000135390.13	42		6.40675e-09	1.14443e-09	0.224305	0.00032286	0.0363687	2.70508e-06	0.0934227	0.017428	1.22741e-06	1.60154e-12	9.78066e-16	2.48746e-11	1.1728e-06	2.81347e-05	6.69768e-06	6.70654e-10	8.6434e-06	7.26028e-06	0.000750516	0.000113478	0.0547497	0.178619	0.000182693	2.15641e-06	2.97701e-06	2.91735e-35	1.85223e-13	0.000364539	0.00375418	1.1109e-05	1.60937e-11	0.0759243	0.00332168	2.99616e-24	1.09139e-05	1.0314e-05	9.51946e-10	0.0113786	3.69949e-10	0.000137268	1.55298e-05	0.00045141	5.19992e-07
rs4402761	-52	IMMT	IMMT	ENSG00000132305.16	42		8.66747e-26	7.44635e-09	0.00417512	3.6657e-25	1.38393e-06	1.40862e-36	0.158697	0.0112925	2.32481e-05	7.5714e-06	4.27394e-08	1.60782e-07	0.00829278	0.0764099	0.000622032	1.2022e-05	0.00576977	0.000163647	0.503781	5.88111e-08	2.78378e-12	6.87751e-07	9.6096e-24	7.71374e-17	1.54762e-20	2.45855e-31	2.11357e-38	2.79121e-05	0.126021	0.0921853	5.12249e-24	6.29257e-05	2.08626e-09	4.50335e-24	0.0999684	8.91334e-18	1.23076e-06	7.8917e-11	1.73705e-36	2.69041e-36	9.3995e-11	1.05317e-11	2.22119e-08
rs456520	-14	IL17RC	IL17RC	ENSG00000163702.14	42		3.4639e-05	2.95308e-09	0.0204263	2.3572e-13	0.00345465	4.53485e-06	0.000713241	0.00246857	0.000557976	7.99563e-19	6.40313e-26	1.87859e-10	0.0280125	0.00240339	0.0802544	1.04916e-05	0.00580745	0.00674182	0.00797687	0.0433999	0.830397	2.5174e-11	0.16914	4.58735e-09	0.0015126	2.26996e-11	0.00360326	5.62949e-27	3.22792e-24	0.00486297	1.39914e-41	0.12936	2.39911e-41	2.73422e-08	0.0945928	3.28976e-16	2.71e-10	0.00445625	6.64435e-08	5.09069e-06	0.0221684	4.13575e-15	2.80861e-17
rs4743687	80	SMC2	SMC2	ENSG00000136824.14	42		0.422054	9.99112e-05	6.37202e-06	5.09483e-07	0.000443097	2.2773e-14	2.84239e-10	7.79409e-18	4.79332e-21	2.44846e-25	9.25052e-39	4.80912e-23	4.52556e-15	5.77016e-12	5.93311e-12	1.03166e-11	6.67823e-14	6.21562e-05	9.88446e-10	0.545118	0.000223229	0.198328	7.87394e-06	4.99302e-05	4.62543e-19	3.31595e-05	2.53623e-20	1.67315e-50	4.26115e-39	0.0001615	5.91331e-06	0.427615	3.26136e-09	5.52292e-14	0.0044721	0.162164	1.54717e-10	0.00123983	4.09767e-17	1.95668e-10	0.0173082	0.0305222	1.04068e-07
rs4794453	-20	SNX11	SNX11	ENSG00000002919.10	42		2.57797e-17	4.94737e-23	7.32402e-06	1.09807e-08	0.000319247	5.38116e-07	0.00797578	0.00207577	6.56337e-06	5.01648e-07	0.000159412	0.00887516	0.451803	0.0425407	0.140823	0.00512296	0.0033623	0.122163	0.794518	3.44629e-17	0.529017	5.60097e-21	8.89704e-10	3.29125e-10	1.11218e-07	0.00367383	7.64721e-07	1.98482e-08	1.22883e-06	0.000182236	3.27556e-21	0.00033148	0.114633	1.41758e-26	1.16149e-05	9.49895e-14	0.00113218	9.70803e-08	9.03231e-24	1.54784e-37	4.23789e-12	3.95143e-13	5.12145e-10
rs59149515	-71	ZNF317	ZNF317	ENSG00000130803.10	42		4.07583e-10	3.83389e-05	5.68564e-08	0.0361937	0.00411343	0.0625371	0.00175844	2.65773e-10	1.92722e-06	1.08927e-05	2.90222e-06	2.20464e-10	1.23044e-07	2.93364e-05	5.91122e-06	4.31168e-08	1.87472e-06	2.42349e-06	8.51381e-06	0.000462395	2.02507e-06	5.30724e-08	2.65215e-07	9.05444e-08	0.0834261	1.07171e-07	8.14502e-07	2.26835e-08	0.000256818	0.000650366	0.000148711	0.855286	7.18647e-10	1.09778e-05	0.261602	3.77765e-08	0.000597331	2.57595e-05	2.35548e-05	6.95729e-05	0.00924109	0.000160701	6.43133e-10
rs602950	88	CDA	CDA	ENSG00000158825.5	42		4.31957e-15	1.73578e-11	2.54978e-11	6.65124e-08	4.41193e-05	1.57897e-10	0.483335	0.000759996	0.00333829	0.00795071	3.18559e-05	3.07102e-05	0.00409848	0.0433526	0.0400689	0.000117285	0.00013755	8.35023e-05	0.00770403	1.34973e-11	0.746058	9.82733e-13	0.0336647	5.26972e-11	0.000464715	0.0852124	2.1365e-07	8.70617e-18	4.58942e-09	0.559847	2.75519e-05	0.942016	8.90338e-16	2.17427e-12	0.00156367	0.00762632	0.0037816	5.73542e-06	1.11515e-05	1.64317e-12	1.46085e-11	0.000689838	0.00214673
rs6578342	30	ZNF195	ZNF195	ENSG00000005801.12	42		1.33162e-09	2.40862e-14	9.18737e-05	4.09794e-07	0.0623736	5.14714e-16	0.348816	0.0149665	0.00304408	1.90223e-06	2.95628e-07	6.7689e-07	0.0332391	0.000252429	0.00165541	0.00032461	0.0434883	0.000298219	0.00116432	0.00290543	0.0104199	9.31752e-27	1.37222e-07	2.10915e-05	4.49193e-05	5.87836e-10	2.51799e-07	0.0304431	0.97683	0.000630546	2.33735e-12	0.0858896	1.97919e-12	3.17469e-14	0.0797663	4.67704e-10	0.00165458	0.000720577	2.64673e-05	0.00219654	0.00184838	0.000239405	4.33641e-06
rs6578343	-35	ZNF195	ZNF195	ENSG00000005801.12	42		1.33162e-09	2.40862e-14	9.18737e-05	4.09794e-07	0.0623736	5.14714e-16	0.348816	0.0149665	0.00304408	1.90223e-06	2.95628e-07	6.7689e-07	0.0332391	0.000252429	0.00165541	0.00032461	0.0434883	0.000298219	0.00116432	0.00290543	0.0104199	9.31752e-27	1.37222e-07	2.10915e-05	4.49193e-05	5.87836e-10	2.51799e-07	0.0304431	0.97683	0.000630546	2.33735e-12	0.0858896	1.97919e-12	3.17469e-14	0.0797663	4.67704e-10	0.00165458	0.000720577	2.64673e-05	0.00219654	0.00184838	0.000239405	4.33641e-06
rs73079891	-5	CCDC66	CCDC66	ENSG00000180376.12	42		3.04326e-09	1.55949e-06	0.113565	5.32785e-09	2.29593e-08	2.12231e-09	0.000196228	3.39062e-05	3.03143e-06	2.03624e-06	2.15064e-10	4.87541e-12	4.55737e-09	6.70042e-07	9.17508e-07	8.19093e-07	5.36024e-09	0.00230289	0.000280736	5.06563e-06	0.324149	0.547634	1.52481e-08	4.97539e-06	3.32351e-14	3.5735e-05	8.42115e-13	2.53472e-14	4.84868e-08	2.67e-05	1.39942e-06	0.143705	0.000185687	1.91092e-19	0.00257656	0.00028155	3.09453e-10	0.000501238	0.0224239	0.992329	0.00284788	0.00838347	3.61883e-08
rs76502631	93	NIT1	NIT1	ENSG00000158793.9	42		2.72621e-12	1.8059e-14	0.0134527	8.23256e-07	0.00352724	6.73886e-09	0.00392123	4.02192e-05	0.0131414	1.32043e-06	5.08048e-09	0.000168966	0.00518796	0.000517009	0.00248913	0.0261899	0.233499	0.0523012	0.00136788	5.52185e-06	0.0389885	3.77137e-06	3.81536e-06	0.000277476	2.17151e-07	2.78225e-05	6.32909e-11	1.62864e-05	0.00371239	0.100192	9.44215e-07	1	0.000942946	5.53264e-11	0.00368746	0.220406	0.000298649	0.00251901	1.23476e-06	1.19444e-08	0.00715229	0.000278192	0.0141947
rs79058301	-66	PGPEP1	PGPEP1	ENSG00000130517.9	42		4.18378e-30	6.28426e-17	0.359333	2.46357e-17	1.46113e-12	5.20647e-38	2.9616e-05	1.14097e-07	1.16142e-05	0.000168341	1.83492e-08	8.4183e-09	0.0265922	1.78556e-05	0.0785906	2.07825e-06	5.4537e-09	4.86727e-07	0.00315291	5.44649e-15	0.690944	1.5089e-18	6.86946e-28	0.000231328	3.02071e-25	1.1156e-21	2.87538e-48	1.14292e-08	2.99793e-05	0.342773	1.04863e-21	0.0024113	0.0676093	3.24032e-56	4.08975e-09	0.00684781	5.34241e-06	7.99958e-09	3.62688e-14	6.76848e-16	0.0813456	0.00794496	7.03882e-05
rs7943316	1	CAT	CAT	ENSG00000121691.4	42		3.21722e-09	6.71734e-11	4.08452e-05	5.67521e-09	1.43044e-05	3.95218e-13	0.03106	0.000944808	0.000277857	0.299088	0.00837084	0.00479191	0.146628	0.00189793	0.00123163	0.00518152	0.00139341	0.0141467	0.0041221	1.08389e-09	0.000266248	1.92629e-17	7.31603e-05	0.000192669	0.00272583	1.2841e-12	1.3542e-10	4.69152e-06	2.73084e-09	0.915119	1.7523e-17	0.926017	6.70542e-08	1.89337e-15	0.0015312	2.25381e-05	0.000224733	0.000905492	3.95181e-11	1.42835e-11	0.00153289	0.00138473	0.000876435
rs858239	0	GPNMB	GPNMB	ENSG00000136235.11	42		1.07195e-06	0.00845775	0.00145084	4.62841e-07	0.00630099	5.29502e-05	2.01716e-11	1.35404e-17	1.72992e-15	5.17977e-12	1.28066e-10	4.3637e-19	2.53306e-16	1.06428e-10	4.83407e-13	2.09167e-13	2.63795e-16	0.674413	0.00076592	0.00841142	0.770206	0.304118	0.00369216	3.98792e-05	1.89332e-06	2.90372e-07	6.04876e-05	8.53477e-20	2.68269e-23	0.00029201	0.000153119	0.0277881	0.780011	1.26846e-06	0.0255162	0.0294805	0.309129	5.04492e-07	1.1188e-07	3.86707e-15	0.0178996	6.39138e-05	2.28404e-05
rs9423713	-78	PITRM1	PITRM1	ENSG00000107959.11	42		1.51485e-05	1.14063e-05	0.839109	0.0033948	0.0184995	4.8093e-14	0.0112209	0.0767259	0.00292613	2.83945e-07	2.82995e-09	2.59085e-06	0.00706254	0.00185958	0.00112129	0.000476206	5.95221e-05	0.0140827	0.0103061	0.0342871	1.29353e-05	2.59517e-05	8.6016e-06	0.00539012	1.27586e-08	0.86146	2.93273e-14	2.11291e-09	5.05949e-06	0.00077972	0.00731809	0.172328	6.8424e-12	3.22158e-18	0.0454759	0.0676328	0.000207784	0.000536555	0.000259447	0.0873177	0.00141742	4.18718e-12	0.00574091
rs10168	-63	MSH3	MSH3	ENSG00000113318.9	41		5.66418e-21	8.1501e-11	3.10024e-08	2.7673e-14	1.58868e-05	1.56473e-24	0.000352291	0.000696378	0.000417184	0.170691	0.0801794	0.000142429	0.144404	0.00194606	0.0211723	7.5123e-05	0.00321241	0.0107966	0.0603605	7.46709e-08	0.0360076	4.82185e-16	3.71291e-09	2.09822e-07	5.74914e-07	7.86958e-06	6.79647e-07	1.78455e-14	0.000207846	0.0259923	0.000219957	0.00747025	0.0345773	3.00213e-21	0.00131975	1.52523e-10	1.53901e-07	0.00415327	3.32219e-23	7.33024e-25	0.617545	0.0706641	5.99895e-05
rs10492165	-66	CLECL1	CLECL1	ENSG00000184293.3	41		1.50263e-33	1.87242e-30	2.81684e-20	4.38054e-17	9.07298e-13	4.15195e-17	0.000114356	1.52853e-06	6.90848e-13	NA	NA	NA	NA	1.49155e-08	2.48756e-09	4.40284e-05	0.000148272	1.63124e-10	1.18803e-06	9.05144e-06	0.0147006	NA	2.0326e-12	7.03118e-08	2.27959e-11	1.5167e-06	2.08358e-20	8.42149e-12	NA	5.32863e-08	2.43652e-33	0.0048738	NA	4.64388e-38	0.0100649	1.44455e-09	2.49432e-07	1.63941e-08	3.67505e-19	3.01311e-11	8.03536e-05	3.42432e-11	2.65211e-07
rs11070297	76	ZFYVE19	ZFYVE19	ENSG00000166140.13	41		3.8207e-41	7.23076e-16	1.09343e-34	2.078e-48	1.04462e-17	6.681e-60	0.287506	0.864475	0.00743368	1.30008e-10	7.21951e-17	0.337169	0.599988	0.00189996	0.430947	0.0325219	0.00186321	1.56849e-10	1.48409e-06	7.9196e-15	2.39536e-14	2.59362e-45	1.2334e-21	1.06045e-06	6.63426e-19	3.6547e-07	2.52992e-48	3.83847e-31	1.74175e-14	2.96973e-14	7.42042e-16	0.0527077	1.08728e-13	1.73963e-64	5.0097e-08	8.91263e-28	1.32115e-17	5.19498e-11	1.15221e-05	1.09236e-06	7.82586e-08	1.15391e-09	1.33192e-09
rs112883733	-7	DHRS4	DHRS4	ENSG00000157326.14	41		4.79947e-11	5.0184e-06	0.361619	7.89026e-10	3.15955e-11	1.79309e-30	2.57594e-06	0.00245262	0.0027077	0.0168473	0.000877705	0.000121777	6.63703e-06	0.000763816	0.000332117	0.123317	0.0129831	0.0010122	0.00254559	2.92637e-05	0.521194	1.20293e-05	3.70985e-05	0.041712	2.37461e-06	3.06481e-13	2.09794e-12	8.71673e-08	9.4999e-08	0.000138903	0.0156101	0.76145	6.98967e-24	1.42168e-12	2.87181e-06	1.1247e-05	0.0184017	0.97845	9.30434e-08	4.2172e-13	0.0100145	3.38481e-05	0.0177102
rs113357631	3	DHRS4	DHRS4	ENSG00000157326.14	41		4.79947e-11	5.0184e-06	0.361619	7.89026e-10	3.15955e-11	1.79309e-30	2.57594e-06	0.00245262	0.0027077	0.0168473	0.000877705	0.000121777	6.63703e-06	0.000763816	0.000332117	0.123317	0.0129831	0.0010122	0.00254559	2.92637e-05	0.521194	1.20293e-05	3.70985e-05	0.041712	2.37461e-06	3.06481e-13	2.09794e-12	8.71673e-08	9.4999e-08	0.000172146	0.0156101	0.76145	6.98967e-24	1.42168e-12	2.87181e-06	1.1247e-05	0.0202665	0.97845	9.30434e-08	4.2172e-13	0.0100145	3.38481e-05	0.0177102
rs1134847	87	MPHOSPH6	MPHOSPH6	ENSG00000135698.5	41		8.52949e-14	2.59147e-09	5.20893e-12	6.31363e-09	0.000540889	1.99044e-16	0.0794392	0.109072	0.156675	1.66672e-09	4.03767e-08	0.00893108	0.0396766	0.00085771	0.025653	0.0733462	0.046974	0.194947	0.937805	5.26141e-06	3.2614e-06	0.0300393	7.31031e-05	3.45155e-08	7.0552e-10	0.04606	1.31184e-08	1.37642e-15	3.45147e-19	1.73688e-09	1.45371e-05	0.000686996	1.85035e-22	5.07424e-09	0.00613817	2.70576e-10	6.3602e-06	0.0112096	2.80126e-05	4.1262e-08	2.48754e-08	4.18709e-12	2.39711e-14
rs11549691	54	TRPT1	TRPT1	ENSG00000149743.9	41		4.28638e-09	1.36511e-07	0.00221783	1.53416e-11	0.000549489	5.77806e-08	7.40018e-07	3.19272e-07	1.89368e-09	0.00325823	7.70642e-06	3.15196e-07	5.74587e-10	8.16689e-05	1.22894e-09	3.15234e-06	7.02615e-09	0.00139067	0.000866534	9.63421e-06	0.168834	8.95992e-09	0.00135032	0.0667816	2.41587e-07	9.7785e-11	1.48493e-13	7.7869e-13	2.58958e-12	0.061701	3.75343e-06	0.00906513	0.620346	1.27477e-12	0.126881	0.000585189	0.00108631	0.000162564	2.35247e-07	3.1723e-08	0.03515	0.269418	1.01928e-05
rs11621743	-36	COQ6	COQ6	ENSG00000119723.11	41		7.6928e-07	0.000347608	8.57391e-05	3.41021e-06	5.19059e-06	9.68764e-18	0.000147219	0.00999012	0.0438362	4.53233e-06	1.58927e-08	8.30177e-05	0.00128685	0.00310325	0.000801575	0.000307179	0.0370201	0.00119314	0.378862	3.61185e-10	0.862409	0.0300623	8.72299e-06	0.00839538	1.80444e-09	0.0594689	3.91953e-10	0.00314184	0.00472591	0.0271769	4.86446e-07	0.895807	2.00069e-10	6.49116e-10	0.00713448	0.345508	2.35672e-05	0.0448297	0.000916004	8.65664e-08	0.00194004	0.0268734	2.04684e-05
rs11704810	12	SMARCB1	SMARCB1	ENSG00000099956.13	41		8.98612e-27	2.11544e-24	0.000569888	9.61144e-18	1.49535e-05	1.20833e-23	0.0331763	0.0626226	0.00120519	1.53788e-06	6.41398e-10	0.00522048	0.0323406	0.0381748	0.133253	0.0773142	0.00486488	0.00299393	0.209088	1.15277e-15	0.0092243	1.45917e-17	5.83174e-10	1.58441e-13	8.04369e-07	1.55366e-11	7.4656e-32	5.30731e-17	1.0192e-17	0.359936	5.59618e-22	0.268393	3.95903e-22	1.5677e-26	0.0103345	1.49688e-07	3.15406e-10	0.00258725	1.3883e-09	8.99022e-12	0.0134844	0.000269853	1.82402e-08
rs117456048	48	WBP2	WBP2	ENSG00000132471.7	41		3.80703e-15	9.95623e-06	0.00446705	3.3058e-09	9.46149e-05	2.65686e-12	0.00245667	0.011555	1.27265e-05	0.0199857	0.0126669	0.00492967	0.00410856	0.673109	0.909729	0.00391098	0.0381231	0.355773	0.0011492	0.002861	0.793806	0.000841561	0.0241363	8.08113e-05	1.06955e-08	0.000845226	1.96606e-09	8.89628e-06	0.00326348	0.240881	6.68833e-08	0.0642068	4.60453e-05	9.53754e-10	0.000138699	0.00295634	0.407767	7.59768e-06	5.92019e-10	7.09414e-07	0.0264173	0.000211222	1.87528e-05
rs12449702	-96	ZNF232	ZNF232	ENSG00000167840.9	41		9.93071e-07	1.40322e-05	8.99924e-05	3.23841e-05	0.00285938	3.95708e-06	0.0202696	0.105776	0.00104405	0.0360877	0.00418898	0.219656	0.0238958	0.00179259	0.00050766	0.000883209	0.000597958	0.195326	0.0220588	0.00136442	0.022119	0.00516302	0.000234269	0.000110446	2.56719e-05	2.85095e-06	2.15494e-07	1.25165e-06	0.000292513	0.0111334	1.50977e-07	0.00599855	1.9841e-11	4.47245e-05	0.0422874	3.38567e-08	8.52511e-06	0.0710252	3.28494e-05	2.158e-07	0.168149	0.00119952	0.0332689
rs12946397	-46	RAD51C	RAD51C	ENSG00000108384.10	41		3.90321e-39	2.5117e-13	0.77534	0.0429106	0.0150573	0.153878	6.62967e-15	2.62214e-14	1.40794e-06	9.73793e-14	5.86379e-15	1.36078e-26	3.441e-26	2.0541e-06	1.24815e-13	1.35498e-08	0.000449845	0.264696	6.96022e-05	8.64133e-16	1.4089e-09	2.51743e-22	0.00497076	1.67687e-10	0.00733134	7.99814e-42	1.43926e-07	0.000374831	0.0154959	0.00479813	7.84899e-12	6.04638e-06	0.00049042	2.40545e-10	0.479177	1.01237e-12	2.53095e-06	0.0610328	3.85595e-28	3.23778e-32	8.2963e-09	6.55281e-08	4.329e-15
rs13056784	-8	LZTR1	LZTR1	ENSG00000099949.14	41		4.47254e-25	1.02862e-17	2.26437e-08	2.65325e-16	6.51812e-06	1.36672e-26	0.224466	0.0510399	0.000516918	0.70506	0.017704	0.00875309	0.285047	0.000612359	0.0149077	0.00967556	0.000272625	0.287257	0.0915379	1.0048e-16	1.70795e-05	1.43493e-35	1.4895e-09	6.65939e-09	4.2244e-12	5.08918e-30	7.10676e-24	3.15221e-15	3.26975e-13	0.0353014	2.53995e-23	7.7642e-06	1.12466e-06	9.74288e-31	0.0250597	6.664e-07	0.377907	7.3095e-05	8.55049e-22	3.48825e-28	0.000325774	7.3611e-08	3.4217e-12
rs13960	-34	MRPL54	MRPL54	ENSG00000183617.4	41		2.53358e-49	2.05355e-27	2.8648e-28	8.47694e-55	7.79196e-25	3.38311e-69	0.280586	1.13588e-06	0.0794736	4.09529e-16	2.79238e-23	1.93524e-09	0.000711586	0.447826	0.0532869	0.291672	0.981951	0.000378702	0.0695254	1.23576e-23	2.26061e-30	3.02733e-50	5.13967e-28	7.40961e-28	2.61163e-27	4.53194e-53	3.24108e-60	6.28476e-20	5.55182e-38	3.49309e-08	1.17189e-32	1.66587e-05	9.16401e-75	7.24169e-70	0.000647876	3.06509e-18	3.61188e-09	1.5815e-05	7.8347e-42	2.179e-59	7.24109e-12	6.30291e-14	6.84365e-24
rs150551798	47	WDR45B	WDR45B	ENSG00000141580.11	41		8.32439e-18	2.4375e-16	4.79215e-06	1.42422e-07	7.60711e-09	1.41289e-19	0.0555592	0.105359	0.0246722	0.00369215	0.000298842	0.0454911	0.0256958	0.466037	0.870454	0.00224441	0.0379371	0.522684	0.284074	3.70814e-07	0.00211094	1.34435e-14	0.000120125	1.18615e-09	0.000140735	1.63005e-05	2.0751e-17	1.75655e-05	0.00628163	0.00115863	1.76418e-12	0.00736835	0.000115664	3.05134e-11	0.00105669	0.000275475	0.000154585	9.1591e-05	9.90121e-09	1.72708e-09	0.032683	1.26875e-07	0.00150985
rs151182735	-76	MSH3	MSH3	ENSG00000113318.9	41		5.66418e-21	1.44841e-10	3.10024e-08	2.7673e-14	1.46604e-05	1.56473e-24	0.000352291	0.000696378	0.000417184	0.170691	0.0801794	0.000142429	0.144404	0.00194606	0.0211723	7.5123e-05	0.00321241	0.0107966	0.0603605	7.45242e-08	0.02691	5.81798e-16	3.71291e-09	2.21748e-07	7.04026e-07	7.86958e-06	6.79647e-07	1.26218e-14	0.00021896	0.0259923	0.000219957	0.00747025	0.0373382	3.00213e-21	0.00131975	2.10111e-10	1.53901e-07	0.00415327	3.32219e-23	7.33024e-25	0.617545	0.0706641	6.18823e-05
rs16943176	-46	RAD51C	RAD51C	ENSG00000108384.10	41		3.90321e-39	2.5117e-13	0.77534	0.0429106	0.0150573	0.153878	6.62967e-15	2.62214e-14	1.40794e-06	9.73793e-14	5.86379e-15	1.36078e-26	3.441e-26	2.0541e-06	1.24815e-13	1.35498e-08	0.000449845	0.264696	6.96022e-05	8.64133e-16	1.4089e-09	2.51743e-22	0.00497076	1.67687e-10	0.00733134	7.99814e-42	1.43926e-07	0.000374831	0.0154959	0.00479813	7.84899e-12	6.04638e-06	0.00049042	2.40545e-10	0.479177	1.01237e-12	2.53095e-06	0.0610328	3.85595e-28	3.23778e-32	8.2963e-09	6.55281e-08	4.329e-15
rs17099455	64	DHRS4	DHRS4	ENSG00000157326.14	41		4.79947e-11	5.0184e-06	0.361619	7.89026e-10	3.15955e-11	1.79309e-30	2.57594e-06	0.00245262	0.0027077	0.0168473	0.000877705	0.000121777	6.63703e-06	0.000763816	0.000332117	0.123317	0.0129831	0.0010122	0.00254559	2.92637e-05	0.521194	1.20293e-05	3.70985e-05	0.041712	2.37461e-06	3.06481e-13	2.09794e-12	8.71673e-08	9.4999e-08	0.000172146	0.0156101	0.76145	6.98967e-24	1.42168e-12	2.87181e-06	1.1247e-05	0.0202665	0.97845	9.30434e-08	4.2172e-13	0.0100145	3.38481e-05	0.0177102
rs2011331	68	FLG-AS1	FLG-AS1	ENSG00000237975.2	41		4.94267e-07	1.56625e-06	0.133438	2.55519e-07	0.00144533	2.48238e-08	0.11454	0.00110211	0.00672434	0.0269911	2.87771e-05	0.0319631	0.0041318	5.99327e-05	0.00731587	0.0126569	0.00937639	0.578937	0.012251	3.03862e-06	NA	1.71291e-05	2.33722e-05	7.84538e-08	0.000565422	2.68713e-05	4.88503e-07	8.63581e-08	1.04988e-08	0.00529643	1.74376e-09	0.0099464	6.01319e-07	3.57809e-13	0.027664	0.00051381	0.00266706	0.00215873	1.80884e-05	8.95128e-05	0.0859869	0.0182277	6.12357e-05
rs2070594	-74	KIN	KIN	ENSG00000151657.7	41		4.26059e-08	3.77034e-05	8.61026e-10	0.00150479	0.00881976	3.37787e-06	0.0685158	0.0460167	0.000300426	3.02007e-08	9.77682e-10	0.000212573	0.0213511	0.0137362	0.0363781	0.000162251	0.00120586	0.0321482	0.0296441	5.10273e-05	0.0679097	0.000358868	0.00163224	0.000405178	0.00127086	3.97694e-05	2.40233e-06	0.211743	0.0284637	0.480158	3.73687e-05	0.0692818	1.47259e-05	0.160074	0.0012445	0.000693479	0.00023322	0.000339814	1.00248e-08	0.000546979	0.00455027	0.00835924	0.000679402
rs2285143	83	SUCO	SUCO	ENSG00000094975.9	41		7.04865e-14	0.00210527	0.00546322	4.24961e-12	0.000503494	9.06982e-13	0.176814	0.000611083	0.000842011	0.0256806	0.0159793	0.000114358	0.000398135	0.00886384	0.00174529	0.0477121	0.336402	0.049763	0.0122458	8.71578e-05	0.002274	1.52359e-11	7.5492e-10	8.35347e-09	5.03671e-13	3.34623e-06	3.83341e-18	5.23665e-06	0.217124	0.820501	3.50889e-21	0.0300986	0.346164	3.81462e-06	0.0728572	0.0117694	0.00375591	0.000956614	0.000516417	6.97347e-10	0.0325202	0.0339457	1.28995e-07
rs2285860	91	CDK5RAP3	CDK5RAP3	ENSG00000108465.10	41		1.11086e-07	5.27432e-09	0.00625425	1.78968e-09	0.0535905	1.7783e-09	0.00433894	0.00183206	9.90507e-07	1.27605e-07	0.000410711	3.93436e-05	1.12671e-06	0.000109728	0.000377506	0.000587168	0.00088768	0.304844	9.672e-06	4.29369e-06	0.0461395	0.086478	1.63646e-07	0.089454	0.000181701	0.00276043	5.24957e-08	7.84805e-06	3.71773e-09	8.81664e-07	6.59237e-07	0.0732308	1.89784e-08	6.82671e-15	0.499999	2.56071e-05	0.000153573	0.0495659	1.17324e-07	1.18516e-05	0.0349294	0.000182085	0.000348864
rs2286811	-55	SVIP	SVIP	ENSG00000198168.4	41		3.23757e-31	4.12841e-21	8.03336e-12	1.49302e-23	1.29438e-08	3.22582e-34	0.245534	0.0231733	0.0302901	1.28153e-09	4.25633e-07	5.74737e-06	1.51545e-05	0.488723	0.118503	0.000433856	0.4116	0.979354	0.147949	9.76105e-14	0.00512498	9.14631e-13	4.11091e-21	1.75669e-17	7.37753e-12	1.62372e-15	6.66507e-37	1.23449e-12	2.01923e-10	9.88725e-05	1.29592e-22	1.77882e-07	1.59584e-28	1.7471e-06	4.14297e-10	4.1276e-18	8.51008e-10	1.3671e-08	2.92075e-13	8.80644e-12	1.78165e-05	1.79569e-11	2.12573e-09
rs2289277	56	TSLP	TSLP	ENSG00000145777.10	41		1.88529e-45	7.51456e-25	3.9768e-35	2.41129e-16	2.1033e-09	2.73586e-45	0.00162729	1.21651e-07	1.34658e-13	3.16514e-08	2.49915e-08	1.80696e-06	1.31305e-06	7.53645e-08	3.51827e-10	1.13605e-08	2.20322e-11	4.72e-07	6.06114e-12	2.54363e-18	0.0177375	7.16451e-12	6.75983e-16	3.22772e-05	0.000148677	9.13529e-33	7.70557e-07	0.000487171	0.339839	0.0664863	4.46705e-05	3.35554e-06	4.99987e-07	8.13706e-33	7.44282e-06	0.00183645	6.99341e-07	0.184556	2.80621e-24	4.03897e-30	0.307056	0.000626057	0.705619
rs2289720	84	UFSP2	UFSP2	ENSG00000109775.6	41		3.16298e-72	3.3939e-65	1.82593e-08	8.91662e-18	1.099e-19	1.13667e-48	6.20962e-16	1.85982e-18	2.84464e-31	9.54758e-12	5.93375e-24	1.85111e-20	7.64186e-14	8.55213e-14	1.08179e-20	3.68403e-30	1.2628e-23	6.87238e-15	4.56532e-13	9.92457e-28	2.61923e-07	0.0087466	9.38929e-31	0.000101757	1.31484e-31	0.38068	8.55088e-72	5.82781e-30	6.4453e-25	0.835761	4.61481e-38	0.758312	5.41776e-49	8.74272e-91	0.147861	1.53958e-06	0.00901162	1.38413e-06	3.5161e-11	1.45073e-17	0.351593	1.50304e-10	1.51242e-05
rs2292488	57	C2CD5	C2CD5	ENSG00000111731.8	41		2.37198e-23	1.65081e-16	2.66959e-10	4.59813e-08	0.000206221	1.24645e-20	0.0285326	0.0256588	0.00178055	0.0608013	1.214e-06	0.00491378	0.164585	0.0261914	0.0164468	0.0323053	0.00107348	0.0505233	0.00487137	6.75138e-08	6.41934e-06	2.4383e-13	1.20013e-06	4.63088e-07	1.09065e-11	1.26231e-09	1.19455e-13	1.98158e-09	8.11128e-07	0.149055	2.7567e-16	0.425089	5.02771e-09	1.91098e-21	0.437515	8.44726e-11	0.00619289	5.0027e-07	0.00116781	1.76257e-12	0.00413409	0.00276108	1.99189e-06
rs2303261	61	MPHOSPH6	MPHOSPH6	ENSG00000135698.5	41		8.52949e-14	2.59147e-09	5.20893e-12	6.31363e-09	0.000540889	1.99044e-16	0.0794392	0.109072	0.156675	1.66672e-09	4.03767e-08	0.00893108	0.0396766	0.00085771	0.025653	0.0733462	0.046974	0.194947	0.937805	5.26141e-06	3.2614e-06	0.0300393	7.31031e-05	3.45155e-08	7.0552e-10	0.04606	1.31184e-08	1.37642e-15	3.45147e-19	1.73688e-09	1.45371e-05	0.000686996	1.85035e-22	5.07424e-09	0.00613817	2.70576e-10	6.3602e-06	0.0112096	2.80126e-05	4.1262e-08	2.48754e-08	4.18709e-12	2.39711e-14
rs2562145	95	SNRNP25	SNRNP25	ENSG00000161981.6	41		2.12855e-28	3.93607e-29	3.09318e-09	1.20073e-12	0.00011584	1.5563e-27	0.239174	0.130962	0.00131151	1.13723e-05	3.73975e-07	0.000418636	4.79401e-05	0.0741051	0.0525304	9.79747e-05	0.00222022	0.0375253	0.362628	2.84063e-16	4.57908e-06	4.83081e-19	1.38701e-33	8.9819e-19	3.67947e-29	8.06331e-22	3.99498e-36	5.86368e-23	1.57565e-10	0.000391811	9.40033e-18	2.14212e-06	7.02407e-37	2.42564e-16	5.40414e-08	5.9025e-11	0.00772872	0.00109832	8.09323e-31	1.15202e-32	0.0135465	0.883741	1.05046e-16
rs2757968	27	FOXD4L1	FOXD4L1	ENSG00000184492.5	41		NA	5.84056e-06	1.49942e-05	0.00076656	0.0398285	0.00788063	0.000909316	1.64144e-05	4.76062e-18	1.8216e-24	6.02174e-20	4.58285e-08	1.38451e-09	6.39129e-06	4.61816e-08	2.34818e-13	8.87964e-10	0.00113455	0.078128	2.46958e-05	NA	1.6584e-11	4.64092e-05	2.20732e-08	6.09857e-06	0.000118432	2.83152e-07	NA	NA	6.15115e-06	1.30713e-14	0.00381988	6.1509e-08	8.27653e-07	0.0702483	NA	1.27647e-06	0.00375801	7.94275e-06	1.0844e-06	2.43646e-05	1.43876e-07	0.00248877
rs41305014	0	ZWINT	ZWINT	ENSG00000122952.12	41		1.6872e-20	2.80588e-08	1.18162e-06	3.48865e-08	0.0507106	6.93811e-10	0.000308666	0.00011419	5.12221e-09	0.0009498	3.8781e-06	1.8107e-06	1.41123e-06	2.40575e-09	0.00500405	3.72214e-05	8.81306e-09	0.027945	0.00849329	1.32501e-05	0.948198	1.7025e-07	0.00087731	0.000232764	0.000115943	1.07952e-07	2.24025e-08	0.00046458	0.0121163	0.112673	0.00349807	0.00818641	2.77628e-06	7.82224e-13	6.63157e-05	2.03126e-10	2.80942e-07	0.0949676	5.28134e-13	1.59295e-10	0.0343849	0.0239852	2.28902e-06
rs4147592	37	MGST3	MGST3	ENSG00000143198.8	41		0.00236193	0.000656662	0.000427563	0.0024185	0.0299908	0.000170096	0.0476792	0.0601104	0.00226828	8.71606e-07	1.0626e-07	0.00126448	0.511818	0.00137406	0.0018314	0.859261	0.0338296	0.0184166	0.0355434	0.0968391	9.73133e-09	2.48174e-44	2.07411e-06	1.50143e-10	0.000315852	6.59458e-58	1.71166e-12	0.0302045	0.136356	1.91714e-07	3.5862e-15	0.00137203	0.707817	9.09616e-13	0.000776241	2.35207e-06	0.0447139	6.88611e-06	4.86515e-15	5.43977e-14	0.000284575	3.52772e-07	5.89181e-06
rs4457918	52	DHRS4	DHRS4	ENSG00000157326.14	41		6.48147e-11	5.0184e-06	0.435693	1.92563e-09	5.46685e-11	1.79309e-30	8.48756e-06	0.00125944	0.00480893	0.0168473	0.00133462	0.000189469	1.22445e-05	0.0010985	0.000332117	0.137805	0.0189483	0.00148662	0.00215407	2.92637e-05	0.521194	1.19684e-05	4.65202e-05	0.041712	2.78486e-06	1.73409e-13	1.1912e-12	3.73519e-08	1.47713e-07	0.00054595	0.0263682	0.76145	2.63738e-23	1.67747e-12	3.20245e-05	2.91734e-05	0.0176344	0.97845	1.5256e-07	7.2969e-13	0.0100145	6.31161e-05	0.0223246
rs55982310	87	DHRS1	DHRS1	ENSG00000157379.9	41		2.65137e-10	2.98504e-08	1.13503e-06	0.113107	0.0584385	8.5818e-15	4.34009e-11	2.33075e-13	1.51841e-12	0.00022713	1.08797e-10	1.16431e-09	0.000241813	4.90993e-07	1.77165e-09	1.21795e-12	1.21572e-10	8.21148e-08	0.000262711	7.33542e-05	0.0767592	2.8074e-05	7.37857e-08	4.33625e-05	1.76876e-10	1.58607e-10	1.77714e-15	9.54498e-13	5.11676e-14	0.000208252	0.0118795	0.808578	5.56964e-18	9.39972e-21	9.10307e-09	1.8564e-06	1.15275e-15	0.190982	0.000781927	2.17721e-05	1.30947e-05	0.0112022	2.44703e-08
rs561241	-67	F7	F7	ENSG00000057593.9	41		1.04499e-08	9.60214e-05	0.0155482	0.00602653	0.0216762	0.003964	0.0309652	1.91188e-05	3.92321e-05	0.701618	0.0123605	0.00136222	2.82767e-08	0.445888	0.000980055	7.79281e-07	6.13746e-05	0.00123194	4.06798e-05	0.00107081	NA	3.33224e-09	0.0327028	7.59711e-07	2.03473e-09	0.00022856	3.19029e-11	2.9711e-08	NA	5.09621e-06	0.00416494	0.00301832	NA	1.40152e-05	2.95159e-05	3.38594e-05	0.000165062	9.60515e-05	4.86406e-17	1.58178e-14	0.000891655	0.00424495	0.00034537
rs56316188	-11	UBXN2B	UBXN2B	ENSG00000215114.3	41		2.87896e-11	2.14531e-06	5.66489e-05	3.26775e-14	0.0144458	8.14986e-22	3.68292e-05	0.0504241	0.000198667	0.00679287	0.00859625	0.0585026	5.6556e-05	0.000725064	0.0029021	6.71536e-07	6.34816e-06	0.000982422	0.242677	1.70568e-14	1.80684e-09	1.12614e-21	3.92004e-12	1.6551e-22	1.32034e-05	2.5852e-30	1.14631e-10	6.22964e-06	7.47406e-05	0.578201	9.02024e-05	0.866322	1.16983e-20	1.4322e-24	2.02495e-05	4.46193e-09	0.138797	0.00172398	1.98632e-19	5.56708e-21	3.02357e-07	0.888165	9.64385e-07
rs61732354	30	C6orf226	C6orf226	ENSG00000221821.2	41		2.22921e-07	1.33294e-05	0.00181588	5.84425e-11	5.25282e-07	8.24901e-07	1	0.000216419	1.96878e-05	0.0443916	0.0126502	0.0030765	0.034349	0.00110028	0.00246585	0.0787643	0.0106587	0.652717	0.108022	0.0148532	0.0979843	1.01642e-08	0.0380152	6.20009e-06	6.71519e-08	1.86941e-08	4.57311e-10	0.0187533	2.55348e-08	4.15678e-05	2.85571e-14	0.0669312	7.54253e-18	3.52959e-11	0.0141476	0.00488271	5.30531e-07	0.000117671	6.39536e-07	5.6575e-09	0.210031	2.52721e-05	0.0130847
rs6479002	-18	INVS	INVS	ENSG00000119509.8	41		3.90296e-12	4.4664e-14	2.36312e-11	5.01327e-07	0.000398218	3.22773e-11	0.0255516	0.0278276	0.171302	0.107097	0.204501	7.12334e-05	0.000274731	0.0133831	0.0139726	6.63022e-06	0.00131824	0.00182397	0.529213	1.8551e-06	9.49827e-06	9.36093e-16	4.85184e-10	3.16457e-12	6.04831e-08	1.10132e-07	5.08781e-17	1.1942e-13	8.84751e-07	5.10564e-06	2.42346e-15	5.44872e-06	5.03332e-09	1.01438e-09	0.169741	8.10924e-05	0.000127125	0.000704056	0.000287097	1.92162e-13	5.22454e-07	5.504e-05	9.72859e-13
rs6646572	-37	RHOXF1	RHOXF1	ENSG00000101883.4	41		0.00028112	0.000921036	0.000352967	1.0677e-05	1.47943e-05	5.46709e-07	0.373443	0.0743088	0.0016535	0.0188721	0.000550759	0.000664442	0.00179427	0.0021008	0.000199464	1.15526e-05	0.010786	0.278109	0.00193419	0.00117969	0.000103165	0.143871	1.33728e-09	1.79904e-07	9.70734e-05	1.65723e-06	1.8664e-12	4.74545e-05	0.0132174	0.29574	5.16309e-06	0.0243254	8.37147e-05	1.65013e-05	0.216742	0.00032958	0.000461254	4.61889e-10	1.99382e-08	2.88232e-08	0.00370346	1.80167e-07	2.5727e-06
rs67238064	91	DHRS1	DHRS1	ENSG00000157379.9	41		2.65137e-10	2.98504e-08	1.13503e-06	0.113107	0.0584385	8.5818e-15	4.34009e-11	2.33075e-13	1.51841e-12	0.00022713	1.08797e-10	1.16431e-09	0.000241813	4.90993e-07	1.77165e-09	1.21795e-12	1.21572e-10	8.21148e-08	0.000262711	7.33542e-05	0.0767592	2.8074e-05	7.37857e-08	4.33625e-05	1.76876e-10	1.58607e-10	1.77714e-15	9.54498e-13	5.11676e-14	0.000208252	0.0118795	0.808578	5.56964e-18	9.39972e-21	9.10307e-09	1.8564e-06	1.15275e-15	0.190982	0.000781927	2.17721e-05	1.30947e-05	0.0112022	2.44703e-08
rs6755303	-9	MCFD2	MCFD2	ENSG00000180398.7	41		2.20222e-18	1.07199e-09	0.000227049	6.94243e-26	0.000165024	6.30194e-40	8.11726e-06	4.38146e-11	2.26806e-13	1.16303e-14	3.23487e-19	3.17472e-15	2.45818e-11	2.50197e-08	1.42658e-07	3.64014e-15	5.29172e-12	0.00024234	0.000680173	5.01804e-11	0.365263	7.09767e-05	2.71208e-10	0.000421806	8.36165e-12	5.68264e-09	1.64846e-19	9.44586e-24	5.08591e-12	0.128275	6.87938e-14	0.145617	6.35401e-17	1.14641e-18	0.0085179	0.000450588	1.41976e-10	0.116154	4.72165e-12	4.70441e-15	0.000660064	0.085026	2.5102e-06
rs7258385	-16	ZNF781	ZNF781	ENSG00000196381.6	41		4.37534e-09	5.5332e-12	0.00152914	4.40184e-11	5.40789e-06	1.10358e-09	0.048976	0.0084509	4.99424e-05	0.00150895	0.000832964	1.93257e-11	2.91358e-05	0.000355749	3.28954e-08	2.22996e-05	5.03578e-05	0.00156579	0.0238876	2.03162e-07	0.216025	5.99145e-19	1.74842e-07	6.77909e-08	7.51467e-08	3.3952e-05	1.68975e-12	3.87081e-06	6.02531e-09	0.919614	0.000104343	0.0158173	0.851179	0.0884919	0.000440249	7.89619e-05	9.35388e-08	0.0133645	0.00622991	0.0210168	0.25092	0.278184	9.29436e-05
rs7301364	-100	TAS2R20	TAS2R20	ENSG00000255837.1	41		3.71478e-10	1.18857e-08	0.479839	5.29268e-05	0.00202555	7.1325e-08	0.00722963	0.14254	0.00136069	3.16722e-05	3.43583e-06	0.000573287	0.210071	0.078579	0.000771416	0.0253772	0.142227	0.575104	0.250503	2.65401e-10	0.00421493	3.31669e-09	1.06019e-08	5.7663e-10	7.13395e-07	7.69229e-15	3.46389e-10	0.00016724	0.00192853	0.000489633	1.68398e-14	0.0045481	5.49473e-13	4.08163e-15	8.27383e-07	0.000200798	0.00775066	8.35524e-09	9.33012e-17	7.83702e-15	1.9448e-08	3.20399e-06	6.02795e-06
rs73581683	97	HDDC2	HDDC2	ENSG00000111906.13	41		1.29889e-19	1.50031e-08	3.43627e-05	1.01171e-20	4.31592e-07	8.2476e-13	0.983068	0.00170715	0.0184762	0.0111929	0.315864	8.87605e-12	5.97704e-09	0.419194	0.049327	0.145144	0.0126019	0.0785214	0.0932824	8.81469e-14	3.0659e-05	4.51431e-19	8.4216e-21	5.18728e-25	2.10687e-23	9.51304e-30	4.07487e-37	4.50726e-26	3.28128e-27	0.834203	5.72074e-30	2.80679e-05	3.69541e-43	1.36802e-05	7.22936e-05	2.95146e-12	0.00103078	1.98435e-05	7.74083e-29	5.79956e-31	2.20333e-13	1.28671e-06	7.82235e-20
rs78299733	-28	DHRS4	DHRS4	ENSG00000157326.14	41		4.79947e-11	5.0184e-06	0.361619	7.89026e-10	3.15955e-11	1.79309e-30	2.57594e-06	0.00245262	0.0027077	0.0168473	0.000877705	0.000121777	6.63703e-06	0.000763816	0.000332117	0.123317	0.0129831	0.0010122	0.00254559	2.92637e-05	0.521194	1.20293e-05	3.70985e-05	0.041712	2.37461e-06	3.06481e-13	2.09794e-12	8.71673e-08	9.4999e-08	0.000172146	0.0156101	0.76145	6.98967e-24	1.42168e-12	2.87181e-06	1.1247e-05	0.0202665	0.97845	9.30434e-08	4.2172e-13	0.0100145	3.38481e-05	0.0177102
rs9898955	-13	KCNAB3	KCNAB3	ENSG00000170049.5	41		4.56169e-13	0.000114722	0.00893258	1.01525e-05	0.738915	8.73157e-06	0.00341188	0.078636	0.012212	3.01774e-15	9.16168e-24	0.000156866	0.00262325	0.00649388	0.000955391	0.00029526	0.0347227	0.224584	0.0116026	1.23122e-05	4.2555e-06	0.0873777	0.0214066	1.35591e-07	0.00677085	6.1942e-15	2.74216e-08	1.47623e-07	5.70757e-07	0.0278767	7.23365e-17	0.00359363	0.000632679	1.17593e-15	0.157552	9.59149e-09	0.334963	0.000126187	1.89739e-09	4.20725e-16	0.0133348	1.10789e-05	0.000217501
rs1049056	97	HLA-DQB1	HLA-DQB1	ENSG00000179344.12	40		9.30853e-17	1.3999e-12	0.137215	0.0888806	0.0166306	0.000283456	0.0117914	0.225515	0.00108865	0.00106644	1.65093e-06	0.919127	0.844404	0.0028206	0.00524222	0.00330577	0.000720871	0.0431217	0.137189	5.11078e-15	8.70878e-08	0.642163	3.17031e-08	0.000229498	8.72676e-10	4.56529e-08	4.29232e-15	3.54983e-11	1.41163e-13	0.0353358	0.00164701	0.1741	2.25607e-47	2.01497e-08	0.02324	0.00105815	0.0141399	1.00196e-06	4.3094e-15	2.82327e-20	0.0150459	3.65247e-05	5.75906e-06
rs10520157	42	NEK1	NEK1	ENSG00000137601.11	40		4.55849e-11	3.38039e-12	0.00132164	6.13267e-15	4.68519e-09	1.64109e-21	0.00777247	0.00135975	0.00308705	2.83247e-08	1.24098e-10	0.00238234	0.0152995	0.00534348	0.0184312	2.14592e-05	1.77106e-05	0.000547203	0.172195	1.23338e-10	0.344948	8.02479e-05	2.14731e-10	0.0110316	1.9424e-12	0.11812	1.39032e-10	4.40749e-15	2.90777e-08	0.0897931	8.47071e-12	0.78499	1.24031e-12	0.102592	2.15289e-09	2.10811e-06	2.51292e-09	1.31702e-06	1.45725e-06	5.67431e-09	0.000171687	3.18611e-07	0.14441
rs10795459	-54	TRDMT1	TRDMT1	ENSG00000107614.17	40		3.02564e-20	3.64228e-11	4.1433e-07	1.71178e-06	3.80757e-06	3.57998e-16	0.0166111	0.024883	0.000244569	0.104699	0.00518184	0.00172004	0.0246546	0.00426443	5.63326e-05	0.0256742	0.368661	0.202754	0.257485	1.03756e-08	0.923772	0.000645239	9.19261e-07	1.30535e-07	8.91963e-07	5.30972e-05	2.27168e-14	2.41977e-11	0.000500751	0.00210654	1.20759e-10	0.00216445	1.83472e-20	1.65049e-09	0.0219208	1.36806e-10	4.60743e-05	0.000127692	2.49103e-06	7.92876e-09	0.0027704	0.0191339	7.25355e-09
rs11044225	-68	FAM86FP	FAM86FP	ENSG00000164845.12	40		1.57892e-24	7.83604e-12	1.2042e-06	4.03956e-14	2.43468e-08	1.58124e-19	0.000259739	0.000154017	4.31811e-08	0.971811	0.111277	0.000174909	0.00120083	0.00323532	0.00107829	1.34233e-09	2.67266e-06	3.65777e-05	3.92035e-08	1.46882e-05	0.00276613	6.43584e-20	8.58721e-11	1.83272e-14	1.77554e-10	1.19392e-16	1.44777e-20	4.59437e-07	3.08871e-11	0.017902	5.32395e-05	0.0133657	9.67453e-20	5.30191e-08	0.758335	0.000559781	0.260764	0.0724698	7.82104e-16	1.04387e-18	4.30633e-05	0.237131	1.74587e-09
rs111532456	94	CHMP3	CHMP3	ENSG00000115561.10	40		7.35333e-18	1.38984e-08	0.0251363	1.07677e-11	0.00305906	2.67382e-21	0.193936	3.01004e-05	0.0017208	0.89523	0.615823	9.31492e-05	0.000155851	0.108746	0.036908	9.94232e-05	4.36571e-05	1.88019e-05	0.00296552	3.15712e-06	0.679959	1.32012e-17	0.00113957	8.64965e-05	0.00288947	2.20793e-06	7.95799e-09	1.95005e-05	0.0252154	0.0185615	1.17208e-19	0.000132504	0.067408	1.38224e-20	0.00206811	2.50432e-12	0.00210837	0.64213	1.26798e-13	2.48505e-23	0.000204377	0.00739755	3.30709e-06
rs113620982	33	DDX55	DDX55	ENSG00000111364.11	40		2.6626e-10	0.0181622	0.00333188	0.0057624	9.86565e-05	4.58523e-06	0.000867256	0.000255907	2.61151e-05	1.22453e-07	0.00339074	0.0341766	0.00306737	0.0370827	0.0263421	4.07393e-05	0.000175775	0.206349	0.130765	0.000105524	0.0632469	0.877549	0.000509291	5.48736e-05	7.11231e-09	3.32819e-05	2.98375e-09	0.00333434	0.00147574	0.0134874	0.000259002	0.252776	6.11209e-05	6.58277e-11	0.128186	0.00128691	0.000257001	2.29308e-05	9.85528e-07	4.08494e-05	0.259155	0.00173132	2.06867e-05
rs114418656	68	HIST2H2BA	HIST2H2BA	ENSG00000223345.3	40		3.63431e-11	0.00154583	7.4056e-05	2.6619e-10	0.00331343	3.10647e-13	0.000258533	0.0218586	0.00235149	0.00976552	9.21022e-05	0.0156522	0.0251716	0.000290273	0.0239395	0.000676695	0.00235168	0.00706779	0.00192723	3.43132e-09	NA	8.52807e-18	0.00154192	0.00471468	7.83141e-07	0.000503461	4.83648e-14	7.13129e-07	0.000788731	0.00942992	0.00107016	0.15734	NA	1.86325e-15	0.945289	1.36646e-09	0.0301924	0.00220181	0.000106492	3.90049e-05	0.0493026	0.927295	0.0466359
rs114729506	2	TP53TG1	TP53TG1	ENSG00000182165.13	40		1.3247e-07	6.12965e-06	1.92805e-05	2.22682e-12	0.000435677	1.49059e-14	0.0199321	2.79867e-05	1.70441e-05	0.000122738	0.00165638	7.0709e-05	0.00853856	0.0215431	0.0721732	0.0014168	0.096432	0.000673072	0.0607699	5.52569e-07	1.83411e-05	5.31682e-08	2.47826e-09	0.192648	4.62078e-09	3.41592e-11	3.79868e-12	1.10171e-08	1.00705e-06	0.342807	9.76098e-12	0.411383	4.57037e-11	1.71058e-11	2.27018e-06	0.0218155	0.00809151	0.0017575	8.43305e-06	1.69627e-07	0.23143	0.000395065	4.14508e-06
rs115198068	69	HIST2H2BA	HIST2H2BA	ENSG00000223345.3	40		3.2938e-11	0.00154583	7.4056e-05	2.6619e-10	0.00331343	3.31506e-13	0.000258533	0.0218586	0.00235149	0.00976552	9.21022e-05	0.0156522	0.0251716	0.000290273	0.0239395	0.000676695	0.00235168	0.00706779	0.00192723	3.43132e-09	NA	8.52807e-18	0.00140513	0.00471468	7.34077e-07	0.000503461	4.22218e-14	7.13129e-07	0.000788731	0.00942992	0.00107016	0.15734	NA	1.60394e-15	0.945289	1.36646e-09	0.0301924	0.00274487	0.000106492	4.38809e-05	0.0493026	0.927295	0.0473744
rs11542278	51	RAD17	RAD17	ENSG00000152942.14	40		5.6501e-25	3.47716e-10	0.0124821	3.29031e-09	0.0509893	9.04019e-10	0.128734	1.06075e-05	2.75126e-07	4.21966e-13	3.06938e-13	0.000518551	0.0287538	0.150717	0.79301	0.002916	9.32038e-09	5.13159e-10	0.000471904	1.67305e-08	0.727908	0.350829	1.60763e-11	0.00182745	4.57572e-10	8.10193e-11	2.3264e-24	1.64985e-07	1.38937e-06	0.121624	1.25112e-09	0.0240665	1.15827e-07	2.17925e-37	8.10875e-06	0.0429502	4.07715e-14	6.80687e-07	7.83522e-13	5.40541e-26	2.39076e-06	0.0188637	0.000984953
rs12806698	60	RRM1	RRM1	ENSG00000167325.10	40		1.5516e-34	1.44907e-20	0.00159025	1.09778e-26	2.81975e-06	2.73113e-44	4.01253e-08	3.3642e-05	1.38752e-05	1.40865e-05	4.17373e-07	1.47874e-05	0.00362097	4.16644e-06	6.60139e-05	8.64852e-05	3.88689e-08	0.00023822	9.00017e-06	2.2767e-10	0.435222	3.09797e-05	7.90164e-16	2.18337e-09	7.87467e-18	0.829107	2.14585e-30	3.23982e-12	5.62654e-05	0.491564	6.71386e-18	0.0836588	1.53039e-11	1.17957e-30	0.000506542	0.000123814	1.02944e-12	0.00198225	0.447065	0.957208	0.292192	0.00571267	0.000580591
rs12810138	96	FAM86FP	FAM86FP	ENSG00000164845.12	40		2.84683e-25	5.30074e-13	2.87235e-07	1.78478e-14	1.1877e-08	5.40399e-21	0.000154926	7.38325e-06	2.02962e-09	0.697123	0.0708682	0.000171947	0.000475464	0.00191292	0.000821488	6.38764e-10	1.84344e-07	5.88771e-05	1.15413e-07	5.39688e-06	0.00048137	8.64897e-21	2.78108e-11	3.37997e-16	2.56806e-11	3.25467e-17	1.23968e-21	1.39786e-05	1.52032e-12	0.00304426	3.62881e-05	0.0298419	2.4687e-20	5.85557e-08	0.593376	0.00026343	0.209774	0.0473513	4.29288e-16	1.80149e-18	9.71794e-06	0.159067	3.04068e-09
rs1321819	-96	MRS2	MRS2	ENSG00000124532.10	40		1.0571e-10	1.14464e-13	2.45797e-11	1.22618e-13	3.4873e-08	1.56984e-09	1.07403e-06	1.82469e-05	1.59555e-06	0.25311	0.057427	2.05697e-05	7.88165e-06	0.000173227	0.000866881	0.0071397	1.0087e-06	0.000608371	1.8088e-07	9.48287e-08	0.0503603	7.55949e-43	5.53758e-10	8.13253e-11	0.000594857	1.21216e-33	1.01694e-17	2.34023e-14	1.18452e-14	5.22073e-05	9.78343e-14	0.093519	2.0173e-25	5.4799e-05	0.628833	3.59927e-05	0.0565765	1.71508e-07	1.84442e-25	2.49027e-26	0.0332737	0.153753	1.45008e-06
rs141002682	-15	ANKRD54	ANKRD54	ENSG00000100124.8	40		4.89794e-37	3.81395e-22	3.33705e-11	1.24425e-34	2.02624e-14	5.71042e-33	0.239702	0.141613	0.0414645	1.2838e-11	1.35817e-14	0.0949136	0.00586658	0.00423946	0.981395	0.432843	0.279527	0.00854166	0.846498	1.24958e-25	1.59786e-08	3.44507e-35	1.17466e-13	6.30914e-26	1.03496e-20	8.54774e-31	1.5903e-34	1.62222e-17	1.13618e-20	2.28965e-14	3.3991e-22	4.21269e-07	3.95816e-56	3.44287e-28	0.00656872	0.000446966	0.71063	8.19538e-07	1.99086e-20	2.29463e-25	1.36812e-13	4.40507e-18	6.50143e-18
rs1424752	-53	MED19	MED19	ENSG00000156603.10	40		1.15093e-16	5.20536e-06	0.0237026	0.000104515	8.85347e-06	1.12407e-14	0.311649	0.0485335	0.0779559	3.84185e-05	2.96174e-07	0.00899701	0.025546	0.378142	0.0034207	0.913228	0.414872	0.171415	0.00538659	2.15853e-05	0.000428893	1.97034e-09	4.78179e-07	1.11493e-05	1.05258e-05	0.0129621	3.57865e-13	0.0422064	0.0199606	0.197797	8.23542e-10	0.00606621	2.94721e-14	1.47167e-12	7.81653e-05	4.33894e-05	0.282835	0.00356925	2.63689e-05	1.40284e-06	0.0028466	3.17785e-10	1.1193e-08
rs1446901	-7	PHOSPHO2	PHOSPHO2	ENSG00000144362.7	40		2.47177e-10	3.1012e-05	0.00576701	5.6398e-06	0.000235822	1.54084e-15	0.0376209	2.20874e-05	0.0356186	0.0545059	9.50268e-05	1.49019e-05	0.209153	0.0256081	0.0454831	0.189165	0.00100003	0.548307	0.00229351	2.17829e-08	0.934425	0.0137173	5.56118e-07	2.47068e-05	0.00144751	2.43606e-09	7.37778e-11	4.4472e-06	0.0149332	0.0492255	0.253032	0.0162317	1.4582e-07	7.04839e-10	0.241446	1.46172e-06	0.00200323	0.00529927	3.18531e-07	1.17346e-06	0.037453	1.18424e-07	0.00175983
rs16835430	-92	PPIL3	PPIL3	ENSG00000240344.4	40		1.89481e-05	1.11611e-06	0.0168801	0.00632814	0.00486131	4.5447e-06	0.0110978	0.0116483	0.000161666	0.000322101	0.00569182	0.0161681	0.0405478	0.0122418	0.00883867	0.00218796	0.0409024	0.0341961	0.164858	6.15216e-05	0.333401	0.00122761	0.000731757	1.08394e-06	1.99854e-08	0.000336533	0.00191865	0.00828779	0.00435925	0.0774943	2.03593e-05	0.300598	0.000432659	8.45848e-05	0.118408	0.00269242	0.00460991	0.0179451	3.54774e-05	0.000289995	0.00120221	0.004751	0.156864
rs16838147	-66	ALS2	ALS2	ENSG00000003393.10	40		9.80676e-19	6.30515e-15	4.26132e-06	7.33404e-09	3.78961e-05	1.04702e-15	0.0156567	0.968209	3.32922e-05	0.73724	0.0253563	0.0795856	0.00075095	0.00252493	0.000532419	0.0249662	0.0012105	0.0103943	0.0557908	4.67715e-15	8.38987e-08	1.14618e-14	0.000125765	3.12541e-08	6.08935e-07	4.19783e-19	1.30907e-08	0.322012	0.197692	0.038526	4.15318e-13	0.00161622	0.00106996	1.78267e-20	1.3998e-06	4.39311e-07	0.256305	0.00137081	7.67185e-18	6.32176e-21	0.00581666	1.97564e-11	0.0161133
rs17685420	20	PEBP4	PEBP4	ENSG00000134020.6	40		0.000751446	0.00120549	0.00441721	0.00670744	0.0564145	2.07656e-10	0.000340615	1.48537e-05	1.08089e-05	4.13264e-08	1.78073e-12	1.22585e-09	0.00146918	7.24976e-05	2.255e-10	0.000506586	6.48333e-06	0.000642588	2.19817e-08	0.00691857	0.223321	0.128521	0.0129217	0.00139172	9.18884e-05	0.0290861	2.56702e-05	7.565e-23	1.14003e-21	0.000227548	4.13467e-46	0.00138261	9.6794e-35	5.00088e-06	0.0354097	1.09456e-06	3.3674e-11	1.97334e-08	0.0556638	0.0148528	0.849315	0.116904	1.5995e-12
rs1805723	-77	KLRG1	KLRG1	ENSG00000139187.5	40		9.7349e-28	3.1657e-27	7.37464e-05	8.87295e-10	2.29303e-06	8.10775e-15	0.000756298	0.00195139	2.46103e-05	8.06427e-06	0.000167374	3.46767e-06	0.00020272	0.00301816	1.04206e-07	8.35758e-07	1.13915e-05	0.0499025	0.149416	4.3201e-19	0.0102951	8.27159e-25	9.30426e-06	8.41859e-05	0.00014644	0.00044989	5.92428e-10	2.76246e-11	8.30082e-06	0.293783	0.170702	0.305192	2.5145e-09	8.4605e-15	7.95743e-07	2.34084e-05	0.0566126	0.0469301	2.99618e-08	1.86067e-05	0.363582	0.198447	0.0317149
rs2016821	-75	PDHX	PDHX	ENSG00000110435.7	40		0.0414532	0.00164371	1.25113e-09	0.0221222	0.00428351	1.48184e-09	0.0349048	0.000422624	0.00315326	0.016987	0.000575028	0.0845689	0.032142	0.000204815	0.0826311	0.00858878	0.000899332	0.0785579	0.0267202	0.148179	1.22681e-08	1.44433e-24	1.15166e-09	6.10422e-13	1.50611e-07	1.23927e-20	2.84952e-15	2.13955e-10	5.6978e-10	0.479057	7.48767e-20	0.000889806	0.0017222	2.97365e-09	0.211433	5.77331e-08	6.65782e-08	1.78822e-05	1.0544e-19	3.58331e-23	0.00143553	0.00519132	1.12952e-08
rs2250063	31	MSH3	MSH3	ENSG00000113318.9	40		2.14147e-19	4.70545e-11	3.73951e-08	3.05312e-13	2.48962e-05	1.36718e-23	0.000362831	0.00113977	0.000597148	0.138179	0.0914579	0.000197771	0.169756	0.00297642	0.0346871	0.000213974	0.00427009	0.0156214	0.0684529	2.99373e-07	0.0149743	2.40139e-14	3.478e-08	3.17361e-07	2.66444e-06	2.22841e-05	1.81639e-06	1.44652e-13	0.000341657	0.0403339	0.000481632	0.0115868	0.119496	3.14813e-19	0.00524263	4.0692e-10	1.88279e-07	0.0126949	7.1692e-23	9.86185e-24	0.590993	0.0816959	6.78479e-05
rs2272312	60	FKBP11	FKBP11	ENSG00000134285.6	40		2.29881e-09	6.35435e-08	0.767556	1.86233e-10	0.000520823	7.00073e-09	1.11915e-07	1.35026e-06	5.27676e-10	1.5793e-10	7.86182e-16	5.62205e-06	8.15765e-07	0.000279908	0.00279085	0.000350893	3.57766e-05	0.00135718	0.000112324	1.54998e-07	0.171798	1.68175e-12	4.08621e-09	0.0137202	8.36484e-08	1.07625e-09	2.85598e-09	1.45174e-08	6.32604e-05	4.82303e-05	2.15144e-07	0.378432	0.00946423	5.19361e-12	0.0801823	0.0174411	0.358942	0.0226038	1.15761e-08	6.0869e-10	0.0207863	0.385641	0.000253517
rs2272804	53	RIBC2	RIBC2	ENSG00000128408.7	40		4.83605e-09	3.26763e-09	0.0911077	4.0179e-05	0.0120947	2.96587e-06	0.0165999	1.57896e-06	1.61918e-06	0.215449	0.333614	7.42686e-12	1.14028e-10	0.00334356	3.1785e-07	9.44981e-12	0.0185325	0.555159	0.561576	6.11971e-08	9.12463e-14	1.78544e-09	1.69853e-06	1.43601e-10	8.03653e-11	2.58723e-13	1.3477e-11	0.000412934	NA	NA	0.00893278	0.000357352	NA	1.04171e-08	2.35912e-11	1.09043e-11	1.40759e-22	4.32649e-12	2.78719e-23	8.88374e-25	0.00197208	0.00285471	2.44389e-06
rs2298683	34	PIGP	PIGP	ENSG00000185808.9	40		1.03811e-66	2.55294e-45	1.28156e-13	4.14577e-41	2.25904e-13	2.91095e-52	0.456139	0.0441994	0.0495261	5.52336e-15	5.09902e-22	2.936e-07	0.044039	0.289364	0.313599	0.110397	0.256209	0.30825	0.838961	1.00155e-24	7.50039e-09	5.08085e-55	2.18473e-38	1.57059e-27	7.24301e-32	4.06786e-25	4.77453e-44	1.68654e-16	5.20738e-07	0.632691	1.80895e-36	2.27456e-08	8.71327e-20	6.85121e-28	8.7568e-13	4.79025e-05	6.66525e-11	1.12057e-13	1.15365e-28	1.13058e-44	9.26077e-06	2.24329e-08	1.6493e-17
rs2298684	8	PIGP	PIGP	ENSG00000185808.9	40		4.43222e-67	2.55294e-45	1.28156e-13	2.23429e-41	2.25904e-13	5.13276e-52	0.456139	0.0441994	0.0495261	5.52336e-15	5.09902e-22	2.936e-07	0.044039	0.289364	0.313599	0.110397	0.256209	0.30825	0.838961	1.00155e-24	7.50039e-09	4.08948e-56	2.18473e-38	3.70478e-28	7.24301e-32	3.32292e-25	7.70368e-44	1.68654e-16	5.72276e-07	0.566536	2.60429e-36	2.27456e-08	2.92889e-20	1.54516e-27	3.69066e-13	4.79025e-05	6.66525e-11	1.12057e-13	1.15365e-28	1.13058e-44	9.26077e-06	2.24329e-08	1.27517e-17
rs2298881	-96	ERCC1	ERCC1	ENSG00000012061.11	40		1.77197e-10	6.49337e-13	3.54228e-08	6.01853e-10	0.0162485	6.9085e-16	0.195602	0.0812036	2.76171e-07	0.0275797	0.000209912	0.000420243	0.0149868	0.00415117	0.022207	0.0127216	0.150731	0.151709	0.365864	8.0781e-06	0.0144462	3.10144e-12	2.96672e-05	3.86782e-08	9.07569e-09	5.58151e-17	1.82644e-09	4.76392e-05	0.000300955	0.000151746	1.15048e-13	0.361817	1.96962e-05	2.19435e-19	1.24547e-07	2.05856e-09	0.106816	0.945575	3.17774e-10	3.92378e-05	0.000832846	4.02862e-08	0.000197288
rs2303284	-5	BBS2	BBS2	ENSG00000125124.7	40		4.57283e-67	1.85853e-33	1.02948e-09	7.1647e-41	5.30624e-12	1.15326e-35	0.190299	0.000197775	0.000439391	2.22059e-08	3.92505e-09	4.26453e-06	0.626	0.329582	0.12816	0.229973	0.11451	0.405664	0.448775	2.49506e-35	2.74199e-26	3.14384e-45	6.30543e-22	1.64856e-39	7.87659e-24	3.32354e-46	4.78479e-42	7.81461e-23	1.37913e-17	2.77028e-18	4.74707e-62	1.51208e-10	1.76824e-53	2.14055e-30	2.93515e-06	1.20497e-31	1.19791e-11	1.20035e-09	1.29714e-27	1.61014e-39	1.26169e-18	4.10706e-29	6.3021e-43
rs2356782	24	CYBRD1	CYBRD1	ENSG00000071967.7	40		1.41216e-33	6.57412e-31	0.254862	1.41555e-18	2.61501e-09	3.27973e-26	2.89295e-06	0.000585034	5.86571e-06	0.000107148	4.32734e-08	0.000275942	0.449784	6.12182e-05	1.93958e-08	1.48893e-05	2.4352e-05	4.76617e-05	0.000302284	1.46179e-19	0.62789	1.58671e-37	1.35552e-13	0.500341	9.79504e-14	0.00615613	8.78645e-32	3.64679e-09	4.02815e-17	0.258574	1.97772e-07	4.25932e-06	6.88334e-29	1.38354e-19	2.04902e-05	4.8715e-12	1.69e-06	0.00028771	0.214952	0.0150083	0.116231	0.00340685	0.38996
rs2560277	77	TTC37	TTC37	ENSG00000198677.6	40		4.54241e-07	3.02741e-06	0.00749301	0.00200277	0.126894	0.0171794	0.00405431	0.00193636	1.5846e-05	0.658069	0.142322	0.00625752	0.0027608	0.0976922	0.175409	4.90956e-05	0.00094773	0.0278826	0.256402	4.27201e-08	4.59933e-10	1.67749e-05	0.000338821	2.98014e-05	0.000221373	3.48872e-10	8.18035e-05	0.000223082	8.15749e-05	2.85328e-05	4.93156e-10	0.000126571	0.000135136	5.925e-05	0.0230604	0.00158975	0.00121934	0.000953637	0.0684134	8.37926e-05	0.000545085	3.12928e-07	1.98356e-05
rs2748031	99	FOXD4L1	FOXD4L1	ENSG00000184492.5	40		NA	1.80954e-06	1.96403e-05	0.000852798	0.057587	0.0133701	0.00140201	1.48888e-05	3.17742e-17	3.40051e-23	2.4138e-19	5.23395e-08	3.92515e-09	1.81084e-05	1.37932e-07	5.15136e-13	1.17595e-09	0.00160406	0.0693019	2.30205e-05	NA	6.72298e-11	3.1038e-05	3.33438e-08	2.21617e-06	0.000313069	8.9588e-07	NA	NA	1.24864e-05	1.61656e-13	0.00705074	6.72959e-09	6.12836e-07	0.0533412	NA	1.46046e-06	0.00668136	1.03431e-05	6.11705e-07	7.62651e-05	8.78418e-08	0.00595703
rs28372852	75	GFM1	GFM1	ENSG00000168827.10	40		4.41339e-08	2.06417e-05	0.214391	1.41022e-06	0.00237118	0.0157076	0.092663	0.0487071	0.00756153	3.51264e-13	9.04617e-21	0.00287466	0.00494635	0.00313869	0.00756838	0.011524	0.823927	0.00087777	0.00303231	0.000150963	0.00497131	9.254e-06	0.109622	4.56717e-06	0.082963	1.82787e-17	0.000644918	9.51906e-13	1.61434e-07	0.298385	2.59657e-10	0.0155796	1.35456e-20	7.55906e-10	0.000202332	0.00506373	0.00604924	0.0161094	3.93038e-10	1.15351e-21	0.000396243	0.00187593	1.44386e-06
rs2858833	-44	FAM26F	FAM26F	ENSG00000188820.8	40		1.56114e-16	5.7843e-12	8.17359e-09	5.82382e-05	0.0173339	3.51533e-05	0.0188682	0.000372927	0.00240985	0.000380924	0.148581	0.0120685	0.207327	0.000693053	0.00104161	0.00285541	0.00254661	0.33574	0.0508388	3.82238e-06	0.438201	0.302758	9.83535e-10	6.26961e-06	7.85086e-05	2.52911e-05	4.95986e-05	5.96829e-09	4.88807e-05	0.000169258	1.05704e-06	0.0880338	1.19614e-05	8.31285e-10	0.1065	3.9157e-05	0.00647573	0.00758261	0.00239059	7.67999e-09	1.52326e-07	2.58024e-09	2.88187e-05
rs2956111	27	APIP	APIP	ENSG00000149089.8	40		0.0055166	0.000242087	0.474816	0.000512007	0.0237742	0.00012441	3.15125e-05	3.9291e-07	3.04667e-07	0.000188676	0.000111478	5.40668e-08	0.000367264	0.00262388	0.000547238	2.81233e-05	0.000900442	0.00228909	0.00555926	0.00887162	0.150485	1.60744e-08	0.000482252	0.940243	0.000645977	0.00226625	1.66963e-06	4.27918e-06	0.00155029	0.599312	2.0535e-05	0.692257	0.556629	2.30591e-11	0.0590732	0.024026	8.32428e-06	0.00328377	1.18641e-05	4.96538e-07	8.03347e-06	0.00490838	0.0200672
rs2956113	74	APIP	APIP	ENSG00000149089.8	40		0.0025129	0.000217793	0.308837	0.000358916	0.0118867	0.0002099	3.15125e-05	1.03161e-07	1.82062e-07	0.000102994	3.6981e-05	8.27197e-09	0.000329106	0.000813426	0.000356747	1.28478e-05	0.000285625	0.00152063	0.00564946	0.00547292	0.314609	4.46797e-09	0.000309695	0.988122	8.52822e-05	0.000948828	4.7571e-07	8.82961e-07	0.000314495	0.426222	4.65573e-06	0.934135	0.233593	5.10438e-12	0.064163	0.00918877	6.60993e-06	0.00151126	4.18544e-06	1.90964e-07	1.47495e-06	0.00287266	0.00759801
rs34149442	-80	ST20	ST20	ENSG00000180953.7	40		1.17349e-07	0.000251734	0.00120455	3.53553e-07	0.0295221	0.000243134	0.38475	0.972479	0.0208671	0.00504938	0.000506365	0.0971394	0.454163	0.00574556	0.0865509	0.0355777	0.0153606	0.100847	0.960924	2.21176e-06	9.24009e-05	4.93361e-06	2.18531e-05	1.99063e-05	0.000734266	6.24455e-08	1.34636e-06	9.33741e-13	5.47262e-06	1.49403e-05	3.77706e-09	0.0170836	4.6906e-08	6.33575e-06	0.0398119	0.000445811	2.46663e-05	0.0898925	0.000233182	1.48141e-10	0.00386883	0.000324381	5.23567e-05
rs34989647	-52	COL6A4P2	COL6A4P2	ENSG00000228252.4	40		3.81036e-06	1.40634e-06	4.26426e-07	6.83084e-12	9.39262e-07	8.86046e-16	0.00968104	0.0348508	1.92401e-05	0.0172611	0.0117395	0.614934	0.194255	0.0996232	0.146353	0.0305993	0.0169404	0.0191521	0.010387	0.000672292	4.93747e-05	NA	4.53203e-06	2.31567e-11	8.26258e-07	1.36284e-06	1.79055e-10	8.63061e-08	0.000475193	0.00912364	3.05231e-09	0.151405	NA	7.26576e-09	1.68616e-05	2.88297e-05	0.0269717	0.0016069	0.226338	0.000198236	4.05115e-05	6.81179e-06	5.56008e-06
rs36623	-31	TSEN34	TSEN34	ENSG00000170892.6	40		2.05595e-07	1.29841e-07	0.0398153	9.56552e-05	0.0715183	1.32637e-07	0.0128373	0.000456594	0.012242	0.142155	0.00440791	0.000915	0.000343572	0.596741	0.0130638	0.00725517	0.00993178	0.00381972	0.850479	4.16322e-05	0.0344727	0.498176	4.04147e-05	0.00173465	0.00800776	1.4229e-07	7.70623e-07	3.31216e-09	2.82758e-08	0.00187898	7.06117e-06	0.00723164	2.2465e-10	1.91793e-08	0.177171	0.000525104	0.00011099	0.00719066	1.89235e-05	7.10209e-10	4.45544e-05	0.00203611	0.0292908
rs3803738	-71	QRICH2	QRICH2	ENSG00000129646.9	40		2.36033e-05	0.000164361	0.228415	6.28513e-07	0.0165	1.84067e-08	0.264165	3.43661e-05	3.32834e-07	7.63546e-07	6.50008e-11	0.000755164	0.000161927	0.000166679	0.00978845	0.000118761	2.58217e-05	0.00975578	0.0508596	4.15922e-05	0.00428673	1.06222e-08	7.61988e-06	0.00888836	0.000823517	0.0254812	3.07362e-08	3.18884e-05	0.00401071	0.0259844	0.000264498	0.221708	0.00332361	4.40384e-13	0.969921	0.000198787	1.50485e-05	7.25793e-05	4.17557e-11	1.5767e-14	0.00335918	0.000427562	0.0578293
rs3818128	5	MTRF1L	MTRF1L	ENSG00000112031.11	40		7.99973e-07	8.22667e-05	4.99786e-07	1.04167e-07	0.0536717	5.63438e-07	0.221464	0.0325868	0.0176795	0.014092	0.000170635	2.3671e-06	0.0380167	0.00240505	0.0228053	0.193318	0.00811927	0.548306	0.126486	4.31637e-05	0.29615	0.00254759	0.000139967	1.81493e-07	1.24299e-06	8.32283e-14	2.55539e-09	2.86222e-05	5.29172e-08	0.0605956	0.000323658	0.0170813	4.06699e-10	1.39862e-06	0.00542368	0.00109068	0.00372885	0.00881469	4.89068e-08	1.00639e-12	0.00145455	4.34911e-05	3.69992e-06
rs45620433	34	ITPA	ITPA	ENSG00000125877.8	40		3.6694e-11	8.83195e-06	0.00123887	1.59932e-05	0.00492516	7.94822e-12	0.00510274	0.000874371	0.00560982	0.139817	0.403409	0.00127124	0.000617558	0.04885	0.00053928	0.000865526	0.0142256	0.553339	0.106833	2.52665e-05	0.00161594	3.92967e-17	0.0137654	0.000156091	2.67196e-05	2.36759e-11	1.12814e-12	4.563e-05	4.31754e-07	0.000578889	3.91018e-09	2.00471e-05	4.27833e-07	1.80849e-09	0.166497	2.43209e-07	0.000646137	0.0281573	0.00443535	2.46205e-07	0.00365176	0.0114723	2.58745e-06
rs4716383	60	C6orf120	C6orf120	ENSG00000185127.5	40		3.65324e-16	7.86671e-13	0.292075	2.13892e-06	0.0001589	4.88134e-09	0.00379032	0.0151268	0.0155606	0.0280009	0.474889	0.026338	0.0102333	0.00317249	0.00595409	0.0240294	0.00312221	0.00101107	0.0787249	4.13213e-09	2.68707e-08	5.55315e-30	6.94443e-06	1.67415e-08	6.79513e-09	3.35225e-07	1.26752e-10	0.315561	0.000765613	0.864803	8.21878e-16	0.242815	1.31018e-05	1.23694e-14	0.0552702	0.0268258	0.0101901	0.0132203	7.83903e-05	0.000217643	0.00294712	0.000246216	0.000856266
rs4924483	-9	C15orf57	C15orf57	ENSG00000128891.11	40		6.06712e-05	7.15165e-10	0.0411949	8.92722e-06	1.3581e-05	1.37859e-06	0.230032	0.0912458	0.000742049	5.80466e-09	3.19638e-06	0.00150182	1.82635e-06	8.53775e-05	0.0250902	0.00109384	0.000124728	0.0189867	0.00255105	0.00114816	0.565739	7.17701e-05	0.028248	1.64658e-05	0.012114	0.000117498	0.000217988	1.04127e-06	1.97588e-08	8.68659e-05	3.11984e-10	0.0184674	5.55541e-13	3.68071e-05	0.0944724	0.345744	1.54062e-08	0.0368976	1.15846e-05	0.000101607	0.0404775	0.0011229	0.117163
rs56315393	92	TTC23	TTC23	ENSG00000103852.8	40		6.90465e-05	3.40331e-06	0.0180413	7.65372e-10	0.00143357	1.14969e-10	1.30581e-09	7.61418e-08	4.99857e-13	2.2481e-14	5.38511e-19	1.20301e-09	1.11061e-06	9.39347e-12	7.09181e-10	2.37931e-07	1.01724e-07	1.18408e-08	3.58475e-08	5.41802e-05	2.866e-05	0.19917	0.0242365	0.0754068	0.430516	3.8639e-06	0.522426	0.0121741	0.000208675	0.0015069	8.3671e-10	0.196062	0.362302	3.97667e-07	6.63799e-05	0.704705	1.98415e-14	0.000983483	0.0149202	0.0277073	0.0795784	0.0012691	4.57269e-05
rs5746448	32	ATP6V1E1	ATP6V1E1	ENSG00000131100.8	40		1.97077e-14	2.48334e-13	0.00685799	0.000270159	0.00244598	1.31998e-08	0.0704966	0.0757601	0.0104438	0.000217101	2.83201e-05	0.00208309	0.000792651	0.134055	0.449038	0.0868448	1.01259e-06	0.0386002	0.000607987	0.000272833	1.89411e-05	1.41727e-26	1.98247e-05	0.000692762	0.00235929	1.61791e-06	1.69409e-07	8.67821e-13	6.76246e-07	2.35934e-05	2.93446e-10	0.00498821	1.52407e-13	3.97691e-12	0.000612445	0.000977347	6.86082e-06	0.170107	0.00869297	0.00194474	0.000121334	0.000635175	0.00126215
rs61747644	87	GPIHBP1	GPIHBP1	ENSG00000182851.2	40		9.44719e-09	2.61384e-07	0.000735805	1.05859e-05	0.500696	0.0181916	0.0199559	0.000936325	0.000220909	0.0012339	7.56339e-07	0.000958454	5.52609e-05	0.00566194	0.0229527	0.000244454	0.0143304	0.0515951	0.00271327	0.00205416	0.607349	NA	6.25822e-05	0.00291248	3.48523e-06	2.26768e-11	7.1024e-10	0.00196585	3.09673e-13	0.12422	1.22685e-05	0.250007	1.49557e-06	2.56943e-07	0.00216886	3.10906e-05	9.15383e-05	0.00718084	1.27294e-09	1.60726e-08	9.52053e-05	0.00745243	1.98257e-06
rs6568714	-63	FAM229B	FAM229B	ENSG00000203778.3	40		1.12205e-10	2.82478e-10	7.15133e-17	1.18899e-19	1.27771e-05	6.62095e-25	0.0406532	0.349043	0.0988201	5.85937e-05	3.24471e-06	0.000358961	0.00103788	0.119503	0.00504039	0.255614	0.0147617	0.281361	0.0110079	1.52109e-07	0.343628	2.2469e-18	5.51566e-14	1.7714e-06	1.36626e-15	3.32528e-17	7.13251e-23	0.00337243	0.0125783	3.8857e-06	2.6688e-06	0.00502626	8.95864e-13	3.80444e-19	0.000238689	0.00424477	9.97524e-13	0.00948353	5.8686e-10	1.10021e-15	0.0144529	0.000165172	0.491442
rs6646573	-43	RHOXF1	RHOXF1	ENSG00000101883.4	40		0.000813738	0.00171657	0.00439324	0.00059803	3.79681e-05	5.78573e-07	0.455186	0.0814374	0.00186035	0.0199416	0.000644439	0.000791872	0.002252	0.00265255	0.000226448	1.08525e-05	0.0111911	0.328893	0.00274785	0.0023674	0.000133585	0.150188	9.78798e-07	2.65677e-06	0.00263894	2.79971e-06	1.28637e-11	0.000455528	0.00653336	0.284653	0.00149879	0.0891248	3.69973e-05	6.11854e-05	0.211054	0.00101104	0.000608563	9.56755e-09	1.16786e-07	1.63697e-07	0.000688467	0.00012999	3.36914e-06
rs66475354	-74	SUPT4H1	SUPT4H1	ENSG00000213246.2	40		4.7609e-11	2.69772e-07	0.00588512	3.47752e-05	6.79335e-05	8.98838e-12	0.127058	0.00876268	0.0197297	0.000631294	1.31552e-10	1.38925e-06	5.25843e-05	0.058298	0.207075	0.00326962	0.000126784	0.0553102	0.115458	0.000103102	0.0195076	0.00284168	3.63098e-07	3.36497e-20	4.11968e-07	1.09349e-07	2.67363e-14	3.18301e-05	0.00176336	0.000996419	2.2037e-07	0.457109	5.24231e-15	0.000205745	0.119984	7.48816e-06	4.52303e-08	0.000916953	2.70857e-09	5.65161e-13	0.000157488	0.111722	0.0002735
rs67147537	40	HLA-DQB1	HLA-DQB1	ENSG00000179344.12	40		4.51586e-17	7.5082e-13	0.121851	0.0741301	0.0170399	0.000187134	0.0117914	0.225515	0.00108865	0.00106644	1.65093e-06	0.919127	0.844404	0.0028206	0.00524222	0.00330577	0.000720871	0.0431217	0.137189	1.57773e-15	6.20169e-08	0.601412	1.5076e-08	0.000183827	8.72676e-10	3.75034e-08	3.61215e-15	2.83177e-11	6.00344e-14	0.0353358	0.00164701	0.1741	1.44796e-47	2.01497e-08	0.0142951	0.000726685	0.0141399	1.00196e-06	2.68111e-15	2.20358e-20	0.00875266	3.65247e-05	3.12824e-06
rs68144677	23	PACRG	PACRG	ENSG00000112530.7	40		1.00262e-15	4.26775e-09	5.18637e-09	1.91045e-29	8.48598e-18	2.88779e-39	0.202632	0.000149533	0.000884017	1.37327e-12	3.38761e-08	1.76097e-08	5.54132e-10	0.000261479	4.95449e-07	0.00011697	4.13731e-05	0.000177773	1.64533e-07	3.21121e-06	NA	0.00192756	1.81278e-23	1.23599e-20	1.82055e-21	0.000823795	9.99999e-27	8.35122e-07	0.211955	0.768016	0.000251549	0.143102	0.970216	2.02801e-22	8.24237e-09	0.0240069	3.45697e-10	8.31216e-07	0.0107393	4.56834e-09	0.0225527	0.00288918	5.7463e-10
rs71542466	-39	HLA-DQB1	HLA-DQB1	ENSG00000179344.12	40		4.51586e-17	7.5082e-13	0.121851	0.0741301	0.0170399	0.000187134	0.0117914	0.225515	0.00108865	0.00106644	1.65093e-06	0.919127	0.844404	0.0028206	0.00524222	0.00330577	0.000720871	0.0431217	0.137189	1.57773e-15	6.20169e-08	0.601412	1.5076e-08	0.000183827	8.72676e-10	3.75034e-08	3.61215e-15	2.83177e-11	6.00344e-14	0.0353358	0.00164701	0.1741	1.44796e-47	2.01497e-08	0.0142951	0.000726685	0.0141399	1.00196e-06	2.68111e-15	2.20358e-20	0.00875266	3.65247e-05	3.12824e-06
rs7987664	100	CLN5	CLN5	ENSG00000102805.9	40		4.20161e-17	4.00395e-05	0.0121254	3.8491e-06	0.000282252	2.90159e-20	0.00117645	0.0036255	4.59802e-05	0.992324	0.597097	0.0645994	0.027186	0.00265257	0.0412256	0.000571628	0.000722386	0.00207636	0.237737	9.07963e-05	0.513787	0.0928151	0.00538601	2.37762e-06	4.36263e-07	0.000489531	3.84322e-09	3.48571e-05	2.09989e-05	0.0274382	0.00328456	0.00347974	0.00587977	1.51055e-15	0.00090825	0.000116141	0.00310464	0.0103893	5.67179e-07	8.34338e-05	4.70928e-05	0.602197	2.32936e-07
rs868106	62	CYBRD1	CYBRD1	ENSG00000071967.7	40		1.40445e-33	6.57412e-31	0.254862	1.41555e-18	6.22739e-09	5.71736e-26	3.5746e-06	0.000585034	7.39217e-06	0.000141857	5.30481e-08	0.000310796	0.43758	7.01892e-05	2.74013e-08	1.47745e-05	3.16808e-05	5.17448e-05	0.000292502	3.30297e-19	0.62789	5.70411e-38	1.35552e-13	0.500341	1.03304e-13	0.00595326	1.30502e-31	3.64679e-09	5.25383e-17	0.276683	2.70101e-07	4.25932e-06	5.66541e-29	1.45332e-19	1.1293e-05	4.8715e-12	1.68621e-06	0.00028771	0.214952	0.0146896	0.116231	0.00340685	0.38996
rs1110414	-60	RABGEF1	RABGEF1	ENSG00000154710.11	39		2.29436e-05	0.00208322	0.000735171	8.12979e-05	0.00731125	6.55036e-08	0.00735	0.0553435	0.000219257	0.978207	0.022174	0.0293056	0.00680565	0.00103392	0.0158509	0.00553385	0.0222776	0.0015027	0.0066683	0.0202949	0.240699	0.16591	0.00796833	0.0184535	0.00146382	0.000446852	0.000589233	0.00145437	0.00206451	0.04043	0.000368101	0.0249699	2.35394e-09	1.57427e-06	0.000114302	0.0884091	0.000274798	0.222395	0.00328143	0.374125	0.00250804	0.0231034	0.000145511
rs11667768	2	C19orf47	C19orf47	ENSG00000160392.9	39		0.00170169	3.67052e-05	0.00111609	0.00892686	0.00646034	4.15818e-05	0.18044	0.00759181	0.033544	0.00533902	0.00331886	1.57084e-06	0.00128853	0.104865	0.00628088	0.00315264	0.953078	0.808829	0.25434	0.000144252	0.545349	0.00487559	3.70815e-05	0.00044549	0.0467639	1.99855e-05	4.3056e-07	0.000495443	0.00190698	0.00973587	3.53338e-05	0.858131	0.000153514	7.05503e-10	0.00265098	0.307646	6.15667e-06	0.00498427	2.83497e-08	1.03831e-06	0.0467563	1.31756e-07	4.32443e-05
rs11667774	-20	C19orf47	C19orf47	ENSG00000160392.9	39		0.00170169	3.67052e-05	0.00111609	0.00892686	0.00646034	4.15818e-05	0.18044	0.00759181	0.033544	0.00533902	0.00331886	1.57084e-06	0.00128853	0.104865	0.00628088	0.00315264	0.953078	0.808829	0.25434	0.000144252	0.545349	0.00487559	3.70815e-05	0.00044549	0.0467639	1.99855e-05	4.3056e-07	0.000495443	0.00190698	0.00973587	3.53338e-05	0.858131	0.000153514	7.05503e-10	0.00265098	0.307646	6.15667e-06	0.00498427	2.83497e-08	1.03831e-06	0.0467563	1.31756e-07	4.32443e-05
rs117325804	-47	IFITM2	IFITM2	ENSG00000185201.12	39		2.46253e-09	1.64553e-06	0.157156	1.51893e-08	0.00414111	2.39408e-17	0.00023504	0.0104455	9.09619e-05	0.350588	0.024867	0.00249476	0.0393469	0.162742	0.757671	0.000361488	0.0104076	0.234422	0.000763741	2.0181e-06	0.063592	0.0176292	1.73478e-11	6.17678e-07	2.58395e-09	3.38509e-34	3.3198e-18	0.0230962	0.0097714	1.37944e-05	8.87087e-07	0.0036457	4.0123e-08	3.97396e-06	0.000336688	0.0443383	0.000331989	4.32682e-05	3.82269e-09	6.34765e-18	0.00944247	0.605323	2.01875e-07
rs138169880	45	HOXB2	HOXB2	ENSG00000173917.9	39		2.37422e-12	1.10797e-12	0.0349905	0.00695021	2.97971e-07	5.29767e-07	0.184309	0.0307902	0.00480052	0.0456749	0.00013258	0.000986274	0.0220383	1.72849e-06	0.0724751	0.678316	0.0489646	0.25032	0.951756	0.000287268	0.731336	8.08915e-14	6.36528e-09	4.13782e-08	1.46859e-06	6.48116e-07	9.77962e-08	3.8325e-06	0.00304036	0.212044	1.20196e-12	0.0106557	1.49621e-09	0.000641005	0.0452166	0.0274712	0.00696382	0.973721	2.45315e-08	1.26286e-05	0.0164493	3.47334e-09	0.000618456
rs145065587	-7	HDDC2	HDDC2	ENSG00000111906.13	39		6.06019e-19	9.49407e-08	4.6677e-05	5.99034e-20	7.20169e-07	9.46474e-14	0.721932	0.000249271	0.0169168	0.0564841	0.441925	2.32704e-10	3.65842e-08	0.123156	0.0964167	0.278115	0.0199728	0.0819248	0.147354	5.44661e-13	0.000381395	3.65773e-17	4.23343e-21	7.01966e-25	1.28168e-22	3.79556e-28	1.91959e-35	6.27947e-21	2.16242e-24	0.766926	3.67569e-30	4.66766e-05	3.8347e-43	3.36245e-05	7.33714e-05	1.35411e-11	0.00092515	1.94829e-05	3.42889e-26	2.40907e-30	6.58392e-14	2.8337e-07	1.64013e-19
rs17027296	-96	CHMP3	CHMP3	ENSG00000115561.10	39		2.08208e-16	8.96141e-08	0.058551	8.65407e-11	0.00645092	3.74077e-18	0.193936	3.01004e-05	0.00422286	0.676523	0.415997	0.000205571	0.000155851	0.13193	0.036908	0.000104848	0.000341302	1.88019e-05	0.00296552	1.29325e-05	0.717478	3.34581e-16	0.00408398	0.000268367	0.00721148	5.80909e-06	8.19632e-08	4.06819e-06	0.0399601	0.0273894	1.12294e-18	0.000264259	0.0742599	1.68209e-18	0.00595638	1.5776e-11	0.00191311	0.717197	3.89169e-13	4.12661e-22	0.00217385	0.00927498	2.15137e-05
rs1784459	-74	VPS11	VPS11	ENSG00000160695.10	39		0.000143725	3.42605e-05	2.90695e-06	5.46051e-08	0.0700858	2.29842e-07	1.74021e-05	2.35492e-06	1.57814e-14	1.38837e-06	3.44022e-12	7.60195e-14	6.15967e-07	6.77725e-05	9.27909e-11	9.89395e-09	1.213e-10	0.00504853	4.59964e-07	8.35182e-06	0.34117	2.04255e-05	0.80871	0.0262398	6.95784e-05	0.000175703	0.00887235	0.0363311	1.25438e-05	0.387122	0.288357	0.0297352	9.86436e-41	3.70784e-15	0.000183037	0.00330655	1.44022e-19	0.474296	1.20857e-07	1.14225e-09	0.489626	0.0752658	0.0544213
rs1784460	-91	VPS11	VPS11	ENSG00000160695.10	39		0.000143725	3.42605e-05	2.90695e-06	5.46051e-08	0.0700858	2.29842e-07	1.74021e-05	2.35492e-06	1.57814e-14	1.38837e-06	3.44022e-12	7.60195e-14	6.15967e-07	6.77725e-05	9.27909e-11	9.89395e-09	1.213e-10	0.00504853	4.59964e-07	8.35182e-06	0.34117	2.04255e-05	0.80871	0.0262398	6.95784e-05	0.000175703	0.00887235	0.0363311	1.25438e-05	0.387122	0.288357	0.0297352	9.86436e-41	3.70784e-15	0.000183037	0.00330655	1.44022e-19	0.474296	1.20857e-07	1.14225e-09	0.489626	0.0752658	0.0544213
rs1786684	-27	VPS11	VPS11	ENSG00000160695.10	39		0.00017057	2.646e-05	2.90695e-06	5.46051e-08	0.0700858	2.29842e-07	1.74021e-05	2.35492e-06	1.57814e-14	1.38837e-06	3.44022e-12	7.60195e-14	6.15967e-07	6.77725e-05	9.27909e-11	9.89395e-09	1.213e-10	0.00504853	4.59964e-07	6.56291e-06	0.482583	1.64883e-05	0.80871	0.0262398	6.95784e-05	0.000175703	0.00887235	0.0309635	1.25438e-05	0.387122	0.265885	0.0297352	9.86436e-41	8.37095e-15	0.000183037	0.00330655	1.44022e-19	0.474296	2.77862e-07	1.14225e-09	0.489626	0.0752658	0.0544213
rs2235195	92	CCDC181	CCDC181	ENSG00000117477.8	39		0.00581519	2.07855e-05	0.000762906	2.05647e-15	1.32895e-08	1.79426e-07	0.00615911	8.4543e-09	1.46415e-09	5.82952e-35	4.25101e-24	1.53539e-12	8.85556e-09	0.154331	0.00293449	1.57529e-06	6.24276e-06	0.192473	0.0153513	3.21729e-05	0.78537	1.83441e-11	8.96899e-12	0.00024791	2.88063e-15	0.0001045	5.51683e-19	1.19946e-20	1.87805e-13	0.755554	0.000292478	0.00357535	0.00171418	5.15115e-12	4.58643e-09	6.25904e-09	0.219204	4.41561e-05	0.464652	0.87633	0.0020964	0.947955	2.50863e-11
rs2236352	64	EMC9	EMC9	ENSG00000100908.9	39		1.72725e-14	7.97399e-19	1.54658e-19	7.99058e-08	2.46668e-05	0.141133	0.0453224	8.43236e-07	1.17198e-07	0.309654	0.790262	0.00761035	0.119556	0.0174816	0.0139751	1.55639e-07	0.000738181	0.231726	0.494408	5.63077e-17	3.0154e-12	1.12701e-25	0.000574929	7.28562e-17	0.0140145	2.67628e-47	0.00281819	1.78522e-05	1.13872e-06	5.35979e-25	5.12452e-22	2.69659e-10	1.35e-11	4.70417e-21	1.80818e-05	2.74295e-37	2.17312e-13	3.56351e-09	2.93723e-24	2.01369e-17	7.20302e-08	3.05091e-19	1.16972e-29
rs2276818	82	ITIH4	ITIH4	ENSG00000055955.11	39		0.00710187	0.00988828	0.0367054	2.22043e-05	0.000610831	1.66893e-08	0.0533279	0.00375358	0.00118395	1.85223e-09	4.98033e-08	5.08833e-07	0.000576829	0.000144989	0.00253008	0.00089231	0.00181532	0.1062	0.00296708	0.249122	0.317896	4.41683e-06	8.77749e-08	1.37538e-06	1.7464e-08	0.000172386	1.69188e-10	0.0147742	0.0353823	0.0682924	0.014817	0.101415	0.19223	5.21792e-07	0.00133438	0.000460402	0.000295056	0.000675298	0.00207429	5.6148e-05	0.0109238	0.0171209	3.01339e-06
rs2288544	13	OCEL1	OCEL1	ENSG00000099330.4	39		4.45294e-17	2.37275e-17	3.0983e-25	1.25717e-08	3.40161e-07	1.02209e-06	0.0146504	0.0100514	0.00480251	0.649046	0.265076	0.180496	0.544658	0.0385848	0.00302919	0.999997	0.066633	0.000174221	1.64853e-05	1.73777e-15	0.102091	6.95639e-20	1.05706e-11	2.60679e-26	8.46479e-09	8.59357e-30	1.52867e-13	1.14179e-20	1.53644e-36	3.65903e-09	1.06561e-23	5.31606e-14	1.54692e-68	1.04393e-12	0.00331131	2.20491e-11	1.94891e-10	0.000115533	0.0625585	0.00954056	4.39853e-11	2.70611e-09	6.02378e-39
rs2294226	53	MTFR1L	MTFR1L	ENSG00000117640.13	39		8.41266e-07	1.72439e-07	0.527104	0.0365876	0.0248541	1.86324e-09	0.413696	0.000882195	0.00123224	0.000182536	0.00621458	0.00348382	0.00142701	0.0334519	0.00108613	0.0163483	0.0189315	0.227661	0.0144092	8.426e-05	0.000720293	0.122012	1.06961e-06	3.45359e-21	1.02092e-10	1.4703e-11	7.18968e-27	9.43896e-14	3.45983e-19	0.0265541	0.000247036	0.00289731	3.34157e-34	0.0141284	0.137802	0.155722	0.0894577	0.0110676	3.62972e-08	1.11097e-09	0.000565402	0.000802622	0.0615505
rs2303425	8	MSH2	MSH2	ENSG00000095002.8	39		7.31416e-80	3.29804e-53	8.83743e-05	1.12757e-46	3.3716e-23	5.62565e-83	0.0120661	0.0192409	0.040294	0.447315	0.620202	0.0598526	0.0691878	6.81142e-06	0.0318323	0.489495	0.198632	1.52e-08	0.00281866	2.46601e-34	0.872349	1.79398e-23	6.38188e-29	3.63124e-32	2.22844e-44	9.13742e-35	8.14758e-66	2.44631e-21	2.01565e-18	0.408478	4.61957e-50	1.92068e-07	1.29067e-05	8.02476e-77	1.1491e-06	8.91212e-11	0.000199613	4.22072e-08	2.21508e-19	6.77154e-21	3.21361e-11	4.80957e-12	5.96036e-12
rs2306204	41	YEATS4	YEATS4	ENSG00000127337.2	39		2.82141e-13	5.19479e-08	0.000441187	5.58195e-06	3.06784e-07	2.64493e-13	0.0928169	0.0249874	0.214662	0.0049218	0.0211826	0.0114114	0.497186	0.188183	0.377117	0.106207	0.0108405	0.0537795	0.0535728	1.3233e-07	0.711882	0.00807766	8.10068e-05	5.40321e-12	1.10801e-05	4.77637e-10	4.47794e-09	5.97001e-05	0.000386542	8.03317e-05	7.34809e-08	0.00545707	7.46708e-15	1.35846e-09	0.00889271	2.29416e-08	5.89561e-06	4.53742e-05	2.24997e-10	6.24695e-13	0.013848	0.000460416	3.23518e-06
rs2499655	-14	HACE1	HACE1	ENSG00000085382.7	39		4.64321e-05	6.07626e-05	0.000126904	5.68438e-05	0.00639018	0.00117198	0.00258467	0.000885969	5.82116e-05	1.87653e-11	3.03993e-16	5.43286e-11	0.000158454	0.00635171	0.0557653	0.000639284	0.0153089	0.0259361	0.0852075	0.0260872	3.56344e-05	8.26222e-05	0.000349404	0.000239332	1.13919e-07	0.553508	1.10961e-07	1.99121e-06	4.95335e-09	0.253553	0.000201848	0.473659	8.01501e-13	3.07656e-14	0.0670504	0.0515779	1.18078e-05	0.289696	4.60902e-05	2.47937e-08	0.00323727	0.000562228	4.06937e-05
rs28362645	67	TTC21A	TTC21A	ENSG00000168026.12	39		1.10035e-11	3.32539e-05	2.37951e-07	0.000412657	4.2547e-05	6.50139e-12	0.00120107	0.0261063	0.272082	5.76978e-08	4.26722e-13	5.62015e-10	0.000871287	0.00158175	0.0597243	0.280583	0.00354881	0.00328457	0.0541334	0.000230132	0.695071	6.08588e-13	1.32749e-08	1.1972e-11	5.52501e-05	5.34799e-28	2.53964e-11	6.83878e-05	1.45826e-10	7.21754e-05	4.45481e-05	0.00323594	1.99942e-21	5.01357e-25	0.407857	7.803e-13	0.136847	0.0305146	3.11801e-09	1.91726e-10	0.408731	1.29636e-10	8.20434e-12
rs3742971	-96	LCMT2	LCMT2	ENSG00000168806.6	39		2.63205e-07	0.0119879	0.000937331	9.1473e-08	0.00300768	5.09754e-07	0.0991853	0.00120648	0.477902	0.0271071	0.0121032	0.0332394	0.00267906	0.0226867	0.0930735	0.00280324	0.000457532	0.660524	0.000310638	0.000372998	0.0129022	0.000258176	0.00111852	2.12706e-08	0.0968193	0.000727739	1.88476e-07	0.643897	0.000817521	0.0029657	3.55842e-08	0.000451825	2.34151e-05	9.86432e-05	0.00362051	2.16127e-06	0.513452	0.00302329	2.00413e-06	3.442e-07	0.0450382	7.09129e-06	0.204483
rs3745799	-81	ZNF826P	ZNF826P	ENSG00000231205.7	39		5.42435e-11	8.80671e-07	1.8717e-05	4.00329e-05	7.56323e-05	0.00316366	0.00638122	0.000614705	4.6569e-06	2.56242e-12	2.27054e-12	5.83809e-05	3.76548e-05	2.37139e-09	0.00380638	0.0183646	2.03477e-05	6.72009e-06	0.000545953	0.00719404	0.567187	5.54843e-08	3.86404e-07	5.14285e-09	0.135754	1.70512e-05	0.000206347	5.36719e-10	NA	NA	1.38395e-05	0.517172	NA	6.95871e-14	3.36027e-06	0.0014694	1.4809e-05	0.0011952	0.0383235	4.66839e-06	0.00906895	0.742757	0.156664
rs3747061	18	CLTCL1	CLTCL1	ENSG00000070371.11	39		2.50673e-07	1.74919e-06	8.89118e-06	0.000113436	0.0765652	0.00998279	0.00171872	3.64873e-09	0.000184361	1.62493e-07	4.31971e-07	3.00731e-14	9.77916e-15	2.57244e-06	0.0743703	0.00196215	0.0554535	0.630111	0.700363	5.31622e-07	1.16859e-09	2.00455e-10	2.69948e-07	2.2979e-15	0.000571035	1.27554e-26	0.026807	0.0123559	0.378537	0.325137	0.00871537	0.0242415	4.5203e-07	2.24813e-05	0.0868866	2.03792e-23	0.359337	0.00336702	1.25676e-13	1.0975e-20	2.45009e-05	0.0184963	3.5209e-10
rs3752019	73	CRLF3	CRLF3	ENSG00000176390.10	39		1.14208e-13	7.89213e-05	0.000691071	3.04844e-11	0.000118123	4.87068e-14	0.00548529	3.9759e-06	0.0531222	6.70825e-08	1.2121e-07	0.00350771	6.28482e-07	0.0117869	0.000202456	8.76583e-06	0.0229051	0.0337152	0.166233	1.95361e-05	0.000993272	0.0372953	0.000118775	2.26879e-05	6.2055e-11	0.104646	5.18906e-13	0.000104515	0.000420004	0.823358	9.98684e-14	0.0909388	0.826267	7.66723e-13	0.000170676	0.0171418	0.00644647	0.000661731	0.0723455	0.00446229	0.296736	9.1261e-05	0.00236687
rs3756323	11	PCDHB11	PCDHB11	ENSG00000197479.4	39		1.23285e-08	4.32562e-09	1.90575e-09	1.01592e-07	0.000916931	2.87324e-10	0.268975	0.135877	0.0333562	0.473175	0.0207439	0.00926564	0.0294538	0.0194902	0.0325564	0.045357	0.432699	0.767738	0.30582	4.13582e-07	NA	0.0118734	0.000111323	6.02241e-06	0.00062439	1.15478e-11	4.62342e-07	2.89899e-09	9.44431e-11	0.134208	1.71791e-09	5.73954e-05	7.52699e-10	5.95062e-12	1.78183e-07	2.9533e-13	0.00318671	0.000345859	1.24759e-07	3.02091e-11	0.00233116	0.00811671	0.000133291
rs3809916	81	PSMG2	PSMG2	ENSG00000128789.16	39		7.06667e-15	4.54529e-07	0.0300068	4.34649e-08	0.0142767	6.76256e-07	0.116326	0.0210397	0.017391	0.0625834	9.89815e-06	0.727304	0.0192142	0.267018	0.00748124	0.0366111	0.0028217	0.0936087	0.723957	2.06175e-09	0.000968284	7.89913e-08	3.7415e-06	7.16356e-09	0.0274265	1.75664e-08	0.00125264	0.000665259	2.19178e-06	0.0109799	0.000536149	0.00329707	0.309805	1.98781e-05	8.84873e-12	3.99783e-06	0.000634489	0.0347546	1.2442e-07	2.07626e-10	0.000694924	0.0220284	0.000169997
rs3810231	43	RPS9	RPS9	ENSG00000170889.9	39		2.11699e-09	3.85546e-12	0.000625876	2.34555e-12	0.00189027	4.28328e-10	0.00538558	0.00812995	1.29125e-06	6.18012e-12	3.11575e-16	4.9821e-06	0.00232913	0.168517	0.119611	3.82342e-06	2.85126e-05	0.357627	0.0692804	3.59768e-10	0.632292	0.535984	6.35439e-07	6.47147e-08	2.11955e-07	0.0300982	1.05845e-13	7.98098e-13	4.11089e-14	0.161192	1.29619e-12	0.311163	1.59969e-18	3.00882e-16	0.00431854	0.000141637	0.00682841	0.0159006	4.12195e-05	1.67624e-05	0.00187533	0.0149114	9.97403e-05
rs3822269	36	GRPEL1	GRPEL1	ENSG00000109519.8	39		7.93826e-10	1.88306e-07	0.0953882	2.43749e-05	0.00807473	5.87273e-13	0.0955709	0.00146677	0.0450382	9.70403e-07	2.74578e-14	0.0142106	0.0237289	0.00390127	0.0238812	0.141098	0.00775328	0.000172223	0.0306537	0.00292787	5.48461e-07	8.84632e-26	2.27194e-06	2.10688e-06	0.00220959	1.5849e-09	1.26458e-08	1.82441e-07	0.0136474	0.0243057	0.0211088	0.170669	3.63699e-16	1.2741e-08	0.00531713	0.070125	0.000248139	0.138941	0.000397147	2.9785e-05	0.73113	0.582632	0.0416836
rs492095	78	FDXR	FDXR	ENSG00000161513.7	39		0.142299	0.000274221	0.000256141	1.18237e-05	0.00376773	0.00076081	0.0395934	7.10595e-05	0.000106348	0.815305	0.942604	5.58442e-11	1.01595e-05	0.00409486	0.029492	0.00235819	0.00475834	0.00160712	1.08655e-05	0.0011161	0.00302213	3.84526e-07	0.00141228	2.61023e-06	0.295513	8.78637e-42	0.0799935	2.01584e-07	1.25935e-09	0.0298839	0.206826	0.000154389	4.66699e-18	0.0114549	2.48856e-05	1.04994e-06	0.00108976	0.210439	2.07934e-15	1.03716e-23	0.390453	0.97762	6.98673e-07
rs593073	99	TSEN34	TSEN34	ENSG00000170892.6	39		6.21751e-05	3.52296e-06	0.120311	0.000579962	0.140053	4.70763e-05	0.0115434	0.000837502	0.00812613	0.137004	0.0218756	0.000246175	9.85996e-05	0.793484	0.00666411	0.00638472	0.00372678	0.0475467	0.962739	0.000182949	0.0176268	0.97618	0.000257543	0.00349101	0.0360117	5.21749e-06	5.61934e-05	5.63836e-08	5.92194e-07	0.00317079	0.000414987	0.0069307	3.932e-10	0.000124388	0.1468	0.0196347	0.0015374	0.0149985	9.04384e-05	7.93216e-07	0.000283782	0.00336475	0.0502518
rs59758866	61	SNHG18	SNHG18	ENSG00000250786.1	39		1.33516e-17	8.6888e-11	0.0299418	3.256e-06	2.86824e-08	5.60612e-27	4.97606e-07	1.95888e-12	7.33788e-15	3.11585e-07	2.01303e-07	3.58206e-09	1.23779e-10	0.000174323	3.44418e-08	8.7034e-10	8.53243e-13	9.03603e-08	0.000293821	6.07756e-06	0.059848	7.63013e-09	1.71216e-18	0.000850502	5.85255e-13	0.0559893	8.88802e-26	2.22089e-10	4.68919e-07	0.00422233	0.000391882	0.287932	2.14595e-11	8.74186e-20	0.0252879	2.88522e-06	0.470334	0.0184254	0.61987	0.196476	0.222526	0.225515	0.00526463
rs603412	-25	CDA	CDA	ENSG00000158825.5	39		3.12387e-17	1.27881e-14	1.32316e-09	3.75945e-11	5.9144e-05	2.58587e-10	0.310651	0.00339171	0.0109389	0.00939512	0.00541126	0.00141298	0.00756003	0.000810219	0.0605251	0.000129717	3.56727e-05	9.70673e-05	0.0374541	3.8095e-13	0.520843	3.96744e-15	0.111951	1.5369e-09	0.000360362	0.366999	2.32105e-09	8.76994e-13	5.28449e-11	0.629002	0.000331093	0.467454	1.04382e-15	3.51085e-12	0.00671539	0.0295059	0.00415257	1.24834e-05	0.000972552	1.25609e-09	6.11842e-11	0.0172222	0.0127478
rs615116	-35	KCTD21-AS1	KCTD21-AS1	ENSG00000246174.3	39		5.88453e-10	8.29707e-06	1.95619e-06	2.98208e-06	0.00151917	1.97835e-07	0.0740774	4.79664e-05	0.950209	4.73629e-05	1.12049e-05	0.00433926	0.00928601	0.0039463	0.00588388	0.759718	0.449733	0.012186	0.413809	3.41899e-05	1.40806e-05	4.75412e-11	1.54739e-06	5.95337e-08	2.42273e-05	2.53652e-10	1.61847e-10	2.43152e-05	2.16297e-05	0.612631	3.99738e-06	0.159342	1.25058e-11	6.98923e-05	0.0884243	9.32293e-07	5.48427e-10	0.00733065	1.12113e-06	1.13809e-08	0.00239137	4.98067e-05	6.9718e-07
rs62082090	-76	SUPT4H1	SUPT4H1	ENSG00000213246.2	39		1.1541e-10	4.11569e-07	0.00733716	2.54764e-05	7.56681e-05	1.53006e-11	0.153546	0.0119731	0.023959	0.000631294	2.20448e-10	1.90164e-06	5.25426e-05	0.0606218	0.177151	0.00331152	0.000150456	0.057919	0.124304	0.000724555	0.058009	0.00246091	4.31618e-07	1.37424e-18	1.62183e-07	3.79041e-07	4.58381e-14	4.39564e-05	0.00825589	0.000996419	2.88861e-07	0.638217	4.80801e-15	0.000725551	0.104406	1.97605e-05	4.79271e-08	0.00084733	2.6626e-09	1.18175e-12	7.51043e-05	0.103899	0.00164208
rs6597266	16	RIOK1	RIOK1	ENSG00000124784.4	39		3.41637e-14	1.81698e-05	0.00291443	4.50872e-12	3.91256e-05	4.58906e-18	2.54651e-07	0.00272855	2.13546e-07	1.87108e-08	0.000270267	1.02082e-07	2.27106e-05	4.55277e-06	1.3077e-06	3.76743e-06	0.0019233	0.000228239	9.29616e-07	0.029918	0.613927	0.368899	0.00245899	0.0076585	0.000465237	1.99058e-08	7.18524e-06	0.0002919	0.00278366	0.064973	1.62413e-06	0.717521	4.19673e-11	1.65015e-07	0.667253	0.402718	1.94745e-07	0.0109467	4.962e-12	8.09687e-12	0.191601	0.000484287	0.107788
rs73581685	35	HDDC2	HDDC2	ENSG00000111906.13	39		3.92505e-15	1.10247e-08	0.000107174	3.82871e-16	4.15809e-06	1.84671e-10	0.316809	0.0224187	0.0255065	0.0553732	0.225344	1.74555e-07	3.85349e-08	0.632802	0.0923854	0.0352351	0.0222741	0.0583562	0.989289	1.20376e-11	0.00032294	4.04103e-15	2.29677e-20	1.5645e-20	1.12907e-20	2.30854e-27	9.72804e-31	5.70204e-20	1.3316e-23	0.869949	5.36162e-28	9.42098e-06	8.33287e-40	0.000801425	0.00395137	1.00844e-09	0.00369674	0.000360844	6.04734e-25	2.19356e-27	7.19468e-12	6.13852e-07	4.08166e-15
rs75639658	-10	MYCBPAP	MYCBPAP	ENSG00000136449.9	39		1.58775e-13	4.66528e-18	0.0774358	1.78564e-16	6.54635e-07	3.59902e-15	0.0728294	7.60481e-05	0.0324149	2.30214e-07	1.0843e-09	7.23642e-05	0.000524653	0.00545373	0.0770726	0.777074	0.27617	0.00904522	0.458754	2.64856e-08	1.35641e-09	2.32331e-14	3.02434e-08	1.15118e-07	7.34504e-13	4.01449e-08	1.37727e-22	3.6631e-09	0.000427468	NA	4.98553e-08	0.0959613	0.000787349	5.88358e-09	0.0432353	0.102122	1.92904e-06	1.19774e-08	0.0131111	2.16061e-05	1.93804e-06	1.07061e-09	1.13232e-10
rs7587563	-36	MRPS9	MRPS9	ENSG00000135972.4	39		3.04493e-11	3.11923e-08	0.00318689	9.09836e-07	0.0498078	1.9139e-06	0.524071	0.710715	0.00133581	0.00119435	2.73253e-05	0.205102	0.123167	0.00335054	0.0290837	0.0275846	2.52552e-06	0.00153424	0.0460666	1.03591e-06	6.77698e-07	6.84743e-06	6.97351e-08	1.69349e-05	0.00230744	0.0848055	2.68989e-06	6.24538e-09	4.68616e-07	7.73054e-06	0.000180995	0.658737	9.00426e-27	1.61299e-14	0.143878	0.0191638	8.41652e-07	0.00209324	0.00137431	0.565379	0.000101857	8.4144e-05	0.0166184
rs8109275	-85	ZSCAN18	ZSCAN18	ENSG00000121413.8	39		2.87135e-05	0.00724676	0.21963	0.00272323	0.0540963	1.30797e-06	0.00189635	0.00310125	8.9957e-05	8.05457e-09	9.75566e-09	0.00154566	3.50264e-06	0.0371543	0.000323003	6.9635e-06	0.00818528	0.00152709	0.02143	8.88388e-05	0.342775	0.721571	0.00132529	0.131827	3.24527e-05	0.14155	5.48628e-07	0.0141929	0.0316743	0.0039682	0.000167681	0.284506	0.0394959	4.74948e-09	0.0115138	0.00111605	4.14387e-07	0.0471445	7.77226e-05	0.00220288	0.0160374	2.11452e-05	0.00134422
rs961320	-28	CCDC65	CCDC65	ENSG00000139537.6	39		4.3599e-09	1.90689e-12	0.000799448	4.6011e-12	2.07119e-10	1.1934e-15	0.0703474	2.93602e-08	0.000743285	2.34611e-13	8.67379e-22	2.00961e-08	2.89539e-10	0.0764949	0.0378793	0.0664769	0.095825	0.0679678	0.00872094	9.70958e-09	2.87504e-06	7.45133e-13	2.24039e-08	8.53371e-08	2.75694e-10	1.50743e-14	1.06461e-17	5.36344e-10	1.18197e-06	0.0196259	0.0740655	4.47457e-08	2.71747e-11	2.52464e-16	4.82307e-09	1.38218e-10	1.81258e-11	0.000234929	2.5038e-10	7.76887e-10	0.000776416	0.154354	0.0781521
rs10775558	-10	ZNF818P	ZNF818P	ENSG00000269001.1	38		2.20922e-13	2.80678e-07	0.000248202	7.70956e-11	0.00157341	7.95572e-11	0.233931	0.0379951	0.00367754	0.413036	0.0400009	0.0827616	0.129848	0.016639	0.0591858	0.696952	0.163771	0.00646917	0.00653197	7.01604e-08	0.259142	0.00111405	1.56651e-06	2.22432e-06	2.41969e-05	0.000209998	5.20827e-09	7.46994e-05	0.000388919	0.34689	1.26825e-13	0.00122638	9.16364e-09	2.70806e-09	4.75683e-05	0.0217987	0.0175239	0.00212194	1.24774e-10	7.73602e-09	0.435754	0.001408	0.00178384
rs112678167	64	TRAF1	TRAF1	ENSG00000056558.6	38		0.00305054	0.0244347	0.000126245	0.0173253	0.303976	0.000355852	0.022876	0.0280661	0.0513505	0.00302651	0.0593531	0.000118991	0.362179	0.0651335	0.00274486	0.105804	0.212706	0.0331374	0.00640745	1.71409e-06	0.410353	0.0250681	0.0429199	2.98764e-05	3.93313e-11	6.38629e-09	4.44222e-14	0.00169156	4.18957e-06	0.535682	0.0155862	0.0240115	7.47908e-07	1.45421e-11	0.000132484	0.0293156	1.60318e-05	0.743218	0.00423579	0.00012376	0.000309918	0.000849909	0.0012578
rs113412831	-12	KIF6	KIF6	ENSG00000164627.13	38		5.12585e-14	8.8804e-21	1.15752e-18	0.158525	0.0302633	1.27181e-08	0.0011895	5.96814e-07	1.87042e-07	0.00463113	3.29654e-10	2.51739e-13	2.95722e-10	0.00144961	5.05591e-05	2.50464e-05	4.03329e-05	3.15669e-05	0.634239	8.32797e-16	6.02133e-06	2.68898e-07	1.64158e-12	6.42765e-22	1.11826e-10	NA	2.1609e-30	1.53363e-14	NA	NA	3.76258e-10	3.80481e-05	NA	4.3657e-23	5.55604e-10	5.13325e-18	5.08475e-19	1.73733e-08	3.08416e-10	1.67084e-05	0.000114313	NA	5.14855e-18
rs11696842	-54	SIRPB1	SIRPB1	ENSG00000101307.11	38		2.105e-22	2.19523e-15	7.46784e-14	2.80468e-13	1.15815e-09	2.97844e-16	0.0453611	0.649238	0.162362	0.871424	0.253022	0.102234	0.998378	0.433008	8.42006e-05	0.162458	0.0953696	9.92845e-06	0.000560086	5.10721e-10	0.0680555	0.000393832	3.58833e-12	1.07692e-19	4.14135e-10	4.81617e-13	2.1667e-14	7.92984e-08	3.89247e-07	0.000241255	2.71479e-66	6.05377e-05	6.42955e-05	2.35094e-22	0.000183337	0.000233926	8.26119e-08	0.000114051	0.00032603	0.000473901	1.99109e-07	2.66765e-19	4.21763e-11
rs12154	75	ATPIF1	ATPIF1	ENSG00000130770.13	38		6.94623e-23	0.0161267	0.000508541	1.02372e-26	4.79563e-09	1.03473e-32	0.0256113	0.0138504	1.07994e-07	1.90766e-05	2.5565e-12	4.3562e-10	1.78559e-05	0.00692615	1.94822e-05	0.000206674	0.0012251	0.508891	0.578685	2.86174e-09	0.723477	0.349963	6.49605e-13	0.457271	1.40213e-15	8.113e-06	4.72042e-31	0.0411501	0.0239775	0.00613323	9.73265e-09	0.0423624	1.55773e-05	1.80649e-34	1.50089e-09	0.0821502	3.22132e-28	3.72444e-13	0.270853	0.738279	0.0112427	3.24281e-06	0.986531
rs141274831	63	MED19	MED19	ENSG00000156603.10	38		4.57077e-11	4.51015e-08	0.0192303	3.76118e-05	2.08298e-05	9.22689e-15	0.00852124	0.0587352	0.00346969	0.000235637	3.97813e-07	0.0752354	0.0173297	0.0270576	0.0562847	0.366982	0.0683927	0.596647	0.13905	1.11134e-08	9.17339e-06	6.07006e-12	4.24185e-07	6.56191e-07	1.33111e-05	0.000166822	1.31048e-08	0.123259	0.000862363	0.229364	4.82009e-10	0.00962525	5.4058e-10	3.55823e-13	3.26284e-05	4.48356e-05	0.0177478	0.000516418	0.00113415	0.000126137	9.88595e-07	2.08879e-06	1.27425e-07
rs146847249	-31	CHCHD2	CHCHD2	ENSG00000106153.12	38		0.242078	0.0639557	2.99139e-18	1.07569e-07	0.346462	0.00176752	0.0807563	2.37208e-05	3.42967e-06	0.0442565	0.00117593	1.8726e-12	3.20846e-08	0.00010433	1.31705e-05	8.65124e-06	3.1173e-07	0.302192	3.01394e-06	0.0998577	4.90207e-06	0.00186399	0.00172123	0.0023164	0.0292432	1.8043e-22	2.19666e-07	6.16096e-17	2.0419e-12	0.00305947	0.000456392	0.858625	8.12979e-16	0.000130922	0.000941228	2.76286e-06	3.47473e-11	0.371772	0.00122416	4.68968e-08	0.00522385	0.863803	0.00568692
rs1866140	-60	GNLY	GNLY	ENSG00000115523.12	38		5.49664e-16	3.11129e-05	0.272335	2.46715e-09	0.00251128	3.96293e-05	7.35405e-06	8.02819e-06	2.26792e-11	2.55626e-11	7.55574e-08	2.38097e-07	9.88708e-06	1.66135e-09	3.29651e-09	1.8138e-12	1.42833e-06	0.00404744	1.3926e-08	0.000297827	0.461273	NA	0.00868862	0.0236318	0.00826654	5.87697e-05	0.0197402	4.28346e-06	2.89349e-12	2.17995e-06	9.08776e-18	0.00244787	1.18116e-07	2.0085e-08	0.900865	0.00145646	0.060686	0.0557526	2.98923e-06	6.80644e-11	0.0291527	6.0328e-06	0.159781
rs2012013	72	ZNF738	ZNF738	ENSG00000172687.9	38		1.93765e-06	9.29866e-07	4.52115e-11	0.00984661	0.0032061	6.6679e-08	0.00100128	0.000360109	4.01906e-06	3.20085e-05	0.000467359	0.000312601	0.000256944	0.896778	0.000747894	0.00175347	0.0189376	0.000851632	0.0201386	3.81684e-06	0.740264	0.0086672	1.34905e-07	0.0260603	3.16449e-05	0.654136	4.06539e-05	0.0061179	0.000429561	0.0841101	0.000285686	0.0624376	0.0109356	1.96717e-05	0.846609	4.67664e-05	7.04017e-13	0.0595775	2.45079e-05	0.0258811	6.85669e-05	0.0274385	3.07823e-06
rs2279340	-18	TFAM	TFAM	ENSG00000108064.6	38		7.43157e-05	4.06945e-05	0.000221633	1.47635e-07	2.11604e-09	2.17449e-15	0.0579742	0.00513447	8.27329e-05	1.1949e-09	2.66355e-07	1.47736e-07	9.30417e-06	0.00708352	0.0158792	9.81259e-06	0.000364328	0.0309761	0.819444	0.0249392	0.462895	7.45611e-06	9.41198e-05	0.000133327	3.90878e-13	3.49889e-08	5.31055e-17	1.88452e-06	2.46294e-07	0.337719	8.89408e-05	0.206197	0.00604885	4.045e-15	0.0381197	0.022739	5.52769e-06	0.118714	1.11404e-09	0.000804174	0.218042	0.151973	0.00455473
rs2375470	-2	A1BG	A1BG	ENSG00000121410.7	38		8.28907e-08	1.60833e-09	3.32316e-05	3.73175e-07	1.69672e-06	8.34908e-17	0.275843	1.7565e-05	0.00140908	0.960337	0.325489	0.0349585	0.107367	0.0175346	0.0357896	0.0266735	0.0147247	0.594425	0.696925	0.0142206	0.740049	5.9928e-05	0.0028145	0.00872252	4.17354e-05	9.05166e-05	1.27564e-05	1.15122e-15	2.40603e-07	0.777529	1.86873e-15	0.0346101	0.00361725	4.52207e-07	0.689734	0.000827978	9.78524e-06	5.88154e-05	2.022e-06	7.67291e-09	9.58052e-06	1.0988e-05	0.780002
rs3745556	-11	GPR108	GPR108	ENSG00000125734.9	38		0.000493307	1.93604e-08	0.00444874	6.05647e-06	0.0142364	5.20812e-05	0.000982834	0.00313397	1.14735e-05	0.000305265	7.30358e-05	8.144e-06	4.88364e-06	0.00203767	0.000175734	5.53094e-07	0.00189957	0.0758734	0.0114236	0.0097071	0.00119989	0.000170882	3.46901e-05	0.0957199	7.03434e-07	0.000171322	1.11781e-05	1.07398e-07	1.26165e-06	0.00667329	0.000313453	0.16495	9.38445e-06	4.00271e-07	0.340626	1.95164e-06	0.00739571	0.148787	0.00132375	0.0878807	0.0528364	0.00254421	0.0011317
rs3762117	-6	SOHLH2	SOHLH2	ENSG00000120669.11	38		1.2852e-05	1.24077e-06	1.80506e-05	0.000223841	0.00466853	4.47752e-10	0.0295389	0.000851784	0.000388024	0.00106755	0.000785891	2.9039e-08	0.002039	0.0399141	0.00528861	0.000801443	0.00541924	0.0249775	0.245213	0.00181108	NA	1.3457e-05	5.00077e-07	4.94469e-06	1.62551e-07	0.00338549	5.24972e-10	1.24372e-05	1.4352e-05	NA	0.000422761	0.0641807	2.14185e-11	0.252205	0.0200855	NA	0.0207773	0.000506093	0.0113603	0.0710657	0.00229922	NA	1.83995e-08
rs3800823	33	RABGEF1	RABGEF1	ENSG00000154710.11	38		3.26746e-05	0.000810464	0.00300771	0.000166239	0.00454376	9.671e-08	0.0147472	0.0576382	0.00102769	0.822848	0.0465482	0.0153215	0.0102022	0.00166415	0.0309847	0.0124883	0.0159704	0.00699733	0.00870772	0.00990672	0.159665	0.227619	0.00286471	0.00550016	0.000411216	0.000261993	0.000155509	0.00319909	0.00399354	0.0345337	0.000625165	0.0129121	7.88416e-09	1.16153e-06	0.000730787	0.131666	0.00104917	0.262099	0.00548893	0.455707	0.00112808	0.0622096	3.23481e-05
rs3810381	84	ETHE1	ETHE1	ENSG00000105755.3	38		2.52813e-19	1.58758e-10	0.0483726	7.59087e-09	2.40334e-05	7.93609e-21	0.0828854	0.0157055	0.898244	0.0181486	0.000148361	0.0357948	0.306259	0.163173	0.0939238	0.167851	0.020461	0.0442701	0.000312726	0.000290243	9.50122e-05	1.55762e-13	5.44041e-06	0.00650205	0.000197641	2.04149e-11	1.21133e-09	6.4003e-16	6.27855e-11	5.78524e-18	5.01005e-10	0.155531	1.47579e-10	2.02522e-11	1.74362e-05	2.09985e-14	0.00769198	0.00504723	6.87506e-13	4.33987e-17	0.0032719	0.00022878	4.05081e-11
rs3812908	59	SCAPER	SCAPER	ENSG00000140386.8	38		6.12191e-36	1.07179e-24	1.06461e-34	3.29243e-25	1.76798e-13	1.69948e-30	0.77348	0.622192	0.394877	2.21211e-09	3.9994e-14	0.00319709	0.0840431	0.699188	0.984098	0.0973156	0.646106	0.244356	0.302938	5.2588e-23	0.00391468	4.68585e-25	1.34899e-15	1.43796e-12	9.49421e-08	1.72856e-36	2.87948e-21	1.12977e-08	2.85391e-10	1.0327e-18	5.22347e-39	6.65716e-06	4.47718e-34	6.24367e-34	1.49304e-05	5.2777e-20	5.80511e-09	2.35528e-10	2.49307e-29	4.20167e-29	2.04857e-07	6.17798e-21	5.18031e-17
rs3812909	17	SCAPER	SCAPER	ENSG00000140386.8	38		4.94869e-36	2.07527e-24	6.32407e-35	9.63988e-26	1.89424e-13	3.13158e-30	0.77348	0.622192	0.394877	2.21211e-09	5.50898e-14	0.00319709	0.0801551	0.721324	0.996811	0.106914	0.638902	0.280738	0.321095	9.07371e-23	0.00391468	3.69442e-25	1.34899e-15	1.26148e-12	9.49421e-08	1.8658e-36	3.82939e-21	1.32293e-08	1.59334e-10	1.56127e-18	1.52113e-39	1.04582e-05	7.88998e-35	6.37145e-34	1.11881e-05	4.71544e-20	1.10659e-08	2.50716e-10	2.62297e-29	3.28106e-29	2.04857e-07	6.17798e-21	1.48654e-17
rs3832791	39	SNX15	SNX15	ENSG00000110025.8	38		0.000188155	1.0155e-06	0.083713	0.0137632	0.000168825	7.67686e-05	4.77304e-05	4.19639e-05	1.53877e-09	0.0744545	0.0765951	3.39149e-05	0.00505894	9.64093e-07	1.33571e-05	1.53921e-09	1.31733e-10	4.2405e-06	0.00919878	0.00136905	0.0822708	1.56536e-05	6.44759e-05	4.52079e-07	6.42138e-07	4.09789e-16	3.95547e-12	3.20294e-08	1.45968e-11	0.000409698	2.35644e-08	0.574667	3.35989e-31	2.1603e-20	0.01219	0.170825	0.773244	0.0329118	5.8887e-13	4.5967e-15	0.0229511	0.0140102	0.000382249
rs4713681	-98	LEMD2	LEMD2	ENSG00000161904.7	38		9.52157e-09	0.0183678	4.39791e-05	0.00933202	0.00494861	1.03632e-05	0.675676	0.0457329	0.063983	0.260941	0.0758122	0.0214999	0.0106774	0.0256362	0.0124752	0.106025	0.0031877	0.667221	0.491302	4.99448e-06	0.0126052	6.18411e-08	0.0852263	0.0040137	0.00153678	0.000155929	5.42471e-05	2.67462e-07	3.96345e-08	3.88426e-05	0.0425698	0.021364	2.70788e-06	0.0217152	0.00170619	2.59728e-05	0.000173803	0.0191676	3.53987e-08	1.52234e-06	0.0240177	0.00127128	0.184825
rs476843	-61	ATPIF1	ATPIF1	ENSG00000130770.13	38		8.22737e-23	0.0161267	0.000508541	8.94254e-27	4.78734e-09	1.1194e-32	0.031314	0.0168226	1.39825e-07	1.90766e-05	3.6062e-12	4.37458e-10	1.74503e-05	0.00606032	1.85117e-05	0.000255724	0.0013862	0.522883	0.676093	2.86174e-09	0.723477	0.349963	6.49605e-13	0.457271	1.40213e-15	7.67999e-06	3.01229e-31	0.0411501	0.0251972	0.00613323	1.01228e-08	0.0423624	1.55773e-05	1.34026e-34	1.50089e-09	0.0770979	3.74539e-28	3.93466e-13	0.270853	0.74124	0.0112427	3.24281e-06	0.986531
rs56244291	35	CAPN10	CAPN10	ENSG00000142330.15	38		2.17759e-10	7.47607e-08	6.73891e-06	0.000280121	0.000618522	7.05294e-09	0.000110243	0.00528522	0.000390618	0.110678	9.28305e-05	4.71259e-07	0.000356569	0.200827	0.757345	0.00516626	0.000304575	0.152129	0.0598771	5.99934e-06	0.0851919	8.4236e-11	6.87914e-05	2.67987e-05	0.0015824	8.50064e-05	4.59639e-07	0.00458468	0.000443563	0.678221	0.0308709	0.0335551	9.66628e-11	0.000626634	0.00120702	0.00606055	0.54237	0.671485	1.44683e-10	1.3502e-12	0.00471935	7.66928e-08	3.26332e-08
rs56352308	-79	CAPN10	CAPN10	ENSG00000142330.15	38		2.17759e-10	7.47607e-08	6.73891e-06	0.000280121	0.000618522	7.05294e-09	0.000110243	0.00528522	0.000390618	0.110678	9.28305e-05	4.71259e-07	0.000356569	0.200827	0.757345	0.00516626	0.000304575	0.152129	0.0598771	5.99934e-06	0.0851919	8.4236e-11	6.87914e-05	2.67987e-05	0.0015824	8.50064e-05	4.59639e-07	0.00458468	0.000443563	0.678221	0.0308709	0.0335551	9.66628e-11	0.000626634	0.00120702	0.00606055	0.54237	0.671485	1.44683e-10	1.3502e-12	0.00471935	7.66928e-08	3.26332e-08
rs582266	-29	KCTD21-AS1	KCTD21-AS1	ENSG00000246174.3	38		1.81317e-08	5.15943e-06	1.41726e-06	1.69664e-05	0.011357	4.23589e-07	0.0694388	2.59458e-05	0.733053	2.82082e-05	4.90962e-05	0.00816368	0.00620479	0.00395654	0.0108399	0.991245	0.716543	0.0128372	0.42165	0.00161168	1.52117e-05	6.25873e-11	4.26186e-07	1.82778e-06	7.91412e-06	3.45023e-09	1.21847e-10	6.64816e-06	3.29337e-06	0.403407	1.90189e-06	0.0770878	8.15318e-12	4.46399e-05	0.11896	5.24026e-07	3.02488e-09	0.0190704	5.18307e-06	5.49431e-08	0.00338757	6.54604e-05	9.12381e-07
rs59686903	64	B3GNTL1	B3GNTL1	ENSG00000175711.4	38		1.37857e-05	3.27986e-05	4.88913e-05	0.00624335	0.161113	3.98325e-10	0.008826	0.00376997	2.36409e-06	0.599196	0.0251962	0.000167349	2.10037e-06	0.00191197	0.141595	0.000438312	0.0890884	0.000894342	0.448888	0.00023975	0.0752757	2.85706e-08	0.000492604	3.9389e-06	2.82943e-05	0.00521631	1.0423e-08	9.22267e-05	0.00031392	0.102384	0.00353562	0.128893	2.93009e-05	5.4517e-07	0.0109181	0.0280727	0.000913799	0.0654551	0.000775872	0.000229562	0.0220048	0.355341	1.93646e-05
rs72622933	79	ATRIP	ATRIP	ENSG00000164053.13	38		1.83852e-07	3.78615e-07	5.73345e-09	0.00106657	2.12594e-05	3.1752e-06	0.375217	0.000904303	7.00291e-07	0.00292514	0.0668746	0.0010526	0.000888385	0.000943006	0.0394503	0.00276902	4.45118e-05	0.332841	0.0699888	1.30042e-06	0.906324	6.94246e-06	4.66304e-05	0.00137758	0.000886592	1.3019e-07	2.00147e-09	0.000250492	0.00307651	0.219367	0.00188186	0.107955	4.99921e-12	1.15397e-06	0.232847	5.09108e-05	0.00407572	5.5152e-07	6.94664e-18	3.70323e-24	0.00432035	0.106822	0.0135987
rs75946741	36	ZNF550	ZNF550	ENSG00000251369.4	38		2.84593e-21	1.01944e-13	0.000855723	5.45592e-07	2.64441e-06	5.1726e-17	0.800227	0.131161	0.0955465	0.00031065	0.019998	0.0817784	0.00121944	0.100868	0.00155709	0.0443585	0.0711467	0.0917456	0.737613	1.98523e-06	4.66874e-11	5.01416e-33	5.69252e-07	9.42537e-13	6.13635e-12	1.68149e-11	2.99217e-15	5.79573e-12	3.97079e-08	4.81167e-20	1.5987e-31	6.24994e-05	2.3967e-06	1.1296e-24	0.000101729	9.6095e-24	9.766e-13	1.01421e-05	0.00115747	0.120022	0.00458571	6.69677e-11	6.68715e-09
rs77036114	-28	CHCHD2	CHCHD2	ENSG00000106153.12	38		0.25915	0.0546889	2.99139e-18	1.07569e-07	0.346462	0.00159538	0.0814194	2.33356e-05	1.62311e-06	0.0442194	0.00121408	2.08582e-12	2.00276e-08	0.00010433	5.94942e-06	1.47285e-05	3.1173e-07	0.334583	3.9824e-06	0.078029	4.90207e-06	0.00215508	0.00162786	0.0023164	0.0230175	1.36721e-22	2.8151e-07	2.23e-18	1.81884e-12	0.00306944	0.000277709	0.858625	4.74301e-16	9.01031e-05	0.000450464	3.00799e-06	1.0946e-11	0.289704	0.00304009	5.31579e-08	0.00522385	0.863803	0.00568692
rs78520678	7	RPS13	RPS13	ENSG00000110700.2	38		4.63405e-37	4.34004e-28	0.000858109	3.11426e-05	0.00944924	6.25696e-14	0.418617	0.320061	0.0108538	0.0162118	3.22626e-07	0.416295	0.000784195	0.286888	0.0118472	0.128382	0.19709	0.400251	0.678526	3.19991e-24	1.67577e-06	2.09414e-11	0.000246881	3.76267e-14	0.000226609	5.67099e-15	7.02404e-09	0.0139128	2.61701e-05	0.0296357	4.20544e-26	5.78305e-05	0.105488	2.27498e-25	1.15241e-05	0.000323643	1.46946e-07	9.72714e-05	2.37638e-24	2.95917e-25	0.00355587	7.47991e-08	5.28893e-07
rs9471809	69	MRPS10	MRPS10	ENSG00000048544.5	38		3.53299e-15	2.39653e-09	5.08809e-06	3.59452e-16	5.52322e-11	2.10596e-16	0.606062	0.000385321	0.00308849	0.514108	0.0705007	0.220274	0.000279922	0.363351	0.595449	0.255311	0.0117765	7.92789e-05	0.730302	1.33163e-15	1.17437e-07	2.16747e-08	9.59145e-06	8.03007e-05	1.93936e-05	2.51096e-07	2.70268e-17	4.17549e-26	2.17378e-15	4.83717e-06	2.15992e-17	0.202078	6.89501e-27	4.09173e-20	7.85994e-09	2.95851e-05	6.96457e-08	8.22296e-06	0.000139065	3.9567e-07	0.0341459	5.66131e-05	4.08396e-07
rs9471810	-79	MRPS10	MRPS10	ENSG00000048544.5	38		3.53299e-15	2.39653e-09	5.08809e-06	3.59452e-16	5.52322e-11	2.10596e-16	0.606062	0.000385321	0.00308849	0.514108	0.0705007	0.220274	0.000279922	0.363351	0.595449	0.255311	0.0117765	7.92789e-05	0.730302	1.33163e-15	1.17437e-07	2.16747e-08	9.59145e-06	8.03007e-05	1.93936e-05	2.51096e-07	2.70268e-17	4.17549e-26	2.17378e-15	4.83717e-06	2.15992e-17	0.202078	6.89501e-27	4.09173e-20	7.85994e-09	2.95851e-05	6.96457e-08	8.22296e-06	0.000139065	3.9567e-07	0.0341459	5.66131e-05	4.08396e-07
rs9791024	40	CENPK	CENPK	ENSG00000123219.8	38		1.99746e-16	3.43418e-07	2.50337e-07	0.000153793	0.0122777	5.91238e-11	0.148567	0.00112947	7.02221e-07	9.02147e-06	4.96433e-08	0.00272621	1.29176e-05	0.00624544	0.725883	1.89037e-06	0.000634709	0.215649	0.0762663	2.5354e-07	9.26366e-20	4.40049e-29	0.0110841	1.47599e-10	1.06869e-06	1.06797e-21	1.40146e-06	1.73471e-05	2.07922e-06	0.307669	0.0130083	0.36884	0.000111535	1.89478e-08	0.00192921	0.00337125	0.0233295	0.0160348	7.83885e-08	1.85155e-12	0.611687	0.0252502	0.0116638
rs10417318	72	TMEM161A	TMEM161A	ENSG00000064545.10	37		5.93126e-14	5.4478e-07	3.76356e-06	2.59481e-13	5.83025e-05	1.58094e-14	0.21248	0.929095	0.0645771	0.00247747	7.46851e-05	0.00213726	0.0231013	0.0394777	0.0232477	7.75837e-06	0.00135397	0.0097487	0.167874	1.93307e-06	0.263878	0.0557972	5.49711e-07	9.74746e-08	3.12758e-07	9.68154e-05	7.2752e-17	0.186949	0.191721	0.00190939	1.62347e-17	0.121064	0.636693	1.74067e-13	9.27657e-08	6.73164e-06	1.00745e-07	0.319957	7.42163e-06	2.18065e-13	0.0496058	1.35408e-08	3.96662e-06
rs10420575	14	ZNF211	ZNF211	ENSG00000121417.9	37		1.81066e-15	4.11413e-08	0.00131379	0.00011434	0.0133628	2.20298e-05	0.389331	0.0125197	0.0195734	0.0119625	0.0351259	0.00485218	0.431701	0.0215767	0.834334	0.346408	0.000938518	0.836101	0.015553	2.32284e-06	2.5876e-08	7.06224e-18	0.129996	1.83731e-08	0.00281118	6.34884e-21	0.225944	0.138256	1.02361e-08	4.3481e-07	1.66128e-10	0.00310818	4.38248e-10	2.32419e-17	0.935065	7.1488e-08	0.166587	0.00656083	5.03155e-11	1.91765e-21	5.40031e-06	6.44506e-06	8.21074e-06
rs10853858	78	ZNF818P	ZNF818P	ENSG00000269001.1	37		1.33314e-14	8.26188e-08	0.000242554	4.82603e-11	0.00163051	1.38496e-11	0.163844	0.0627789	0.011877	0.427459	0.101312	0.166256	0.249412	0.0256735	0.0453702	0.937048	0.139156	0.0112419	0.0193898	1.6496e-08	0.192792	0.000257732	1.05344e-06	3.4857e-06	2.53494e-05	0.000238583	1.76719e-09	0.00010109	0.000902282	0.289713	2.85837e-14	0.00123625	7.94177e-09	8.0058e-10	1.53133e-05	0.0204341	0.0106154	0.00208614	1.38742e-10	1.8246e-09	0.330248	0.00160808	0.00219684
rs11633075	93	LINC00933	LINC00933	ENSG00000259728.1	37		5.35987e-23	1.38685e-15	9.80088e-12	3.3695e-23	1.37109e-13	1.48827e-23	0.163365	0.00180349	0.000267946	0.677998	0.104748	8.82313e-05	0.00497278	0.725011	0.00027842	0.570781	0.0258942	0.652359	0.144599	3.19699e-13	NA	9.87852e-09	0.000387799	1.73617e-09	5.20055e-11	1.62507e-64	2.52915e-08	1.0943e-17	1.63345e-15	1.14492e-08	1.64079e-16	0.000401139	3.02035e-09	1.08512e-14	0.586326	5.08301e-05	1.37981e-14	1.59661e-08	1.14028e-17	9.20682e-20	0.00011423	0.0862365	3.59965e-11
rs117112607	20	ZNF587	ZNF587	ENSG00000198466.8	37		2.97445e-12	5.69318e-08	1.45834e-07	4.41614e-10	2.98927e-05	6.47132e-16	0.0184589	0.0287146	0.0179118	0.324324	0.134315	0.020884	0.0602324	0.00934266	0.0001715	0.110066	0.0771453	0.00330771	0.0148725	0.0470009	5.4102e-06	6.91837e-24	8.93438e-11	7.16421e-05	1.37459e-09	2.66988e-14	6.9352e-14	8.19005e-08	0.00126192	0.267112	1.41026e-10	0.111259	7.64895e-17	6.39357e-13	0.0701018	1.8445e-06	0.0051321	0.000244424	1.01559e-07	3.42084e-10	6.99245e-07	0.00106439	0.0291709
rs12902921	-36	RPS27L	RPS27L	ENSG00000185088.8	37		1.61143e-05	0.000850503	0.130452	0.00773693	0.0447319	0.00929621	7.75208e-05	2.15318e-07	7.72601e-06	1.02046e-10	9.19959e-06	1.50587e-07	6.19086e-09	1.73574e-05	1.343e-11	0.000193359	8.89038e-07	0.0020488	0.000339937	0.000321768	0.311645	0.144662	1.57537e-05	0.260148	0.0128881	0.0211626	1.44653e-05	4.95893e-06	3.00902e-06	0.890955	0.00173243	0.409091	1.4109e-05	1.3712e-08	0.122578	0.000452615	0.0131654	0.254553	2.21081e-05	0.00323425	0.0664072	0.446677	0.00680377
rs12964619	-89	CNDP2	CNDP2	ENSG00000133313.10	37		0.000875075	0.00552972	0.0292912	0.000348191	0.874024	1.10966e-07	0.0105	0.00239782	3.23139e-05	2.61408e-07	4.29076e-09	0.000695965	0.000151075	0.0391489	0.00185818	5.80022e-09	0.00634629	0.866909	0.0496471	8.66191e-05	1.23499e-05	3.34706e-07	0.000531905	0.559003	0.00231021	4.41806e-14	9.42898e-05	3.54693e-06	0.00202622	0.203505	0.865892	0.0234315	1.52504e-12	7.46047e-18	0.0144727	3.59782e-05	0.347183	0.626271	2.0363e-18	1.46721e-24	0.105883	0.000366853	0.108793
rs13052882	89	PSMG1	PSMG1	ENSG00000183527.7	37		2.30185e-20	3.28697e-07	6.40047e-08	1.48041e-05	0.00130572	4.81307e-26	0.987994	0.189367	8.35773e-05	0.850656	0.0078849	0.014932	0.170324	0.0984055	2.4178e-05	0.269566	0.0394264	0.00515931	0.162826	1.21629e-19	0.0027854	0.109101	2.0518e-15	2.30203e-28	7.66539e-08	9.26156e-51	1.54155e-11	0.000168306	4.73709e-07	9.67022e-08	3.65863e-16	4.52144e-10	5.50836e-33	1.87007e-18	0.0124937	0.0169664	0.0119929	1.60071e-05	6.03427e-54	1.25607e-66	4.09897e-14	0.244741	4.26394e-10
rs17291745	59	RPA1	RPA1	ENSG00000132383.7	37		0.000684002	3.86342e-06	0.0099801	0.00739264	0.0198027	8.11698e-10	0.00118697	0.000349759	1.9597e-08	0.00754545	0.014696	3.91861e-06	0.0106555	2.41737e-05	0.000581753	6.63927e-06	0.000179058	0.00604873	0.00140275	0.000518863	0.525462	0.000470596	0.0111896	0.0425813	0.13718	0.000495557	7.17225e-06	0.762262	0.0475728	0.0127546	0.000395021	0.470595	0.0146002	1.17915e-13	0.702016	8.93627e-09	0.000186047	0.57667	0.0542272	0.000638302	0.204868	0.998224	2.5948e-05
rs17356937	56	CNKSR1	CNKSR1	ENSG00000142675.13	37		1.86077e-08	7.01742e-05	5.22921e-05	1.2328e-08	1.24185e-06	9.64989e-13	0.000409137	0.000279659	8.30432e-08	2.22006e-06	4.96424e-07	3.91072e-08	0.000149363	1.46775e-07	2.06976e-08	1.02733e-08	0.000482437	1.44524e-06	0.000143077	0.405752	0.273081	0.000246622	6.01442e-06	0.106646	6.3125e-05	4.21903e-07	3.85846e-16	8.28096e-05	1.94193e-13	0.000153108	2.17387e-05	0.276594	0.890584	9.22768e-14	0.000209761	3.18798e-05	2.85777e-05	0.143877	1.99251e-11	5.18681e-12	0.372648	0.12349	0.599192
rs17381591	22	TRDMT1	TRDMT1	ENSG00000107614.17	37		5.53903e-38	1.58708e-21	8.96235e-12	1.80975e-06	2.77523e-10	3.05339e-29	0.117613	0.0870769	0.328235	1.65742e-08	7.28871e-11	0.455347	0.900392	0.253437	0.0346779	0.503982	0.566394	0.101564	0.335028	1.17091e-13	0.180249	8.82807e-06	5.00538e-09	1.38029e-07	6.18727e-15	4.47103e-07	2.39415e-25	4.19063e-17	5.29295e-10	7.80198e-05	6.88056e-16	7.78856e-08	8.12263e-18	2.42878e-25	1.63074e-05	1.66936e-16	7.18176e-08	2.89283e-07	1.32507e-12	7.45883e-12	0.00370154	0.00019258	2.93724e-08
rs200605763	46	DPY19L2P2	DPY19L2P2	ENSG00000170629.10	37		8.11559e-06	0.0625253	8.66929e-05	0.027688	9.20747e-05	0.000312669	0.00064311	0.160402	0.00560339	0.00072776	2.08221e-07	0.0408769	0.0162707	0.0920769	0.0015611	0.0603609	0.0367986	0.0571283	0.00130088	0.000772784	0.00613039	6.27666e-06	6.3635e-08	0.00475951	1.15067e-08	0.00332492	8.75743e-08	0.0358538	0.0258895	NA	9.97848e-05	0.126617	0.169905	3.349e-07	0.0452423	0.00296497	5.82832e-06	0.00407048	0.000106389	5.25989e-05	0.0221068	0.000112636	0.000293171
rs2262083	96	HSD17B7P2	HSD17B7P2	ENSG00000099251.10	37		5.21114e-10	1.92826e-06	0.00937677	0.000553581	0.00140261	5.01249e-10	0.797032	0.0132787	0.0320627	0.000156805	5.19439e-05	0.120722	0.0847082	0.22257	0.0372548	0.883161	0.213641	0.112098	0.805084	0.000101314	1.25175e-06	2.13112e-15	0.000564043	1.97791e-06	0.0101263	2.43192e-08	4.29657e-05	0.0051982	0.0447953	0.0553865	6.01428e-08	0.629141	0.00011867	2.17458e-08	0.00336748	7.70254e-05	0.0314736	0.000925885	9.68529e-08	0.000545769	0.0818978	3.03899e-07	1.8684e-06
rs2277339	77	PRIM1	PRIM1	ENSG00000198056.9	37		3.43447e-07	0.0198069	0.104152	5.75663e-07	0.00171836	0.000239814	0.685304	0.00134144	0.0442276	0.000784042	1.99263e-08	0.000148898	0.000122144	0.450747	0.010798	0.00103691	0.294441	0.305253	0.21771	0.00823849	0.000266987	0.0120956	0.00018015	0.00184294	0.00267752	8.78561e-10	4.6916e-07	0.000386723	0.00233453	0.566945	2.79639e-08	0.00381417	0.100178	0.0319134	0.0308621	0.00766225	0.0160938	0.248081	1.00242e-07	0.000401316	3.94768e-05	0.171774	0.000111
rs2279339	96	TFAM	TFAM	ENSG00000108064.6	37		4.55299e-06	2.39617e-05	0.00635324	1.14209e-06	4.5703e-07	4.31313e-15	0.0101724	0.00153104	5.69041e-05	1.32797e-08	6.7431e-07	1.0859e-08	3.42899e-08	0.000424872	6.55456e-05	3.60299e-07	5.62632e-05	0.0203992	0.204721	0.000549492	0.529457	6.05947e-05	4.30294e-07	0.00460157	2.05525e-11	6.50528e-10	1.76689e-16	9.54408e-09	2.40821e-08	0.383262	0.000298769	0.417966	0.0602454	1.04803e-14	0.0622143	0.007849	1.14539e-05	0.14754	2.85725e-11	9.43043e-08	0.216437	0.0119141	0.000771715
rs2289149	-20	LINC00920	LINC00920	ENSG00000246898.1	37		3.94083e-06	0.0303167	0.297994	0.00329161	0.301211	0.268128	9.53197e-13	7.21118e-05	4.77005e-24	1.40765e-08	6.99768e-06	1.30788e-13	5.40329e-09	2.0441e-24	1.46835e-09	3.14673e-12	1.16547e-23	1.36034e-14	1.71792e-17	4.21967e-15	2.7551e-10	0.208586	1.92239e-10	3.8178e-19	0.000102595	3.72853e-23	8.2435e-05	0.407433	0.285635	0.00908509	0.00349331	2.29621e-20	NA	7.86241e-66	0.000306034	8.06764e-07	0.749937	1.31674e-15	1.01354e-30	2.09013e-38	0.00105979	7.31082e-16	0.339707
rs2294757	96	VNN1	VNN1	ENSG00000112299.7	37		4.52198e-10	8.76351e-09	1.27175e-09	9.73084e-14	1.0275e-05	3.03909e-09	0.186593	0.0181057	0.000397547	0.469414	0.672175	0.832001	0.164126	0.0418583	0.564318	0.0261225	0.0309357	0.103448	0.0211183	0.000421718	0.1344	0.0046546	1.91666e-05	1.09668e-06	1.5379e-06	0.00436953	6.39121e-09	8.07603e-11	1.26003e-09	0.212281	1.20778e-26	0.564892	1.85034e-11	6.55048e-09	0.00163238	0.0299942	0.0004048	0.00519775	0.0127945	0.000271446	0.00815256	2.29588e-10	1.65205e-05
rs2304656	21	HAAO	HAAO	ENSG00000162882.10	37		0.000344057	0.00941467	0.00395212	0.00429091	0.329884	0.90619	0.0159691	0.00757709	3.48384e-06	0.0522342	0.00486438	0.0209747	0.00451107	2.40417e-05	2.93983e-10	1.16355e-05	4.92926e-05	1.98312e-05	9.87325e-07	0.134739	0.205793	0.000535485	0.00203902	0.705373	0.000234192	7.41246e-08	0.00032675	0.0668514	0.112759	0.248573	0.00151817	0.299867	3.98687e-07	3.54931e-15	0.00629905	2.14415e-15	1.6413e-17	0.00543979	0.00291122	0.00246351	0.0142429	0.0123939	0.175895
rs2420827	24	RABGEF1	RABGEF1	ENSG00000154710.11	37		2.42638e-05	0.000792982	0.00300771	0.000173041	0.00454376	9.671e-08	0.0120953	0.0576382	0.00107469	0.785409	0.0533122	0.0125534	0.0102022	0.000955865	0.0400157	0.0112814	0.0233793	0.00699733	0.00870772	0.016996	0.159665	0.190848	0.00278068	0.00550016	0.000411216	0.000303605	0.000155509	0.00406348	0.00395089	0.0365216	0.000408748	0.0129121	6.08781e-09	1.62535e-06	0.000379346	0.131666	0.00102529	0.262099	0.00779664	0.327666	0.00112808	0.0622096	3.23481e-05
rs2501339	76	C1orf204	C1orf204	ENSG00000188004.5	37		3.56545e-05	0.00306671	0.00391682	0.000259349	0.139388	0.000132087	0.011852	0.00355655	0.16765	6.95724e-05	1.57806e-06	0.0376271	0.0137626	0.447965	2.54168e-05	0.0170101	0.0159989	0.080332	0.527869	0.000568171	NA	0.000192035	0.0115256	0.000453845	0.0621021	5.31482e-05	5.69109e-06	0.000165908	0.000715921	0.00127518	0.000790618	0.658613	2.73063e-08	1.37557e-06	0.137455	0.000787638	0.0012683	0.000264512	0.00795779	3.01935e-06	0.0303781	0.00388772	0.00173147
rs281766	-46	TYW5	TYW5	ENSG00000162971.6	37		0.00080358	0.00581325	0.1336	0.000601411	0.000450257	1.09095e-07	0.0121607	0.000379815	1.20332e-06	5.5729e-09	6.76039e-06	0.00451768	3.64795e-07	0.000510792	0.0625457	8.46219e-06	0.000112408	0.135614	0.00218947	0.0192986	0.00132791	7.76525e-06	0.0369693	0.0438727	0.0201954	0.000209773	0.00150371	0.0126984	0.0137077	0.382953	4.25782e-06	0.958586	0.014819	9.66515e-07	0.974225	0.967735	0.0216073	0.00977896	5.84775e-05	0.0428279	0.106862	0.00375728	0.008429
rs28384498	-14	TTC4	TTC4	ENSG00000243725.2	37		3.02846e-32	1.78157e-20	0.125179	7.73491e-06	0.0326777	9.12415e-14	0.00019493	0.00176161	2.10147e-05	7.89807e-06	0.000112616	0.000733019	0.00652854	7.7921e-10	0.000144923	3.23107e-07	7.26397e-08	4.65251e-09	2.7336e-06	5.32366e-26	0.0854673	0.137568	0.238252	0.00017525	0.227022	0.0601021	0.825794	0.00538683	0.279282	4.71168e-09	2.71223e-21	0.00771545	0.56702	1.01971e-55	5.59655e-07	4.63203e-05	0.540444	0.00736413	3.18334e-09	1.26232e-05	1.54392e-05	7.25171e-23	3.19808e-05
rs3026156	-51	MIS12	MIS12	ENSG00000167842.11	37		0.000839556	2.39184e-06	0.670278	2.00949e-09	0.0215359	6.42124e-17	0.0593674	0.000272022	0.00459667	0.000358891	5.03296e-05	0.113847	0.00909487	0.00028344	0.00210836	0.000340545	5.80792e-05	0.00857635	0.00121376	4.6278e-05	0.00724269	1.31613e-07	0.000136359	7.60148e-06	1.38425e-05	0.000512169	9.94803e-11	0.0405218	0.000132496	0.50988	2.48438e-05	0.00263283	3.57298e-05	1.1942e-05	0.0645814	0.876269	0.597161	0.273071	0.101434	1.09497e-07	0.0461955	0.139901	0.000175419
rs36113648	-57	PSMG1	PSMG1	ENSG00000183527.7	37		2.99559e-20	3.61818e-07	6.20579e-08	3.28589e-05	0.0012043	9.48415e-26	0.987994	0.162603	6.30055e-05	0.774634	0.00534269	0.0185996	0.219851	0.0799343	1.70584e-05	0.24637	0.0432027	0.00515931	0.0902923	7.33546e-20	0.00306474	0.10464	8.27634e-15	2.26905e-28	9.07139e-08	7.42631e-52	2.36586e-11	0.000168306	6.32609e-07	9.67022e-08	7.99585e-16	4.52144e-10	7.65021e-33	4.74362e-18	0.013144	0.0180972	0.00768032	2.34062e-05	9.76081e-56	2.25415e-68	3.7801e-14	0.232316	5.73943e-10
rs368769743	21	ANAPC4	ANAPC4	ENSG00000053900.6	37		6.03562e-07	2.49705e-05	0.172113	4.4177e-11	0.00216069	9.4762e-15	0.00724759	1.65477e-05	0.000189043	0.262867	0.424851	1.09187e-05	0.000523559	0.00224549	0.19648	2.2317e-05	0.00691879	0.0294211	0.267601	6.46995e-06	0.162371	2.29991e-08	9.61217e-09	8.19775e-06	7.9202e-11	9.25132e-05	2.63195e-14	0.232008	0.556023	0.00105763	0.00654961	0.00734939	4.15197e-05	7.28363e-11	0.775895	3.50072e-05	1.97484e-05	0.0253479	1.02705e-09	1.66434e-07	4.30916e-07	0.00574697	0.000403474
rs3740615	21	FANCF	FANCF	ENSG00000183161.3	37		2.44369e-08	4.135e-06	2.63654e-05	0.0013303	0.40477	2.4475e-09	0.0800298	0.0526837	0.00310831	0.0428275	0.00165538	0.623541	0.123017	0.019493	0.0156821	0.0529517	0.948346	0.291055	0.517198	5.18895e-09	0.00235213	8.04994e-08	0.00489259	4.01199e-07	0.00899204	4.51172e-10	4.81533e-05	0.05369	0.000936735	0.0022568	0.000114122	0.000169008	5.26731e-06	2.80693e-06	8.37594e-07	1.30441e-18	5.12686e-05	0.000751457	2.84027e-10	7.37266e-06	0.0226078	0.0136297	3.36842e-09
rs3807128	-16	OPN1SW	OPN1SW	ENSG00000128617.2	37		1.02971e-13	2.64257e-15	0.00047822	4.36439e-17	4.51372e-12	3.8614e-15	0.000314401	0.00394032	0.0448562	0.0415518	0.238027	0.0400888	0.0557456	0.971631	0.00441127	0.00578928	4.73456e-05	0.0348517	0.129431	0.000379616	0.445893	1.83007e-20	1.48583e-07	5.73817e-06	1.45494e-08	6.33986e-10	2.98847e-14	1.08807e-16	1.06016e-15	0.159263	1.18421e-13	0.00199559	7.71855e-23	3.31588e-12	0.000786933	0.00363519	0.0578164	0.0115868	4.69514e-09	2.05148e-05	0.445818	0.145779	0.00157274
rs3815583	33	CES1	CES1	ENSG00000198848.8	37		0.0182155	0.601966	2.1942e-07	7.21718e-10	0.00990352	6.2669e-06	0.0068495	0.00397047	9.3933e-08	0.309563	0.0491314	0.000552192	1.73567e-08	0.000897074	6.7313e-05	1.15662e-06	2.2284e-07	0.0237824	4.24757e-05	0.0874275	0.934746	3.93823e-06	3.8553e-05	0.000262051	2.12858e-05	2.04096e-06	3.78797e-08	0.0730326	0.605568	0.858545	1.43615e-08	0.714168	0.0677243	0.0246685	8.71286e-05	2.26235e-05	0.000332013	0.146237	0.118215	3.80157e-05	0.0105499	0.000545711	1.74016e-05
rs397870726	-95	GCC2	GCC2	ENSG00000135968.15	37		1.91534e-18	1.1209e-14	0.963606	5.4673e-05	4.26349e-08	1.96098e-09	0.516829	0.277747	0.229587	2.57205e-06	2.06279e-08	8.71939e-05	0.00722449	0.994597	0.0314941	0.032172	0.240376	0.00179117	0.159498	1.27002e-11	0.172766	2.43263e-12	7.78849e-05	0.0255195	1.71083e-06	7.33049e-12	1.14203e-10	2.53016e-09	9.81221e-06	0.395165	4.97123e-13	0.00130964	3.03407e-07	1.5865e-25	0.00181307	5.44822e-14	0.00661836	0.0554345	1.97056e-10	5.95818e-15	0.00827071	2.75551e-07	6.43426e-09
rs41270113	-4	RPS6	RPS6	ENSG00000137154.8	37		5.49366e-06	9.587e-06	0.00283324	2.11345e-05	0.00860292	1.58979e-08	0.0299929	0.188172	0.0333278	0.00220737	3.50528e-09	0.000537624	0.00778754	0.00539658	0.0391038	0.0781731	0.0121077	0.00933022	0.357666	0.00799305	0.501326	0.00168074	0.000901672	2.88796e-07	0.0121276	2.71175e-07	1.56559e-06	0.000354631	1.98038e-05	0.0304601	4.51262e-09	0.984123	8.2079e-18	9.90671e-05	0.960775	0.899109	0.00368528	0.0853921	0.000424613	2.79764e-06	0.726588	0.0101825	0.000754867
rs4765757	-93	PARP11	PARP11	ENSG00000111224.9	37		1.15041e-08	1.71152e-05	1.3437e-16	2.97471e-05	0.000567916	5.05956e-12	0.178901	0.115781	0.0335544	0.0266236	0.00980383	0.0108928	0.103251	0.0946943	0.00902704	0.106862	0.0319755	0.00354444	0.0680161	0.000242022	0.152615	0.00103533	0.000523665	0.0926072	0.000143858	0.0271076	7.37263e-08	2.74823e-05	2.94433e-05	0.00603054	1.38041e-06	0.0375597	3.6205e-06	4.38264e-06	0.0695201	0.00278358	2.08058e-05	0.0140228	4.1278e-10	0.000246926	0.266233	0.00197412	2.08755e-08
rs4808925	-69	TMEM161A	TMEM161A	ENSG00000064545.10	37		5.93126e-14	5.4478e-07	3.76356e-06	2.59481e-13	5.83025e-05	1.58094e-14	0.21248	0.929095	0.0645771	0.00247747	7.46851e-05	0.00213726	0.0231013	0.0394777	0.0232477	7.75837e-06	0.00135397	0.0097487	0.167874	1.93307e-06	0.263878	0.0557972	5.49711e-07	9.74746e-08	3.12758e-07	9.68154e-05	7.2752e-17	0.186949	0.191721	0.00190939	1.62347e-17	0.121064	0.636693	1.74067e-13	9.27657e-08	6.73164e-06	1.00745e-07	0.319957	7.42163e-06	2.18065e-13	0.0496058	1.35408e-08	3.96662e-06
rs62116931	-21	SMIM7	SMIM7	ENSG00000214046.4	37		0.00107932	1.21418e-05	0.000350843	0.000344418	0.00170924	0.0173469	0.0063956	0.00401391	1.77403e-07	0.0663523	0.000291142	6.11356e-07	0.00121389	0.021353	0.0153148	5.629e-05	0.00583036	0.00474771	0.204652	0.000294993	0.102603	1.71156e-08	0.363467	0.0339235	1.55954e-07	1.15981e-05	3.65355e-07	4.5914e-09	3.13099e-09	0.000597578	0.000695218	0.453863	1.19546e-06	1.5921e-06	0.000889718	0.00183208	0.659994	0.153094	0.000262972	0.0560901	0.0187624	0.0673444	3.51053e-05
rs62116932	-69	SMIM7	SMIM7	ENSG00000214046.4	37		0.000493558	8.00713e-06	0.000350843	0.000344418	0.00170924	0.0184348	0.0063956	0.00401391	1.77403e-07	0.0663523	0.000526559	1.44607e-06	0.00121389	0.021353	0.0153148	5.629e-05	0.00583036	0.00474771	0.128281	0.000187912	0.102603	1.22999e-08	0.258387	0.0231673	1.55954e-07	1.15981e-05	2.75404e-07	4.5914e-09	3.13099e-09	0.000597578	0.00019942	0.453863	1.19862e-06	1.74415e-06	0.000889718	0.00183208	0.659994	0.153094	0.000876633	0.0560901	0.0138625	0.0673444	4.06775e-05
rs6697805	-47	HMGCL	HMGCL	ENSG00000117305.10	37		0.138794	0.00215519	0.00598212	0.000520812	0.211318	0.0297049	0.0026641	0.000758943	0.0010453	4.61367e-05	8.22978e-07	1.87338e-10	0.00144744	0.00197722	0.000935186	0.00123265	0.025709	0.0117858	0.514519	0.0264858	0.354112	6.28341e-05	0.141434	0.793625	0.0078772	1.25742e-06	0.00540081	2.11183e-06	3.4329e-08	0.00781951	0.0541963	0.0946287	4.33518e-12	1.42821e-05	7.95943e-06	0.0466466	0.00232776	0.00766415	0.619703	0.14748	0.00509583	0.00156059	0.036195
rs75432281	77	WFIKKN1	WFIKKN1	ENSG00000127578.6	37		3.98527e-07	0.000557224	0.0422181	0.00706275	0.264939	0.000503532	0.0262371	0.00844235	0.00202204	0.0795772	0.000100745	0.00232563	5.24648e-05	0.0513422	0.104064	0.00777864	3.21136e-05	0.0746839	0.12568	3.95146e-05	0.0682669	0.0373587	0.0334558	5.88771e-05	0.13907	1.62102e-06	2.31208e-06	0.00109568	0.00374703	0.0240819	3.54279e-09	0.038057	0.00935663	4.91381e-08	0.0414434	0.0736917	0.000235926	0.0182494	2.01704e-05	1.16911e-06	0.106056	0.408374	0.0129082
rs7740623	1	HEBP2	HEBP2	ENSG00000051620.6	37		0.801698	0.0854645	4.16974e-08	6.16182e-14	2.11202e-07	5.58633e-42	0.406231	0.0352299	0.460807	9.23616e-09	1.39504e-20	2.67716e-05	0.00026149	0.0231621	0.000364539	0.375365	0.635102	0.00604962	6.07676e-07	0.812045	1.39094e-12	1.18514e-41	1.31277e-17	2.35835e-11	4.96808e-07	0.0401167	1.68389e-24	0.00874586	0.466896	0.89216	1.92929e-24	0.920695	1.77493e-38	6.68441e-25	2.92998e-05	3.07211e-10	1.23827e-11	0.254074	3.41272e-06	0.0162432	3.66363e-09	9.478e-16	2.24903e-08
rs7948705	69	PSMC3	PSMC3	ENSG00000165916.4	37		3.47686e-07	8.50241e-05	0.00093837	0.0260862	0.623989	0.000147668	0.00310177	0.0201055	3.39203e-07	0.000172546	3.13401e-06	0.0333926	0.000259081	0.011502	0.499064	0.0225197	0.00195271	0.982944	0.0229487	0.000122869	0.511052	1.25611e-05	0.0206831	0.00058019	0.0453728	0.514029	0.0268934	0.0137368	0.00684751	0.565016	0.0663831	0.423339	0.000505196	1.69747e-06	0.0274024	0.000472958	0.0167532	0.00907755	0.000170617	8.03926e-09	0.0187535	0.247981	0.489329
rs79948748	-74	ARHGAP9	ARHGAP9	ENSG00000123329.13	37		1.51053e-11	2.6287e-06	0.000478709	0.000198954	0.000618946	1.51302e-11	0.000704929	0.909382	0.417572	0.232994	0.0184715	0.787557	0.693398	0.0434622	0.0334259	0.0055589	0.626173	0.0180902	0.092931	2.27277e-05	0.207411	0.588855	5.72861e-05	2.67289e-06	0.000280803	0.000140774	1.66949e-06	0.0024693	0.00305172	0.0157743	1.56395e-14	0.00618322	9.02051e-05	1.27676e-08	0.0404567	0.269465	2.30075e-08	0.0430536	1.54108e-11	1.96646e-12	0.0767022	0.01242	0.00107326
rs8108978	-37	ZSCAN18	ZSCAN18	ENSG00000121413.8	37		2.94777e-05	0.009787	0.235354	0.00238111	0.0638423	7.18968e-07	0.0054582	0.00380572	0.00025423	2.62043e-08	1.89546e-08	0.00209845	3.50264e-06	0.0552741	0.000268099	9.10342e-06	0.0125943	0.00152709	0.0310512	8.88388e-05	0.342775	0.796056	0.00118756	0.123659	1.03066e-05	0.133505	5.01365e-07	0.0284258	0.0575131	0.00569779	0.000206504	0.284506	0.0474823	2.70547e-09	0.0197464	0.00132876	3.82054e-07	0.0471445	7.73054e-05	0.00208197	0.0202254	2.56709e-05	0.00159125
rs900641	60	ALDH7A1	ALDH7A1	ENSG00000164904.11	37		5.32018e-23	1.02468e-07	0.000608797	0.10153	0.00118131	7.34871e-07	0.376533	0.0528164	0.0224592	2.11859e-06	5.81057e-07	0.00014119	0.00533908	0.0303956	0.0753835	0.00824271	0.000663019	0.00140759	0.138556	1.58605e-09	1.69538e-10	1.16268e-16	1.26553e-08	3.00754e-08	4.18333e-06	5.49849e-07	7.26927e-17	3.93338e-20	2.7084e-18	0.606121	3.16129e-09	0.506418	8.62186e-14	1.71441e-17	0.943982	4.86725e-05	1.28989e-06	0.10801	0.000393141	6.55397e-10	4.85764e-06	3.55806e-08	1.69415e-06
rs919813	16	HAVCR1P1	HAVCR1P1	ENSG00000268442.1	37		0.000123111	0.0024992	0.230343	0.00424138	0.00200339	8.75054e-05	0.0252178	0.0024813	0.00909074	3.3267e-05	8.15326e-06	0.0947048	0.027469	0.00758698	0.0945235	0.0032948	0.258763	0.0497735	0.000769853	0.0146999	NA	0.0131753	2.29975e-06	3.87069e-08	0.096826	0.00449436	3.98603e-06	0.00336259	0.000149554	0.105956	3.01918e-07	0.00213444	0.00409108	5.09455e-11	0.337982	0.02579	7.25424e-06	8.65517e-05	0.14536	1.48759e-06	0.000814608	0.0111658	0.160532
rs9330201	-55	FAM166A	FAM166A	ENSG00000188163.6	37		8.10551e-09	1.88479e-06	0.0303585	0.00121234	0.00964001	0.075111	0.401475	0.0117067	0.128941	0.00238955	8.00948e-06	0.000141419	0.0396678	4.54742e-05	0.000310357	0.0672283	0.323193	0.0134074	0.240807	9.31751e-06	0.0217365	0.227226	0.0413882	0.00443635	5.64871e-06	0.0060308	0.178481	0.0182484	NA	3.34886e-17	8.31189e-09	0.00446368	NA	3.69198e-16	1.75134e-05	2.37257e-17	3.79972e-10	4.62556e-05	0.000631002	0.00113385	2.49391e-05	0.0104163	3.07259e-06
rs9749442	-15	ZNF211	ZNF211	ENSG00000121417.9	37		1.81066e-15	4.11413e-08	0.00131379	0.00011434	0.0133628	2.20298e-05	0.389331	0.0125197	0.0195734	0.0119625	0.0351259	0.00485218	0.431701	0.0215767	0.834334	0.346408	0.000938518	0.836101	0.015553	2.32284e-06	2.5876e-08	7.06224e-18	0.129996	1.83731e-08	0.00281118	6.34884e-21	0.225944	0.138256	1.02361e-08	4.3481e-07	1.66128e-10	0.00310818	4.38248e-10	2.32419e-17	0.935065	7.1488e-08	0.166587	0.00656083	5.03155e-11	1.91765e-21	5.40031e-06	6.44506e-06	8.21074e-06
rs11005328	46	ZWINT	ZWINT	ENSG00000122952.12	36		2.20118e-13	0.116687	0.0149653	0.000604025	7.8152e-05	2.94744e-07	0.0302268	0.017169	0.0010332	0.0266661	0.00451565	0.00126738	0.000351727	0.855908	0.00369136	0.030321	0.182052	0.0228401	0.00402188	0.000246952	0.247677	0.334244	0.0493973	0.0029788	1.79309e-06	0.00229081	6.62787e-07	3.11515e-07	0.399131	0.472346	0.00964689	0.689283	0.068454	2.70893e-09	0.00344987	0.00038162	0.018623	0.11886	1.48845e-07	9.97268e-09	0.975016	0.0163634	0.007739
rs111981233	44	FCGRT	FCGRT	ENSG00000104870.8	36		1.62155e-06	0.00282839	0.0990199	0.0163132	0.299758	5.5118e-09	0.534779	0.0891191	0.0230056	0.019773	0.000790199	0.0292018	0.675821	0.0672176	0.00346291	0.113295	0.257175	3.39343e-05	0.557783	1.69333e-05	0.00273949	4.75079e-12	2.99659e-08	1.05727e-08	3.30168e-06	0.000220635	5.48654e-10	2.07158e-05	0.028276	0.00530077	2.37401e-08	0.377376	0.0691633	7.05481e-20	4.95097e-05	0.145228	0.0115687	0.000256478	3.70026e-13	2.89152e-17	1.55443e-09	0.00215918	3.41875e-05
rs113547158	34	POLR2J	POLR2J	ENSG00000005075.11	36		5.31282e-13	0.00699557	5.59876e-05	2.48063e-06	1.07583e-07	6.22593e-09	0.0914653	1	0.806539	0.8017	0.696799	0.223336	0.00674076	0.0880291	0.0371529	0.094225	0.365416	0.026705	0.700111	4.8024e-06	0.000946371	3.15567e-06	0.00213816	0.00620132	0.00010523	2.46887e-09	9.59327e-05	6.74203e-09	4.56958e-05	0.00552139	0.00160323	0.000292541	5.5511e-17	0.00049149	0.0132616	1.35433e-06	0.139338	0.00147022	5.24053e-09	8.92213e-06	0.000259948	0.00108431	0.000224866
rs113957702	68	HAUS1	HAUS1	ENSG00000152240.8	36		2.1579e-08	2.47568e-05	0.000121874	0.000707389	2.71475e-06	2.85639e-13	0.172338	0.0773767	0.00529538	0.0598832	0.42823	0.0115497	0.017642	0.013486	0.00155592	0.00716688	0.00590282	0.0806853	0.0241391	0.0189195	0.0815965	1.5965e-06	8.3483e-06	9.37841e-06	5.93499e-07	1.01636e-05	1.65488e-10	9.60681e-10	5.00529e-05	0.0561745	0.000348542	0.290442	1.26068e-15	4.00361e-05	0.665473	0.000255643	0.000359314	3.41751e-05	0.0110602	0.110256	0.00682438	0.139324	8.26287e-05
rs11584340	-4	FLG-AS1	FLG-AS1	ENSG00000237975.2	36		8.38359e-07	1.69034e-06	0.458292	1.71541e-05	0.000463563	5.67153e-08	0.0990838	0.00656823	0.0313181	0.196003	0.000462819	0.157089	0.0566055	0.00116066	0.0141212	0.0328839	0.115387	0.813606	0.0560737	1.10517e-05	NA	0.00024326	2.04502e-06	2.47955e-06	0.000296827	0.00744966	5.62065e-07	1.01518e-05	2.17687e-07	0.00579375	3.68018e-08	0.0380217	1.29104e-05	5.17231e-11	0.0233581	0.00574645	0.0033216	0.00769622	2.86876e-05	2.60017e-05	0.0942061	0.00531736	0.000536945
rs117487342	-13	DHRS4L2	DHRS4L2	ENSG00000187630.10	36		3.28079e-12	9.34932e-07	0.000518047	3.75554e-05	0.000728003	3.08436e-11	1.73365e-05	5.58225e-06	0.000350168	0.237495	0.0657569	0.00130889	7.47802e-06	0.00916538	0.104192	0.0138803	0.000638148	0.875277	0.0297415	0.000962994	0.234071	4.99986e-05	0.000804524	0.0765495	4.93923e-07	2.62533e-05	8.02315e-10	1.29051e-07	1.11496e-12	1.50445e-08	0.00661244	0.346026	3.34609e-06	1.53164e-10	0.357339	0.206985	4.32602e-05	0.025031	2.54269e-06	5.63678e-06	0.858549	0.000412791	0.0018828
rs12716663	-57	UPF3A	UPF3A	ENSG00000169062.10	36		7.00637e-10	4.46266e-12	0.00473956	5.28298e-06	0.00701746	4.4324e-07	0.020355	0.0315715	0.000294909	0.797288	0.919679	0.2057	0.0563934	0.0117255	0.0342236	0.0101411	0.00242761	0.00334161	0.000886972	4.45998e-10	0.0593347	5.56725e-10	8.34905e-05	6.40877e-05	0.0108473	4.67255e-10	1.34471e-08	4.7967e-07	0.00010407	0.60441	0.00045902	0.695736	0.000309633	1.0657e-07	0.347885	0.520777	0.0485592	0.0142814	0.000208627	2.25368e-06	0.230923	0.137547	0.000929977
rs12937244	-2	SERPINF2	SERPINF2	ENSG00000167711.9	36		1.2353e-09	0.00727777	1.92399e-05	0.799544	0.151783	0.86744	0.000160282	0.0101408	0.00337206	0.0658071	0.0177485	0.00103085	0.00011941	0.00304728	0.000703618	5.4374e-06	0.000130767	0.000529898	2.39538e-06	0.563317	0.00533253	1.47943e-09	0.113187	6.54839e-06	0.044835	1.09394e-07	0.00012361	0.0119098	0.000158601	0.713565	0.772153	0.643434	2.75819e-24	2.6165e-07	5.67542e-05	0.0878778	0.000819801	0.772322	5.07578e-07	7.7455e-12	0.199958	0.00167405	0.000710396
rs142455613	-18	C8orf37	C8orf37	ENSG00000156172.5	36		6.93042e-13	9.99931e-13	0.0078827	3.01844e-07	0.000147004	4.78604e-13	3.84594e-05	0.000126243	0.0427486	0.814936	0.0109034	0.00366491	0.0102282	0.140371	0.00111306	0.0605872	0.00402661	0.00918553	0.0542538	6.53478e-06	0.09112	3.87057e-10	9.23413e-11	3.6429e-09	3.77373e-10	0.00216508	2.51051e-10	6.74455e-07	6.2766e-05	0.0389566	0.000110944	0.0597275	2.77109e-05	1.62552e-11	0.118318	0.000798819	0.715002	0.457614	0.0299807	1.17675e-05	0.752413	0.18217	0.000106807
rs143163975	29	ZNF721	ZNF721	ENSG00000182903.11	36		1.16526e-11	7.34871e-08	0.0165338	0.000210574	0.0191204	0.00203443	0.37439	0.264927	0.774289	0.361747	0.176382	0.0128426	0.00481321	0.0294697	0.195235	0.00273197	0.757767	0.0582858	0.0318968	5.9322e-06	0.00350758	3.98775e-10	0.00365228	1.13763e-07	0.0429764	4.3238e-08	4.47836e-06	0.00436426	0.0109971	3.26105e-10	5.04012e-08	0.0456467	1.60518e-05	1.54699e-11	0.03781	0.00124711	0.937588	0.0892912	2.50473e-07	0.00430051	0.0623519	0.013624	0.00515145
rs17176131	71	MCM3AP	MCM3AP	ENSG00000160294.6	36		1.52321e-14	1.81315e-06	0.0226472	4.46715e-10	0.000755607	2.11212e-11	0.314673	0.187434	0.0205149	0.00605435	0.039443	0.215263	0.174627	0.898182	0.822449	0.290308	0.0869439	0.0438865	0.973898	9.24559e-08	6.82446e-09	1.39953e-09	0.000172821	9.73667e-06	9.98797e-07	6.26016e-20	1.05721e-11	3.80244e-09	4.49539e-13	0.184577	1.09797e-10	0.104101	0.494342	3.17697e-11	0.0214997	2.38508e-06	6.43581e-07	0.00757538	6.63295e-23	7.27092e-38	8.3667e-05	3.11441e-06	1.54385e-05
rs17286886	63	ST20	ST20	ENSG00000180953.7	36		0.000633591	1.15409e-05	0.0391924	0.000540198	0.00564877	1.87271e-05	0.055234	0.00775949	0.000509972	0.00808973	0.00986056	1.61e-05	0.00254774	0.000185101	0.267704	0.00284384	5.8665e-05	0.104499	0.00263555	0.00796848	0.00334843	4.96388e-05	0.000513832	3.06837e-05	0.0182493	4.29976e-07	4.22622e-08	0.392364	0.880972	0.617225	0.00547775	0.134571	0.000251255	2.21731e-06	0.00406477	0.0571468	0.11649	0.0024234	5.14961e-07	8.6968e-08	8.22253e-06	0.468436	0.0203295
rs2047059	87	POC5	POC5	ENSG00000152359.10	36		4.52268e-08	4.556e-09	0.00656964	0.00391117	0.00579177	0.0801592	0.552429	0.0755592	0.000863316	3.5363e-07	2.97464e-07	0.00084801	0.0101796	0.511582	0.119926	0.044132	0.906158	0.782905	0.046492	1.66939e-10	6.93555e-08	4.9183e-05	0.000230806	0.000401449	0.554707	5.951e-08	0.0829148	0.000103614	1.66842e-06	0.0602523	4.10686e-08	0.0516241	0.00140861	9.72428e-06	0.00542308	2.57943e-09	0.00391538	3.08427e-08	2.08173e-05	6.99716e-06	5.32798e-07	2.73359e-07	3.55175e-06
rs2070629	51	PPID	PPID	ENSG00000171497.4	36		3.21168e-16	4.25915e-09	0.000300692	0.00423142	0.00782454	2.39851e-06	0.116211	0.580387	0.0349709	0.0072315	0.0237574	0.0307561	0.122107	0.0300969	0.693549	0.23745	0.000259168	0.75953	0.730231	0.000208579	0.843316	4.71858e-13	4.48211e-05	3.41591e-11	3.98748e-06	1.20293e-13	5.90986e-10	6.65267e-09	8.60697e-13	0.0025513	5.54263e-05	0.00328683	0.000105015	6.55394e-23	0.000284265	1.62109e-09	0.0704892	0.00674598	0.000357892	6.26414e-15	0.033828	0.485091	8.24798e-07
rs2070630	58	PPID	PPID	ENSG00000171497.4	36		3.21168e-16	4.25915e-09	0.000300692	0.00423142	0.00782454	2.39851e-06	0.116211	0.580387	0.0349709	0.0072315	0.0237574	0.0307561	0.122107	0.0300969	0.693549	0.23745	0.000259168	0.75953	0.730231	0.000208579	0.843316	4.71858e-13	4.48211e-05	3.41591e-11	3.98748e-06	1.20293e-13	5.90986e-10	6.65267e-09	8.60697e-13	0.0025513	5.54263e-05	0.00328683	0.000105015	6.55394e-23	0.000284265	1.62109e-09	0.0704892	0.00674598	0.000357892	6.26414e-15	0.033828	0.485091	8.24798e-07
rs2077412	54	SULT1A1	SULT1A1	ENSG00000196502.7	36		0.195052	0.0469788	0.678843	0.0568959	0.353364	0.00201614	0.0064351	0.00155002	0.00163171	0.000904459	4.52653e-09	5.96108e-05	0.000779261	1.79848e-05	0.000365104	0.00184654	0.00303405	0.0791785	0.010728	4.56589e-05	0.352175	0.0482839	0.00069228	0.133985	0.00115719	3.15942e-10	0.00348822	7.42245e-09	3.78691e-09	0.248344	7.60644e-06	0.790355	6.09562e-06	4.77904e-08	3.66409e-06	1.37336e-08	2.81598e-08	9.50515e-06	1.74391e-06	5.43595e-05	0.163323	0.256053	4.28193e-05
rs2242093	46	ZC3H3	ZC3H3	ENSG00000014164.6	36		7.80549e-22	4.13593e-15	2.22617e-05	7.48316e-06	3.33478e-06	6.91144e-06	0.880073	0.115834	0.1876	0.0317849	0.00503047	0.923004	0.997454	0.72561	0.809622	0.660631	0.739718	0.416076	0.440141	1.94795e-11	5.23164e-05	1.11524e-05	2.01959e-07	1.88348e-18	1.45178e-07	1.53259e-11	1.23474e-10	1.84723e-07	4.16638e-09	1.83596e-09	2.72743e-11	0.000159744	2.58041e-08	3.32527e-15	0.00551243	6.0621e-12	0.163894	3.09079e-07	3.836e-05	7.43623e-13	1.19904e-07	1.54608e-07	1.30582e-09
rs2294008	58	PSCA	PSCA	ENSG00000167653.4	36		0.00462757	0.00446025	0.0785925	0.0174257	0.00321252	0.0293791	4.70404e-06	0.00232989	2.12256e-05	3.50038e-06	0.000320243	9.94929e-13	1.49342e-10	0.000106351	1.31637e-05	1.2871e-07	0.00119271	0.0587315	0.417718	7.93454e-10	0.0790899	7.1642e-10	9.93619e-06	1.47538e-13	0.0010729	2.26696e-33	0.0870589	0.0209822	0.367671	0.249172	9.38712e-05	4.58841e-07	0.000553877	1.72443e-10	0.261623	0.00603786	0.0504125	2.26742e-06	2.65034e-46	7.60561e-33	1.42978e-07	0.14379	6.52434e-35
rs2303260	43	MPHOSPH6	MPHOSPH6	ENSG00000135698.5	36		4.23372e-09	9.4478e-05	9.30013e-09	2.31762e-07	0.0434954	5.01597e-05	0.0881597	0.00690852	0.00332296	6.19935e-07	0.000212578	0.102571	0.00119615	0.0302912	0.00339081	0.00709797	0.000760655	0.518154	0.852978	0.00493587	5.8729e-16	0.915677	0.0825575	0.0013886	9.3947e-07	0.123364	1.72271e-06	1.12216e-12	1.52633e-09	2.77623e-06	0.00155087	0.0016192	4.84447e-24	2.54736e-05	0.197786	1.10869e-07	9.22511e-10	0.284073	0.0435816	0.00267374	4.26542e-10	2.8217e-11	5.10399e-14
rs2303370	-43	NRBP1	NRBP1	ENSG00000115216.9	36		4.80047e-13	2.11211e-06	1.64285e-05	9.70228e-07	0.013139	1.19643e-11	0.314317	0.0430744	0.267864	0.00615775	0.0890183	0.0377628	0.0107292	0.251948	0.00147256	0.733796	0.280124	0.0155078	0.376624	7.79052e-05	3.70315e-07	1.88843e-11	0.00574076	1.03598e-12	2.9406e-05	1.65542e-08	1.54822e-07	0.0013772	0.603275	0.00189498	1.38325e-09	0.000238903	0.842229	1.89623e-08	0.131553	0.000110931	0.809564	0.00163709	1.79025e-24	2.00331e-24	7.49254e-08	9.96215e-06	9.17819e-05
rs255306	-26	BNIP1	BNIP1	ENSG00000113734.13	36		1.61745e-09	0.00240293	0.00403622	0.000462961	0.0091106	4.51139e-09	0.0971544	0.0159217	0.0461738	0.00630733	0.00323815	0.000215177	0.0123948	0.370671	0.141658	0.0644818	0.242813	0.121373	0.211592	8.14088e-05	0.110686	3.92404e-10	0.0446802	0.0694537	0.000255858	1.85206e-06	4.71412e-05	0.00844079	0.00573429	3.37449e-07	1.18429e-10	0.051529	2.85622e-05	2.16032e-05	0.0141029	1.5416e-07	0.011953	0.000381677	1.12266e-07	1.67594e-10	0.0541676	0.00572984	0.00260311
rs2563335	-91	WDR55	WDR55	ENSG00000120314.14	36		4.03965e-10	2.75152e-05	0.00479169	0.00304435	0.724747	2.10359e-05	0.0899107	0.0257443	2.98435e-05	1.40163e-05	1.50161e-07	0.00397721	0.00598882	0.289228	0.012537	0.139921	0.138019	0.481839	0.17589	0.00147665	0.000812308	4.68887e-10	0.000479034	7.03275e-06	0.000135127	3.3152e-06	7.34521e-08	0.000496671	0.000241302	7.59652e-06	0.000101462	0.300948	5.29399e-14	1.78297e-08	0.427518	5.14947e-05	0.00123258	0.0782829	5.60524e-08	1.04963e-13	0.0647664	0.00121502	0.00835736
rs3731976	28	CYBRD1	CYBRD1	ENSG00000071967.7	36		5.79623e-19	1.57389e-14	0.141869	1.37256e-13	5.13745e-06	2.7348e-22	0.000688599	0.0518391	7.19623e-05	0.203228	0.00858403	0.000880715	0.0772127	0.00190425	0.000100681	0.000495421	0.000209245	0.000206316	0.000129601	8.60361e-12	0.359624	7.18858e-14	5.45956e-08	0.473283	1.53775e-09	0.12907	2.35661e-17	2.17838e-09	1.11219e-13	0.468453	0.860472	0.000515386	9.76544e-19	5.68099e-07	4.78573e-05	1.83469e-07	0.0900421	0.0014686	4.14165e-06	0.0101143	0.120774	0.0128812	0.0363466
rs3774808	0	TMA7	TMA7	ENSG00000232112.3	36		0.0035762	0.00534176	0.00255996	0.311131	0.931329	0.277325	0.0221963	9.76717e-11	5.60698e-06	9.81327e-10	4.75335e-10	3.60314e-10	3.89988e-08	1.79995e-05	0.000126594	1.84898e-05	1.08759e-06	4.80658e-05	5.04176e-05	0.023132	0.0145505	0.371987	0.010695	0.102323	0.323577	0.157482	4.5269e-05	9.10021e-16	1.97029e-25	0.0118514	0.000325035	0.762533	1.65419e-98	0.000509134	0.00679677	0.000123826	0.00494826	0.00638135	0.0131581	2.39648e-08	0.822557	0.620578	0.00544232
rs3825408	-38	EBPL	EBPL	ENSG00000123179.9	36		9.40649e-08	9.1286e-11	0.721482	0.0194686	0.271165	3.04743e-06	0.0460566	0.00612426	0.0162154	0.0235578	0.0756325	0.000102498	0.000110779	0.0385694	0.00217726	0.0127829	0.026739	0.0812473	0.140508	0.000458231	0.00148198	1.66286e-06	0.000270715	0.000644605	0.0880503	1.38794e-08	0.00111698	0.0115363	0.107599	1.81511e-05	6.10018e-07	0.0408765	2.43886e-12	0.0294962	0.246472	0.0195469	0.00671341	0.343971	0.365222	0.266224	0.000600871	1.05376e-06	0.0016906
rs41299222	32	ANKRD26	ANKRD26	ENSG00000107890.12	36		2.72015e-12	2.67621e-10	0.00289041	3.41367e-07	0.000106646	8.59414e-11	0.0819049	0.135673	0.0568301	0.177772	0.0135228	0.155211	0.748618	0.000887563	0.978453	0.454994	0.923405	3.30622e-05	0.0166813	0.00276876	3.03565e-07	1.56687e-14	5.67603e-07	2.73503e-05	9.75806e-08	3.31865e-06	3.11127e-10	1.61096e-11	3.95936e-10	0.000590182	0.000215556	0.000148362	3.49363e-38	8.86846e-08	0.455886	0.0107247	0.462613	0.0149254	2.59943e-08	6.1615e-06	8.66188e-06	1.35709e-05	1.28775e-06
rs41302417	-5	CTSW	CTSW	ENSG00000172543.3	36		2.91178e-09	3.97414e-08	0.0523306	3.09004e-11	1.06186e-07	5.80942e-06	0.875815	0.621663	0.341958	0.281362	0.743502	0.0216564	0.292853	0.0172222	0.00886943	0.186689	0.107073	0.0079955	0.206463	6.74432e-06	0.000850058	0.172251	0.00040559	0.000103882	0.00205469	1.47576e-09	3.17917e-09	2.58495e-05	0.00020674	0.0132856	1.19485e-15	0.000535312	9.91392e-07	1.26963e-09	0.0188845	2.15728e-06	0.0295657	2.84308e-06	5.46345e-07	7.48424e-08	2.18982e-05	1.0357e-07	4.50442e-11
rs4804790	-97	CLEC4G	CLEC4G	ENSG00000182566.8	36		2.27088e-09	5.62947e-06	0.944947	0.0921438	0.223795	0.330605	0.635895	0.0720173	0.000147486	0.000185678	0.000120763	0.0300618	0.00215378	0.0421669	0.000365489	0.000113103	0.0422704	8.73117e-05	0.0261948	0.015254	4.46196e-08	NA	0.00687391	0.00103213	4.13228e-05	2.07959e-05	4.25872e-07	0.0104286	0.0287699	0.0401758	0.0199552	0.143248	0.000216895	4.63446e-05	8.42983e-05	0.0269691	0.0812454	0.00815392	9.41704e-06	1.83685e-05	0.00296145	0.0474451	5.54811e-05
rs59110261	52	RSPH9	RSPH9	ENSG00000172426.11	36		2.42373e-13	3.59959e-11	1.46547e-08	4.68367e-10	1.03909e-07	7.98511e-12	0.103373	0.0569825	0.0033537	0.00937705	0.00692731	0.00139735	0.00360797	0.405196	0.950165	0.0559793	0.0714061	0.417274	0.0360439	1.51902e-08	0.957251	2.77278e-07	2.01455e-07	1.73137e-05	1.39161e-09	8.72893e-05	1.61123e-11	8.56439e-07	0.00229665	0.157175	0.00338373	0.00607037	2.33548e-07	9.14522e-11	1.28298e-05	0.220649	0.211928	0.00189354	2.11689e-07	2.9958e-07	0.000433216	0.00162005	2.88978e-05
rs62193999	0	DNPEP	DNPEP	ENSG00000123992.14	36		4.79662e-11	2.39507e-06	0.346891	0.00011296	0.0377207	1.70728e-10	0.037694	0.0353745	0.00311237	0.00115686	1.36629e-11	0.0259948	0.0430945	2.67662e-06	0.000828373	0.00184146	0.21187	0.00018771	0.0296007	0.000506247	0.874843	0.135852	0.000696488	1.20148e-05	2.41133e-06	0.00226667	2.1368e-07	0.00762712	3.50772e-07	0.571556	2.74109e-11	0.884515	1.03773e-05	1.1955e-12	0.220219	0.0166943	7.39753e-07	0.138747	2.86084e-11	1.21815e-07	0.103299	0.031571	0.406844
rs62194508	-25	UBE2F	UBE2F	ENSG00000184182.14	36		2.1138e-09	0.000442544	0.00289412	6.12592e-16	0.000220623	1.16351e-27	0.0517483	0.0174109	0.000478614	0.529283	0.0228032	0.148697	0.0428079	9.71483e-05	0.00143158	0.0266324	0.00800991	0.000794102	0.693447	5.91869e-06	0.852971	0.124031	1.57814e-07	0.000801527	6.37793e-14	0.000882552	1.72552e-19	5.89e-10	0.000218011	0.51679	3.18621e-12	0.853807	0.235994	2.55222e-18	0.00202221	0.00368071	0.679842	0.0184088	2.1046e-13	5.77703e-16	0.0867099	0.00060986	0.00595513
rs7406219	80	TSPAN10	TSPAN10	ENSG00000182612.6	36		8.33987e-05	4.08024e-21	4.11992e-24	1.28928e-14	1.17813e-07	6.35383e-17	0.850576	0.598912	0.275329	5.88566e-05	5.47049e-06	0.166337	0.218259	0.987684	0.306139	0.466568	0.101207	0.0310329	0.715057	6.43841e-20	2.03253e-08	1.08952e-34	1.87638e-14	1.38558e-15	8.58958e-10	6.29466e-07	6.95268e-14	8.57374e-23	1.08889e-07	5.05809e-21	6.61787e-39	2.33116e-07	NA	4.66282e-27	4.27927e-25	1.39588e-16	1.14477e-07	2.66827e-11	5.8512e-13	9.28051e-07	2.56026e-05	7.04041e-14	2.89709e-16
rs750155	77	SULT1A1	SULT1A1	ENSG00000196502.7	36		0.232783	0.0140483	0.360448	0.00299031	0.095215	9.95332e-05	0.00864737	0.00237648	0.03554	0.00587326	4.19618e-05	2.45078e-05	0.0204274	0.00563055	0.0021716	0.0708891	0.236183	0.0389017	0.370424	0.0163142	0.202759	2.40387e-05	0.00116457	4.42688e-05	0.000470906	8.41217e-14	0.00624934	5.70865e-05	0.000390872	0.872779	0.000109943	0.187615	2.86073e-05	6.90694e-08	0.00146822	9.88456e-06	2.86827e-08	0.00324876	0.000134888	8.41609e-05	0.414513	0.0505845	1.27181e-05
rs761166373	42	POLR2J	POLR2J	ENSG00000005075.11	36		1.63866e-17	0.110853	3.25021e-05	2.48063e-06	1.07583e-07	4.56929e-09	0.0914653	1	0.806539	0.8017	0.703583	0.223527	0.00674076	0.0880291	0.0371529	0.094225	0.365416	0.026705	0.700111	6.31048e-05	0.000743568	6.54487e-07	0.00109954	0.00325038	0.000119657	7.73054e-09	0.00011179	6.32383e-08	0.000414739	0.00414521	0.000446325	0.000116343	1.28831e-15	0.000435072	0.000701912	1.45852e-07	0.139338	0.000198907	9.87799e-07	4.63396e-06	1.96279e-05	0.000454383	2.93512e-05
rs7617368	82	CCDC13-AS1	CCDC13-AS1	ENSG00000173811.6	36		4.97485e-14	9.05838e-13	0.0573767	2.69125e-06	3.67137e-05	1.18921e-09	0.135661	0.286846	0.495939	0.862594	0.238217	0.15654	0.0912477	0.00113205	0.20534	0.703426	0.0105181	6.67089e-12	9.90469e-07	3.44921e-12	0.00133235	6.41792e-18	0.000283987	1.97417e-13	3.04379e-07	5.01619e-09	1.25869e-12	0.000117029	1.8157e-05	0.00036761	1.86718e-08	0.00162527	0.00105387	0.0825656	0.000373895	2.31457e-05	1.1398e-07	4.76806e-07	5.66098e-05	0.00354911	2.88665e-06	2.32237e-05	1.51107e-07
rs77229530	50	FBXO15	FBXO15	ENSG00000141665.7	36		0.000125787	5.87782e-10	2.67872e-08	0.00595673	0.0561084	0.512274	0.0725255	0.00429947	0.449764	0.0340146	1.21635e-05	0.000166334	2.23578e-06	0.0992213	8.79463e-05	0.00131395	0.00403956	0.842909	0.00053642	0.0010891	0.0254084	1.64994e-09	0.000369502	0.00904404	8.63771e-05	8.43179e-05	1.24775e-06	0.00177771	NA	0.00432807	0.0145936	0.289022	NA	2.54136e-10	3.24471e-10	6.19765e-07	2.89246e-07	0.00385556	1.96414e-10	9.27577e-06	0.461333	3.70876e-06	0.00129082
rs78633268	58	ABCA11P	ABCA11P	ENSG00000251595.3	36		1.36561e-08	0.000416313	0.00701042	0.00400484	0.0509082	0.0272982	0.00746283	0.0421317	0.0156712	0.373142	0.239499	0.205233	0.0342543	0.0824152	0.0107501	0.0294465	0.203381	0.0155941	0.0347154	5.55892e-07	0.0112126	0.00172443	0.0133955	1.982e-08	2.69021e-06	5.78145e-07	0.000266881	5.13372e-05	0.0011717	0.382352	3.35615e-06	0.106523	0.000961997	7.17796e-10	0.230292	0.243458	0.0651474	0.0315184	3.4563e-05	6.16685e-05	0.00960908	7.52429e-08	0.00246217
rs79747846	61	MRS2	MRS2	ENSG00000124532.10	36		1.66409e-13	1.02288e-12	1.09276e-15	1.73161e-12	8.03629e-06	1.09476e-11	3.10518e-07	0.000540062	2.7537e-05	0.173991	0.00107274	0.0149448	0.0430204	0.0208357	0.0805904	0.0539912	4.01028e-06	0.00327971	2.02172e-06	0.00438819	0.258849	1.14421e-46	1.17363e-12	5.69082e-06	6.67521e-06	3.1071e-21	1.71125e-25	6.36845e-22	1.10358e-19	0.00018937	1.41947e-07	0.0810325	2.39085e-31	0.020456	0.557394	0.785656	0.377476	0.00992352	1.9632e-08	5.76604e-08	0.0362748	0.126701	0.000121662
rs919812	22	HAVCR1P1	HAVCR1P1	ENSG00000268442.1	36		0.000172003	0.00757192	0.282495	0.00439222	0.00364277	3.88009e-05	0.0252178	0.0024813	0.0185857	4.48331e-05	5.2652e-06	0.0931796	0.0303107	0.00734961	0.0945235	0.00168591	0.373945	0.0574681	0.000769853	0.0191315	NA	0.0098025	3.00948e-06	4.10478e-08	0.116243	0.00302483	3.82796e-06	0.000536101	0.000102658	0.168781	2.42819e-07	0.00320493	0.00573698	6.68715e-11	0.337982	0.0171233	2.48417e-06	8.65517e-05	0.111021	1.5892e-06	0.000814608	0.0108503	0.2038
rs9461249	63	BTN2A2	BTN2A2	ENSG00000124508.12	36		1.11443e-13	1.53163e-09	0.530642	9.75391e-14	6.86418e-05	1.93118e-24	0.795895	0.0807851	0.00737807	0.00551262	0.00422412	0.00103876	0.250639	0.0695668	0.00281189	1.1947e-07	0.00346838	0.226933	0.288762	5.58542e-09	0.988145	1.2749e-40	2.36081e-06	0.00112365	0.000191444	9.26667e-09	1.28265e-18	1.99568e-13	4.09859e-13	0.0614382	1.50913e-10	0.0586517	6.74897e-10	1.20211e-14	0.0114926	0.0167214	0.00600634	0.0518056	2.7518e-07	7.10354e-06	0.0330594	0.00301515	7.60653e-05
rs9767113	99	LATS1	LATS1	ENSG00000131023.8	36		0.0033974	0.0219213	0.270022	0.0143097	0.232628	0.0082894	0.0901507	0.0244985	0.000415179	6.68394e-05	1.20427e-07	0.000112382	2.6256e-05	0.0326414	0.00135403	5.35024e-05	0.000151679	0.000901757	0.00223795	0.000363336	0.0458882	0.0823341	0.000802286	0.00932466	6.19799e-05	0.000830485	1.48031e-06	0.00292551	8.55765e-08	0.0102894	0.0220146	0.311656	0.00266544	1.14181e-10	0.573064	0.00589564	6.35537e-05	0.466455	0.000201409	0.000223211	0.0294694	0.0673029	0.104451
rs9914127	-52	TOM1L2	TOM1L2	ENSG00000175662.13	36		4.29312e-16	6.50084e-15	1.2085e-06	1.63336e-05	0.000784277	1.38831e-12	0.883312	0.0393841	0.0947281	0.0499566	1.25022e-07	0.0012678	0.0171377	0.0029987	0.00225764	0.126296	0.0258051	0.0546825	0.130062	6.39467e-05	0.0857124	3.95515e-06	1.54672e-06	0.0327814	0.000162777	0.112807	1.79237e-10	0.00930636	0.0284878	0.743126	9.66375e-12	0.384914	6.24734e-25	2.04557e-11	1.19141e-06	0.0474286	8.14289e-11	0.0213444	0.0302099	0.000227165	0.154321	0.00682048	0.0156825
rs1005786	-79	KLHL7	KLHL7	ENSG00000122550.13	35		1.43389e-06	3.19996e-09	0.000263115	0.000130632	0.0620017	1.09359e-05	0.0543461	0.0474876	4.71915e-06	0.591472	0.582644	0.26038	0.541384	0.214474	0.275486	0.00115486	0.00867319	0.123878	0.13307	8.9481e-06	0.0248356	1.91625e-07	0.00146021	0.00396212	8.10276e-06	0.0476472	1.64154e-05	2.29917e-09	2.6388e-08	0.0359405	6.15426e-06	0.0495706	0.00071031	8.57999e-09	0.0236804	0.000229079	0.00435304	0.00441859	0.000943966	0.0099788	0.000401626	0.255234	0.00111454
rs10179340	26	ADI1	ADI1	ENSG00000182551.9	35		0.000858426	0.00807917	0.759966	3.19252e-16	0.00023889	4.55157e-07	5.89418e-06	9.05255e-09	8.71457e-08	9.08198e-05	0.00129506	6.51974e-10	3.16937e-06	0.017601	0.000991228	4.49887e-08	0.000344543	0.949978	0.0287545	0.000106477	0.59776	0.00811005	0.12042	0.0793526	0.978521	0.0130173	0.0597363	1.19773e-10	1.83757e-11	0.828111	0.0413265	0.0349409	0.000465297	0.313617	0.0124164	0.0365002	0.0423286	0.256362	0.0069862	0.000183287	0.0488906	0.923637	0.0858309
rs10754539	-68	MIR3916	MIR3916	ENSG00000227671.3	35		2.06422e-15	7.37177e-09	7.65721e-07	0.355451	0.000972968	0.206483	0.0203206	0.00828666	0.022624	0.306983	0.138147	0.838665	0.689376	0.00518633	0.0366052	0.508687	0.159744	0.159922	0.0660667	9.47907e-11	0.00253089	6.60161e-08	0.00336956	3.9497e-12	0.00149138	5.18241e-22	1.23213e-06	0.000870218	2.71073e-08	5.12445e-13	1.63183e-19	0.343929	0.0223823	1.1555e-10	0.705466	2.26691e-13	2.6223e-07	8.10585e-08	2.86411e-17	1.27731e-21	0.00217373	2.40422e-15	1.17779e-11
rs112525990	96	FOLR3	FOLR3	ENSG00000110203.4	35		1.24903e-15	4.08318e-12	1.009e-05	1.95442e-07	0.0131792	1.86833e-06	0.477243	0.209424	0.880606	0.370164	0.918129	0.0332632	0.00394056	NA	0.00258782	0.355716	0.000392415	0.27382	0.0108459	1.22062e-07	NA	0.00187647	0.0299222	2.04801e-05	0.000901421	1.15214e-07	3.53708e-05	1.16575e-06	0.00012444	1.86559e-06	1.74983e-20	0.621243	NA	0.00101127	NA	0.0011904	0.0140432	0.00477889	6.11992e-06	8.0662e-05	0.00978198	1.46024e-07	6.7408e-05
rs116750300	19	MEA1	MEA1	ENSG00000124733.3	35		1.01662e-09	0.000725413	7.67013e-05	0.0013697	0.0133009	3.08519e-09	0.12124	0.00475163	0.12915	0.785987	9.36479e-08	0.00644379	0.978352	0.0340403	0.0406592	0.0154659	0.0564058	0.0183426	4.14484e-05	0.0003601	0.294338	0.15982	0.0015749	0.000633389	7.242e-05	0.0314995	7.96433e-08	3.71721e-09	2.17849e-11	9.1161e-06	3.28424e-06	0.462024	6.8559e-40	2.12578e-09	0.475592	0.000308205	5.05877e-08	0.00795864	0.000700944	0.00569627	0.0354362	0.240943	4.71823e-06
rs117597269	36	BSCL2	BSCL2	ENSG00000168000.10	35		6.61391e-30	7.22328e-25	6.9422e-06	8.71065e-22	9.18927e-14	3.687e-31	0.905644	0.416782	0.61379	0.595178	0.943919	0.50623	0.956369	0.10953	0.847194	0.414172	0.864409	0.0216626	0.33678	1.87503e-20	2.46272e-14	4.03937e-35	5.56428e-16	1.79833e-20	1.08805e-14	3.77111e-31	2.18417e-24	3.50617e-13	3.26868e-16	9.14564e-13	1.60808e-37	0.000101094	3.1346e-27	7.10198e-26	0.00142654	3.94386e-11	0.000358618	0.00224428	1.67787e-33	2.78424e-50	1.28265e-15	1.41522e-16	3.5788e-17
rs117862461	35	BSCL2	BSCL2	ENSG00000168000.10	35		6.65605e-30	7.22328e-25	6.9422e-06	8.71065e-22	9.18927e-14	3.687e-31	0.903028	0.416782	0.613577	0.59902	0.95788	0.510219	0.956369	0.110175	0.806101	0.419098	0.830068	0.0216626	0.33678	1.81613e-20	2.46272e-14	4.03937e-35	5.84475e-16	1.79833e-20	1.08805e-14	4.04098e-31	2.18417e-24	3.05886e-13	3.26868e-16	9.14564e-13	1.60808e-37	0.000101094	3.5337e-27	7.30697e-26	0.00143609	3.94386e-11	0.000358618	0.00224428	1.80639e-33	1.78665e-50	1.28265e-15	1.41522e-16	3.5788e-17
rs11879541	-29	ZNF283	ZNF283	ENSG00000167637.12	35		1.65351e-07	0.00732364	0.0967051	1.16655e-06	0.210738	2.44405e-11	0.00458526	0.0119618	0.29565	3.28223e-08	1.45036e-06	0.00165297	2.02583e-05	0.0604714	0.043662	0.00518509	0.412364	0.746686	0.177331	0.0165526	0.2652	0.419078	0.00104928	1.02653e-08	2.27493e-05	1.0647e-07	5.16668e-08	2.15919e-07	0.000539871	1.06242e-12	0.00553146	0.0792448	2.76158e-11	0.0171349	0.0288253	5.33769e-06	2.2116e-08	0.0335206	0.000356413	6.28847e-06	8.0221e-06	0.16657	1.34176e-05
rs12372721	86	ALG10	ALG10	ENSG00000139133.2	35		1.63184e-05	2.91463e-09	0.00616724	0.0224098	0.183415	0.0348432	0.00131945	0.00553316	0.00114535	0.259878	0.02066	0.000482868	0.00371753	0.00301146	0.00436596	0.000137412	0.0019297	0.463293	0.683512	0.00197576	0.428715	1.83669e-07	0.00252578	2.52938e-06	6.91218e-07	0.347992	0.00101126	6.0953e-06	0.00243583	0.0664507	0.000416494	0.000323913	0.000271174	1.26977e-06	0.00323975	0.000692277	3.33363e-06	0.00342077	0.960265	0.0843768	0.140899	0.00251585	0.00475129
rs12445650	86	STX4	STX4	ENSG00000103496.10	35		9.28293e-07	0.197679	0.00354924	0.0181087	0.734333	0.0451972	0.0234353	0.00188811	0.146219	0.0169843	4.2334e-08	0.00167049	3.14513e-06	0.94665	0.00677045	0.0035769	0.0463839	0.480666	0.266134	9.2746e-06	8.48193e-08	0.00291344	0.0137939	2.27916e-12	0.0119526	7.86979e-11	4.78626e-08	0.464169	0.235673	0.0186847	0.000152359	0.42038	4.60132e-11	4.97466e-10	0.0168482	0.00379237	0.810104	0.000714072	0.000694229	3.27165e-05	0.000821966	8.67504e-08	0.0017148
rs1264014	-36	HSD17B10	HSD17B10	ENSG00000072506.8	35		8.17878e-07	0.00108548	2.34655e-08	0.00194932	0.170463	9.66483e-05	0.000238849	0.0852187	0.0353121	1.91497e-06	1.31434e-07	0.0577559	0.0582611	0.36	0.516955	0.233462	0.722597	0.238177	0.581304	0.000833907	3.069e-10	3.46272e-14	6.32356e-06	1.22961e-09	0.00170923	5.31085e-12	0.000128311	0.0327749	0.0196802	0.225058	4.28297e-07	0.000104248	4.57877e-23	1.105e-13	1.02048e-11	3.65025e-19	0.106849	0.470569	1.36358e-10	9.02336e-13	3.97531e-09	0.000288937	3.0986e-07
rs13003628	15	MSL3P1	MSL3P1	ENSG00000224287.2	35		1.79553e-08	3.55075e-10	1.34271e-07	0.000612726	1.47576e-06	1.5458e-06	0.228304	0.172461	0.0251057	0.255305	0.299372	0.0152124	0.452181	0.267535	0.554323	0.122924	0.0322543	0.134562	0.0250564	3.08569e-08	0.0223005	0.0044214	2.29421e-07	5.54035e-07	7.29819e-08	3.85137e-17	1.43355e-12	8.03346e-12	1.06907e-13	0.210333	1.40887e-09	0.0124623	4.53064e-14	6.13515e-09	8.98107e-06	5.51031e-06	3.012e-08	0.699211	4.13973e-09	1.43753e-10	0.00297763	3.66134e-08	3.37054e-08
rs139161686	-4	RPS14	RPS14	ENSG00000164587.7	35		1.48821e-09	9.67018e-06	0.00993952	0.00793508	0.0813047	1.37255e-06	0.189783	0.295527	0.427782	0.0436326	0.0023252	0.0649788	0.991964	0.0140284	0.042727	0.0255762	0.0857533	0.0207155	0.712828	1.15047e-05	0.00633166	0.0224625	1.24582e-05	0.0120311	8.34674e-05	1.02144e-05	0.000225997	0.0049167	0.0326004	0.42212	7.31602e-05	0.822949	5.72354e-11	5.4874e-11	0.00551034	2.35281e-05	0.000827717	0.0500229	1.70622e-05	5.18795e-08	0.0302001	0.316519	0.00689388
rs149919824	0	BTF3	BTF3	ENSG00000145741.11	35		1.89011e-06	1.38987e-08	0.010673	0.000640621	0.0802276	1.79605e-10	0.0437864	0.231697	0.00148674	0.267419	7.81143e-07	0.0903794	0.278898	0.129282	0.0345371	0.210747	0.00265459	0.691461	0.313907	6.59787e-07	0.00402812	0.0185834	6.13945e-10	9.57059e-05	1.01761e-08	9.14742e-05	8.13907e-06	0.000161374	8.11679e-05	0.317354	0.00138217	0.0295031	5.36638e-25	3.63118e-09	2.38397e-05	2.05029e-10	0.00966352	0.00274485	1.05679e-10	1.32476e-12	0.0116447	0.188425	0.0202324
rs2059483	-95	PGM2	PGM2	ENSG00000169299.9	35		7.31199e-40	4.63809e-18	2.2495e-24	3.22827e-28	0.000147643	1.1756e-13	6.92257e-06	4.6322e-08	1.06294e-17	0.564336	0.0854676	1.05064e-12	1.20984e-09	5.05406e-05	0.000191392	5.9566e-13	4.49855e-11	0.00053445	0.000446028	4.23071e-14	0.919155	3.41819e-84	0.00212779	0.00812948	1.38918e-06	0.074305	8.52415e-05	3.13568e-07	3.13162e-09	0.00995138	6.48725e-11	0.48965	9.96751e-28	4.8729e-60	2.31364e-09	0.460758	0.45976	0.181629	0.848807	0.140815	0.272394	1.3492e-06	0.535132
rs2251039	33	CISD1	CISD1	ENSG00000122873.7	35		2.14882e-23	1.59473e-14	6.12211e-06	4.27792e-19	0.00195244	1.57067e-22	0.333362	0.000461294	0.377427	0.437438	0.00281	5.85909e-05	0.0681197	0.825313	0.752447	0.0146587	0.333304	0.949408	0.952067	1.57548e-16	0.480835	0.00591908	1.97848e-12	5.6047e-07	7.92471e-10	2.62904e-08	5.5713e-08	1.27261e-06	1.49694e-08	0.000939976	7.76354e-16	0.0053348	4.12416e-09	2.85883e-23	0.0163017	0.10798	0.00185199	0.0318692	0.836966	0.000137975	0.00788228	4.16463e-13	0.00378401
rs2252259	41	CSE1L	CSE1L	ENSG00000124207.12	35		4.67987e-23	3.83948e-10	1.63407e-07	4.43941e-19	1.3282e-06	1.51815e-20	0.0473624	0.0174206	0.677337	0.355854	0.137619	0.0129666	0.400053	0.691264	0.00767144	0.0324474	0.709178	0.604447	0.405523	3.43276e-07	0.222415	0.246396	2.58136e-09	0.000248269	1.80333e-11	1.79221e-06	2.91398e-20	5.21788e-13	1.48024e-10	2.28272e-10	8.04539e-13	0.000359508	1.10856e-37	3.33715e-16	0.00591893	1.46602e-13	0.000192869	0.000436552	1.74511e-10	2.06128e-12	0.00039852	0.000445258	0.00135807
rs2287863	37	ZNF414	ZNF414	ENSG00000133250.9	35		2.56242e-15	0.0028374	7.59408e-08	4.72294e-05	0.176991	1.4805e-14	0.00695519	0.0277895	0.0201815	8.50678e-05	1.04242e-05	0.0777456	0.0367752	0.111147	0.00567275	0.000521053	0.00196896	0.377224	0.00185703	7.40117e-10	0.000549772	0.352582	0.0542621	0.0505067	0.000967412	0.0186866	5.79081e-14	6.07887e-05	0.00458304	0.0795829	1.19267e-07	0.0470164	1.83902e-11	5.17821e-20	0.00597472	0.0429652	2.87908e-05	0.0307536	3.75022e-05	1.08793e-11	0.314443	0.0401866	1.2035e-05
rs2288480	30	DKKL1	DKKL1	ENSG00000104901.2	35		2.58811e-08	1.58706e-10	0.0361035	1.29019e-09	4.68546e-06	5.4118e-15	0.013793	0.397575	0.0182829	NA	0.540971	0.0101354	0.0194852	0.560861	0.0031411	0.0103623	NA	0.104627	NA	1.40934e-05	NA	5.10952e-07	9.19581e-11	1.36716e-05	1.3943e-11	0.000302809	2.5389e-22	4.40195e-07	0.000184288	0.095663	8.81092e-20	0.55378	NA	4.5498e-12	1.33168e-06	4.92671e-09	0.00993907	0.0049012	0.000113621	1.8875e-09	0.695483	0.0156111	2.33337e-08
rs2297707	39	TMED5	TMED5	ENSG00000117500.8	35		0.000271866	0.098944	0.00335059	0.000902133	0.213733	3.30456e-05	0.00697612	1.76154e-05	1.63902e-05	1.10877e-05	3.44472e-05	0.00121984	5.06412e-07	0.0212365	0.0786435	2.9772e-06	0.00379453	0.000900683	0.214306	0.0442238	0.0717703	7.05274e-09	1.52789e-05	2.24292e-06	0.388479	0.000132723	0.000324915	0.187196	0.604247	0.58012	0.000626589	0.0157717	6.7585e-07	7.02556e-09	0.0210608	4.9118e-05	0.053862	0.0249988	0.0629531	0.000363235	0.110828	3.18771e-05	1.72033e-08
rs2722660	-2	ZNF285	ZNF285	ENSG00000267508.1	35		8.44892e-26	4.13988e-12	7.63645e-15	2.18542e-29	5.12016e-14	8.62334e-28	0.266541	0.87563	0.205135	2.05997e-05	7.47487e-06	0.946762	0.341444	0.831488	0.36587	0.0248603	0.88215	0.984152	0.036498	1.33222e-20	0.274496	3.52847e-45	2.86903e-08	1.85547e-12	4.53587e-08	6.34334e-33	1.54969e-20	1.51179e-09	0.0454101	2.08118e-05	3.5769e-22	1.46542e-07	0.863878	2.59144e-28	0.0627572	0.00348331	0.0437951	3.16603e-09	3.00084e-24	1.39899e-37	0.000219826	7.86732e-05	5.79157e-12
rs2736268	38	SLC35G5	SLC35G5	ENSG00000177710.5	35		5.30788e-05	0.0301683	0.00580918	0.00478832	0.808126	0.0288946	0.00515861	0.0238406	0.00163965	0.0187622	0.000477929	0.00875354	0.732624	0.0119939	0.0652468	0.000117627	0.00211941	0.179557	0.459761	0.155273	0.0232639	0.000230495	0.0047283	0.000321175	0.0581672	2.83709e-06	0.0134677	0.029728	0.000244475	0.00219798	0.000481546	0.085409	0.0406799	0.000558753	0.353269	0.941183	0.000409694	0.00258036	0.000326232	0.00898436	0.0242167	0.000168525	0.0111639
rs296889	-65	RMI1	RMI1	ENSG00000178966.11	35		1.80705e-07	0.000816543	0.00281559	0.387933	0.0343676	1.45423e-06	0.00859032	0.0123066	0.0314456	0.00126112	0.00302048	0.000982487	0.00105282	0.00118486	0.0525819	0.70956	0.0126221	4.1583e-05	0.0422328	3.3309e-05	3.36085e-06	1.23645e-09	0.751779	0.350807	0.662145	0.00635404	0.105792	0.395377	0.0468049	8.3225e-05	0.000806711	0.000506682	0.0118687	8.05385e-07	0.0297582	1.60003e-05	0.029194	0.283247	0.00952704	0.0509136	0.811872	0.0234328	5.39748e-07
rs3212250	51	RIPK3	RIPK3	ENSG00000129465.11	35		1.42076e-18	9.92423e-14	0.272377	0.000845114	0.000144471	1.6278e-07	0.0989561	7.10956e-05	6.71085e-07	0.847324	0.19051	4.89743e-06	3.62242e-05	0.13637	0.217539	0.000292492	0.000804414	0.0882095	0.0479959	1.83574e-06	0.238858	3.0285e-08	2.66433e-05	1.20009e-10	1.81152e-05	1.96591e-24	6.47252e-08	5.39002e-11	2.89271e-26	0.242492	5.32912e-11	5.18509e-05	7.63279e-11	1.16488e-11	0.0117929	0.000400282	0.405689	0.0349634	2.16649e-25	5.01831e-20	0.321328	0.114429	0.000572863
rs3212251	57	RIPK3	RIPK3	ENSG00000129465.11	35		1.42076e-18	9.92423e-14	0.281549	0.000845114	0.000144471	1.6278e-07	0.0989561	7.10956e-05	6.71085e-07	0.847324	0.19051	4.89743e-06	3.62242e-05	0.13637	0.217539	0.000292492	0.000804414	0.0882095	0.0479959	1.83574e-06	0.238858	3.0285e-08	2.80895e-05	1.34299e-10	1.81152e-05	1.56734e-24	7.48896e-08	5.39002e-11	2.89271e-26	0.242492	5.32912e-11	5.18509e-05	7.63279e-11	1.16488e-11	0.0124982	0.000367631	0.405689	0.0349634	3.30371e-25	5.01831e-20	0.328208	0.114429	0.000560036
rs34004926	98	ALG10	ALG10	ENSG00000139133.2	35		1.03448e-05	1.6384e-09	0.00428573	0.0154596	0.247647	0.0289273	0.00131945	0.0106206	0.00101305	0.260722	0.02066	0.000482868	0.00210804	0.00400047	0.00471505	0.000137412	0.0019297	0.596413	0.683512	0.00159602	0.428715	1.83669e-07	0.00439385	2.01281e-06	7.50122e-07	0.348555	0.00159533	1.07359e-05	0.00168519	0.0660024	0.000315706	0.000323913	0.000309081	1.30331e-06	0.00273038	0.000674731	2.34037e-06	0.00409238	0.997126	0.0821547	0.120289	0.00310107	0.00577623
rs34481144	78	IFITM3	IFITM3	ENSG00000142089.11	35		6.19406e-05	0.00117877	0.0216091	0.937806	0.457937	0.955909	0.00062511	9.20978e-05	2.88022e-08	0.00710081	0.000118306	0.00771708	0.00694785	0.00369536	3.42299e-05	2.47066e-07	1.00359e-07	0.0307034	0.000175331	1.01711e-06	2.55692e-05	0.116181	0.00224756	4.88927e-05	0.387675	1.87247e-09	0.0995739	0.579051	0.263414	0.00201874	0.00237896	0.00108577	0.000305128	3.50201e-09	0.958448	8.37027e-09	0.0486922	0.00170017	9.98564e-06	4.71107e-05	0.179614	0.0208581	0.783143
rs34597012	72	DUSP18	DUSP18	ENSG00000167065.9	35		3.27599e-09	4.34805e-06	7.99236e-06	0.00852585	0.0998003	3.97518e-07	0.858514	0.0222149	0.798318	0.589076	0.0241221	0.225112	0.116349	0.602423	0.00253425	0.36185	0.493784	0.438137	0.438095	3.86373e-10	6.26466e-09	3.82802e-14	0.0418944	6.41198e-10	0.00149208	2.12241e-17	3.23968e-06	0.0199609	0.0108316	1.30812e-09	0.0269579	4.73348e-08	2.03175e-05	3.31689e-05	0.0566062	1.39788e-13	6.97085e-09	4.38304e-06	4.5889e-10	3.68974e-15	4.59487e-10	4.4797e-08	3.09556e-12
rs36211088	-66	GSTP1	GSTP1	ENSG00000084207.11	35		2.89752e-08	7.78925e-11	8.22677e-05	1.36389e-10	3.20977e-08	6.21935e-21	6.48207e-05	1.10691e-08	5.85644e-07	5.85634e-08	3.73098e-10	2.94085e-13	6.25137e-10	1.78644e-08	1.04564e-09	4.00501e-07	2.09651e-06	9.18487e-05	3.3889e-06	2.29373e-07	0.819711	0.835105	1.8341e-13	5.59389e-06	1.46104e-09	0.120586	3.68651e-13	1.19681e-13	2.20125e-12	0.0963013	4.17343e-13	0.100639	2.96208e-13	9.46792e-05	0.0144049	0.0315185	9.45091e-08	0.488607	0.0838786	0.118197	0.182244	0.0802537	0.956244
rs36211089	-61	GSTP1	GSTP1	ENSG00000084207.11	35		4.83974e-08	2.65716e-11	8.22677e-05	1.39947e-10	1.96875e-08	6.00323e-21	2.97824e-05	1.10691e-08	1.74311e-07	3.20802e-08	2.00167e-10	1.11542e-13	1.51384e-10	1.96414e-08	7.55791e-10	1.92115e-07	2.09651e-06	0.000132902	5.2121e-06	4.05509e-07	0.814098	0.863022	1.79937e-13	6.77053e-06	1.48772e-09	0.131947	5.43707e-13	1.15716e-13	2.20125e-12	0.0972561	4.01659e-13	0.0993077	6.03272e-14	0.000115156	0.0111808	0.0257492	5.91311e-08	0.459737	0.0805147	0.104885	0.181551	0.0802537	0.956244
rs3731394	28	CHEK1	CHEK1	ENSG00000149554.8	35		4.26567e-13	0.0069459	0.0446378	0.00013985	0.0307607	0.0479265	0.0168056	0.00831012	0.068681	0.00055744	3.02108e-05	3.70914e-05	0.390389	0.000269333	0.000896116	0.0486268	0.22685	0.0167353	4.09456e-05	1.34539e-08	0.420037	0.49584	0.0367449	0.000792117	0.0029403	7.15087e-10	1.37501e-07	0.0230835	0.0115079	0.625694	1.73951e-06	0.214553	0.00149212	6.21566e-12	0.084027	0.502503	0.298787	0.185886	1.7038e-11	5.21891e-16	0.0051057	0.0216187	0.266303
rs3743602	71	TMEM231	TMEM231	ENSG00000205084.6	35		1.3522e-12	2.95847e-09	9.41558e-06	6.65103e-05	5.86935e-05	1.82665e-08	0.00443675	0.0216982	0.359434	0.837816	0.735086	0.398297	0.252903	0.0524981	0.222935	0.154011	0.039871	0.987705	0.0185434	1.86319e-10	0.0198957	9.95388e-07	0.00202224	1.89922e-05	0.000474073	1.22548e-06	2.33404e-12	0.00223592	0.000531584	0.708354	1.2632e-06	0.000427032	1.00176e-11	1.24694e-08	0.206392	7.99147e-06	0.00418377	0.000240115	8.81739e-08	2.63663e-11	0.00346965	0.000485584	0.0533912
rs3806235	-45	DBT	DBT	ENSG00000137992.10	35		1.6187e-05	0.0118897	0.385428	9.36197e-10	0.197697	8.95865e-10	0.00467461	0.0266422	0.220307	2.90347e-05	4.80299e-05	0.00718003	0.0137524	0.0337203	0.000139078	0.00906916	0.0146496	6.33068e-06	0.0235126	0.307301	0.517336	0.549043	0.011288	0.0604589	0.000191153	0.00509949	3.57648e-07	3.42747e-06	0.000191995	0.00234949	0.000867866	0.0142478	6.55219e-07	7.9803e-12	0.0136528	0.000704026	0.00695998	0.0897897	0.0017079	0.185137	0.184343	0.372224	0.0031468
rs3810220	33	RPL36	RPL36	ENSG00000130255.8	35		1.91953e-06	0.0021987	0.000694666	0.000122799	0.0157042	1.47197e-06	0.349826	0.0633566	0.0432746	0.279095	0.000444151	0.00926688	0.269106	0.665608	0.650111	0.0068941	0.00207577	0.728725	0.195784	0.0365182	7.61593e-06	1.14888e-06	0.00687159	4.37582e-05	0.000124244	8.78061e-16	5.21613e-07	0.418635	0.000426599	0.0478639	1.03037e-05	0.0422614	1.93209e-06	8.79185e-05	0.306661	0.0703797	0.0867331	0.418765	2.70871e-11	1.00155e-16	0.00253062	0.0114942	0.00760441
rs38414	97	GGCT	GGCT	ENSG00000006625.13	35		0.164594	0.0744293	0.10964	2.45807e-05	0.175945	2.09135e-05	0.010592	0.017367	4.91032e-07	4.2394e-09	5.76391e-09	1.84727e-05	5.51814e-05	9.73236e-05	0.0395468	1.20554e-06	2.41161e-07	1.52733e-06	0.000976661	0.000101221	0.00510731	0.139175	0.0355428	0.133205	0.120306	1.23405e-06	0.187101	8.10622e-06	5.06418e-08	0.00640354	0.00467225	0.0412151	1.00068e-12	1.35073e-05	0.635013	3.88124e-07	0.000130129	0.55639	5.01294e-10	6.25973e-15	0.0729008	7.02593e-06	0.0253327
rs402348	86	KDSR	KDSR	ENSG00000119537.11	35		3.0063e-26	1.80548e-28	0.0129209	7.83908e-13	2.98657e-07	8.82261e-29	0.0145785	0.731865	0.444835	0.0258798	0.00258431	0.267143	0.698741	0.0422408	0.164257	0.123082	0.345228	0.420217	0.0101629	9.00271e-09	0.0766003	1.75888e-15	0.000812286	0.000475787	3.07317e-17	8.17073e-13	1.25125e-23	0.000166993	1.01493e-08	0.000909436	1.31968e-19	0.0593513	8.10777e-08	7.68638e-32	0.0198517	0.0155369	0.776063	0.0996202	0.000456446	1.2199e-10	0.00834266	0.000326015	7.32682e-06
rs4134809	46	XAB2	XAB2	ENSG00000076924.7	35		1.93676e-25	5.92516e-10	0.000512852	7.1929e-13	6.1374e-06	7.09226e-18	0.865298	0.0305198	0.0959208	0.56897	0.0974714	0.0779113	0.11026	0.0990162	0.113232	0.174462	0.00244531	0.206844	0.459833	3.08288e-08	7.03343e-07	2.23028e-30	8.72596e-09	7.78453e-08	3.81525e-06	3.16038e-15	6.18076e-19	1.54841e-05	3.44023e-06	0.00468802	1.93982e-06	0.047426	7.52167e-30	1.88873e-06	0.000872412	3.36878e-13	0.0184653	0.00608781	2.42162e-14	4.95514e-20	0.185336	0.133196	6.97668e-08
rs4802640	-12	ATF5	ATF5	ENSG00000169136.4	35		7.97339e-06	3.94204e-05	6.33029e-07	3.33769e-07	0.000239784	5.20377e-11	0.218735	6.64311e-05	0.22346	0.034817	0.0290404	0.197827	0.188105	0.0467654	0.128724	0.00265126	0.148906	0.281405	0.288095	0.00395248	0.0229323	2.79218e-05	0.000197784	0.00195699	7.61819e-07	0.0174245	5.67681e-11	3.40217e-06	2.24858e-09	0.530521	0.00876903	0.0669468	0.00102114	4.63982e-08	0.00624933	0.086604	0.000832333	3.6244e-06	0.000298358	0.0283938	0.000431891	0.00203726	3.11973e-07
rs4851457	-55	RFX8	RFX8	ENSG00000196460.8	35		4.4744e-18	3.41405e-21	1.11283e-06	0.000122763	8.54998e-05	1.11153e-05	0.855839	0.0830583	0.590032	0.518036	0.0189594	0.106773	0.325896	0.00221394	0.0363222	0.31063	0.485451	0.0489789	0.524367	5.53666e-08	NA	2.11165e-27	1.88487e-06	5.27909e-07	6.34308e-07	2.07487e-09	1.73679e-09	1.60461e-11	1.23562e-06	0.152809	8.8273e-12	0.00897862	0.00271709	1.80391e-34	3.46317e-07	0.00189826	6.00765e-05	0.000372117	1.11653e-07	5.75262e-08	0.000104783	0.0105739	0.000995637
rs62585276	-23	PIP5KL1	PIP5KL1	ENSG00000167103.7	35		1.3676e-10	2.04926e-16	0.0108787	8.15777e-08	1.53647e-06	7.32978e-14	0.245478	0.109117	0.189014	0.0157115	0.695457	1.92747e-05	4.28995e-05	0.0064847	0.0813061	0.0274347	0.0195035	0.30867	0.111802	0.000625795	0.083909	4.04957e-07	6.57615e-07	0.00018911	5.71772e-08	0.0347581	3.87283e-14	5.13643e-08	1.1887e-07	0.00145799	1.36799e-05	0.00891252	7.04865e-10	7.47953e-12	0.00330764	0.0528993	2.74871e-08	0.827822	0.63986	0.0078884	0.00696093	2.44051e-05	0.0269294
rs690528	-29	LINC00476	LINC00476	ENSG00000175611.7	35		4.70854e-05	5.23809e-14	0.0237516	5.19222e-12	0.000884793	3.7572e-10	0.00411876	5.21692e-08	2.06248e-08	0.0373865	0.157073	1.58926e-06	0.000521659	0.000457637	0.00021266	0.000543032	1.03134e-07	0.00202704	0.00255062	0.000100642	0.0631313	1.84576e-12	0.655066	3.46982e-05	0.179957	4.01295e-08	0.000186982	0.00352876	0.205826	7.60406e-06	1.1554e-10	0.000595072	0.821099	0.00850745	0.73321	2.54586e-06	0.662334	0.0311797	0.102159	0.00183601	0.118126	0.156498	1.09343e-05
rs6947698	24	ZNF713	ZNF713	ENSG00000178665.10	35		1.28901e-07	1.20609e-05	0.996024	1.22176e-16	4.59931e-06	1.21075e-12	0.628909	0.00297022	0.000956254	1.53033e-07	1.13412e-16	0.00495428	0.00449448	0.00661418	0.205878	0.244612	0.0135869	0.052389	0.575201	0.000267503	0.000993314	0.798641	8.98692e-08	3.02534e-05	1.5141e-05	0.450694	1.11419e-09	3.39845e-05	0.5751	0.198647	9.72797e-07	0.0266641	0.00264143	1.24518e-10	2.81368e-06	0.406285	0.19394	0.0301833	9.50627e-07	1.30568e-06	0.00606373	0.0135062	0.0012751
rs7069696	96	AKR1C1	AKR1C1	ENSG00000187134.8	35		0.847898	0.0872849	0.00111503	0.004751	0.142147	0.000512578	5.23244e-05	8.84812e-06	3.70931e-07	4.49219e-08	4.73231e-08	3.37547e-09	1.73457e-05	1.26328e-07	0.00203462	1.50136e-08	3.32789e-06	0.0732068	0.015841	0.0421646	0.589322	0.0146844	0.0102671	0.0197397	9.72843e-05	0.0386968	9.63627e-07	0.366705	0.000153153	0.747245	3.38989e-05	0.467934	7.4796e-08	1.64076e-09	0.502575	4.47743e-07	0.0115023	0.0247764	0.00152315	2.02286e-10	0.971693	0.325826	0.572029
rs72755072	-71	SNX1	SNX1	ENSG00000028528.10	35		1.64615e-06	1.98711e-06	0.00630568	7.15299e-05	0.026393	2.46674e-10	0.00113024	0.0160742	0.0128913	0.00107591	0.0194109	0.000271913	0.0170734	0.620026	0.936344	0.15791	0.0267129	0.00367241	0.556836	9.70107e-05	1.84858e-08	9.22911e-12	0.445075	0.0119449	0.000382384	8.82753e-15	2.62439e-05	4.08271e-08	4.99262e-06	0.215742	0.00139043	0.150434	0.0409466	9.46312e-05	0.134488	0.000522794	0.00229573	0.940338	6.99804e-05	3.98502e-07	0.016358	0.00560126	0.0450178
rs72988649	-79	ZNF763	ZNF763	ENSG00000197054.7	35		1.3593e-05	4.82613e-06	7.92388e-06	0.0124029	0.173197	6.32904e-05	0.0461484	0.0309128	0.00404785	0.0247911	0.00686032	0.179524	0.0443403	0.099234	0.0438037	0.0418434	0.265594	1	0.245116	7.4684e-05	0.00264754	9.15398e-07	0.0403347	5.98051e-05	0.000901546	0.0120638	8.99917e-05	0.0112186	0.192621	0.201011	1.66798e-05	0.0940261	0.265906	3.33157e-05	0.227383	0.000318655	0.00611816	0.0568569	1.45917e-05	0.000276102	8.35303e-05	0.00126289	0.0408285
rs73165147	-14	CENPM	CENPM	ENSG00000100162.10	35		0.000271983	0.00120003	0.00796658	0.106781	0.821011	0.00800331	0.00773134	3.54305e-07	2.25869e-06	3.43077e-09	2.14268e-11	1.10878e-06	4.09565e-06	3.38895e-05	2.86149e-05	5.80726e-12	4.17624e-06	0.00146398	4.38771e-05	0.0075665	0.0362451	1.25454e-08	0.000291163	0.0656165	0.00245969	0.80821	0.00337698	9.81817e-05	0.00222023	0.645883	0.810088	0.533044	2.13819e-07	1.71483e-07	3.75714e-07	0.0229321	3.92155e-08	0.909052	0.198606	0.000391083	0.627444	0.59689	0.0113005
rs73361996	36	CCT6P1	CCT6P1	ENSG00000228409.1	35		7.96637e-05	9.89689e-09	3.21917e-05	0.000418493	0.923644	0.597142	0.00518337	0.0290718	0.000782091	0.000931446	0.0171351	0.282961	0.139706	0.0155854	0.152947	0.00454588	0.000846213	0.223706	0.200447	0.000133657	0.00101356	2.23491e-06	0.105782	3.60946e-05	0.0107978	3.80505e-10	0.103578	3.34317e-06	0.0220264	0.000201192	1.30491e-06	0.0919024	1.49495e-05	2.0701e-10	0.00200607	0.000300186	0.118342	0.547673	1.28946e-07	2.31345e-11	0.828937	0.000535298	0.0272025
rs73624815	79	PHYHD1	PHYHD1	ENSG00000175287.14	35		1.16694e-16	2.91572e-15	0.00693219	7.97323e-07	0.0094569	1.39421e-16	1	0.382481	0.122719	0.0189617	0.044711	0.00688349	1	0.456514	1	0.695897	0.00733199	0.647868	1	1.18337e-14	0.0115838	0.000139236	3.36338e-11	6.54691e-09	5.28076e-11	2.52934e-12	1.93291e-15	6.65469e-15	6.24701e-16	0.327087	4.91677e-19	4.41191e-08	0.000128984	7.92869e-15	1.94603e-08	4.8311e-07	0.0701973	0.25584	3.27056e-21	7.23281e-18	1.91783e-06	0.0120215	9.2934e-08
rs73672521	-64	UBXN8	UBXN8	ENSG00000104691.10	35		1.68825e-11	2.03676e-07	3.76269e-05	0.032204	0.0330405	6.02598e-10	0.0506601	0.503625	0.0133333	0.00117012	1.96586e-05	0.0190355	0.0102948	0.00451683	0.315933	3.04452e-05	0.091549	0.767331	0.399563	0.000263866	0.843904	4.37367e-08	8.43634e-05	0.0433048	0.00368915	1.76113e-07	0.000228161	1.41857e-06	6.42947e-05	0.0335487	0.000340152	0.0422804	6.56985e-11	2.46325e-05	0.00462379	0.758926	0.0782764	0.0010869	1.22543e-06	9.83066e-07	0.00503007	0.261665	0.00637463
rs7604806	-65	COLEC11	COLEC11	ENSG00000118004.13	35		0.00077933	0.0123517	0.577313	6.56553e-06	0.000833283	9.80958e-33	8.53943e-07	2.61172e-10	4.20434e-13	0.00777897	6.12882e-07	6.77142e-06	1.90925e-06	9.49499e-07	6.32115e-10	5.26906e-12	6.27433e-09	8.11805e-05	5.54435e-07	0.183185	0.210911	3.63801e-17	0.000190134	5.85497e-06	1.09405e-08	4.51633e-21	9.05782e-16	0.179628	0.0870239	0.560075	8.64707e-21	0.00447975	0.0069268	3.97121e-20	0.536177	0.93052	2.35262e-09	4.61978e-07	5.27716e-07	0.000418668	0.197986	0.328974	4.49939e-06
rs778040263	53	TPTE2P1	TPTE2P1	ENSG00000253771.1	35		1.34182e-08	3.89092e-12	0.00421447	5.47879e-07	2.08138e-06	1.00642e-13	0.00236661	1.26542e-06	0.000125144	0.204285	0.0629623	1.02194e-07	1.77332e-06	0.000198432	0.000453471	0.000140414	0.00441307	0.98245	0.202801	1.74163e-05	0.104854	5.61957e-13	1.38297e-07	6.47789e-09	8.84303e-08	0.0920957	3.54351e-11	7.12394e-08	0.014243	NA	6.44432e-05	0.324946	NA	1.119e-09	0.0269326	9.62026e-05	0.0346198	0.496682	1.97657e-06	5.26298e-05	0.0124209	6.47469e-05	0.00753305
rs7828497	-4	MMP16	MMP16	ENSG00000156103.11	35		8.1038e-19	5.06491e-13	2.19713e-07	0.0076621	0.00176521	0.275119	0.307417	0.319186	0.0359819	0.206698	0.205707	0.0372982	0.30313	0.00149535	0.058664	0.0367111	0.608269	0.0100779	0.372154	0.00104794	NA	2.21372e-20	0.286305	1.93796e-08	4.37044e-05	1.42574e-09	5.21559e-08	5.4695e-10	1.15621e-05	NA	6.69797e-19	0.0305362	4.78866e-10	1.31782e-15	3.61425e-05	1.87423e-06	5.45106e-19	0.00962268	0.0010129	8.36581e-13	0.000203495	4.42496e-24	2.38442e-06
rs7842666	18	CCDC25	CCDC25	ENSG00000147419.12	35		0.00037794	0.768462	3.33162e-06	1.86577e-08	0.0253958	0.00206276	1.51824e-07	0.000130238	2.45694e-14	5.97491e-07	5.0404e-20	1.23318e-07	1.06424e-10	4.89061e-05	0.000207935	2.2423e-12	1.21051e-08	5.79275e-05	9.85523e-06	0.711401	0.000205763	1.31788e-25	0.323612	1.52042e-10	0.71631	9.61159e-10	0.489275	0.172879	0.0049867	6.07632e-20	0.0885739	0.469288	1.93695e-35	1.04683e-25	0.00272289	7.38754e-26	0.0284446	0.29096	0.0101238	0.0354703	0.87554	0.000386122	0.0330912
rs7965269	43	C12orf57	C12orf57	ENSG00000111678.6	35		1.18606e-17	9.52696e-12	1.25172e-05	5.44306e-08	1.35807e-07	1.664e-15	0.670899	0.0159681	0.717354	0.610984	0.723218	0.167238	0.15584	0.996486	0.0199383	0.11321	0.02896	0.817758	0.548285	2.31141e-10	0.0706585	0.00017918	3.43258e-08	3.34011e-08	0.000209013	2.21246e-10	8.8744e-09	9.00342e-06	9.73629e-05	0.817221	4.58808e-10	0.00418867	0.0104452	2.26849e-18	0.00497144	2.23233e-05	0.0277941	0.00126925	7.50041e-15	7.18715e-20	6.75158e-07	0.00828215	2.24367e-08
rs796658643	55	TPTE2P1	TPTE2P1	ENSG00000253771.1	35		1.31065e-08	1.20153e-11	0.00531762	1.49735e-06	2.78331e-06	1.58327e-13	0.00236661	1.26542e-06	0.000125144	0.204285	0.0629623	1.02194e-07	1.77332e-06	0.000198432	0.000453471	0.000140414	0.00441307	0.98245	0.202801	1.74163e-05	0.104854	1.39438e-12	2.35074e-07	1.37467e-08	8.84303e-08	0.125448	5.11777e-11	8.36737e-08	0.0151617	NA	0.000109516	0.324946	NA	1.37911e-09	0.0269326	9.62026e-05	0.0459962	0.56565	1.97657e-06	4.58382e-05	0.00896913	9.90096e-05	0.0101613
rs8106205	-31	IZUMO1	IZUMO1	ENSG00000182264.4	35		3.55907e-11	1.46123e-17	2.22903e-17	0.00401849	2.09064e-06	0.0186958	0.238608	0.869922	0.831678	0.32794	0.0712339	0.589159	0.0159646	0.155412	0.00165283	0.201539	0.422728	0.000351114	0.576963	8.62131e-07	NA	NA	6.61956e-05	0.00033041	3.10346e-06	5.26245e-20	3.90772e-05	3.14644e-16	3.00233e-13	0.000888538	6.24844e-30	0.00254085	4.38109e-09	8.72544e-07	0.00115907	1.52043e-06	0.000442292	0.000660157	6.20479e-07	2.16983e-10	0.00249482	9.42393e-10	9.55246e-09
rs937652	47	MCCC1	MCCC1	ENSG00000078070.7	35		2.12929e-08	6.08804e-05	0.000151703	2.67896e-07	0.142359	5.91609e-08	0.0292875	0.181579	4.2877e-06	0.226391	0.529616	0.0703398	0.00688212	0.230295	0.00369053	0.000368548	5.83692e-05	0.191524	0.0124906	0.160636	0.000585334	5.6285e-18	0.000645397	1.58398e-05	0.0160467	1.36452e-08	9.05264e-07	1.99661e-10	1.59592e-06	0.00174604	0.000277896	0.138641	1.10964e-16	2.20088e-06	0.239845	2.18907e-06	0.880964	0.018426	9.69422e-05	0.000369954	0.0106063	0.0449667	2.155e-07
rs9940942	62	NUPR1	NUPR1	ENSG00000176046.7	35		4.35064e-07	0.278303	0.026495	0.0613944	0.0247605	0.000217017	0.00252678	0.00966862	2.38949e-06	0.00541231	0.00571117	1.02221e-06	8.5558e-08	9.82357e-07	1.6819e-05	4.40059e-06	0.000948555	0.00400162	0.0112658	0.0776445	1	4.05803e-05	0.00490902	0.0291274	0.00517279	5.11948e-07	0.000958242	0.0145958	0.000638871	0.00477966	9.8887e-07	0.575498	0.495514	6.11772e-05	0.23086	0.411695	0.0126221	1	3.73921e-06	0.000101621	0.0644732	0.000160394	0.0259549
rs1010167	30	GSTM4	GSTM4	ENSG00000168765.11	34		9.30163e-18	1.51186e-10	1.67046e-11	7.86373e-10	2.62301e-08	8.27548e-10	0.397826	0.0780419	0.930217	0.00123771	0.0507172	0.131386	0.157086	0.344548	0.389529	0.308689	0.367456	0.45173	0.724189	1.66583e-14	3.07226e-09	7.17525e-53	0.146767	1.26117e-10	0.00594654	2.85755e-38	1.12215e-05	0.000312655	0.0480041	0.0255908	4.04353e-49	3.5128e-09	0.616046	3.38969e-15	0.0122333	2.63473e-34	1.77697e-08	0.000166188	2.16179e-57	4.23047e-86	0.00162165	1.57429e-17	3.12884e-19
rs10150734	96	TMEM260	TMEM260	ENSG00000070269.9	34		0.00349521	0.000302516	1.1643e-05	9.57954e-06	0.333686	0.00108125	0.00918517	0.204674	0.0297596	0.010063	0.000234148	0.00958243	0.0411736	0.0623934	0.520332	0.00957973	0.000230258	0.000600153	0.0569287	0.00684971	0.0465779	2.63749e-07	0.0673567	0.0238998	0.0291249	5.32061e-06	0.188806	0.0246606	0.150157	0.000156845	0.0873862	0.676657	0.0165236	0.0164477	0.0308908	0.0870907	0.00126452	0.132446	0.0390891	0.0413699	4.6323e-05	0.0867377	0.00127613
rs10413287	10	ZNF626	ZNF626	ENSG00000188171.10	34		0.00262049	3.84747e-05	0.116785	0.00708326	0.004367	0.000775772	0.0904954	0.43537	0.000594417	1.67116e-05	2.60816e-07	0.113732	0.326114	0.0590714	0.505969	0.000204477	0.100264	0.0456198	0.0392053	0.0174633	0.0272562	5.56828e-06	0.129688	1.74589e-07	0.178317	0.0244557	0.000641983	0.0229415	0.0905416	0.0085761	2.07171e-06	0.0217692	5.06209e-06	0.00222405	0.0290492	0.000737454	0.0602418	0.0979059	0.0189878	4.07061e-07	0.230507	0.0294483	0.0339645
rs10413663	-75	ZNF626	ZNF626	ENSG00000188171.10	34		0.00262049	3.84747e-05	0.116785	0.00708326	0.004367	0.000775772	0.0904954	0.43537	0.000594417	1.67116e-05	2.60816e-07	0.113732	0.326114	0.0590714	0.505969	0.000204477	0.100264	0.0456198	0.0392053	0.0174633	0.0272562	5.56828e-06	0.129688	1.74589e-07	0.178317	0.0244557	0.000641983	0.0229415	0.0905416	0.0085761	2.07171e-06	0.0217692	5.06209e-06	0.00222405	0.0290492	0.000737454	0.0602418	0.0979059	0.0189878	4.07061e-07	0.230507	0.0294483	0.0339645
rs10819384	-71	ODF2	ODF2	ENSG00000136811.12	34		6.74444e-12	5.96994e-06	0.0086162	0.0152042	0.0928069	0.00321001	0.131932	0.000892189	1.5776e-05	3.70078e-06	4.68132e-07	7.25918e-05	0.000164744	0.132924	0.0601074	0.0580374	0.111307	0.0428829	0.0694534	2.28111e-05	0.0254731	0.000365971	0.145287	4.31352e-05	0.000866475	0.00721316	0.0382815	6.53376e-05	0.0915136	0.742241	1.89028e-06	0.163849	0.00314899	8.62795e-09	0.000679973	0.00596555	2.86833e-05	0.0267332	2.48991e-06	3.01923e-08	6.83689e-05	0.000199847	0.00391244
rs11090732	-13	KIAA0930	KIAA0930	ENSG00000100364.14	34		3.17654e-05	1.11021e-06	1.5412e-06	1.81795e-09	1.12135e-07	1.71297e-33	0.00351182	0.414398	0.202063	5.03048e-07	2.44057e-12	0.00447782	0.000600198	0.0666617	0.000962353	0.513494	0.000329022	0.0028074	0.0317852	0.0106715	0.0803207	0.903365	7.54865e-18	1.23737e-05	3.87649e-25	0.000116153	4.4704e-40	2.29199e-07	8.60814e-06	0.779286	0.00692224	0.980803	3.31079e-80	0.0991524	0.000235915	0.139427	0.000867695	6.15839e-06	0.566897	0.347912	0.00322543	0.0390607	0.000640049
rs111286164	93	BRD9	BRD9	ENSG00000028310.13	34		0.000255441	2.7798e-06	0.0754561	0.000490249	0.0038818	0.000260036	0.241271	0.0177514	0.0613928	0.000230332	5.22204e-05	3.62717e-08	0.00594693	0.590923	0.667833	0.551163	0.0440374	0.345029	0.00313162	0.000105461	6.2582e-05	3.03564e-10	0.00247643	9.24739e-08	0.020289	0.0199167	0.0121009	0.00280276	0.0466851	0.151662	0.00305418	0.522376	0.0353605	3.57193e-08	0.0562925	0.593608	0.0796005	0.0386629	9.94086e-06	2.02455e-06	0.000514317	0.0214928	0.0213545
rs11202105	-58	OPN4	OPN4	ENSG00000122375.7	34		2.43261e-17	8.2339e-12	2.89429e-07	0.000184958	0.00611896	9.99691e-08	2.43436e-05	1.7279e-11	2.19137e-24	NA	NA	6.44398e-12	6.21529e-11	5.42976e-05	0.0333481	2.88377e-16	1.29438e-10	0.426655	0.986954	3.64113e-07	NA	NA	8.56882e-10	1.38266e-09	3.40445e-10	2.61347e-09	4.63297e-10	2.23728e-06	0.00142691	NA	NA	1.11366e-09	7.28144e-38	2.77026e-18	NA	NA	2.68719e-05	NA	2.86096e-23	8.54562e-30	2.89759e-07	NA	1.47643e-09
rs112805476	76	MLST8	MLST8	ENSG00000167965.13	34		2.49521e-10	0.000385694	9.6512e-05	1.98168e-08	0.0181307	4.09652e-10	0.0113882	0.00398808	0.000121376	0.9875	0.605414	0.100349	0.142238	0.0106821	0.140724	0.00794764	0.02065	0.0544241	0.403439	0.00223208	0.0125478	6.5804e-05	0.136766	0.0100193	0.177466	0.000120459	0.0037021	0.00499579	0.413611	0.00498695	6.81811e-06	0.0741844	2.2429e-09	4.66231e-07	0.256079	0.000221399	0.211649	0.0268521	4.57606e-05	2.28708e-08	0.00465066	0.00383556	0.00102125
rs11545858	-16	RPS25	RPS25	ENSG00000118181.6	34		0.000467616	0.0500985	0.955171	6.25909e-08	0.413812	1.74111e-12	0.0119381	0.0227837	5.1961e-05	1.58256e-05	4.01652e-07	0.000743005	0.000112612	0.011503	0.00420856	0.000181615	0.00132635	0.00174194	0.0434109	0.00107389	0.0426433	0.000329359	0.00229188	0.00412834	4.03601e-05	0.0243861	6.47955e-09	5.95794e-07	9.72288e-10	0.478724	1.2491e-10	0.134444	7.67997e-15	1.6264e-09	0.505126	0.0194646	0.0865841	0.0613856	0.926601	0.109953	0.163596	0.818134	0.0246216
rs118182007	89	CLEC12A	CLEC12A	ENSG00000172322.9	34		2.56745e-10	1.77325e-06	0.00386827	0.000213895	1.57559e-05	1.62741e-09	0.879882	0.0208681	0.00713583	0.81585	NA	0.0211156	0.00953964	0.139916	0.0107207	0.137289	0.582441	0.948103	0.777302	1.03313e-05	0.786752	0.0297585	0.000344014	1.17317e-05	1.12935e-07	0.00253854	3.45804e-05	0.00317474	0.000411719	0.014111	1.20239e-05	0.0576864	4.6118e-13	8.62415e-09	0.277434	0.336303	0.170433	0.0219704	2.27379e-06	3.3437e-08	0.00358688	0.000100442	0.0120201
rs12270466	35	FAM86C1	FAM86C1	ENSG00000158483.11	34		6.06243e-55	1.80638e-27	1.02752e-05	1.02102e-35	6.26183e-15	6.05032e-44	0.0204983	0.372298	0.0547569	1.43571e-09	1.96864e-17	0.655498	0.780239	0.319071	0.221445	0.908381	0.196274	1.44772e-05	0.996026	1.2344e-21	5.0175e-13	0.187078	3.46686e-07	0.000249701	4.51823e-14	6.82837e-05	1.38573e-29	1.03313e-15	8.83561e-25	5.95714e-06	5.81592e-32	0.0786655	1.55684e-105	7.93382e-10	0.0787565	1.15831e-10	0.844936	0.00032153	1.79893e-59	5.35862e-69	9.49431e-07	7.68282e-28	3.86185e-15
rs12277291	92	FAM86C1	FAM86C1	ENSG00000158483.11	34		5.62997e-55	1.53062e-27	1.06926e-05	1.0897e-35	6.50362e-15	4.3431e-44	0.0204983	0.372298	0.0547569	1.43571e-09	1.96864e-17	0.655498	0.780239	0.319071	0.221445	0.908381	0.196274	1.44772e-05	0.996026	1.2461e-21	5.0175e-13	0.181698	3.26977e-07	0.000238001	4.40029e-14	6.70384e-05	1.18086e-29	1.01737e-15	8.86926e-25	5.95714e-06	4.85937e-32	0.0786655	1.1117e-105	8.03925e-10	0.0779365	1.15624e-10	0.844936	0.000332028	1.79893e-59	5.11595e-69	9.64164e-07	7.86872e-28	4.28666e-15
rs12283300	45	FAM86C1	FAM86C1	ENSG00000158483.11	34		5.62997e-55	1.80638e-27	1.02752e-05	1.10208e-35	6.26183e-15	5.42565e-44	0.0204983	0.372298	0.0547569	1.43571e-09	1.96864e-17	0.655498	0.780239	0.319071	0.221445	0.908381	0.196274	1.44772e-05	0.996026	1.2461e-21	5.0175e-13	0.181126	3.46686e-07	0.000240218	4.51823e-14	6.82837e-05	1.26721e-29	1.03313e-15	8.86926e-25	5.95714e-06	5.06597e-32	0.0786655	1.42961e-105	7.93382e-10	0.0773312	1.15479e-10	0.844936	0.000332028	1.79893e-59	5.11595e-69	9.49431e-07	7.68282e-28	3.86185e-15
rs12460842	-1	P2RY11	P2RY11	ENSG00000244165.1	34		7.02218e-09	1.65726e-08	0.00593925	0.000792032	9.30554e-05	6.53615e-08	0.0763254	0.065206	0.0126067	0.9226	0.65075	0.112012	0.0978146	0.0116962	0.00993713	0.00040394	0.129323	0.00329714	0.00844015	1.54038e-07	0.00212253	1.52995e-10	0.0407615	0.00119719	0.160412	9.85222e-10	0.00133457	3.11682e-05	0.000334553	0.0324338	3.69135e-05	0.0139723	1.88413e-08	1.90184e-17	0.00399541	0.000804634	0.00014277	0.449679	0.0104588	0.00666858	0.625979	0.344187	0.000524862
rs12485064	0	KIAA0930	KIAA0930	ENSG00000100364.14	34		8.03054e-05	4.25122e-06	8.26907e-07	7.49739e-10	4.27652e-07	1.70477e-32	0.00351182	0.316957	0.181425	1.63291e-07	8.58684e-13	0.00338992	0.000915225	0.0666617	0.000882396	0.513494	0.000281185	0.0028074	0.0317852	0.00920015	0.141797	0.757596	7.02849e-18	1.32302e-06	2.8018e-26	3.61137e-06	2.52492e-41	5.91076e-08	1.66513e-07	0.819353	0.00863061	0.968101	2.86081e-93	0.130811	0.000287426	0.18622	0.000233225	3.89449e-06	0.420133	0.287992	0.00169317	0.0362845	0.000528963
rs12786196	-56	FAM86C1	FAM86C1	ENSG00000158483.11	34		3.39058e-53	5.24739e-27	7.5609e-05	1.72474e-35	1.9176e-14	1.55583e-42	0.0189774	0.372298	0.0535333	1.31349e-09	2.03504e-17	0.655498	0.780239	0.313083	0.214925	0.898049	0.197476	1.4143e-05	0.996026	3.16477e-21	1.49221e-12	0.145395	8.55324e-07	0.000165617	1.13457e-13	0.000186187	6.28557e-29	8.78148e-16	9.44224e-25	5.95714e-06	3.02998e-32	0.060978	3.80668e-98	3.23559e-09	0.0863476	1.27198e-10	0.788307	0.000332028	1.52293e-58	9.81767e-70	8.34798e-06	3.05665e-27	4.76772e-15
rs12786239	6	FAM86C1	FAM86C1	ENSG00000158483.11	34		5.52903e-55	1.53062e-27	1.05723e-05	1.10208e-35	6.25241e-15	5.24974e-44	0.0204983	0.372298	0.0547569	1.43571e-09	1.96864e-17	0.655498	0.780239	0.319071	0.221445	0.908381	0.196274	1.44772e-05	0.996026	1.2461e-21	4.75393e-13	0.17807	3.26977e-07	0.000251623	4.78552e-14	6.71766e-05	1.21099e-29	1.01246e-15	8.86926e-25	5.95714e-06	5.0908e-32	0.0760012	1.14174e-105	8.00616e-10	0.0779365	1.14307e-10	0.844936	0.000349272	1.77396e-59	5.30307e-69	1.04762e-06	7.80342e-28	3.86185e-15
rs12788471	11	FAM86C1	FAM86C1	ENSG00000158483.11	34		5.62997e-55	1.53062e-27	1.05723e-05	1.10208e-35	6.50362e-15	4.89695e-44	0.0204983	0.372298	0.0547569	1.43571e-09	1.96864e-17	0.655498	0.780239	0.319071	0.221445	0.908381	0.196274	1.44772e-05	0.996026	1.2461e-21	5.0175e-13	0.181126	3.26977e-07	0.000238001	4.40029e-14	6.70384e-05	1.18086e-29	1.01737e-15	8.86926e-25	5.95714e-06	4.7576e-32	0.0786655	1.19934e-105	7.99264e-10	0.0779365	1.16047e-10	0.844936	0.000332028	1.79893e-59	5.11595e-69	9.64164e-07	7.80342e-28	3.86185e-15
rs143824994	12	IFI27L2	IFI27L2	ENSG00000119632.3	34		0.0025707	0.000135821	0.0122681	0.0692216	0.00523066	0.000125663	0.17109	0.158937	0.20074	0.01456	0.000647833	0.000797445	0.386714	0.00194605	0.431782	0.00162183	0.758502	0.443451	0.006554	0.000330047	0.0169483	3.29719e-06	1.56825e-05	0.0003629	0.279221	8.70503e-07	0.000621602	1.15903e-06	0.0368278	0.14499	5.43134e-09	0.0786771	2.95429e-06	7.81747e-06	0.142933	0.00201022	0.132484	0.00796613	0.000336685	9.54e-05	0.00773251	0.214106	0.00537575
rs149481442	71	SLC2A10	SLC2A10	ENSG00000197496.4	34		0.00246267	0.0317055	4.52142e-06	0.00391035	0.0209319	0.000404816	0.0107525	0.0828221	0.00398886	0.630525	0.187225	0.595404	0.724626	0.0400161	0.0224761	0.262064	0.194001	0.0287253	0.333473	0.0403985	NA	0.000936967	0.00089705	0.000649537	0.0112353	4.17203e-05	0.000276104	0.713846	0.00819521	0.0293257	0.000471845	0.029965	0.490051	0.00113644	0.00400198	0.000682263	0.00025505	0.000954726	0.0388275	0.0147108	0.00460927	0.547987	0.0141559
rs1713997	-37	NOA1	NOA1	ENSG00000084092.6	34		9.87617e-19	7.81591e-10	0.0561958	5.473e-11	0.000116064	2.05279e-22	0.227401	0.0741597	0.0159788	0.00519536	0.000186598	0.00207339	0.625205	0.00543756	0.0223243	0.690542	0.0360113	0.0220374	0.000401155	0.0126347	0.00394088	6.49941e-06	1.4205e-05	0.0116098	3.4137e-10	0.482056	7.39802e-16	1.85575e-05	0.0150259	0.904097	0.0902887	0.175018	1.4809e-14	1.98178e-15	5.10698e-05	0.10159	0.0481952	0.145341	0.0225255	0.00662315	0.256453	0.0290161	0.00167348
rs17552879	97	CPS1	CPS1	ENSG00000021826.10	34		6.42257e-31	0.0018509	0.301093	9.70106e-06	0.000177566	2.7556e-23	0.483807	0.00571703	0.0236163	0.00239318	1.99349e-07	4.37041e-06	0.0462329	0.984026	0.143896	0.28153	0.0148866	0.00259286	0.633303	1.91218e-16	0.898695	7.74388e-29	9.35209e-08	0.0289528	4.72846e-07	6.37824e-14	1.78446e-07	6.37298e-08	1.14494e-07	0.804979	5.51011e-10	7.9724e-07	1.22653e-15	4.31784e-09	0.000109341	0.00145797	0.691196	0.225526	2.81284e-09	5.48454e-13	0.0361337	0.577117	0.00194827
rs17856201	-74	TATDN3	TATDN3	ENSG00000203705.6	34		9.96416e-18	3.54919e-08	0.000266926	3.88251e-08	0.00127612	1.27002e-13	0.00733072	0.886041	0.042548	0.000688242	1.84922e-05	0.300665	0.180213	0.0132844	0.107753	0.0431636	0.397967	0.0492836	0.153627	1.85703e-07	0.823263	0.0307814	3.8477e-06	0.000204384	0.0015921	0.752348	1.32798e-09	0.409628	0.0387001	0.0302848	5.22746e-08	0.907137	6.00263e-09	7.01381e-08	0.00167448	0.000669417	0.127064	0.000248635	0.228525	0.0329028	0.000261333	0.180533	0.0135122
rs1892887	-55	NAALAD2	NAALAD2	ENSG00000077616.6	34		0.204079	2.26494e-06	1.2914e-11	0.397548	0.0670034	0.000792549	0.141469	0.0569414	0.000565236	0.294685	0.563773	0.00220905	0.00542428	0.235351	0.0453151	0.0676316	0.000443846	0.0628196	0.0326729	0.00075431	0.45695	3.15077e-29	3.90691e-11	3.11861e-05	2.83955e-13	1.79523e-22	8.56231e-18	7.66962e-07	0.158076	0.137712	1.0964e-16	0.000210417	0.0005194	3.7404e-07	9.85135e-06	1.43176e-06	2.29915e-13	0.000125587	1.77523e-06	1.93196e-05	0.000448505	0.0872242	9.03281e-07
rs202113647	-95	FAM86C1	FAM86C1	ENSG00000158483.11	34		2.74548e-34	1.44391e-18	0.121086	3.40257e-21	2.26561e-12	1.76067e-32	0.00594299	0.521068	0.0668913	2.60697e-05	4.49765e-11	0.81998	0.780351	0.530135	0.0830748	0.683131	0.0443267	4.11161e-05	0.24491	6.71185e-17	1.6154e-09	0.169559	0.000533142	0.00029554	1.54988e-10	0.000514381	1.96876e-18	2.38221e-08	4.28334e-20	7.3186e-05	4.75072e-24	0.149622	1.68961e-58	1.37022e-08	0.0679706	1.71103e-11	0.910622	2.4481e-05	8.51765e-51	1.25468e-54	0.000140643	1.39672e-16	6.35647e-12
rs2167079	-76	ACP2	ACP2	ENSG00000134575.5	34		2.29365e-08	4.24263e-11	0.000498766	0.0603609	0.155022	0.137369	0.349169	0.20632	0.0848751	0.000991209	1.38886e-11	0.0268237	0.476716	0.0934515	0.62262	0.00161254	0.231627	0.0139926	0.00925785	0.0002091	4.49806e-06	0.000180448	0.000385464	0.00396471	0.0143167	8.91901e-20	0.00299217	5.3519e-07	1.47719e-05	0.000151811	2.61637e-14	0.229323	2.41978e-17	2.60287e-10	0.0780702	0.000860286	1.84954e-05	0.570846	8.92255e-13	1.42482e-26	0.0107969	0.000525449	0.0220355
rs2278256	-25	BABAM1	BABAM1	ENSG00000105393.11	34		1.6765e-10	0.000252088	0.072516	0.0231983	0.656898	7.36769e-08	0.00639952	0.150673	0.00353303	0.188375	0.00145206	0.0200671	0.277256	0.660139	0.00825269	0.000563066	0.00272405	0.0813585	0.214419	0.00142291	0.305919	0.00377469	0.000192699	0.00072706	0.00293772	0.00382772	4.87217e-05	0.00546888	0.00144922	0.422663	2.544e-06	0.522974	1.11295e-16	3.98848e-07	0.151398	0.0166768	0.00223798	0.037601	5.74738e-05	9.24636e-10	0.212759	0.000585295	0.0340899
rs2278718	66	WDPCP	WDPCP	ENSG00000143951.11	34		8.69822e-08	0.00132682	0.41616	0.0748311	0.0317854	0.000389578	0.0473183	0.0257496	0.00241284	0.10732	0.00131002	0.885096	0.896813	0.139745	0.00348031	0.0215472	0.185153	0.376896	0.187899	0.00229993	0.00837068	0.000113158	0.0010761	0.615921	0.00665735	6.53849e-05	0.000273072	0.0010179	0.161452	0.00409625	1.87805e-05	0.00190143	0.177797	1.29667e-07	0.0175455	1.78949e-06	5.31611e-05	0.0027346	0.00041981	0.0231736	0.0107975	0.00869384	0.000930627
rs2305670	45	SMIM20	SMIM20	ENSG00000250317.4	34		0.00205304	0.00195741	7.56859e-14	0.0684987	0.00218786	0.822199	0.00069701	0.258385	0.842828	0.106952	2.46437e-05	0.600664	0.459513	0.0711256	0.00156737	0.0964341	0.0163402	0.0351265	0.00882343	2.15819e-06	0.0102431	3.13547e-05	4.3877e-06	4.25297e-17	8.00077e-06	2.18488e-51	1.38475e-14	1.68139e-19	4.10525e-24	3.80675e-15	0.182666	1.51829e-12	2.40674e-51	0.236059	0.0188223	0.2415	8.73531e-10	8.49179e-09	0.00137659	4.06373e-05	0.00194844	0.0426696	5.64861e-05
rs28372775	-44	NUDT9	NUDT9	ENSG00000170502.8	34		0.00109709	0.0002844	0.000330684	0.00053472	0.00183076	2.90259e-07	0.0393916	0.100127	0.00084065	0.000708104	0.107075	0.192972	0.0301716	0.119718	0.0205481	0.0647377	0.231162	0.393148	0.151936	0.00432419	0.833723	6.17312e-17	0.000655766	1.46652e-05	0.00784999	0.00702804	0.0490134	0.00700849	0.20768	0.0727839	3.32528e-06	0.00853961	0.00107558	1.61712e-09	0.00125915	3.52652e-08	0.00164253	0.00499456	0.0128987	0.0143335	0.0488276	0.10149	0.117704
rs28653581	30	UBA6-AS1	UBA6-AS1	ENSG00000248049.2	34		0.00768576	0.0105022	3.02659e-13	2.409e-05	0.00192631	3.6178e-08	0.00854759	2.64366e-05	6.21481e-05	0.0827707	0.000599595	0.000406975	8.44389e-05	0.00111329	1.54199e-06	1.45103e-05	0.137977	6.64797e-12	0.0107189	0.78933	0.793204	1.58701e-16	8.17007e-11	0.0152047	3.91503e-08	7.50488e-07	1.15193e-28	0.783859	0.542058	4.09682e-08	0.863553	0.285367	1.98115e-08	3.37698e-09	0.334309	2.18397e-11	1.62554e-10	0.432008	0.0278111	0.306632	0.941734	0.078095	6.93091e-06
rs3211663	-21	CKS2	CKS2	ENSG00000123975.4	34		9.09046e-17	1.54511e-07	0.73523	1.14044e-06	0.0214773	1.59138e-19	0.00021471	3.16732e-07	8.70635e-11	1.68384e-07	3.12642e-19	7.32813e-16	1.73907e-12	0.0107513	8.18999e-05	2.09177e-06	3.99148e-08	0.572701	0.000498658	1.48125e-05	0.577009	0.119908	1.84588e-08	0.0697359	1.2653e-10	0.717493	3.37074e-21	7.6973e-10	3.14717e-12	0.806899	0.907688	0.230546	6.78272e-21	1.39727e-20	9.85722e-06	1.28268e-05	0.000270621	0.769633	0.0235024	0.00211274	0.884835	0.00148036	0.0513663
rs3213245	43	XRCC1	XRCC1	ENSG00000073050.7	34		0.000707051	0.831879	1.48105e-17	0.788962	0.2426	0.0161105	4.90022e-06	2.56242e-05	0.000115813	0.171718	0.0015092	0.000753868	0.011082	0.0084472	8.65722e-05	0.0001316	0.00344222	0.0318529	8.81302e-05	0.11578	0.169524	7.51857e-13	6.81082e-08	6.52454e-06	0.228169	1.72082e-06	0.894391	0.00105528	7.21151e-06	1.56063e-05	0.0599195	0.0001945	2.06775e-12	2.17503e-08	4.19554e-06	7.62857e-40	8.09471e-09	0.000348683	0.167497	0.967998	0.861848	0.577629	4.65796e-07
rs360058	-73	LEFTY1	LEFTY1	ENSG00000243709.1	34		0.000217566	0.00071634	0.000151487	0.0350081	0.0945791	0.000505597	0.00471165	0.0198651	0.00608494	0.054545	0.0179301	0.0253338	0.177656	0.315508	0.103164	0.113	0.0302953	0.0296379	0.0461854	0.0017017	0.974697	0.0508396	5.10588e-06	7.7634e-07	0.577035	0.0504371	0.0189747	4.19936e-05	0.000994769	4.71158e-06	1.286e-09	1.13593e-07	0.00448391	0.00802683	0.0104546	6.32533e-29	1.22333e-06	9.6608e-05	0.00017322	0.0195171	3.5435e-09	0.0127776	2.46562e-18
rs3750203	73	ZNF623	ZNF623	ENSG00000183309.7	34		0.28985	0.0103288	0.000341687	0.000673744	0.0217854	0.00047962	0.266228	0.00749251	2.91703e-08	2.36229e-09	4.18447e-10	0.00217389	4.33664e-05	0.0093548	3.30958e-06	5.36214e-06	1.91614e-06	0.571674	0.986075	0.0844592	0.327494	0.0760386	3.97097e-08	0.000730284	2.67454e-08	3.94019e-08	8.27514e-13	4.67688e-11	2.41621e-09	0.0134288	5.3233e-07	0.830867	0.780353	0.0290263	0.483212	0.0025019	8.06058e-13	2.39569e-06	0.238295	0.958892	5.76476e-06	5.44551e-07	0.00284206
rs3752592	-7	CENPM	CENPM	ENSG00000100162.10	34		0.000194547	0.00162333	0.00636799	0.179696	0.770214	0.0264865	0.00240967	2.44513e-07	7.15742e-07	1.75928e-09	2.14268e-11	2.39932e-06	1.29182e-06	1.31777e-05	8.48857e-06	2.16646e-12	4.17624e-06	0.00146398	4.07164e-05	0.00647502	0.0796902	1.14324e-08	0.00769654	0.0553659	0.00344672	0.750889	0.00473343	0.000140577	0.000909612	0.591833	0.743605	0.445907	2.0227e-07	1.30102e-08	1.33827e-07	0.00923384	8.31993e-08	0.867811	0.357107	0.000143427	0.955227	0.326469	0.0163679
rs3764510	24	CNDP2	CNDP2	ENSG00000133313.10	34		0.123348	0.0224649	0.712692	0.00525511	0.130415	0.00168901	0.0075849	0.000400554	5.9637e-08	2.98673e-07	3.35977e-08	5.90739e-05	0.00109567	0.00410149	0.00114746	2.65189e-08	0.000158523	0.389862	0.0236789	0.0129044	2.776e-11	0.00186786	0.0300027	0.866747	0.0230066	9.459e-14	0.0085255	0.000844004	0.207796	0.0210687	0.388982	0.0270315	7.39197e-09	1.53352e-10	0.396812	0.112117	0.318348	0.254668	7.88549e-16	2.21736e-23	0.1978	2.17736e-05	0.956564
rs4349489	49	LMCD1-AS1	LMCD1-AS1	ENSG00000227110.2	34		7.33015e-13	4.89159e-07	0.000221053	2.29665e-07	0.0250428	1.12165e-05	0.00504386	0.0096837	0.119359	7.82349e-06	6.93448e-05	0.000641347	0.0691456	0.00304251	0.00326809	0.880125	0.241782	0.000293469	0.0138559	0.0277425	NA	0.00895365	0.0288634	0.61687	0.0458485	0.558338	0.000183758	4.86531e-07	NA	NA	3.32495e-07	0.00165996	NA	7.49299e-17	3.67059e-06	1.01557e-05	3.29654e-06	0.00111654	0.0178956	1.63482e-05	0.841478	0.0299668	3.54829e-06
rs56016009	4	PIP5KL1	PIP5KL1	ENSG00000167103.7	34		3.24438e-11	2.04926e-16	0.0137932	8.15777e-08	1.53647e-06	7.32978e-14	0.245478	0.109117	0.189014	0.0157115	0.695457	1.92747e-05	4.28995e-05	0.0064847	0.0813061	0.0274347	0.0195035	0.30867	0.111802	0.000625795	0.083909	4.04957e-07	3.26493e-07	0.000262017	2.20532e-09	0.0744262	1.79379e-14	5.13643e-08	1.1887e-07	0.00145799	1.36799e-05	0.00891252	2.37704e-09	1.60326e-11	0.00330764	0.0528993	2.74871e-08	0.827822	0.63986	0.00606615	0.00488311	2.44051e-05	0.00653697
rs56749189	81	MRPL18	MRPL18	ENSG00000112110.5	34		1.75455e-07	0.000244828	0.306411	0.0089259	0.192346	1.456e-06	0.000381388	0.00967767	0.102427	0.0272961	0.0020546	0.0202295	0.000234728	3.27906e-06	0.00827718	0.246531	0.0210983	0.00176956	0.0150744	0.000190384	0.478013	0.0678131	0.011374	0.0337594	4.60644e-05	0.009543	0.00010836	0.014565	0.0903645	0.234236	0.0102398	0.367918	1.78313e-12	2.49389e-06	7.64615e-07	0.00324561	0.0609918	0.0503873	0.00295681	1.59026e-07	0.179833	0.0617319	0.0221789
rs61035285	-63	ZNF708	ZNF708	ENSG00000182141.5	34		3.16699e-22	3.46589e-13	0.0843494	4.55216e-09	0.00670243	2.97686e-16	0.236993	0.316814	0.151375	7.68186e-06	1.3929e-06	0.0527737	0.123559	0.0935075	0.31595	0.406571	0.819431	0.940495	0.241708	7.57073e-10	0.00404866	0.000271762	0.00810672	1.20216e-07	0.0011412	4.76595e-21	8.72729e-06	1.75212e-05	0.000157796	2.27388e-10	2.21038e-19	0.00070821	3.10293e-34	1.23935e-15	0.252524	1.08018e-07	1.13888e-11	0.26044	5.14845e-32	5.98376e-37	0.00196583	0.00856595	0.00142646
rs62107534	23	ZNF708	ZNF708	ENSG00000182141.5	34		2.08273e-22	6.63683e-13	0.0865897	6.65522e-10	0.00464224	3.12025e-15	0.236993	0.316814	0.151375	7.68186e-06	1.3929e-06	0.0527737	0.123559	0.0935075	0.31595	0.406571	0.819431	0.940495	0.241708	1.0002e-10	0.00708424	0.00225148	0.00865293	9.92413e-07	0.00167399	7.97206e-20	1.51335e-05	2.37736e-05	0.00022837	5.41613e-09	1.11285e-18	0.00155773	8.96091e-34	3.08785e-14	0.304011	8.96952e-08	1.13888e-11	0.166055	3.55517e-33	2.35595e-35	0.00421646	0.00992464	0.000696379
rs640000	59	RPS16	RPS16	ENSG00000105193.4	34		1.33713e-10	6.23643e-11	0.0597178	0.0480164	0.761226	1.22667e-08	0.323444	0.103398	0.0107726	0.0115054	0.000182838	0.002079	0.000964137	0.726545	0.00819019	0.000247534	0.0266712	0.197811	0.622192	0.000476465	0.00108217	0.980036	0.00140211	1.30466e-29	5.29362e-05	8.11405e-47	9.19623e-09	3.89402e-69	7.39248e-75	0.0919232	4.82704e-07	0.00180726	1.36782e-118	0.218385	0.389957	0.0285374	0.124332	0.0239585	1.40429e-15	1.16559e-18	2.30912e-09	0.000449368	5.74548e-06
rs6460173	40	ZNF107	ZNF107	ENSG00000196247.7	34		8.88295e-15	1.04691e-14	0.00971043	8.78129e-06	4.97431e-05	3.39801e-20	0.033817	0.0101944	0.000646331	0.964011	0.905227	0.00783009	0.0481056	0.107272	5.47436e-08	0.920407	0.0608725	0.81299	0.00915321	0.00759181	0.0630419	7.8017e-17	8.75438e-09	0.00011928	4.57741e-13	0.0637527	2.56217e-19	1.41434e-06	1.03078e-05	5.71153e-15	6.00535e-17	0.420601	9.65691e-49	6.46766e-14	0.0036163	8.22092e-17	0.447549	0.00669626	6.5286e-08	2.92537e-08	0.413636	0.00184445	6.63076e-14
rs71314758	-9	P2RX6	P2RX6	ENSG00000099957.12	34		0.00227404	2.28958e-06	1.64867e-06	0.0502679	0.0362	6.60295e-05	0.00222921	0.000205884	0.00223288	0.00244869	0.200866	2.45009e-09	5.7856e-07	0.0656842	2.73881e-05	0.00017489	0.00574448	0.0120193	0.0879246	0.0478275	0.451577	4.00394e-21	3.42708e-18	2.54399e-09	1.91535e-13	0.00907562	1.53791e-16	4.44139e-05	4.32563e-22	0.00565012	2.99422e-14	0.515715	0.107199	0.013832	0.377723	1.233e-06	7.48303e-19	0.00332091	7.74438e-07	8.15767e-06	0.278393	0.842562	3.5924e-14
rs73234873	-38	SND1	SND1	ENSG00000197157.6	34		2.55317e-25	1.68983e-13	0.0504028	1.55418e-09	3.06052e-09	1.27614e-35	4.44354e-05	0.897663	0.00217457	0.000226591	0.0654417	0.0294938	0.0720075	0.000916947	0.107094	0.0143005	2.3448e-06	0.0116582	0.0204426	1.39024e-07	0.417636	5.15049e-14	2.75816e-13	9.5276e-05	5.75308e-10	0.0361939	3.07932e-18	9.73352e-06	0.0242344	0.552452	3.46773e-07	0.453072	6.67213e-16	5.05302e-27	0.817573	0.00061651	0.00487857	0.210209	0.00903079	3.27913e-09	0.0536067	0.0441743	0.925215
rs75094526	-84	MPC2	MPC2	ENSG00000143158.6	34		0.00040793	6.31713e-05	0.116299	0.00570423	0.000934534	5.31822e-08	0.0104098	0.0932529	0.000122299	0.000103194	0.000907993	0.00762667	0.867061	0.234718	0.154081	0.0420836	5.47353e-05	0.532972	0.900966	0.140207	0.112363	2.47439e-06	0.00184337	1.76921e-07	0.00725308	0.00312636	3.33777e-08	2.89823e-05	0.000175792	0.0173507	5.63496e-06	0.943265	0.0105873	0.0494402	0.0382472	0.0215884	0.000143192	0.140181	0.0185282	0.106875	0.00973621	0.000275425	0.00866059
rs7596642	-56	PASK	PASK	ENSG00000115687.9	34		1.84496e-20	4.0685e-12	8.29621e-07	1.0769e-05	0.0035787	7.08034e-08	0.0229532	0.0727307	0.120719	0.00248887	4.43288e-05	0.0889663	0.17851	0.560418	0.515295	0.000997051	0.0238796	0.324307	0.0558579	4.16846e-06	4.19523e-05	0.0314027	0.317628	4.01361e-10	7.85045e-06	1.6663e-19	0.060199	6.58279e-06	0.0015553	0.00126028	5.23346e-11	0.00193879	2.13727e-10	7.14433e-27	0.00158051	0.183983	5.65639e-07	0.130832	2.03716e-31	1.0857e-42	0.00559448	0.00507915	6.39415e-06
rs7927406	64	SPA17	SPA17	ENSG00000064199.2	34		0.000217741	2.83573e-09	1.36729e-06	2.54066e-06	0.950694	0.000278826	0.0372371	8.11326e-05	0.017452	0.0072542	0.707076	0.0622228	0.00853709	0.0167881	0.364309	0.482051	0.749507	0.103799	0.871258	0.00543327	6.82617e-11	2.64238e-20	0.00508615	2.45597e-11	0.000791615	3.83018e-14	1.93516e-08	0.0758477	1.43971e-05	0.00536011	4.58136e-06	0.000716652	0.00339644	2.01422e-06	0.0909604	0.0185064	0.00931135	0.30217	0.000401529	2.23515e-05	1.12304e-05	0.016449	0.00205042
rs8044351	83	ADAD2	ADAD2	ENSG00000140955.6	34		1.82798e-05	9.57869e-08	0.001085	0.0520212	0.176	7.21333e-05	0.206574	0.228764	0.000736819	1.24631e-07	0.000304946	0.332818	0.560903	0.159278	3.04745e-05	0.037825	0.000141618	0.0630319	0.000469192	1.76048e-06	0.232506	NA	1.3871e-10	3.29379e-09	2.50325e-09	0.00386555	7.05345e-09	4.25969e-07	4.18833e-11	0.00423656	0.0297105	0.508032	0.0131365	4.05011e-11	0.0143371	7.49402e-11	3.14878e-05	0.00144811	0.00364225	0.00375892	0.00124683	2.7925e-05	3.83581e-12
rs9499993	43	HACE1	HACE1	ENSG00000085382.7	34		0.00577026	0.0715288	0.00093716	0.0109443	0.635682	0.0753844	0.122386	0.000394428	0.0017144	5.089e-06	4.40596e-10	0.00010647	0.0367317	0.0370048	0.0317214	0.064147	0.162624	0.138281	0.163494	0.652754	3.76848e-07	0.00105367	0.0290327	0.00887398	0.00918852	1.37424e-06	0.000240869	0.00260186	0.00277629	0.345393	0.201955	0.0112455	2.38668e-09	1.28701e-07	0.00350717	0.0859937	0.0013595	0.213574	0.000227712	1.18735e-05	0.00253726	7.86451e-05	0.000429173
rs10164281	-6	ZNF835	ZNF835	ENSG00000127903.12	33		1.71397e-07	0.0588333	0.0123381	0.0251707	0.0646953	0.000650705	0.0231709	0.0448234	0.127099	0.0160849	6.63133e-05	0.122009	0.266653	0.278792	0.86751	0.0248356	0.00119761	0.276377	0.75411	1.76067e-06	0.0402775	0.0070456	0.00105468	0.000401492	0.00200992	0.000545763	3.47457e-05	0.0031034	1.3606e-10	0.414243	0.0166422	0.000190723	3.82787e-33	2.93074e-19	0.805749	0.810745	0.378505	0.150867	1.5856e-08	9.03664e-08	0.00230455	0.00156759	0.0158658
rs10170774	-43	TP53I3	TP53I3	ENSG00000115129.9	33		1.07917e-05	0.0032364	0.222167	5.56131e-06	0.44336	0.000276748	0.00307298	0.00204883	0.000473949	0.0105754	0.00102966	1.82065e-06	0.00176724	0.00161053	0.000503777	0.00138908	0.00268312	0.850028	0.00405376	0.00117082	0.135172	7.89317e-07	0.172538	0.0422528	0.0085987	0.0166218	0.0400809	0.279069	0.0259301	0.109422	0.002597	0.195897	0.0415556	1.07395e-06	0.342353	0.639023	0.325092	0.0277844	3.27636e-06	1.53319e-06	0.117943	0.0245782	0.914664
rs10420097	27	ZNF211	ZNF211	ENSG00000121417.9	33		3.70126e-05	0.000188623	0.000598916	0.000607859	0.010829	0.00453083	0.113624	0.413496	0.179595	0.0376751	0.0117021	0.119934	0.118238	0.456506	0.675859	0.540935	0.000628973	0.663839	0.366331	0.00305796	7.56269e-07	1.49403e-12	0.821782	0.0109423	0.0115067	2.48251e-13	0.0309733	0.427909	0.0255318	0.000286533	0.00117807	0.0100923	0.000292205	3.84211e-07	0.764969	0.00327108	0.71464	0.0131326	5.74347e-06	4.4677e-11	0.0284905	0.0294255	0.000453585
rs1056987	88	NDUFA11	NDUFA11	ENSG00000174886.8	33		2.19448e-07	0.000753143	0.0060813	0.000489246	0.000596528	0.00018291	0.35122	0.0558245	0.399157	2.49485e-06	1.33054e-06	0.531661	0.353978	0.0176539	0.714474	0.290172	0.0975439	0.297202	0.950374	0.000132189	0.146584	0.48154	1.51083e-05	2.98402e-11	1.13347e-07	1.06987e-28	1.03092e-10	0.104057	0.0209322	0.00638164	6.41243e-10	0.0756412	0.0746088	1.91533e-15	0.00255749	1.17031e-05	0.00311121	1.0656e-07	9.25338e-12	3.07644e-11	2.59069e-05	1.30169e-10	4.0617e-05
rs10992234	-80	SPTLC1	SPTLC1	ENSG00000090054.9	33		1.0289e-06	3.52597e-10	3.25166e-05	0.00558797	0.315111	0.00365386	0.000482023	0.00168207	0.00182229	0.0135133	0.039082	0.00897676	2.89642e-06	0.0602308	0.000103747	4.82382e-05	0.000830542	1.64246e-05	0.084101	6.13665e-07	0.00117787	0.00355539	0.0348168	0.0229159	0.288121	0.316579	1.31396e-05	0.101798	2.36025e-05	0.0791482	1.66284e-05	0.325677	0.0417752	4.79849e-06	0.336579	0.0310826	0.247776	0.740597	0.000110707	0.000471097	0.126795	0.000607364	0.0117465
rs11124961	13	LRPPRC	LRPPRC	ENSG00000138095.14	33		4.97454e-06	0.00151161	0.000496631	7.4804e-07	0.809489	4.13539e-07	0.0828934	0.481732	0.0024769	0.249682	0.137215	0.177918	2.24264e-05	0.241296	0.424049	0.000701362	0.305528	0.044663	0.651571	0.0683823	0.00759892	3.41597e-10	2.24289e-05	1.05957e-07	0.00253365	1.73907e-13	3.78744e-08	1.61997e-10	9.46979e-07	0.528829	8.32506e-06	0.000831973	1.65373e-12	0.000537585	0.00928358	1.74196e-08	0.467625	0.000460741	4.79085e-05	5.85301e-07	0.0495088	1.63074e-05	0.00101437
rs112334433	-91	TTC4	TTC4	ENSG00000243725.2	33		1.07247e-26	8.94212e-14	0.0258342	0.0016614	0.108577	3.38001e-07	0.0116197	0.0117696	0.00297568	0.0117977	0.134434	0.0247627	0.0648599	8.02217e-09	0.00611531	5.31401e-06	2.81964e-05	1.4239e-07	5.83524e-07	4.47646e-14	0.406726	0.803552	0.269148	0.00106374	0.764947	0.108758	0.515542	0.178707	0.396021	2.89926e-09	3.50798e-17	0.58731	0.281796	1.00614e-37	3.53626e-05	0.00084122	0.505131	0.00923978	3.73082e-11	8.96678e-06	7.1775e-06	3.21583e-17	0.025312
rs114189357	39	DYNC2LI1	DYNC2LI1	ENSG00000138036.14	33		0.0259875	2.36238e-05	2.50856e-05	1.24289e-06	0.00997157	4.6602e-07	0.855035	0.150687	0.0354876	0.00828968	0.197399	0.185615	0.333717	0.020455	2.77567e-06	3.57795e-06	0.0643299	0.447558	0.0230946	0.00293796	0.00296957	3.98751e-07	4.67509e-08	6.96729e-05	8.57868e-07	0.000404997	8.00786e-09	3.09799e-08	2.13718e-08	0.565679	0.0510511	0.0120946	1.77897e-14	6.13798e-06	0.375536	9.93434e-05	0.844661	0.693956	0.0247085	0.00274676	0.0726097	2.64319e-05	2.41817e-08
rs11555260	96	PLA2G12A	PLA2G12A	ENSG00000123739.6	33		1.96338e-13	2.68563e-06	0.0680252	0.000739194	0.00331102	3.19531e-05	0.0924777	0.00864587	0.000437557	0.00016689	0.0229762	0.00764776	0.122679	0.0258005	0.210372	0.0680453	0.0139487	0.000379664	0.06474	5.93991e-06	0.154921	2.24035e-10	9.37517e-05	0.0444029	0.0256614	1.26741e-27	0.00019066	0.129692	0.889349	0.237839	0.0014853	0.00748054	0.00857831	1.21012e-09	0.259774	0.552247	0.0199205	0.0366707	3.31784e-09	1.06811e-08	0.540171	0.0042531	0.0563553
rs11588170	98	FLG-AS1	FLG-AS1	ENSG00000237975.2	33		4.4608e-06	0.0003471	0.792492	0.00126026	0.0265393	4.70484e-06	0.083626	0.0157064	0.00414449	0.105396	0.000123228	0.0661665	0.0298687	0.000644377	0.00795867	0.0627826	0.0673283	0.539523	0.0262852	0.00150586	NA	0.000119151	0.000412714	9.65655e-05	0.00162501	0.000452082	2.89739e-05	0.000774646	3.15561e-05	0.0245587	8.46274e-08	0.0599022	6.41021e-05	1.56427e-08	0.129347	0.0618329	0.00731336	0.038033	0.000426428	0.000175505	0.156882	0.0459183	0.0030169
rs11666432	6	ZNF284	ZNF284	ENSG00000186026.6	33		5.23197e-05	0.00171013	7.96035e-07	0.00780627	0.065101	0.0755865	0.866537	0.0535659	5.3821e-05	0.0129708	0.00148273	0.00268602	0.0396627	0.254838	0.365656	0.0892989	0.147472	0.388715	0.152542	0.0199189	2.36189e-05	2.4009e-19	0.0157099	1.95127e-05	0.0123123	1.97607e-11	0.0113531	1.1887e-06	3.52732e-07	0.00370718	2.77717e-09	8.16469e-05	8.19467e-09	0.000858657	0.163032	0.682689	0.000756724	0.177897	3.031e-07	2.20123e-11	0.0125107	0.0100302	0.000161971
rs145506845	26	POLR2J	POLR2J	ENSG00000005075.11	33		2.37351e-11	0.0594442	0.000964945	9.96147e-06	3.00493e-05	2.46546e-07	0.0914653	0.204139	0.471124	0.8017	0.720237	0.325973	0.0182559	0.00148572	0.225213	0.166387	0.211242	0.026705	0.700111	0.00039995	0.0030863	3.20566e-05	0.000904686	0.00115229	0.000211733	1.13316e-09	0.000674025	1.91583e-06	0.00372127	0.00309031	0.00186857	0.00414272	6.84765e-15	0.00012348	0.00221891	8.04072e-08	0.13067	0.00415384	1.53643e-06	1.43928e-05	0.00149764	0.0158431	0.000469
rs1584613	-82	LSM5	LSM5	ENSG00000106355.5	33		6.53853e-10	6.63411e-05	0.00146172	7.1019e-06	0.0390415	3.31874e-09	0.322579	0.0016861	0.0122434	0.000410443	3.86076e-05	0.00329222	0.0208665	0.0330313	0.142329	0.0307375	0.00126293	0.624436	0.0234654	0.103791	0.0978276	0.000683833	0.00458202	0.0660414	0.000150114	0.231237	1.47139e-07	0.000280937	9.8241e-06	0.22974	0.00167599	0.164463	8.58061e-06	2.43846e-08	1.26959e-05	0.0044241	0.317832	0.0636138	0.0646526	0.00074722	3.70147e-05	0.111039	0.0314669
rs1584614	87	LSM5	LSM5	ENSG00000106355.5	33		6.53853e-10	6.63411e-05	0.00146172	7.1019e-06	0.0390415	3.31874e-09	0.322579	0.0016861	0.0122434	0.000410443	3.86076e-05	0.00329222	0.0208665	0.0330313	0.142329	0.0307375	0.00126293	0.624436	0.0234654	0.103791	0.0978276	0.000683833	0.00458202	0.0660414	0.000150114	0.231237	1.47139e-07	0.000280937	9.8241e-06	0.22974	0.00167599	0.164463	8.58061e-06	2.43846e-08	1.26959e-05	0.0044241	0.317832	0.0636138	0.0646526	0.00074722	3.70147e-05	0.111039	0.0314669
rs17099207	39	SNAPC1	SNAPC1	ENSG00000023608.4	33		0.000776897	0.00143887	2.09639e-06	0.0427056	0.00493874	9.8966e-06	0.496411	0.151738	0.604645	0.000591325	0.0461233	0.221902	0.0181737	0.0214064	0.536884	0.918105	0.559078	0.553449	0.0267647	1.57544e-06	0.00297152	4.80068e-06	9.85211e-06	0.915157	3.08407e-07	0.0056669	3.69984e-09	2.32863e-06	0.00242601	0.0407666	3.21121e-13	0.19224	0.000150855	5.0586e-13	0.0147787	0.645788	3.00335e-06	0.00597211	7.15012e-07	0.00251954	0.496702	0.79893	0.812738
rs2070454	-44	VPREB3	VPREB3	ENSG00000128218.7	33		1.22704e-07	3.44442e-05	0.353447	0.0165811	0.552969	0.00276219	0.0103499	6.54205e-05	4.89425e-06	7.67528e-06	1.48779e-05	1.34822e-06	5.30833e-06	0.00594285	3.37216e-06	9.98855e-06	0.000153594	0.308227	0.497085	0.000462635	0.26313	NA	0.268624	9.03096e-11	0.0019318	0.0134376	0.000139002	0.126127	0.0533215	0.000614849	0.00216925	0.0271157	1.52793e-08	0.000907632	NA	0.150187	0.58218	0.933309	2.5586e-09	8.43567e-11	0.591082	0.00228443	0.00938422
rs2234012	91	TAS2R5	TAS2R5	ENSG00000127366.4	33		0.512797	0.0477882	1.69837e-06	0.327115	0.989184	0.010682	0.395071	0.52224	0.0163232	0.000534678	3.3055e-05	0.00873231	0.238235	0.463496	0.0948495	0.66131	0.692498	5.22984e-05	0.0121038	0.0447724	1.04742e-06	0.00234832	0.00113145	9.31646e-07	8.95768e-07	1.66977e-13	1.98139e-05	0.49714	0.954539	0.0238512	0.00772913	0.00149975	0.00192624	0.401284	0.141794	1.15854e-05	9.1072e-10	0.000407662	4.6967e-08	5.18931e-08	0.000165933	1.94745e-06	3.34213e-06
rs2236204	-94	GABRR2	GABRR2	ENSG00000111886.9	33		5.90683e-07	0.000858988	0.0756266	0.00568209	0.00244282	0.0558913	0.0874044	0.956818	0.786717	0.0121525	0.00475205	0.0417042	0.0282419	0.0505237	0.0471208	0.999217	0.00609455	0.427766	0.703434	0.0070345	0.00583801	0.00695543	0.114636	0.00233398	0.112419	0.00044251	8.0629e-05	0.00217388	0.0379339	0.026942	3.78636e-08	0.176191	5.75699e-09	5.02606e-07	0.00336102	0.264769	0.0245042	0.138493	0.00143838	0.000674539	0.00645039	0.497521	0.0173034
rs2236386	16	PSMB7	PSMB7	ENSG00000136930.8	33		5.17421e-11	2.19258e-06	0.104944	1.51036e-06	0.0110005	8.37194e-11	0.205636	0.00450786	0.000238411	0.00782299	1.57799e-08	0.000173639	0.0870291	0.431755	0.0864959	0.0446442	0.533796	0.228504	0.0732827	2.30034e-09	0.144893	5.75937e-06	4.13452e-07	0.00134855	0.000989523	0.0103415	3.66817e-08	5.12676e-05	0.258679	0.106201	1.17321e-07	0.136828	0.00443949	1.2689e-06	2.12163e-07	0.0013347	0.00391336	0.541884	0.00198889	0.00192534	0.157295	0.0261039	5.28186e-05
rs2247757	17	RBBP9	RBBP9	ENSG00000089050.10	33		0.000888894	0.0293761	0.162263	0.000287382	0.00884758	2.2674e-10	0.00126242	0.00855804	0.00057888	0.00726136	0.000126329	0.046238	0.0943694	0.0267834	0.403864	0.00590759	0.0448498	5.70129e-06	0.0504762	0.000277874	0.573434	0.0164573	0.00424375	0.000281927	0.253881	0.102986	0.00208413	0.00276711	0.00609801	0.00732648	0.0144482	0.0206983	0.000310951	6.34073e-14	0.0133408	0.00361829	0.0580024	0.379982	0.0230588	0.007816	0.141158	0.967282	0.918414
rs2252281	21	SLC47A1	SLC47A1	ENSG00000142494.9	33		2.05132e-05	9.15273e-08	0.00653493	6.39737e-06	7.88326e-06	7.79363e-19	0.303307	0.0475205	0.000237021	0.0157419	0.0463147	0.154801	0.216563	0.83309	0.162204	0.0114019	1.5851e-06	0.737984	0.00592357	0.00237283	0.303634	2.20235e-38	7.69662e-06	5.18063e-05	5.09131e-12	1.59519e-18	1.98362e-11	2.48141e-15	0.142081	0.00035398	0.000415564	0.0530478	0.764896	2.49232e-28	2.1468e-08	0.153298	0.915851	0.00214739	5.21448e-05	6.00568e-05	0.158321	0.00549975	2.03831e-07
rs2304169	63	ZNF253	ZNF253	ENSG00000256771.2	33		0.00124317	0.0234655	0.0095719	0.0588571	0.012601	0.0260513	0.164332	0.105699	0.148373	0.000300157	0.000582636	0.00154361	1.39037e-05	0.0193427	0.0249565	0.0339826	0.0789812	0.809127	0.244994	0.0381675	0.00272261	1.24233e-09	0.00020896	0.00713814	0.000155188	0.000162121	2.8847e-08	0.00995246	0.0218906	0.0132709	0.0157611	0.44176	6.6781e-09	9.051e-09	0.502058	0.015708	0.00171495	0.00693451	0.0906374	1.74869e-05	0.1798	0.145762	0.0449848
rs2494507	22	VSIG8	VSIG8	ENSG00000243284.1	33		3.20523e-08	0.0145454	4.7727e-05	0.00216229	0.00106053	0.00419574	0.107452	0.0963433	0.00903017	6.2957e-09	5.25765e-11	0.0043586	4.18499e-08	0.560123	0.484042	0.0047919	0.0028464	0.154963	0.00351139	0.00177322	0.296312	6.54732e-06	0.000819755	0.00128596	0.00657134	0.316145	0.00762856	0.0184677	0.0102161	NA	0.0151482	0.14253	0.158011	6.63178e-07	0.000879682	0.0974845	0.000151235	0.0262734	0.00415183	4.70913e-05	0.274621	0.0284912	0.556012
rs3214072	-9	CCDC180	CCDC180	ENSG00000197816.9	33		0.145443	0.0407396	4.05637e-06	0.000314434	0.0162282	1.04888e-08	0.520498	0.422356	0.0106967	0.00480262	5.61179e-05	0.215699	0.428751	0.81622	0.461604	0.772114	0.000269586	0.145678	0.258281	0.429687	0.544006	4.67083e-08	0.000159357	5.03477e-09	0.0173979	1.81528e-13	0.000369542	0.0283899	0.00642541	0.0735314	0.0363171	0.0614535	7.78359e-07	4.71065e-07	0.000132847	0.0218977	8.81681e-06	0.0227263	7.75831e-10	5.17981e-10	0.0206009	0.00257617	2.28826e-07
rs34317102	85	LACTB	LACTB	ENSG00000103642.7	33		9.02249e-11	7.4616e-12	1.07684e-08	0.00415332	0.00674653	3.04936e-06	0.00231765	0.0323363	0.000279138	0.0366442	0.171906	0.00348237	0.00271413	0.000261829	0.000187727	0.285577	0.00111885	0.000318547	0.000237303	0.000241292	0.389073	3.8373e-07	4.06266e-06	0.00591922	5.81487e-07	0.231377	2.39682e-11	1.37712e-09	5.67906e-09	0.637801	7.44345e-08	0.276397	8.31984e-20	0.00258046	0.905765	0.463584	0.0109161	0.0235129	0.465451	0.226421	0.146175	0.128707	0.000852216
rs35108540	28	CENPC	CENPC	ENSG00000145241.6	33		2.96665e-13	0.0152305	0.00070298	0.00279256	0.000800894	0.00122279	0.071044	0.698235	0.0883317	0.175811	0.269175	0.295999	0.0141925	1.26183e-06	0.242689	0.599885	0.0131541	0.00122377	0.331418	4.50647e-05	0.0830343	7.44512e-15	0.0266044	2.47994e-07	0.118037	3.87014e-14	1.61666e-08	0.000129416	0.000260697	0.0323583	2.11298e-09	0.00897097	0.00572348	3.9688e-07	0.400163	0.0259482	0.910059	0.451033	4.48909e-08	8.83986e-16	0.000908306	0.000142088	0.00356547
rs36004926	96	BEND3P3	BEND3P3	ENSG00000224886.2	33		4.29747e-06	5.21661e-07	0.0288791	3.67295e-10	0.00417328	1.45841e-09	0.142903	0.578409	0.204994	0.237839	0.127452	0.397964	0.719519	0.194769	0.561311	0.694427	0.0899299	0.212519	0.872781	1.3832e-06	4.16345e-07	4.37553e-12	0.000325145	3.25785e-10	1.13299e-05	4.45204e-15	1.52931e-07	3.85089e-06	0.002768	1.92101e-05	2.25501e-10	0.00458619	1.59012e-05	1.58745e-12	0.00108416	3.85827e-05	0.790727	0.000670778	2.65619e-13	6.50852e-11	4.63245e-07	3.1202e-06	2.11987e-05
rs3766382	-29	TSTD1	TSTD1	ENSG00000215845.6	33		0.712561	0.0346593	1.17715e-05	0.0239967	0.00588914	0.543267	0.325011	0.907181	0.123499	2.37091e-09	2.40456e-07	0.25426	0.928405	0.340398	3.66474e-05	0.0102577	0.0186291	0.949002	0.00974303	0.0049066	7.42552e-05	0.0138431	9.52672e-14	5.76101e-11	1.12693e-13	1.56582e-22	4.3622e-20	2.60544e-07	0.199466	2.04819e-07	0.0266818	0.00382032	9.04221e-05	0.976449	0.0003863	0.210104	0.0365569	0.0326729	4.96242e-14	2.92461e-05	3.31763e-06	8.94955e-06	0.0580253
rs3806233	-94	S100A1	S100A1	ENSG00000160678.7	33		6.84815e-38	5.63218e-17	2.75269e-08	8.31513e-08	5.12281e-06	2.11564e-11	0.379689	0.000923119	0.649656	0.00020795	0.00033207	0.0312079	0.150601	0.206227	0.0529809	0.0706515	0.0562503	0.520731	0.361433	1.72378e-12	0.0114636	1.38192e-14	0.304619	0.0849489	0.179683	7.85029e-17	0.00624057	1.24499e-09	1.1245e-10	0.0364626	1.17604e-21	0.0956421	9.7965e-35	0.0118855	0.000268964	2.34981e-16	0.0419579	0.0354544	4.32724e-23	3.53152e-37	0.0914087	0.00356675	7.38063e-16
rs3809849	83	MYBBP1A	MYBBP1A	ENSG00000132382.10	33		9.95833e-11	1.23231e-05	0.0174028	6.27203e-16	9.26867e-06	9.02773e-29	0.0590802	0.125956	0.0128924	0.186759	0.123515	0.043272	0.00698952	0.137557	0.001045	0.0202147	0.00550984	0.0715543	0.12123	0.0477893	0.391112	0.000198082	4.32421e-05	0.001655	1.17556e-10	0.234669	5.78281e-17	6.10241e-06	4.39784e-06	0.0435558	5.702e-19	0.0210436	0.0370822	2.99121e-09	0.00143671	0.064122	1.19632e-05	0.0911211	0.148512	0.430144	0.456952	0.00407617	0.00043314
rs398058046	64	ZNF263	ZNF263	ENSG00000006194.6	33		5.15741e-06	0.00316663	0.00169509	0.00112532	0.0003294	3.11674e-07	0.0315878	0.0304141	0.204376	0.230293	0.00635211	0.446539	0.515772	0.00349067	0.339759	0.0163099	0.236561	0.00116546	0.216555	3.78891e-05	0.318514	2.24214e-12	0.0079431	3.03397e-05	0.000236935	1.26995e-11	1.05157e-07	1.27819e-05	0.601547	0.0252056	0.830533	0.922044	4.68872e-05	6.55862e-10	0.142342	0.00277064	0.0444516	0.155858	0.003745	0.000520588	0.384862	0.0155974	7.02145e-05
rs41291149	11	MRPL35	MRPL35	ENSG00000132313.10	33		1.15385e-05	0.0175503	0.0016939	0.0146438	0.140085	0.100766	0.0134992	0.0368023	0.00396693	0.869671	0.118077	0.147172	0.23275	0.00441804	0.498902	0.000393221	0.00193829	0.130718	0.0289141	0.0012404	0.00248815	0.00107717	0.00482678	0.00183755	0.00609357	0.00142142	0.00997541	0.0437319	0.112599	2.13078e-05	0.0967014	0.0322558	0.000198438	8.98735e-05	0.650869	4.71548e-05	0.0605934	0.00967744	1.52083e-06	4.58951e-08	0.0489654	0.00342639	5.36743e-05
rs4281987	-51	SH3BGR	SH3BGR	ENSG00000185437.9	33		1.5287e-20	3.85778e-11	4.8007e-11	7.74837e-07	0.0577717	4.90865e-18	0.0689909	0.274535	0.000824444	0.589976	0.0150221	0.107421	0.0233029	2.35684e-05	0.522433	0.00226576	0.000688863	0.00317685	0.0012596	5.27713e-09	0.0202315	0.0345869	2.24001e-13	1.80867e-06	1.58668e-10	1.15264e-09	9.8556e-16	0.96896	0.145377	0.0113082	5.04209e-15	0.00940228	0.238369	1.28171e-15	0.267636	3.15582e-29	8.23989e-15	0.139009	5.37807e-15	3.96822e-35	0.0737843	0.982318	2.12723e-09
rs460137	65	SRP19	SRP19	ENSG00000153037.8	33		0.00102049	0.0862599	0.08133	3.87606e-06	0.0015547	0.00500033	0.0655147	0.0306982	0.0337336	0.235917	0.555135	0.00845456	0.00881755	0.00272079	0.000122035	0.0116727	0.0133881	0.00529676	0.0171271	0.000337913	0.326939	5.03168e-19	0.0724834	0.868989	0.0079696	0.000556298	0.120713	5.93815e-08	9.07654e-09	1.84579e-06	0.00370412	0.439905	1.615e-20	0.000163989	0.00202215	9.26506e-16	2.01716e-11	0.0213696	0.931157	0.781233	0.115995	0.026094	0.00416814
rs4950928	40	CHI3L1	CHI3L1	ENSG00000133048.8	33		2.86366e-14	0.000652739	1.88963e-05	7.76976e-05	0.0287914	2.27493e-15	0.50237	0.79649	0.21269	0.0427159	0.947338	0.40842	0.0649196	0.46345	0.254257	0.15572	0.0398189	0.135499	0.493559	0.0463275	0.00825055	8.57983e-16	0.0042331	0.0140069	0.000118446	0.00447975	4.0019e-07	0.00165214	1.37511e-09	3.60555e-12	2.50818e-13	0.00110385	5.13895e-07	1.27592e-17	0.544075	9.43723e-10	0.0136974	3.1085e-05	0.00217569	0.0135544	0.0736833	2.62718e-06	0.000363893
rs55648810	-68	C11orf21	C11orf21	ENSG00000110665.7	33		5.12759e-07	0.00864056	0.00106721	0.00012533	0.00138511	0.000813148	0.0746622	0.0430664	0.407314	6.60114e-06	0.0105167	0.0323872	0.621053	0.00127028	0.0288663	0.021992	0.757583	0.0622871	0.016928	0.000113328	0.670312	NA	0.835567	0.0176719	2.02222e-05	3.29488e-06	9.60744e-15	0.0653259	0.000280365	0.154753	5.12226e-06	0.0815922	2.32685e-05	0.00436214	0.521373	0.983277	0.00928487	0.00408741	9.68164e-08	6.28625e-10	0.0917916	2.81381e-06	0.261141
rs56144360	-50	TICRR	TICRR	ENSG00000140534.9	33		1.13598e-08	0.0141484	0.0687216	3.32801e-07	0.000579547	1.09488e-06	0.0638917	0.00228259	0.0216894	0.210655	0.000150649	0.192163	0.0110485	0.424187	0.114535	0.166915	0.00476592	0.0551374	0.50725	0.000682074	0.000683721	1.13041e-09	6.69459e-05	5.7963e-06	2.48432e-06	0.000366622	5.25295e-06	3.83063e-08	0.00586346	0.781598	0.0119297	0.00321565	0.893492	3.4483e-12	2.78883e-05	0.0377783	0.00463463	0.00148342	0.000230559	0.00329349	0.00988319	0.266334	4.14833e-05
rs56193569	-22	AES	AES	ENSG00000104964.10	33		4.99243e-08	0.00177559	0.0022143	0.00313604	0.0130503	4.03144e-06	0.0304607	0.00773718	0.309616	0.0203897	0.00202608	0.202085	0.0121727	0.0920291	0.0945696	0.826822	0.063782	1.78631e-06	0.0902634	0.382841	0.0597096	0.441179	0.106329	9.53434e-08	3.75021e-05	8.12249e-20	0.0365898	0.00349035	3.71564e-05	4.0204e-05	8.16898e-06	0.100274	2.18024e-07	9.22854e-13	0.242201	0.04538	0.0378546	0.766473	8.17485e-06	0.00202136	4.97618e-05	3.40607e-06	0.00193265
rs59204964	-74	DYNLL2	DYNLL2	ENSG00000264364.2	33		2.48719e-08	0.000734839	0.383394	0.000168425	0.164844	8.93127e-06	0.0310182	8.04469e-05	0.0542004	0.0377553	0.178183	0.0347186	0.0150033	0.0368393	0.0465272	0.922771	0.00609505	0.0421972	0.0140115	0.00165003	0.00239811	0.0131213	0.013421	0.0032369	0.141292	0.000368564	1.07031e-06	0.0798985	0.286701	0.0709142	1.35358e-06	0.967721	4.12137e-08	0.00110861	0.00844325	0.00443492	0.14014	0.00343994	6.68658e-05	3.28624e-10	0.518236	0.605683	0.000686755
rs6031847	-36	YWHAB	YWHAB	ENSG00000166913.8	33		6.00947e-06	0.300165	4.85177e-05	1.08647e-06	0.331755	4.83727e-06	0.685034	0.971946	0.0186701	0.00057045	0.0525818	0.00372191	0.170099	0.297756	5.90224e-05	0.812517	0.131884	0.167528	0.0195007	0.000228019	0.000225928	0.000488216	0.00587626	0.000419907	0.00790709	4.10333e-12	0.000505582	2.58783e-05	0.00126807	0.473319	1.07008e-05	0.0722556	2.56448e-11	4.51245e-06	0.312725	0.0439952	5.7131e-06	0.0201817	1.37524e-07	4.57356e-11	0.208927	0.000252718	0.00294168
rs6031848	-29	YWHAB	YWHAB	ENSG00000166913.8	33		5.0082e-06	0.300165	4.85177e-05	5.46452e-07	0.331755	4.83727e-06	0.685034	0.971946	0.0186701	0.00057045	0.0525818	0.00372191	0.170099	0.297756	5.90224e-05	0.812517	0.131884	0.09932	0.0195007	0.000228019	0.000225928	0.000488216	0.00527152	0.000419907	0.00790709	1.46294e-11	0.000304149	1.99122e-05	0.000819566	0.647067	1.07008e-05	0.0722556	3.27717e-11	4.15003e-06	0.312725	0.0387153	2.45799e-05	0.0201817	1.37524e-07	2.47916e-11	0.208927	0.000252718	0.00294168
rs6031849	98	YWHAB	YWHAB	ENSG00000166913.8	33		5.0082e-06	0.300165	4.85177e-05	5.46452e-07	0.331755	4.83727e-06	0.685034	0.971946	0.0186701	0.00057045	0.0525818	0.00372191	0.170099	0.297756	5.90224e-05	0.812517	0.131884	0.09932	0.0195007	0.000216589	0.000225928	0.000488216	0.00527152	0.000419907	0.00839095	1.46294e-11	0.000247196	2.01303e-05	0.000819566	0.647067	1.07008e-05	0.0889428	3.27717e-11	4.15003e-06	0.312725	0.0461445	2.45799e-05	0.0201817	1.37524e-07	2.47916e-11	0.208927	0.000319002	0.00335772
rs610763	-64	MUL1	MUL1	ENSG00000090432.5	33		4.10841e-05	0.0557577	0.00104793	0.0162014	0.0493351	0.00311829	0.000686626	0.000206007	0.000137073	0.1213	0.0226624	4.71922e-07	0.001039	0.0281795	0.00139742	0.0221505	0.000386278	0.00830571	0.000142798	0.00199765	0.100097	0.00069032	0.0176281	0.000381226	0.0775813	0.00107955	0.00873057	0.263146	0.0876333	0.0951495	1.53622e-05	0.618956	0.00176949	0.000166779	0.703546	0.129127	0.00356776	0.0138127	0.0291816	2.53268e-05	0.154066	0.032338	0.189615
rs61955196	38	ABCB9	ABCB9	ENSG00000150967.13	33		0.499874	0.0299007	0.0773762	0.000424159	0.140343	4.28031e-08	0.546844	0.582853	0.00553135	0.219878	0.362573	0.000108984	0.646586	0.21056	0.649362	0.046658	0.00880727	0.0711262	0.588652	0.0197329	0.122535	3.78057e-10	0.000330446	5.02301e-08	0.0251415	6.34521e-06	1.05204e-05	4.38746e-06	1.81569e-12	3.1864e-11	4.7822e-07	0.0460163	1.60494e-05	0.000269152	0.0812218	4.61999e-05	0.00764974	0.0333606	2.05346e-21	1.43965e-20	2.92123e-08	0.0144489	6.29571e-05
rs648489	-8	CENPH	CENPH	ENSG00000153044.5	33		3.23118e-07	0.000549667	0.0439217	0.0844959	0.589458	0.00297123	0.00305098	0.00298123	7.83294e-06	0.231622	0.0155319	0.291077	0.0357696	0.046848	0.0131473	9.7352e-12	0.0117402	0.147083	0.675259	0.0498396	0.403496	0.223652	0.00592059	0.00493925	0.340426	2.07277e-13	0.0091116	0.229575	0.0005485	0.038834	0.00481012	0.0463306	0.0181755	0.000175234	0.00606858	0.365992	0.00480839	0.00122128	1.51401e-05	0.00120811	0.019718	0.26145	0.00337355
rs6656196	1	DHDDS	DHDDS	ENSG00000117682.12	33		0.00899416	0.0114409	0.0445945	0.0326945	0.457045	4.2122e-07	0.000217045	0.00417507	0.0294047	3.82407e-05	5.27114e-07	0.00288783	0.0311365	0.736587	0.0103408	0.273102	0.265394	0.0681388	0.651484	0.157806	0.242518	2.65958e-07	0.022735	1.27967e-06	0.000143979	2.24927e-06	0.000192591	0.0108452	0.0429391	0.160343	0.00250911	0.087895	0.0548909	0.0330493	0.0533824	0.276234	0.04889	0.000911723	6.50135e-12	6.9085e-31	0.000625946	6.54873e-05	0.0010174
rs6742474	90	RFX8	RFX8	ENSG00000196460.8	33		3.77021e-13	1.0042e-10	9.29359e-06	6.08489e-05	8.45868e-05	0.000112927	0.922567	0.139055	0.577359	0.198541	0.0369208	0.579041	0.184148	0.0539379	0.00468403	0.141262	0.111815	0.135205	0.860027	0.00117657	NA	5.39372e-17	1.35196e-06	0.000494406	6.58837e-05	9.08836e-08	1.96797e-09	7.4725e-10	0.000137159	0.0348947	2.36238e-09	0.0140284	0.000549246	1.56554e-26	4.10819e-06	0.0033439	0.00340952	0.00041284	1.9133e-07	0.000476888	0.000227626	0.665072	3.88918e-05
rs71514236	92	ASAP3	ASAP3	ENSG00000088280.14	33		1.433e-11	1.60481e-06	1.11297e-10	0.10036	0.224597	0.00102241	0.271061	0.00373562	0.00028397	1.75501e-06	0.0141396	5.57688e-09	0.000142253	0.00171353	0.00327056	0.0329063	0.0590905	0.227046	0.858809	3.73686e-07	0.661886	3.76772e-14	0.0159386	0.0316802	0.00033907	0.0606694	3.8913e-10	4.16961e-14	4.63573e-17	0.000198641	1.1267e-07	0.000424768	3.00784e-49	0.00220504	0.324546	0.00253414	0.000206224	0.109456	0.000141638	1.08254e-08	0.401652	0.500761	0.0046545
rs7188384	41	SNAI3-AS1	SNAI3-AS1	ENSG00000260630.2	33		6.53476e-10	3.08685e-06	0.0713101	4.83346e-06	0.000111105	8.37853e-09	0.596082	0.549871	0.369476	0.921704	0.204289	0.00546633	0.0782141	0.637143	0.378715	0.0998779	0.00761574	0.482316	0.278759	2.88155e-05	4.2074e-06	0.152194	0.108897	0.00072688	8.87175e-05	1.04862e-09	1.26144e-06	0.00088635	0.00613661	0.000160745	1.38696e-08	0.000285995	0.0663355	1.48643e-07	0.0065992	0.0258495	0.0301562	0.0265501	0.000848125	1.63797e-07	0.000592296	0.000373104	8.91562e-05
rs7220689	85	SLFN12	SLFN12	ENSG00000172123.8	33		2.72512e-27	1.11844e-12	0.000163141	0.00056078	0.0224587	1.16235e-14	0.641489	0.752345	0.0534029	0.355704	9.19326e-05	0.501341	0.52538	0.827146	0.0827783	0.930981	0.251607	0.0270076	0.594154	3.93494e-08	0.00379592	1.56377e-10	4.82567e-08	1.14393e-08	1.01567e-11	7.05449e-15	4.45049e-11	1.61962e-05	0.00346292	0.667834	1.20249e-13	0.00485833	2.68704e-11	7.3623e-09	0.568867	8.53302e-05	0.011396	8.67742e-06	4.43718e-12	5.1728e-14	5.48984e-07	1.71199e-05	1.52943e-15
rs7260533	-16	ZNF175	ZNF175	ENSG00000105497.3	33		0.000158602	0.000458251	0.0127196	2.91517e-05	0.0078179	2.92616e-08	0.566306	0.145975	0.16163	0.396327	0.00919165	0.845791	0.00620966	0.485883	0.225134	0.229148	0.173167	0.159806	0.491223	0.000654603	0.00271442	1.22265e-05	6.07562e-05	6.45971e-06	0.00128684	7.95909e-05	8.60277e-08	7.57544e-06	5.65392e-07	0.0133672	3.93921e-09	0.0569485	5.65992e-07	1.45286e-05	0.286305	0.00244311	0.0011629	0.338753	3.97409e-08	2.45415e-06	0.000432164	3.11446e-07	3.92009e-06
[truncated: 3,069 more rows]
[truncated: 5 more columns]
