# Supplementary material for: Highly diversified core promoters in the human genome and their effects on gene expression and disease predisposition
Source: BMC Genomics. 2020 Nov 30;21:842. doi: 10.1186/s12864-020-07222-5 (PMC7706239; doi:10.1186/s12864-020-07222-5)
Supplement: Supplementary file 9 — S9. Disease-associated core promoter variants [file 12864_2020_7222_MOESM9_ESM.xlsx]

## Sheet: List of variants
Supplementary table 9A. Disease-associated core promoter variants
A. Variants associated with diseases/phenotypes in continentals
Africa	America	European	East Asia	South Asia
rs1797052	rs1152591	rs10936599	rs10936599	rs10936599
rs2277339	rs174538	rs10993994	rs10993994	rs10993994
rs3771180	rs2277339	rs1152591	rs1152591	rs1152591
rs561241	rs3753394	rs174538	rs174538	rs174538
rs663743	rs3792109	rs1799945	rs1799945	rs1799945
rs6882076	rs4950928	rs1883832	rs1883832	rs1883832
rs10936599	rs561241	rs2277339	rs2277339	rs2277339
rs10993994	rs6503905	rs2294008	rs2294008	rs2294008
rs1152591	rs6882076	rs2812378	rs2812378	rs2812378
rs174538	rs17080102	rs3741240	rs3741240	rs3741240
rs1883832	rs1883832	rs3744061	rs3749147	rs3749147
rs2294008	rs340839	rs3749147	rs3753394	rs3792109
rs2812378	rs3749147	rs3792109	rs3792109	rs41279633
rs3741240	rs41279633	rs41279633	rs41279633	rs4680
rs3749147	rs4986894	rs4680	rs4680	rs4950928
rs3792109	rs10936599	rs4950928	rs4950928	rs4986894
rs4680	rs10993994	rs4986894	rs4986894	rs561241
rs4950928	rs1799945	rs561241	rs561241	rs6503905
rs4986894	rs2294008	rs6503905	rs6503905	rs663743
rs6503905	rs2812378	rs663743	rs663743	rs6882076
rs7916697	rs3741240	rs6882076	rs6882076	rs758747
rs926657	rs3744061	rs7916697	rs7916697	rs7916697
rs1799945	rs4680	rs926657	rs926657
rs41279633	rs663743	rs3760776
rs3760776	rs7916697	rs3753394
	rs926657	rs7932354
B. Number of diseases/phenotypes associated with core promoter variants
36	38	34	33	33

## Sheet: Africa
Supplementary table 9B. Africa population core promoter variant-matched GWAS variants and their trait in eQTLs
SNPS	STRONGEST SNP-RISK ALLELE	DISEASE/TRAIT	PUBMEDID	LINK	STUDY	INITIAL SAMPLE SIZE	REPLICATION SAMPLE SIZE	REGION	CHR_ID	CHR_POS	REPORTED GENE(S)	MAPPED_GENE	UPSTREAM_GENE_ID	DOWNSTREAM_GENE_ID	SNP_GENE_IDS	UPSTREAM_GENE_DISTANCE	DOWNSTREAM_GENE_DISTANCE	MERGED	SNP_ID_CURRENT	CONTEXT	INTERGENIC	RISK ALLELE FREQUENCY	P-VALUE	OR or BETA	95% CI (TEXT)	PLATFORM [SNPS PASSING QC]	CNV	MAPPED_TRAIT	MAPPED_TRAIT_URI	STUDY ACCESSION	GENOTYPING TECHNOLOGY
ESN
rs10117466	rs10117466-T	Blood protein levels	29875488	www.ncbi.nlm.nih.gov/pubmed/29875488	Genomic atlas of the human plasma proteome.	3,301 European ancestry individuals	NA	9q34.3	9	134918015	NR	FCN1 - LOC105376314	2219	105376314		55	16916	0	10117466	regulatory_region_variant	1	0.334	1e-17	0.22	[0.16-0.28] unit increase	Affymetrix [10572788] (imputed)	N	blood protein measurement	http://www.ebi.ac.uk/efo/EFO_0007937	GCST005806	Genome-wide genotyping array
rs112217694	rs112217694-?	Menarche (age at onset)	27182965	www.ncbi.nlm.nih.gov/pubmed/27182965	Detection and interpretation of shared genetic influences on 42 human traits.	76,831 European ancestry individuals	NA	4q24	4	103719907	TACR3, CXXC4	TACR3 - RNU6-635P	6870	106481382		91	204633	0	112217694	regulatory_region_variant	1	NR	3e-08	0.053	[0.072-0.034] unit decrease	Illumina [12039492]	N	age at menarche	http://www.ebi.ac.uk/efo/EFO_0004703	GCST003993	Genome-wide genotyping array
rs12724450	rs12724450-A	Blood protein levels	28240269	www.ncbi.nlm.nih.gov/pubmed/28240269	Connecting genetic risk to disease end points through the human blood plasma proteome.	997 European ancestry individuals	338 Arab, South Asian and Filipino ancestry individuals	1q21.2	1	150508095	TARS2, PRPF3, RPRD2, ECM1, FALEC, MRPS21, AC242988.1	ECM1			1893			0	12724450	5_prime_UTR_variant	0	0.0893574	2e-12	0.544	[0.4-0.69] unit increase	Affymetrix [509946]	N	extracellular matrix protein 1 measurement	http://www.ebi.ac.uk/efo/EFO_0008126	GCST004365	Genome-wide genotyping array
rs16923189	rs16923189-G	Blood protein levels	28240269	www.ncbi.nlm.nih.gov/pubmed/28240269	Connecting genetic risk to disease end points through the human blood plasma proteome.	997 European ancestry individuals	338 Arab, South Asian and Filipino ancestry individuals	9p24.1	9	5510644	PDCD1LG2	LOC107987045, PDCD1LG2			107987045, 80380			0	16923189	5_prime_UTR_variant	0	0.28012	2e-26	0.5243	[0.43-0.62] unit increase	Affymetrix [509946]	N	programmed cell death 1 ligand 2 measurement	http://www.ebi.ac.uk/efo/EFO_0008268	GCST004365	Genome-wide genotyping array
rs16923189	rs16923189-G	Blood protein levels	29875488	www.ncbi.nlm.nih.gov/pubmed/29875488	Genomic atlas of the human plasma proteome.	3,301 European ancestry individuals	NA	9p24.1	9	5510644	PDCD1LG2	LOC107987045, PDCD1LG2			107987045, 80380			0	16923189	5_prime_UTR_variant	0	0.298	8e-51	0.39	[0.33-0.45] unit increase	Affymetrix [10572788] (imputed)	N	blood protein measurement	http://www.ebi.ac.uk/efo/EFO_0007937	GCST005806	Genome-wide genotyping array
rs17076896	rs17076896-G	Coronary artery aneurysm in Kawasaki disease	27171184	www.ncbi.nlm.nih.gov/pubmed/27171184	Genome-Wide Association Study Identifies Novel Susceptibility Genes Associated with Coronary Artery Aneurysm Formation in Kawasaki Disease.	11 Taiwanese ancestry cases, 146 Taiwanese ancestry controls	NA	13q12.11	13	19181923	TUBA3C	TUBA3C - LOC101928697	7278	101928697		71	110	0	17076896	intergenic_variant	1	0.014	8e-09	21.03	[NR]	Affymetrix [559609]	N	mucocutaneous lymph node syndrome, coronary aneurysm	http://www.ebi.ac.uk/efo/EFO_0004246, http://www.ebi.ac.uk/efo/EFO_1000881	GCST003560	Genome-wide genotyping array
rs1799810	rs1799810-T	Self-rated health	20707712	www.ncbi.nlm.nih.gov/pubmed/20707712	A genome-wide association study of self-rated health.	6,706 European individuals from 2,585 independent families	NA	2q14.3	2	127418464	intergenic	PROC			5624			0	1799810	5_prime_UTR_variant	0	0.41	9e-06	0.02	[NR] unit decrease	Illumina [2380486] (imputed)	N	self rated health	http://www.ebi.ac.uk/efo/EFO_0004778	GCST000747	Genome-wide genotyping array
rs1799810	rs1799810-T	Protein C levels	28082259	www.ncbi.nlm.nih.gov/pubmed/28082259	Identification of Genetic Variants Linking Protein C and Lipoprotein Metabolism: The ARIC Study (Atherosclerosis Risk in Communities).	10,778 European ancestry individuals, 2,706 African American individuals	NA	2q14.3	2	127418464	PROC	PROC			5624			0	1799810	5_prime_UTR_variant	0	0.43	2e-42	0.12	[NR] μg/mL decrease	Affymetrix [at least 22484459] (imputed)	N	protein C measurement	http://www.ebi.ac.uk/efo/EFO_0004633	GCST006119	Genome-wide genotyping array
rs2241111	rs2241111-?	Paclitaxel disposition in epithelial ovarian cancer	29367611	www.ncbi.nlm.nih.gov/pubmed/29367611	Genome-wide association study of paclitaxel and carboplatin disposition in women with epithelial ovarian cancer.	66 European ancestry cases, 14 Asian ancestry cases	NA	1q22	1	156193927	SLC25A44	SLC25A44			9673			0	2241111	regulatory_region_variant	0	NR	6e-06	4.844	unit increase (EA, Australian cohort)	Illumina [610255]	N	Malignant epithelial tumor of ovary, response to paclitaxel	http://www.orpha.net/ORDO/Orphanet_398934, http://purl.obolibrary.org/obo/GO_1901555	GCST005352	Genome-wide genotyping array
rs2273971	rs2273971-?	Food allergy (parent-of-origin effect)	29489655	www.ncbi.nlm.nih.gov/pubmed/29489655	Genome-wide association study of maternal genetic effects and parent-of-origin effects on food allergy.	482 European ancestry trios, 19 European ancestry father-child pairs, 59 European ancestry mother-child pairs, 28 European ancestry affected children	NA	13q34	13	113158648	PROZ	PROZ			8858			0	2273971	regulatory_region_variant	0	NR	4e-06			Illumina [NR]	N	food allergy measurement, parental genotype effect measurement	http://www.ebi.ac.uk/efo/EFO_0007016, http://www.ebi.ac.uk/efo/EFO_0005939	GCST005721	Genome-wide genotyping array
rs2277458	rs2277458-G	Vitamin D levels	28757204	www.ncbi.nlm.nih.gov/pubmed/28757204	Low-Frequency Synonymous Coding Variation in CYP2R1 Has Large Effects on Vitamin D Levels and Risk of Multiple Sclerosis.	2,619 whole genome sequenced European ancestry individuals, up to 38,213 European ancestry individuals, 1,442 individuals	NA	14q21.1	14	39114277	GEMIN2	GEMIN2, LOC105370459			8487, 105370459			0	2277458	5_prime_UTR_variant	0	0.786	6e-09	0.05	[0.03-0.07] nmol/L decrease	Affymetrix, Illumina [11026511] (imputed)	N	vitamin D measurement	http://www.ebi.ac.uk/efo/EFO_0004631	GCST004726	Genome-wide genotyping array
rs2294008	rs2294008-T	Bladder cancer	20972438	www.ncbi.nlm.nih.gov/pubmed/20972438	A multi-stage genome-wide association study of bladder cancer identifies multiple susceptibility loci.	3,532 European ancestry cases, 5,120 European ancestry controls	8,381 cases, 48,275 controls	8q24.3	8	142680513	PSCA	PSCA			8000			0	2294008	5_prime_UTR_variant	0	0.46	4e-11	1.13	[1.09-1.17]	Illumina [589299]	N	bladder carcinoma	http://www.ebi.ac.uk/efo/EFO_0000292	GCST000842	Genome-wide genotyping array
rs2294008	rs2294008-C	Duodenal ulcer	22387998	www.ncbi.nlm.nih.gov/pubmed/22387998	A genome-wide association study identifies two susceptibility loci for duodenal ulcer in the Japanese population.	1,043 Japanese ancestry cases, 21,694 Japanese ancestry controls	5,992 Japanese ancestry cases, 3,629 Japanese ancestry controls	8q24.3	8	142680513	PSCA	PSCA			8000			0	2294008	5_prime_UTR_variant	0	0.37	2e-33	1.41	[NR]	Illumina [480327]	N	duodenal ulcer	http://www.ebi.ac.uk/efo/EFO_0004607	GCST001433	Genome-wide genotyping array
rs2294008	rs2294008-T	Bladder cancer	19648920	www.ncbi.nlm.nih.gov/pubmed/19648920	Genetic variation in the prostate stem cell antigen gene PSCA confers susceptibility to urinary bladder cancer.	969 European ancestry cases, 957 European ancestry controls	5,698 European ancestry cases, 38,633 European ancestry controls	8q24.3	8	142680513	PSCA	PSCA			8000			0	2294008	5_prime_UTR_variant	0	0.46	2e-10	1.15	[1.10-1.20]	Illumina [556429]	N	bladder carcinoma	http://www.ebi.ac.uk/efo/EFO_0000292	GCST000454	Genome-wide genotyping array
rs2294008	rs2294008-T	Non-cardia gastric cancer	26701879	www.ncbi.nlm.nih.gov/pubmed/26701879	Identification of new susceptibility loci for gastric non-cardia adenocarcinoma: pooled results from two Chinese genome-wide association studies.	2,031 Han Chinese ancestry cases, 4,970 Han Chinese ancestry controls	3,564 Han Chinese ancestry cases, 4,637 Han Chinese ancestry controls	8q24.3	8	142680513	PSCA	PSCA			8000			0	2294008	5_prime_UTR_variant	0	0.26	6e-11	1.2	[1.15-1.28]	Affymetrix, Illumina [6223896] (imputed)	N	gastric carcinoma	http://www.ebi.ac.uk/efo/EFO_0000178	GCST003218	Genome-wide genotyping array
rs2294008	rs2294008-T	Gastric cancer	26098866	www.ncbi.nlm.nih.gov/pubmed/26098866	Loss-of-function variants in ATM confer risk of gastric cancer.	2,500 European ancestry cases, 205,652 European ancestry controls (includes non-array genotyped, whole genome imputed individuals)	NA	8q24.3	8	142680513	PSCA	PSCA			8000			0	2294008	5_prime_UTR_variant	0	0.471	2e-07	1.21	[NR]	Illumina [~ 25000000] (imputed)	N	gastric carcinoma	http://www.ebi.ac.uk/efo/EFO_0000178	GCST002992	Genome-wide genotyping array
rs2294008	rs2294008-T	Gastric adenocarcinoma (histologically verified)	26098866	www.ncbi.nlm.nih.gov/pubmed/26098866	Loss-of-function variants in ATM confer risk of gastric cancer.	2,043 European ancestry cases, 202,533 European ancestry controls	NA	8q24.3	8	142680513	PSCA	PSCA			8000			0	2294008	5_prime_UTR_variant	0	0.471	1e-06	1.21	[NR]	Illumina [~ 25000000] (imputed)	N	gastric adenocarcinoma	http://www.ebi.ac.uk/efo/EFO_0000503	GCST002990	Genome-wide genotyping array
rs3134425	rs3134425-C	Small cell lung carcinoma	28604730	www.ncbi.nlm.nih.gov/pubmed/28604730	Large-scale association analysis identifies new lung cancer susceptibility loci and heterogeneity in genetic susceptibility across histological subtypes.	2,664 European ancestry cases, 21,444 European ancestry controls	NA	11q24.1	11	122838470	CRTAM	CRTAM			56253			0	3134425	intergenic_variant	0	0.619024	1e-06	1.16152	[1.09-1.23]	Illumina [10439017] (imputed)	N	small cell lung carcinoma	http://www.ebi.ac.uk/efo/EFO_0000702	GCST004746	Genome-wide genotyping array
rs34305100	rs34305100-G	Height	29782485	www.ncbi.nlm.nih.gov/pubmed/29782485	Evaluation and application of summary statistic imputation to discover new height-associated loci.	253,288 European ancestry individuals	336,474 European ancestry individuals	1p36.23	1	7852969	NR	UTS2			10911			0	34305100	missense_variant	0	0.191484	2e-06			NR [9276018] (imputed)	N	body height	http://www.ebi.ac.uk/efo/EFO_0004339	GCST005908	Genome-wide genotyping array
rs35035604	rs35035604-?	Cognitive empathy	28584286	www.ncbi.nlm.nih.gov/pubmed/28584286	Genome-wide meta-analysis of cognitive empathy: heritability, and correlates with sex, neuropsychiatric conditions and cognition.	45,465 European ancestry females, 44,088 European ancestry males	NA	2q14.3	2	127205848	NR	CYP27C1			339761			0	35035604	intron_variant	0	NR	4e-06	0.1204	[0.069-0.172] unit decrease	Illumina [11133794] (imputed)	N	empathy measurement	http://www.ebi.ac.uk/efo/EFO_0009183	GCST005755	Genome-wide genotyping array
rs3758253	rs3758253-T	Plateletcrit	27863252	www.ncbi.nlm.nih.gov/pubmed/27863252	The Allelic Landscape of Human Blood Cell Trait Variation and Links to Common Complex Disease.	164,339 European ancestry individuals	NA	9q22.33	9	97938372	HEMGN	HEMGN			55363			0	3758253	5_prime_UTR_variant	0	0.3633	1e-22	0.0371763	[0.03-0.045] unit increase	Affymetrix [~ 2500000] (imputed)	N	platelet crit	http://www.ebi.ac.uk/efo/EFO_0007985	GCST004607	Genome-wide genotyping array
rs3758253	rs3758253-T	Platelet distribution width	27863252	www.ncbi.nlm.nih.gov/pubmed/27863252	The Allelic Landscape of Human Blood Cell Trait Variation and Links to Common Complex Disease.	164,433 European ancestry individuals	NA	9q22.33	9	97938372	HEMGN	HEMGN			55363			0	3758253	5_prime_UTR_variant	0	0.3633	2e-18	0.032704	[0.025-0.04] unit decrease	Affymetrix [~ 2500000] (imputed)	N	platelet component distribution width	http://www.ebi.ac.uk/efo/EFO_0007984	GCST004616	Genome-wide genotyping array
rs3760776	rs3760776-A	N-glycan levels	21203500	www.ncbi.nlm.nih.gov/pubmed/21203500	Genomics meets glycomics-the first GWAS study of human N-Glycome identifies HNF1α as a master regulator of plasma protein fucosylation.	2,559 European ancestry individuals	NA	19p13.3	19	5839735	NRTN, FUT6, FUT3	FUT6			2528			0	3760776	intergenic_variant	0	0.11	3e-12	0.34	[0.24-0.44] unit decrease	Illumina [~ 300000]	N	N-glycan measurement	http://www.ebi.ac.uk/efo/EFO_0004999	GCST000925	Genome-wide genotyping array
rs3760776	rs3760776-A	N-glycan levels	21203500	www.ncbi.nlm.nih.gov/pubmed/21203500	Genomics meets glycomics-the first GWAS study of human N-Glycome identifies HNF1α as a master regulator of plasma protein fucosylation.	2,559 European ancestry individuals	NA	19p13.3	19	5839735	NRTN, FUT6, FUT3	FUT6			2528			0	3760776	intergenic_variant	0	0.11	4e-17	0.41	[0.31-0.51] unit decrease	Illumina [~ 300000]	N	N-glycan measurement	http://www.ebi.ac.uk/efo/EFO_0004999	GCST000925	Genome-wide genotyping array
rs3760776	rs3760776-A	N-glycan levels	21203500	www.ncbi.nlm.nih.gov/pubmed/21203500	Genomics meets glycomics-the first GWAS study of human N-Glycome identifies HNF1α as a master regulator of plasma protein fucosylation.	2,559 European ancestry individuals	NA	19p13.3	19	5839735	NRTN, FUT6, FUT3	FUT6			2528			0	3760776	intergenic_variant	0	0.11	9e-10	0.3	[0.20-0.40] unit decrease	Illumina [~ 300000]	N	N-glycan measurement	http://www.ebi.ac.uk/efo/EFO_0004999	GCST000925	Genome-wide genotyping array
rs3760776	rs3760776-A	N-glycan levels	21203500	www.ncbi.nlm.nih.gov/pubmed/21203500	Genomics meets glycomics-the first GWAS study of human N-Glycome identifies HNF1α as a master regulator of plasma protein fucosylation.	2,559 European ancestry individuals	NA	19p13.3	19	5839735	NRTN, FUT6, FUT3	FUT6			2528			0	3760776	intergenic_variant	0	0.11	1e-12	0.34	[0.24-0.44] unit decrease	Illumina [~ 300000]	N	N-glycan measurement	http://www.ebi.ac.uk/efo/EFO_0004999	GCST000925	Genome-wide genotyping array
rs3760776	rs3760776-?	Vitamin B12 levels	22367966	www.ncbi.nlm.nih.gov/pubmed/22367966	Genome-wide association study identifies novel loci associated with serum level of vitamin B12 in Chinese men.	1,999 Han Chinese ancestry individuals	1,496 Chinese ancestry individuals	19p13.3	19	5839735	FUT6	FUT6			2528			0	3760776	intergenic_variant	0	NR	4e-13	49.78	[36.41-63.15] pg/ml increase	Illumina [1940245] (imputed)	N	vitamin B12 measurement	http://www.ebi.ac.uk/efo/EFO_0004620	GCST001424	Genome-wide genotyping array
rs3760776	rs3760776-T	Tumor biomarkers	23300138	www.ncbi.nlm.nih.gov/pubmed/23300138	A genome wide association study of genetic loci that influence tumour biomarkers cancer antigen 19-9, carcinoembryonic antigen and α fetoprotein and their associations with cancer risk.	3,451 Han Chinese ancestry individuals	10,326 Chinese ancestry individuals	19p13.3	19	5839735	FUT6	FUT6			2528			0	3760776	intergenic_variant	0	0.2	2e-56	0.169	[0.11-0.22] U/ml decrease	Affymetrix, Illumina [NR] (imputed)	N	cancer biomarker measurement	http://www.ebi.ac.uk/efo/EFO_0005127	GCST001808	Genome-wide genotyping array
rs3760776	rs3760776-A	N-glycan levels	21908519	www.ncbi.nlm.nih.gov/pubmed/21908519	Polymorphisms in B3GAT1, SLC9A9 and MGAT5 are associated with variation within the human plasma N-glycome of 3533 European adults.	Up to 1,426 European ancestry male individuals, up to 1,941 European ancestry female individuals	NA	19p13.3	19	5839735	NRTN, FUT6, FUT3	FUT6			2528			0	3760776	intergenic_variant	0	0.13	9e-17	0.326399	[0.25-0.4] (zscore) decrease	Illumina [NR]	N	N-glycan measurement	http://www.ebi.ac.uk/efo/EFO_0004999	GCST005046	Genome-wide genotyping array
rs3760776	rs3760776-A	N-glycan levels	21908519	www.ncbi.nlm.nih.gov/pubmed/21908519	Polymorphisms in B3GAT1, SLC9A9 and MGAT5 are associated with variation within the human plasma N-glycome of 3533 European adults.	Up to 1,426 European ancestry male individuals, up to 1,941 European ancestry female individuals	NA	19p13.3	19	5839735	NRTN, FUT6, FUT3	FUT6			2528			0	3760776	intergenic_variant	0	0.13	1e-21	0.375252	[0.3-0.45] (zscore) decrease	Illumina [NR]	N	N-glycan measurement	http://www.ebi.ac.uk/efo/EFO_0004999	GCST005046	Genome-wide genotyping array
rs3760776	rs3760776-A	N-glycan levels	21908519	www.ncbi.nlm.nih.gov/pubmed/21908519	Polymorphisms in B3GAT1, SLC9A9 and MGAT5 are associated with variation within the human plasma N-glycome of 3533 European adults.	Up to 1,426 European ancestry male individuals, up to 1,941 European ancestry female individuals	NA	19p13.3	19	5839735	NRTN, FUT6, FUT3	FUT6			2528			0	3760776	intergenic_variant	0	0.13	3e-29	0.441769	[0.36-0.52] (zscore) decrease	Illumina [NR]	N	N-glycan measurement	http://www.ebi.ac.uk/efo/EFO_0004999	GCST005046	Genome-wide genotyping array
rs3760776	rs3760776-A	N-glycan levels	21908519	www.ncbi.nlm.nih.gov/pubmed/21908519	Polymorphisms in B3GAT1, SLC9A9 and MGAT5 are associated with variation within the human plasma N-glycome of 3533 European adults.	Up to 1,426 European ancestry male individuals, up to 1,941 European ancestry female individuals	NA	19p13.3	19	5839735	NRTN, FUT6, FUT3	FUT6			2528			0	3760776	intergenic_variant	0	0.13	5e-19	0.350216	[0.27-0.43] (zscore) decrease	Illumina [NR]	N	N-glycan measurement	http://www.ebi.ac.uk/efo/EFO_0004999	GCST005046	Genome-wide genotyping array
rs3760776	rs3760776-A	N-glycan levels	21908519	www.ncbi.nlm.nih.gov/pubmed/21908519	Polymorphisms in B3GAT1, SLC9A9 and MGAT5 are associated with variation within the human plasma N-glycome of 3533 European adults.	Up to 1,426 European ancestry male individuals, up to 1,941 European ancestry female individuals	NA	19p13.3	19	5839735	NRTN, FUT6, FUT3	FUT6			2528			0	3760776	intergenic_variant	0	0.13	3e-20	0.363109	[0.29-0.44] (zscore) decrease	Illumina [NR]	N	N-glycan measurement	http://www.ebi.ac.uk/efo/EFO_0004999	GCST005046	Genome-wide genotyping array
rs3760776	rs3760776-A	N-glycan levels	21908519	www.ncbi.nlm.nih.gov/pubmed/21908519	Polymorphisms in B3GAT1, SLC9A9 and MGAT5 are associated with variation within the human plasma N-glycome of 3533 European adults.	Up to 1,426 European ancestry male individuals, up to 1,941 European ancestry female individuals	NA	19p13.3	19	5839735	NRTN, FUT6, FUT3	FUT6			2528			0	3760776	intergenic_variant	0	0.22	1e-08	0.292896	[0.19-0.39] (zscore) decrease	Illumina [NR]	N	N-glycan measurement	http://www.ebi.ac.uk/efo/EFO_0004999	GCST005046	Genome-wide genotyping array
rs3760776	rs3760776-A	N-glycan levels	21908519	www.ncbi.nlm.nih.gov/pubmed/21908519	Polymorphisms in B3GAT1, SLC9A9 and MGAT5 are associated with variation within the human plasma N-glycome of 3533 European adults.	Up to 1,426 European ancestry male individuals, up to 1,941 European ancestry female individuals	NA	19p13.3	19	5839735	NRTN, FUT6, FUT3	FUT6			2528			0	3760776	intergenic_variant	0	0.22	8e-10	0.314436	[0.21-0.41] (zscore) decrease	Illumina [NR]	N	N-glycan measurement	http://www.ebi.ac.uk/efo/EFO_0004999	GCST005046	Genome-wide genotyping array
rs3760776	rs3760776-A	N-glycan levels	21908519	www.ncbi.nlm.nih.gov/pubmed/21908519	Polymorphisms in B3GAT1, SLC9A9 and MGAT5 are associated with variation within the human plasma N-glycome of 3533 European adults.	Up to 1,426 European ancestry male individuals, up to 1,941 European ancestry female individuals	NA	19p13.3	19	5839735	NRTN, FUT6, FUT3	FUT6			2528			0	3760776	intergenic_variant	0	0.22	1e-16	0.427194	[0.33-0.53] (zscore) decrease	Illumina [NR]	N	N-glycan measurement	http://www.ebi.ac.uk/efo/EFO_0004999	GCST005046	Genome-wide genotyping array
rs3760776	rs3760776-A	N-glycan levels	21908519	www.ncbi.nlm.nih.gov/pubmed/21908519	Polymorphisms in B3GAT1, SLC9A9 and MGAT5 are associated with variation within the human plasma N-glycome of 3533 European adults.	Up to 1,426 European ancestry male individuals, up to 1,941 European ancestry female individuals	NA	19p13.3	19	5839735	NRTN, FUT6, FUT3	FUT6			2528			0	3760776	intergenic_variant	0	0.22	2e-13	0.374848	[0.27-0.48] (zscore) decrease	Illumina [NR]	N	N-glycan measurement	http://www.ebi.ac.uk/efo/EFO_0004999	GCST005046	Genome-wide genotyping array
rs3760776	rs3760776-A	N-glycan levels	21908519	www.ncbi.nlm.nih.gov/pubmed/21908519	Polymorphisms in B3GAT1, SLC9A9 and MGAT5 are associated with variation within the human plasma N-glycome of 3533 European adults.	Up to 1,426 European ancestry male individuals, up to 1,941 European ancestry female individuals	NA	19p13.3	19	5839735	NRTN, FUT6, FUT3	FUT6			2528			0	3760776	intergenic_variant	0	0.22	2e-09	0.30455	[0.21-0.4] (zscore) decrease	Illumina [NR]	N	N-glycan measurement	http://www.ebi.ac.uk/efo/EFO_0004999	GCST005046	Genome-wide genotyping array
rs3760776	rs3760776-A	N-glycan levels	21908519	www.ncbi.nlm.nih.gov/pubmed/21908519	Polymorphisms in B3GAT1, SLC9A9 and MGAT5 are associated with variation within the human plasma N-glycome of 3533 European adults.	Up to 1,426 European ancestry male individuals, up to 1,941 European ancestry female individuals	NA	19p13.3	19	5839735	NRTN, FUT6, FUT3	FUT6			2528			0	3760776	intergenic_variant	0	0.14	4e-09	0.342008	[0.23-0.46] (zscore) decrease	Illumina [NR]	N	N-glycan measurement	http://www.ebi.ac.uk/efo/EFO_0004999	GCST005046	Genome-wide genotyping array
rs3760776	rs3760776-A	N-glycan levels	21908519	www.ncbi.nlm.nih.gov/pubmed/21908519	Polymorphisms in B3GAT1, SLC9A9 and MGAT5 are associated with variation within the human plasma N-glycome of 3533 European adults.	Up to 1,426 European ancestry male individuals, up to 1,941 European ancestry female individuals	NA	19p13.3	19	5839735	NRTN, FUT6, FUT3	FUT6			2528			0	3760776	intergenic_variant	0	0.14	4e-13	0.424539	[0.31-0.54] (zscore) decrease	Illumina [NR]	N	N-glycan measurement	http://www.ebi.ac.uk/efo/EFO_0004999	GCST005046	Genome-wide genotyping array
rs3760776	rs3760776-A	N-glycan levels	21908519	www.ncbi.nlm.nih.gov/pubmed/21908519	Polymorphisms in B3GAT1, SLC9A9 and MGAT5 are associated with variation within the human plasma N-glycome of 3533 European adults.	Up to 1,426 European ancestry male individuals, up to 1,941 European ancestry female individuals	NA	19p13.3	19	5839735	NRTN, FUT6, FUT3	FUT6			2528			0	3760776	intergenic_variant	0	0.14	3e-14	0.444693	[0.33-0.56] (zscore) decrease	Illumina [NR]	N	N-glycan measurement	http://www.ebi.ac.uk/efo/EFO_0004999	GCST005046	Genome-wide genotyping array
rs3760776	rs3760776-A	N-glycan levels	21908519	www.ncbi.nlm.nih.gov/pubmed/21908519	Polymorphisms in B3GAT1, SLC9A9 and MGAT5 are associated with variation within the human plasma N-glycome of 3533 European adults.	Up to 1,426 European ancestry male individuals, up to 1,941 European ancestry female individuals	NA	19p13.3	19	5839735	NRTN, FUT6, FUT3	FUT6			2528			0	3760776	intergenic_variant	0	0.14	3e-12	0.408039	[0.29-0.52] (zscore) decrease	Illumina [NR]	N	N-glycan measurement	http://www.ebi.ac.uk/efo/EFO_0004999	GCST005046	Genome-wide genotyping array
rs3792109	rs3792109-A	Crohn's disease	21102463	www.ncbi.nlm.nih.gov/pubmed/21102463	Genome-wide meta-analysis increases to 71 the number of confirmed Crohn's disease susceptibility loci.	6,333 European ancestry cases, 15,056 European ancestry controls	15,694 European ancestry cases, 14,026 European ancestry controls, 414 European ancestry trios	2q37.1	2	233275771	ATG16L1	SCARNA5, ATG16L1			677775, 55054			0	3792109	non_coding_transcript_exon_variant	0	0.529	7e-41	1.34	[1.29-1.40]	Affymetrix, Illumina [953241] (imputed)	N	Crohn's disease	http://www.ebi.ac.uk/efo/EFO_0000384	GCST000879	Genome-wide genotyping array
rs3792109	rs3792109-A	Crohn's disease	22936669	www.ncbi.nlm.nih.gov/pubmed/22936669	A genome-wide association study on a southern European population identifies a new Crohn's disease susceptibility locus at RBX1-EP300.	1,277 European ancestry cases, 1,488 European ancestry controls	1,365 European ancestry cases, 1,396 European ancestry controls	2q37.1	2	233275771	ATG16L1	SCARNA5, ATG16L1			677775, 55054			0	3792109	non_coding_transcript_exon_variant	0	NR	5e-09	1.38	[NR]	Illumina [508934]	N	Crohn's disease	http://www.ebi.ac.uk/efo/EFO_0000384	GCST001652	Genome-wide genotyping array
rs4698433	rs4698433-T	QT interval	23534349	www.ncbi.nlm.nih.gov/pubmed/23534349	Generalization of variants identified by genome-wide association studies for electrocardiographic traits in African Americans.	455 African American individuals	NA	4p15.32	4	15963240	FGFBP2	FGFBP2 - PROM1	83888	8842		4	4986	0	4698433	intron_variant	1		6e-06	7.23	[NR] ms increase	Illumina [> 930000]	N	QT interval	http://www.ebi.ac.uk/efo/EFO_0004682	GCST001922	Genome-wide genotyping array
rs4950928	rs4950928-G	YKL-40 levels	18403759	www.ncbi.nlm.nih.gov/pubmed/18403759	Effect of variation in CHI3L1 on serum YKL-40 level, risk of asthma, and lung function.	632 Hutterite individuals	443 European ancestry cases, 491 European ancestry controls, 206 European ancestry individuals	1q32.1	1	203186754	CHI3L1	CHI3L1			1116			0	4950928	regulatory_region_variant	0	0.29	1e-13	0.3	[NR] ng/ml decrease	Affymetrix [290325]	N	YKL40 measurement	http://www.ebi.ac.uk/efo/EFO_0004869	GCST000177	Genome-wide genotyping array
rs561241	rs561241-?	Factor VII	17903294	www.ncbi.nlm.nih.gov/pubmed/17903294	Genome-wide association and linkage analyses of hemostatic factors and hematological phenotypes in the Framingham Heart Study.	886 European ancestry individuals	NA	13q34	13	113105720	MCF2L, AB116074, AK092739, AK123267, AB002360, F7, CR603372, F10, PROZ	MCF2L - F7	23263	2155		5981	53	0	561241	regulatory_region_variant	1	0.12	5e-16			Affymetrix [70897]	N	factor VII measurement	http://www.ebi.ac.uk/efo/EFO_0004619	GCST000082	Genome-wide genotyping array
rs561241	rs561241-C	Prothrombin time	22703881	www.ncbi.nlm.nih.gov/pubmed/22703881	Genetic associations for activated partial thromboplastin time and prothrombin time, their gene expression profiles, and risk of coronary artery disease.	2,583 European ancestry individuals	986 European ancestry individuals	13q34	13	113105720	F7	MCF2L - F7	23263	2155		5981	53	0	561241	regulatory_region_variant	1	NR	4e-56	0.035	[0.029-0.041] unit increase	Illumina [~ 2500000] (imputed)	N	prothrombin time measurement	http://www.ebi.ac.uk/efo/EFO_0008390	GCST001573	Genome-wide genotyping array
rs58950470	rs58950470-T	Schizophrenia	26198764	www.ncbi.nlm.nih.gov/pubmed/26198764	Genome-wide association study of schizophrenia in Ashkenazi Jews.	592 Ashkenazi Jewish ancestry cases, 505 Ashkenazi Jewish ancestry controls, 36,989 cases, 113,075 controls	NA	11q13.1	11	65616284	NR	PCNXL3			399909			0	58950470	5_prime_UTR_variant	0	NR	3e-06	1.05	[NR]	Illumina [7158791] (imputed)	N	schizophrenia	http://www.ebi.ac.uk/efo/EFO_0000692	GCST003048	Genome-wide genotyping array
rs663743	rs663743-A	Leprosy	25642632	www.ncbi.nlm.nih.gov/pubmed/25642632	Discovery of six new susceptibility loci and analysis of pleiotropic effects in leprosy.	1,548 Chinese ancestry cases, 2,150 Chinese ancestry controls, 4,362 Chinese ancestry controls with immune-related diseases	6,765 Chinese ancestry cases, 9,505 Chinese ancestry controls	11q13.1	11	64340263	CCDC88B	CCDC88B, LOC102723878			283234, 102723878			0	663743	5_prime_UTR_variant	0	0.156	9e-14	1.24	[NR]	Illumina [4577171] (imputed)	N	leprosy	http://www.ebi.ac.uk/efo/EFO_0001054	GCST002772	Genome-wide genotyping array
rs663743	rs663743-G	Primary sclerosing cholangitis	27992413	www.ncbi.nlm.nih.gov/pubmed/27992413	Genome-wide association study of primary sclerosing cholangitis identifies new risk loci and quantifies the genetic relationship with inflammatory bowel disease.	2,871 European ancestry cases, 12,019 European ancestry controls	1,925 European ancestry cases, 7,936 European ancestry controls	11q13.1	11	64340263	CCDC88B	CCDC88B, LOC102723878			283234, 102723878			0	663743	5_prime_UTR_variant	0	0.66	2e-13	1.2	[1.14-1.26]	Affymetrix, Illumina [7891602] (imputed)	N	sclerosing cholangitis	http://www.ebi.ac.uk/efo/EFO_0004268	GCST004030	Genome-wide genotyping array
rs6882076	rs6882076-T	LDL cholesterol	20686565	www.ncbi.nlm.nih.gov/pubmed/20686565	Biological, clinical and population relevance of 95 loci for blood lipids.	95,454 European ancestry individuals	NA	5q33.3	5	156963286	TIMD4, HAVCR1	TIMD4 - HAVCR1	91937	26762		31	16157	0	6882076	intergenic_variant	1	0.35	2e-22	1.67	[1.3-2.04] mg/dL decrease	Affymetrix, Illumina, Perlegen [~ 2600000] (imputed)	N	low density lipoprotein cholesterol measurement	http://www.ebi.ac.uk/efo/EFO_0004611	GCST000759	Genome-wide genotyping array
rs6882076	rs6882076-G	Triglycerides	20686565	www.ncbi.nlm.nih.gov/pubmed/20686565	Biological, clinical and population relevance of 95 loci for blood lipids.	96,598 European ancestry individuals	NA	5q33.3	5	156963286	TIMD4, HAVCR1	TIMD4 - HAVCR1	91937	26762		31	16157	0	6882076	intergenic_variant	1	0.36	4e-12	2.63	[1.87-3.39] mg/dL decrease	Affymetrix, Illumina, Perlegen [~ 2600000] (imputed)	N	triglyceride measurement	http://www.ebi.ac.uk/efo/EFO_0004530	GCST000758	Genome-wide genotyping array
rs6882076	rs6882076-T	Cholesterol, total	20686565	www.ncbi.nlm.nih.gov/pubmed/20686565	Biological, clinical and population relevance of 95 loci for blood lipids.	100,184 European ancestry individuals	NA	5q33.3	5	156963286	TIMD4, HAVCR1	TIMD4 - HAVCR1	91937	26762		31	16157	0	6882076	intergenic_variant	1	0.35	7e-28	1.98	[1.59-2.37] mg/dL decrease	Affymetrix, Illumina, Perlegen [~ 2600000] (imputed)	N	total cholesterol measurement	http://www.ebi.ac.uk/efo/EFO_0004574	GCST000760	Genome-wide genotyping array
rs6882076	rs6882076-T	Triglycerides	24097068	www.ncbi.nlm.nih.gov/pubmed/24097068	Discovery and refinement of loci associated with lipid levels.	94,595 European ancestry individuals	93,982 European ancestry individuals	5q33.3	5	156963286	TIMD4	TIMD4 - HAVCR1	91937	26762		31	16157	0	6882076	intergenic_variant	1	0.36	2e-15	0.029	[NR] mg/dL decrease	NR [NR] (imputed)	N	triglyceride measurement	http://www.ebi.ac.uk/efo/EFO_0004530	GCST002216	Genome-wide genotyping array
rs6882076	rs6882076-T	LDL cholesterol	24097068	www.ncbi.nlm.nih.gov/pubmed/24097068	Discovery and refinement of loci associated with lipid levels.	94,595 European ancestry individuals	93,982 European ancestry individuals	5q33.3	5	156963286	TIMD4	TIMD4 - HAVCR1	91937	26762		31	16157	0	6882076	intergenic_variant	1	0.36	3e-31	0.046	[NR] unit decrease	NR [NR] (imputed)	N	low density lipoprotein cholesterol measurement	http://www.ebi.ac.uk/efo/EFO_0004611	GCST002222	Genome-wide genotyping array
rs6882076	rs6882076-T	Cholesterol, total	24097068	www.ncbi.nlm.nih.gov/pubmed/24097068	Discovery and refinement of loci associated with lipid levels.	94,595 European ancestry individuals	93,982 European ancestry individuals	5q33.3	5	156963286	TIMD4	TIMD4 - HAVCR1	91937	26762		31	16157	0	6882076	intergenic_variant	1	0.36	5e-41	0.051	[NR] unit decrease	NR [NR] (imputed)	N	total cholesterol measurement	http://www.ebi.ac.uk/efo/EFO_0004574	GCST002221	Genome-wide genotyping array
rs6882076	rs6882076-T	LDL cholesterol levels	28334899	www.ncbi.nlm.nih.gov/pubmed/28334899	Association analyses of East Asian individuals and trans-ancestry analyses with European individuals reveal new loci associated with cholesterol and triglyceride levels.	32,285 East Asian ancestry individuals, 173,082 European ancestry individuals	8,478 Chinese ancestry individuals	5q33.3	5	156963286	TIMD4	TIMD4 - HAVCR1	91937	26762		31	16157	0	6882076	intergenic_variant	1	0.334	1e-33	0.0456	[0.038-0.053] unit decrease (EA Beta value)	Affymetrix, Illumina [~ 1900000] (imputed)	N	low density lipoprotein cholesterol measurement	http://www.ebi.ac.uk/efo/EFO_0004611	GCST004233	Genome-wide genotyping array
rs6882076	rs6882076-T	Total cholesterol levels	28334899	www.ncbi.nlm.nih.gov/pubmed/28334899	Association analyses of East Asian individuals and trans-ancestry analyses with European individuals reveal new loci associated with cholesterol and triglyceride levels.	32,576 East Asian ancestry individuals, 187,365 European ancestry individuals	10,855 Chinese ancestry individuals	5q33.3	5	156963286	TIMD4	TIMD4 - HAVCR1	91937	26762		31	16157	0	6882076	intergenic_variant	1	0.334	2e-43	0.0508	[0.044-0.058] unit decrease (EA Beta values)	Affymetrix, Illumina [up to 1900000] (imputed)	N	total cholesterol measurement	http://www.ebi.ac.uk/efo/EFO_0004574	GCST004235	Genome-wide genotyping array
rs6882076	rs6882076-?	Low density lipoprotein cholesterol	29403010	www.ncbi.nlm.nih.gov/pubmed/29403010	Genetic analysis of quantitative traits in the Japanese population links cell types to complex human diseases.	72,866 Japanese ancestry individuals	NA	5q33.3	5	156963286	TIMD4	TIMD4 - HAVCR1	91937	26762		31	16157	0	6882076	intergenic_variant	1	NR	1e-08	0.04276	[0.028-0.057] unit increase novel	Illumina [6108953] (imputed)	N	low density lipoprotein cholesterol measurement	http://www.ebi.ac.uk/efo/EFO_0004611	GCST006004	Genome-wide genotyping array
rs705379	rs705379-A	Blood protein levels	29875488	www.ncbi.nlm.nih.gov/pubmed/29875488	Genomic atlas of the human plasma proteome.	3,301 European ancestry individuals	NA	7q21.3	7	95324583	PON1	PON1 - LOC100533722	5444	100533722		11	25581	0	705379	5_prime_UTR_variant	1	0.487	1e-29	0.28	[0.24-0.32] unit decrease	Affymetrix [10572788] (imputed)	N	blood protein measurement	http://www.ebi.ac.uk/efo/EFO_0007937	GCST005806	Genome-wide genotyping array
rs705379	rs705379-A	Blood protein levels	29875488	www.ncbi.nlm.nih.gov/pubmed/29875488	Genomic atlas of the human plasma proteome.	3,301 European ancestry individuals	NA	7q21.3	7	95324583	PON1	PON1 - LOC100533722	5444	100533722		11	25581	0	705379	5_prime_UTR_variant	1	0.487	5e-22	0.24	[0.18-0.3] unit decrease	Affymetrix [10572788] (imputed)	N	blood protein measurement	http://www.ebi.ac.uk/efo/EFO_0007937	GCST005806	Genome-wide genotyping array
rs7916697	rs7916697-A	Optic disc area	21307088	www.ncbi.nlm.nih.gov/pubmed/21307088	Genome-wide association studies in Asians confirm the involvement of ATOH7 and TGFBR3, and further identify CARD10 as a novel locus influencing optic disc area.	2,132 Indian ancestry individuals, 2,313 Malay ancestry individuals	9,326 European ancestry individuals	10q21.3	10	68232096	ATOH7	ATOH7			220202			0	7916697	5_prime_UTR_variant	0	NR	2e-15	0.0938	[NR] mm2 decrease	Illumina [551808]	N	optic disc size measurement	http://www.ebi.ac.uk/efo/EFO_0004832	GCST000970	Genome-wide genotyping array
rs79881201	rs79881201-T	Sum eosinophil basophil counts	27863252	www.ncbi.nlm.nih.gov/pubmed/27863252	The Allelic Landscape of Human Blood Cell Trait Variation and Links to Common Complex Disease.	171,771 European ancestry individuals	NA	5q22.1	5	111092097	WDR36	TSLP - WDR36	85480	134430		14073	75	0	79881201	5_prime_UTR_variant	1	0.3602	1e-22	0.0363648	[0.029-0.044] unit increase	Affymetrix [~ 2500000] (imputed)	N	basophil count, eosinophil count	http://www.ebi.ac.uk/efo/EFO_0005090, http://www.ebi.ac.uk/efo/EFO_0004842	GCST004624	Genome-wide genotyping array
rs8103033	rs8103033-G	Obesity-related traits	23251661	www.ncbi.nlm.nih.gov/pubmed/23251661	Novel genetic loci identified for the pathophysiology of childhood obesity in the Hispanic population.	815 Hispanic children from 263 families	NA	19q13.2	19	39679413	LGALS17A	LGALS17A			400696			0	8103033	non_coding_transcript_exon_variant	0	0.458	8e-06	0.04	[NR] g/d increase	Illumina [899892]	N	urinary nitrogen measurement	http://www.ebi.ac.uk/efo/EFO_0005190	GCST001762	Genome-wide genotyping array
rs9331888; rs2279590; rs11136000	rs9331888-G; rs2279590-C; rs11136000-C	Alzheimer's disease	19734903	www.ncbi.nlm.nih.gov/pubmed/19734903	Genome-wide association study identifies variants at CLU and CR1 associated with Alzheimer's disease.	2,032 European ancestry cases, 5,328 European ancestry controls	3,978 European ancestry cases, 3,297 European ancestry controls	8p21.1	8;8;8	27611345;27598736;27607002	CLU	CLU; CLU; CLU						0		5_prime_UTR_variant; non_coding_transcript_exon_variant; intron_variant		0.26	6e-10	1.22	[1.14-1.29]	Illumina [537029]	N	Alzheimer's disease	http://www.ebi.ac.uk/efo/EFO_0000249	GCST000480	Genome-wide genotyping array
rs941758	rs941758-A	Blood protein levels	29875488	www.ncbi.nlm.nih.gov/pubmed/29875488	Genomic atlas of the human plasma proteome.	3,301 European ancestry individuals	NA	4q13.3	4	73853224	PF4V1	PPBPP1 - PF4V1	728045	5197		3971	72	0	941758	5_prime_UTR_variant	1	0.708	7e-85	0.49	[0.43-0.55] unit decrease	Affymetrix [10572788] (imputed)	N	blood protein measurement	http://www.ebi.ac.uk/efo/EFO_0007937	GCST005806	Genome-wide genotyping array
rs941758	rs941758-A	Blood protein levels	29875488	www.ncbi.nlm.nih.gov/pubmed/29875488	Genomic atlas of the human plasma proteome.	3,301 European ancestry individuals	NA	4q13.3	4	73853224	PF4V1	PPBPP1 - PF4V1	728045	5197		3971	72	0	941758	5_prime_UTR_variant	1	0.708	9e-43	0.36	[0.3-0.42] unit decrease	Affymetrix [10572788] (imputed)	N	blood protein measurement	http://www.ebi.ac.uk/efo/EFO_0007937	GCST005806	Genome-wide genotyping array
rs941758	rs941758-A	Blood protein levels	29875488	www.ncbi.nlm.nih.gov/pubmed/29875488	Genomic atlas of the human plasma proteome.	3,301 European ancestry individuals	NA	4q13.3	4	73853224	PF4V1	PPBPP1 - PF4V1	728045	5197		3971	72	0	941758	5_prime_UTR_variant	1	0.708	5e-12	0.18	[0.12-0.24] unit decrease	Affymetrix [10572788] (imputed)	N	blood protein measurement	http://www.ebi.ac.uk/efo/EFO_0007937	GCST005806	Genome-wide genotyping array
rs9847953	rs9847953-A	Systolic blood pressure	27618447	www.ncbi.nlm.nih.gov/pubmed/27618447	Trans-ancestry meta-analyses identify rare and common variants associated with blood pressure and hypertension.	up to 165,276 European ancestry individuals, up to 27,487 South Asian ancestry individuals	up to 125,713 European ancestry individuals, up to 2,641 South Asian ancestry individuals, 4,632 Hispanic individuals, 22,077 African American individuals	3p21.31	3	48241205	CDC25A	ZNF589			51385			0	9847953	missense_variant	0	0.716	6e-08	0.0198	unit increase	Illumina [242296]	N	systolic blood pressure	http://www.ebi.ac.uk/efo/EFO_0006335	GCST006021	Targeted genotyping array [Exome array]
rs9907295	rs9907295-C	Fibroblast growth factor basic levels	27989323	www.ncbi.nlm.nih.gov/pubmed/27989323	Genome-wide Association Study Identifies 27 Loci Influencing Concentrations of Circulating Cytokines and Growth Factors.	7,565 Finnish ancestry individuals	NA	17q12	17	35930309	NR	RDM1, LOC107985070			201299, 107985070			0	9907295	5_prime_UTR_variant	0		8e-07	0.1319	[0.079-0.185] SD units increase	NR [10700000] (imputed)	N	fibroblast growth factor basic measurement	http://www.ebi.ac.uk/efo/EFO_0008130	GCST004459	Genome-wide genotyping array
MSL
rs10398	rs10398-G	Monocyte percentage of white cells	27863252	www.ncbi.nlm.nih.gov/pubmed/27863252	The Allelic Landscape of Human Blood Cell Trait Variation and Links to Common Complex Disease.	170,494 European ancestry individuals	NA	11p15.5	11	308180	IFITM2	IFITM2			10581			0	10398	5_prime_UTR_variant	0	0.1878	9e-37	0.0578247	[0.049-0.067] unit decrease	Affymetrix [~ 2500000] (imputed)	N	monocyte percentage of leukocytes	http://www.ebi.ac.uk/efo/EFO_0007989	GCST004609	Genome-wide genotyping array
rs10993994	rs10993994-?	Prostate cancer	20676098	www.ncbi.nlm.nih.gov/pubmed/20676098	Genome-wide association study identifies five new susceptibility loci for prostate cancer in the Japanese population.	1,583 Japanese ancestry cases, 3,386 Japanese ancestry controls	3,001 Japanese ancestry cases, 5,415 Japanese ancestry controls	10q11.22	10	46046326	MSMB	MSMB - RPL23AP61	4477	728484		57	16924	0	10993994	intergenic_variant	1	NR	3e-08			Illumina [510687]	N	prostate carcinoma	http://www.ebi.ac.uk/efo/EFO_0001663	GCST000750	Genome-wide genotyping array
rs10993994	rs10993994-T	Serum prostate-specific antigen levels	21160077	www.ncbi.nlm.nih.gov/pubmed/21160077	Genetic correction of PSA values using sequence variants associated with PSA levels.	7,538 European ancestry individuals	2,373 European ancestry individuals	10q11.22	10	46046326	MSMB	MSMB - RPL23AP61	4477	728484		57	16924	0	10993994	intergenic_variant	1	0.39	7e-13	9.2	[NR] % increase	Illumina [304070]	N	prostate specific antigen measurement	http://www.ebi.ac.uk/efo/EFO_0004624	GCST000919	Genome-wide genotyping array
rs10993994	rs10993994-T	Prostate cancer	18264097	www.ncbi.nlm.nih.gov/pubmed/18264097	Multiple newly identified loci associated with prostate cancer susceptibility.	1,854 European ancestry cases, 1,894 European ancestry controls	3,268 European ancestry cases, 3,366 European ancestry controls	10q11.22	10	46046326	MSMB	MSMB - RPL23AP61	4477	728484		57	16924	0	10993994	intergenic_variant	1	0.4	9e-29	1.25	[1.17-1.34]	Illumina [541129]	N	prostate carcinoma	http://www.ebi.ac.uk/efo/EFO_0001663	GCST000152	Genome-wide genotyping array
rs10993994	rs10993994-T	Prostate cancer	18264096	www.ncbi.nlm.nih.gov/pubmed/18264096	Multiple loci identified in a genome-wide association study of prostate cancer.	1,172 European ancestry cases, 1,157 European ancestry controls	3,941 European ancestry cases, 3,964 European ancestry controls	10q11.22	10	46046326	MSMB	MSMB - RPL23AP61	4477	728484		57	16924	0	10993994	intergenic_variant	1	0.4	7e-13	1.16	[1.04-1.29]	Illumina [527869]	N	prostate carcinoma	http://www.ebi.ac.uk/efo/EFO_0001663	GCST000154	Genome-wide genotyping array
rs10993994	rs10993994-T	Prostate cancer	21743057	www.ncbi.nlm.nih.gov/pubmed/21743057	Genome-wide association study identifies new prostate cancer susceptibility loci.	2,782 European ancestry cases, 4,458 European ancestry controls	7,358 European ancestry cases, 6,732 European ancestry controls	10q11.22	10	46046326	MSMB	MSMB - RPL23AP61	4477	728484		57	16924	0	10993994	intergenic_variant	1	NR	5e-06	1.18	[1.10-1.27]	Illumina [571243]	N	prostate carcinoma	http://www.ebi.ac.uk/efo/EFO_0001663	GCST001147	Genome-wide genotyping array
rs10993994	rs10993994-T	Prostate cancer	24753544	www.ncbi.nlm.nih.gov/pubmed/24753544	Genetic variation in prostate-specific antigen-detected prostate cancer and the effect of control selection on genetic association studies.	1,146 European ancestry cases, 1,804 European ancestry controls	1,854 European ancestry cases, 1,437 European ancestry controls	10q11.22	10	46046326	MSMB	MSMB - RPL23AP61	4477	728484		57	16924	0	10993994	intergenic_variant	1		3e-26	0.4	[0.33-0.47] unit increase	Illumina [514432] (imputed)	N	prostate carcinoma	http://www.ebi.ac.uk/efo/EFO_0001663	GCST002421	Genome-wide genotyping array
rs10993994	rs10993994-T	Prostate cancer (early onset)	24740154	www.ncbi.nlm.nih.gov/pubmed/24740154	Genome-wide association scan for variants associated with early-onset prostate cancer.	931 European ancestry cases, 4,120 European ancestry controls	2,571 European ancestry cases, 921 European ancestry controls	10q11.22	10	46046326	MSMB	MSMB - RPL23AP61	4477	728484		57	16924	0	10993994	intergenic_variant	1	0.42	2e-07	1.32	[1.21-1.43]	Illumina [2639562] (imputed)	N	prostate carcinoma	http://www.ebi.ac.uk/efo/EFO_0001663	GCST002413	Genome-wide genotyping array
rs10993994	rs10993994-T	Prostate-specific antigen levels	23269536	www.ncbi.nlm.nih.gov/pubmed/23269536	Genome-wide association study identified novel genetic variant on SLC45A3 gene associated with serum levels prostate-specific antigen (PSA) in a Chinese population.	1,999 Chinese ancestry males	1,496 Chinese ancestry males	10q11.22	10	46046326	MSMB	MSMB - RPL23AP61	4477	728484		57	16924	0	10993994	intergenic_variant	1	0.5	5e-17	0.12	[NR] % increase	Illumina [> 709211] (imputed)	N	prostate specific antigen measurement	http://www.ebi.ac.uk/efo/EFO_0004624	GCST001796	Genome-wide genotyping array
rs10993994	rs10993994-T	Prostate cancer	25939597	www.ncbi.nlm.nih.gov/pubmed/25939597	Two susceptibility loci identified for prostate cancer aggressiveness.	4,600 European ancestry cases, 2,941 European ancestry controls	7,779 European ancestry cases, 7,623 European ancestry controls	10q11.22	10	46046326	PARG, TIMM23, MSMB	MSMB - RPL23AP61	4477	728484		57	16924	0	10993994	intergenic_variant	1	0.39	1e-15	1.16	[1.12-1.20]	Illumina [1531807] (imputed)	N	prostate carcinoma	http://www.ebi.ac.uk/efo/EFO_0001663	GCST002890	Genome-wide genotyping array
rs10993994	rs10993994-T	Prostate cancer	26034056	www.ncbi.nlm.nih.gov/pubmed/26034056	A large multiethnic genome-wide association study of prostate cancer identifies novel risk variants and substantial ethnic differences.	6,406 European ancestry cases, 601 African American cases, 288 East Asian ancestry cases, 488 Latino cases30,866 European ancestry controls, 1,650 African American controls, 2,938 East Asian ancestry controls, 3,141 Latino controls	4,599 European ancestry cases, 2,265 African American cases, 2,940 European ancestry controls, 2,414 African American controls	10q11.22	10	46046326	NR	MSMB - RPL23AP61	4477	728484		57	16924	0	10993994	intergenic_variant	1	0.4	3e-18	1.21	[1.16-1.26]	Affymetrix [up to 19977088] (imputed)	N	prostate carcinoma	http://www.ebi.ac.uk/efo/EFO_0001663	GCST002944	Genome-wide genotyping array
rs10993994	rs10993994-T	Prostate cancer	26034056	www.ncbi.nlm.nih.gov/pubmed/26034056	A large multiethnic genome-wide association study of prostate cancer identifies novel risk variants and substantial ethnic differences.	6,406 European ancestry cases, 601 African American cases, 288 East Asian ancestry cases, 488 Latino cases30,866 European ancestry controls, 1,650 African American controls, 2,938 East Asian ancestry controls, 3,141 Latino controls	4,599 European ancestry cases, 2,265 African American cases, 2,940 European ancestry controls, 2,414 African American controls	10q11.22	10	46046326	NR	MSMB - RPL23AP61	4477	728484		57	16924	0	10993994	intergenic_variant	1	0.401	7e-21	1.21	[1.16-1.25]	Affymetrix [up to 19977088] (imputed)	N	prostate carcinoma	http://www.ebi.ac.uk/efo/EFO_0001663	GCST002944	Genome-wide genotyping array
rs10993994	rs10993994-T	PCA3 expression level	23555189	www.ncbi.nlm.nih.gov/pubmed/23555189	Genome-wide association study identifies genetic determinants of urine PCA3 levels in men.	1,371 European ancestry individuals	NA	10q11.22	10	46046326	MSMB	MSMB - RPL23AP61	4477	728484		57	16924	0	10993994	intergenic_variant	1	0.41	1e-09	1.25	[1.18-1.32] unit increase	Illumina [3076666] (imputed)	N	cancer biomarker measurement	http://www.ebi.ac.uk/efo/EFO_0005127	GCST001946	Genome-wide genotyping array
rs10993994	rs10993994-T	Prostate-specific antigen levels	28139693	www.ncbi.nlm.nih.gov/pubmed/28139693	Genome-wide association study of prostate-specific antigen levels identifies novel loci independent of prostate cancer.	28,503 European ancestry individuals	2,716 Latino individuals, 2,518 East Asian ancestry individuals, 1,585 African American individuals, 6,193 European ancestry individuals (later diagnosed with prostate cancer), 5,603 European ancestry individuals	10q11.22	10	46046326	MSMB	MSMB - RPL23AP61	4477	728484		57	16924	0	10993994	intergenic_variant	1	0.39	1e-50	0.0843414	[0.073-0.095] unit increase	Affymetrix [10109774] (imputed)	N	prostate specific antigen measurement	http://www.ebi.ac.uk/efo/EFO_0004624	GCST004093	Genome-wide genotyping array
rs10993994	rs10993994-T	Prostate cancer	26443449	www.ncbi.nlm.nih.gov/pubmed/26443449	Large-scale association analysis in Asians identifies new susceptibility loci for prostate cancer.	3,000 East Asian ancestry cases, 4,394 East Asian ancestry controls	3,605 East Asian ancestry cases, 3,919 East Asian ancestry controls	10q11.22	10	46046326	MSMB	MSMB - RPL23AP61	4477	728484		57	16924	0	10993994	intergenic_variant	1	NR	4e-08	1.20482	[NR]	Illumina [4550396] (imputed)	N	prostate carcinoma	http://www.ebi.ac.uk/efo/EFO_0001663	GCST003148	Genome-wide genotyping array
rs10993994	rs10993994-C	Blood protein levels	29875488	www.ncbi.nlm.nih.gov/pubmed/29875488	Genomic atlas of the human plasma proteome.	3,301 European ancestry individuals	NA	10q11.22	10	46046326	MSMB	MSMB - RPL23AP61	4477	728484		57	16924	0	10993994	intergenic_variant	1	0.596	4E-589	0.98	[0.94-1.02] unit increase	Affymetrix [10572788] (imputed)	N	blood protein measurement	http://www.ebi.ac.uk/efo/EFO_0007937	GCST005806	Genome-wide genotyping array
rs10993994	rs10993994-T	Prostate cancer	29892016	www.ncbi.nlm.nih.gov/pubmed/29892016	Association analyses of more than 140,000 men identify 63 new prostate cancer susceptibility loci.	79,148 European ancestry cases, 61,106 European ancestry controls	NA	10q11.22	10	46046326	Intergenic	MSMB - RPL23AP61	4477	728484		57	16924	0	10993994	intergenic_variant	1	0.38	2e-147	1.23	[1.21-1.25]	Illumina [20370935] (imputed)	N	prostate carcinoma	http://www.ebi.ac.uk/efo/EFO_0001663	GCST006085	Genome-wide genotyping array
rs11614913	rs11614913-T	Waist circumference adjusted for body mass index	28448500	www.ncbi.nlm.nih.gov/pubmed/28448500	Genome-wide physical activity interactions in adiposity - A meta-analysis of 200,452 adults.	2,518 African American women, 85,730 European ancestry women, 1,773 Filipino ancestry women, 1,030 Indian ancestry women, 1,457 African American men, 54,792 European ancestry men, 7,648 Indian ancestry men, 5,527 European ancestry individuals	6,244 African American women, 17,531 European ancestry women, 329 African American men, 19,956 European ancestry men	12q13.13	12	53991815	MIR196A2	MIR196A2			406973			0	11614913	mature_miRNA_variant	0	0.415	4e-08	0.0313	[0.02-0.042] cm increase	Affymetrix, Illumina, Perlegen [~ 2500000] (imputed)	N	BMI-adjusted waist circumference, physical activity measurement	http://www.ebi.ac.uk/efo/EFO_0007789, http://www.ebi.ac.uk/efo/EFO_0008002	GCST004562	Genome-wide genotyping array
rs12361036	rs12361036-A	Interleukin-6 levels	22205395	www.ncbi.nlm.nih.gov/pubmed/22205395	Genome-wide associated loci influencing interleukin (IL)-10, IL-1Ra, and IL-6 levels in African Americans.	697 African American individuals	NA	11q12.1	11	55838732	OR5D16	OR5L2 - OR5D16	26338	390144		10578	20	0	12361036	intergenic_variant	1	0.09	6e-06	0.13	unit decrease	Affymetrix [5396780] (imputed)	N	interleukin-6 measurement	http://www.ebi.ac.uk/efo/EFO_0004810	GCST006103	Genome-wide genotyping array
rs1801020	rs1801020-G	Interleukin-16 levels	27989323	www.ncbi.nlm.nih.gov/pubmed/27989323	Genome-wide Association Study Identifies 27 Loci Influencing Concentrations of Circulating Cytokines and Growth Factors.	3,483 Finnish ancestry individuals	NA	5q35.3	5	177409531	NR	SLC34A1, F12			6569, 2161			0	1801020	5_prime_UTR_variant	0		5e-10	0.1733	[0.12-0.23] SD units decrease	NR [10700000] (imputed)	N	interleukin 16 measurement	http://www.ebi.ac.uk/efo/EFO_0008173	GCST004430	Genome-wide genotyping array
rs1801020	rs1801020-?	Activated partial thromboplastin time	29403010	www.ncbi.nlm.nih.gov/pubmed/29403010	Genetic analysis of quantitative traits in the Japanese population links cell types to complex human diseases.	37,767 Japanese ancestry individuals	NA	5q35.3	5	177409531	F12	SLC34A1, F12			6569, 2161			0	1801020	5_prime_UTR_variant	0	NR	5E-373	0.3129	[0.3-0.33] unit decrease novel	Illumina [6108953] (imputed)	N	partial thromboplastin time	http://www.ebi.ac.uk/efo/EFO_0004310	GCST006018	Genome-wide genotyping array
rs1801020	rs1801020-G	Blood protein levels	29875488	www.ncbi.nlm.nih.gov/pubmed/29875488	Genomic atlas of the human plasma proteome.	3,301 European ancestry individuals	NA	5q35.3	5	177409531	F12	SLC34A1, F12			6569, 2161			0	1801020	5_prime_UTR_variant	0	0.75	5e-128	0.63	[0.57-0.69] unit increase	Affymetrix [10572788] (imputed)	N	blood protein measurement	http://www.ebi.ac.uk/efo/EFO_0007937	GCST005806	Genome-wide genotyping array
rs1801020	rs1801020-G	Blood protein levels	29875488	www.ncbi.nlm.nih.gov/pubmed/29875488	Genomic atlas of the human plasma proteome.	3,301 European ancestry individuals	NA	5q35.3	5	177409531	F12	SLC34A1, F12			6569, 2161			0	1801020	5_prime_UTR_variant	0	0.75	2e-20	0.26	[0.2-0.32] unit increase	Affymetrix [10572788] (imputed)	N	blood protein measurement	http://www.ebi.ac.uk/efo/EFO_0007937	GCST005806	Genome-wide genotyping array
rs1801020	rs1801020-G	Blood protein levels	29875488	www.ncbi.nlm.nih.gov/pubmed/29875488	Genomic atlas of the human plasma proteome.	3,301 European ancestry individuals	NA	5q35.3	5	177409531	F12	SLC34A1, F12			6569, 2161			0	1801020	5_prime_UTR_variant	0	0.75	4e-15	0.22	[0.16-0.28] unit decrease	Affymetrix [10572788] (imputed)	N	blood protein measurement	http://www.ebi.ac.uk/efo/EFO_0007937	GCST005806	Genome-wide genotyping array
rs1883832	rs1883832-T	Chronic hepatitis B infection	25802187	www.ncbi.nlm.nih.gov/pubmed/25802187	Genetic variants in five novel loci including CFB and CD40 predispose to chronic hepatitis B.	2,514 Chinese ancestry cases, 1,130 Chinese ancestry controls	6,600 Chinese ancestry cases, 8,127 Chinese ancestry controls	20q13.12	20	46118343	CD40	CD40			958			0	1883832	5_prime_UTR_variant	0	0.37	3e-15	1.19	[1.14-1.25]	Illumina [3680900] (imputed)	N	chronic hepatitis B infection	http://www.ebi.ac.uk/efo/EFO_0004239	GCST002879	Genome-wide genotyping array
rs1883832	rs1883832-?	Chronic inflammatory diseases (ankylosing spondylitis, Crohn's disease, psoriasis, primary sclerosing cholangitis, ulcerative colitis) (pleiotropy)	26974007	www.ncbi.nlm.nih.gov/pubmed/26974007	Analysis of five chronic inflammatory diseases identifies 27 new associations and highlights disease-specific patterns at shared loci.	8,726 European ancestry ankylosing spondylitis cases, 19,085 European ancestry Crohn’s disease cases, 6,530 European ancestry psoriasis cases, 3,408 European ancestry primary sclerosing cholangitis cases, 14,513 European ancestry ulcerative colitis cases, 34,213 European ancestry controls	NA	20q13.12	20	46118343	CD40	CD40			958			0	1883832	5_prime_UTR_variant	0	NR	4e-12			Illumina [130052]	N	ankylosing spondylitis, psoriasis, ulcerative colitis, Crohn's disease, sclerosing cholangitis	http://www.ebi.ac.uk/efo/EFO_0003898, http://www.ebi.ac.uk/efo/EFO_0000676, http://www.ebi.ac.uk/efo/EFO_0000729, http://www.ebi.ac.uk/efo/EFO_0000384, http://www.ebi.ac.uk/efo/EFO_0004268	GCST005537	Targeted genotyping array [ImmunoChip]
rs1883832	rs1883832-G	Rheumatoid arthritis (ACPA-positive)	24532676	www.ncbi.nlm.nih.gov/pubmed/24532676	High-density genotyping of immune loci in Koreans and Europeans identifies eight new rheumatoid arthritis risk loci.	2,234 Korean ancestry cases, 7,065 Korean ancestry controls, 10,288 European ancestry cases, 35,502 European ancestry controls	NA	20q13.12	20	46118343	CD40	CD40			958			0	1883832	5_prime_UTR_variant	0	0.75	2e-13	1.13636	[1.1-1.18]	Illumina [133816] (imputed)	N	rheumatoid arthritis	http://www.ebi.ac.uk/efo/EFO_0000685	GCST006048	Genome-wide genotyping array, Targeted genotyping array [ImmunoChip]
rs2015086	rs2015086-G	Blood protein levels	29875488	www.ncbi.nlm.nih.gov/pubmed/29875488	Genomic atlas of the human plasma proteome.	3,301 European ancestry individuals	NA	17q12	17	36064257	CCL3L1	LOC105371746 - CCL18	105371746	6362		5126	15	0	2015086	intergenic_variant	1	0.131	3e-42	0.5	[0.42-0.58] unit increase	Affymetrix [10572788] (imputed)	N	blood protein measurement	http://www.ebi.ac.uk/efo/EFO_0007937	GCST005806	Genome-wide genotyping array
rs2070901	rs2070901-T	Aggressive periodontitis	28449029	www.ncbi.nlm.nih.gov/pubmed/28449029	A genome-wide association study identifies nucleotide variants at SIGLEC5 and DEFA1A3 as risk loci for periodontitis.	851 European ancestry cases, 6,836 European ancestry controls	223 cases, up to 564 controls	1q23.3	1	161215268	FCER1G	NDUFS2 - FCER1G	4720	2207		873	29	0	2070901	non_coding_transcript_exon_variant	1	0.24	4e-06	1.29	[1.16-1.44]	Illumina [at least 5870152] (imputed)	N	aggressive periodontitis	http://www.ebi.ac.uk/efo/EFO_0006342	GCST004303	Genome-wide genotyping array
rs2070901	rs2070901-T	Allergic disease (asthma, hay fever or eczema)	29083406	www.ncbi.nlm.nih.gov/pubmed/29083406	Shared genetic origin of asthma, hay fever and eczema elucidates allergic disease biology.	180,129 European ancestry cases, 180,709 European ancestry controls	NA	1q23.3	1	161215268	NDUFS2, FCER1G	NDUFS2 - FCER1G	4720	2207		873	29	0	2070901	non_coding_transcript_exon_variant	1	0.26	1e-11	1.039	[1.03-1.05]	Affymetrix, Illumina [8307659] (imputed)	N	allergy	http://www.ebi.ac.uk/efo/EFO_0003785	GCST005038	Genome-wide genotyping array
rs2071303	rs2071303-T	Intelligence (MTAG)	29326435	www.ncbi.nlm.nih.gov/pubmed/29326435	A combined analysis of genetically correlated traits identifies 187 loci and a role for neurogenesis and myelination in intelligence.	120,934 British ancestry individuals, 127,548 individuals	NA	6p22.2	6	26091108	HFE	HFE			3077			0	2071303	splice_region_variant	0	NR	5e-08	0.016708	[0.011-0.023] unit decrease	Affymetrix [NR]	N	intelligence	http://www.ebi.ac.uk/efo/EFO_0004337	GCST005316	Genome-wide genotyping array
rs2071382	rs2071382-T	Coronary artery disease (myocardial infarction, percutaneous transluminal coronary angioplasty, coronary artery bypass grafting, angina or chromic ischemic heart disease)	28714975	www.ncbi.nlm.nih.gov/pubmed/28714975	Association analyses based on false discovery rate implicate new loci for coronary artery disease.	18,467 European and unknown ancestry cases, 45,264 European and unknown ancestry controls	57,347 European and unknown ancestry cases, 219,521 European and unknown ancestry controls	15q26.1	15	90884967	FURIN, FES	FES			2242			0	2071382	intron_variant	0	0.464	7e-13	1.06	[1.05-1.08]	Affymetrix [9149595] (imputed)	N	percutaneous transluminal coronary angioplasty, coronary artery bypass, angina pectoris, ischemic cardiomyopathy, myocardial infarction, coronary artery disease	http://www.ebi.ac.uk/efo/EFO_0003951, http://www.ebi.ac.uk/efo/EFO_0003776, http://www.ebi.ac.uk/efo/EFO_0003913, http://www.ebi.ac.uk/efo/EFO_0001425, http://www.ebi.ac.uk/efo/EFO_0000612, http://www.ebi.ac.uk/efo/EFO_0000378	GCST004787	Genome-wide genotyping array
rs2277458	rs2277458-G	Vitamin D levels	28757204	www.ncbi.nlm.nih.gov/pubmed/28757204	Low-Frequency Synonymous Coding Variation in CYP2R1 Has Large Effects on Vitamin D Levels and Risk of Multiple Sclerosis.	2,619 whole genome sequenced European ancestry individuals, up to 38,213 European ancestry individuals, 1,442 individuals	NA	14q21.1	14	39114277	GEMIN2	GEMIN2, LOC105370459			8487, 105370459			0	2277458	5_prime_UTR_variant	0	0.786	6e-09	0.05	[0.03-0.07] nmol/L decrease	Affymetrix, Illumina [11026511] (imputed)	N	vitamin D measurement	http://www.ebi.ac.uk/efo/EFO_0004631	GCST004726	Genome-wide genotyping array
rs2304176	rs2304176-?	Cerebrospinal fluid biomarker levels	28031287	www.ncbi.nlm.nih.gov/pubmed/28031287	Genome-wide quantitative trait loci mapping of the human cerebrospinal fluid proteome.	133 Japanese ancestry individuals.	NA	19q13.2	19	38304255	NR	YIF1B, C19orf33			90522, 64073			0	2304176	5_prime_UTR_variant	0	NR	7e-33			Illumina [514227]	N	cerebrospinal fluid biomarker measurement	http://www.ebi.ac.uk/efo/EFO_0006794	GCST004000	Genome-wide genotyping array
rs2304176	rs2304176-C	Mean platelet volume	27863252	www.ncbi.nlm.nih.gov/pubmed/27863252	The Allelic Landscape of Human Blood Cell Trait Variation and Links to Common Complex Disease.	164,454 European ancestry individuals	NA	19q13.2	19	38304255	C19orf33	YIF1B, C19orf33			90522, 64073			0	2304176	5_prime_UTR_variant	0	0.2248	9e-12	0.0295824	[0.021-0.038] unit decrease	Affymetrix [~ 2500000] (imputed)	N	mean platelet volume	http://www.ebi.ac.uk/efo/EFO_0004584	GCST004599	Genome-wide genotyping array
rs334	rs334-T	Hematocrit	28453575	www.ncbi.nlm.nih.gov/pubmed/28453575	Genome-wide association study of red blood cell traits in Hispanics/Latinos: The Hispanic Community Health Study/Study of Latinos.	12,502 Hispanic/Latino individuals	7,106 Hispanic/Latino individuals	11p15.4	11	5227002	HBB	HBB			3043			0	334	missense_variant	0	0.99	1e-10	1.32	[0.93-1.71] % increase	Illumina [27801688] (imputed)	N	hematocrit	http://www.ebi.ac.uk/efo/EFO_0004348	GCST004330	Genome-wide genotyping array
rs334	rs334-T	Mean corpuscular volume	28453575	www.ncbi.nlm.nih.gov/pubmed/28453575	Genome-wide association study of red blood cell traits in Hispanics/Latinos: The Hispanic Community Health Study/Study of Latinos.	12,502 Hispanic/Latino individuals	4,772 Hispanic/Latino individuals	11p15.4	11	5227002	HBB	HBB			3043			0	334	missense_variant	0	0.99	1e-22	3.46	[2.75-4.17] fL increase	Illumina [27801688] (imputed)	N	mean corpuscular volume	http://www.ebi.ac.uk/efo/EFO_0004526	GCST004335	Genome-wide genotyping array
rs334	rs334-T	Urinary albumin-to-creatinine ratio	27650483	www.ncbi.nlm.nih.gov/pubmed/27650483	African Ancestry-Specific Alleles and Kidney Disease Risk in Hispanics/Latinos.	5,458 Caribbean Hispanic/Latino individuals, 6,734 Mainland Hispanic/Latino individuals, 34 Hispanic/Latino individuals	NA	11p15.4	11	5227002	HBB	HBB			3043			0	334	missense_variant	0	NR	3e-10	0.5	[0.34-0.66] unit decrease	Illumina [2536661] (imputed)	N	urinary albumin to creatinine ratio	http://www.ebi.ac.uk/efo/EFO_0007778	GCST003774	Genome-wide genotyping array
rs334	rs334-T	Urinary albumin-to-creatinine ratio	27650483	www.ncbi.nlm.nih.gov/pubmed/27650483	African Ancestry-Specific Alleles and Kidney Disease Risk in Hispanics/Latinos.	5,458 Caribbean Hispanic/Latino individuals, 6,734 Mainland Hispanic/Latino individuals, 34 Hispanic/Latino individuals	NA	11p15.4	11	5227002	HBB	HBB			3043			0	334	missense_variant	0	NR	8e-12	0.44	[0.32-0.56] unit decrease	Illumina [2536661] (imputed)	N	urinary albumin to creatinine ratio	http://www.ebi.ac.uk/efo/EFO_0007778	GCST003774	Genome-wide genotyping array
rs334	rs334-?	Severe malaria	29381699	www.ncbi.nlm.nih.gov/pubmed/29381699	Novel genetic polymorphisms associated with severe malaria and under selective pressure in North-eastern Tanzania.	449 Tanzanian ancestry cases, 465 Tanzanian ancestry controls	NA	11p15.4	11	5227002	HBB	HBB			3043			0	334	missense_variant	0	NR	9e-13	7.63359	[NR]	Illumina [15200000] (imputed)	N	malaria	http://www.ebi.ac.uk/efo/EFO_0001068	GCST005356	Genome-wide genotyping array
rs35035604	rs35035604-?	Cognitive empathy	28584286	www.ncbi.nlm.nih.gov/pubmed/28584286	Genome-wide meta-analysis of cognitive empathy: heritability, and correlates with sex, neuropsychiatric conditions and cognition.	45,465 European ancestry females, 44,088 European ancestry males	NA	2q14.3	2	127205848	NR	CYP27C1			339761			0	35035604	intron_variant	0	NR	4e-06	0.1204	[0.069-0.172] unit decrease	Illumina [11133794] (imputed)	N	empathy measurement	http://www.ebi.ac.uk/efo/EFO_0009183	GCST005755	Genome-wide genotyping array
rs3741240	rs3741240-A	Chronic obstructive pulmonary disease-related biomarkers	23144326	www.ncbi.nlm.nih.gov/pubmed/23144326	Genome-wide association analysis of blood biomarkers in chronic obstructive pulmonary disease.	Up to 1,951 European ancestry smokers	NA	11q12.3	11	62419070	SCGB1A1	SCGB1A1, LOC102723765			7356, 102723765			0	3741240	5_prime_UTR_variant	0	0.36	1e-26			Illumina [588352]	N	chronic obstructive pulmonary disease, CC16 measurement	http://www.ebi.ac.uk/efo/EFO_0000341, http://www.ebi.ac.uk/efo/EFO_0005080	GCST001737	Genome-wide genotyping array
rs3749147	rs3749147-C	Waist Circumference - Triglycerides (WC-TG)	21386085	www.ncbi.nlm.nih.gov/pubmed/21386085	A bivariate genome-wide approach to metabolic syndrome: STAMPEED consortium.	22,161 European ancestry individuals	NA	2p23.3	2	27629051	CCDC121	GPN1			11321			0	3749147	missense_variant	0	NR	1e-09	0.18	[0.12-0.24] unit decrease	Affymetrix, Illumina [~ 2500000] (imputed)	N	triglyceride measurement, metabolic syndrome	http://www.ebi.ac.uk/efo/EFO_0004530, http://www.ebi.ac.uk/efo/EFO_0000195	GCST001006	Genome-wide genotyping array
rs41279633	rs41279633-T	LDL cholesterol	25961943	www.ncbi.nlm.nih.gov/pubmed/25961943	The impact of low-frequency and rare variants on lipid levels.	up 62,166 European ancestry individuals	NA	7p13	7	44541277	NPC1L1	NPC1L1			29881			0	41279633	5_prime_UTR_variant	0	0.18	1e-10	0.054	[0.038-0.07] s.d. increase	Affymetrix, Illumina, Perlegen [up to 9657952] (imputed)	N	low density lipoprotein cholesterol measurement	http://www.ebi.ac.uk/efo/EFO_0004611	GCST002898	Genome-wide genotyping array
rs4680	rs4680-A	Blood metabolite levels	24816252	www.ncbi.nlm.nih.gov/pubmed/24816252	An atlas of genetic influences on human blood metabolites.	7,824 European ancestry individuals	NA	22q11.21	22	19963748	COMT	TXNRD2 - ARVCF	10587	421		21756	2743	0	4680	missense_variant	1	0.51	5e-178	0.049	[0.045-0.053] unit decrease	Affymetrix, Illumina [2100000] (imputed)	N	blood metabolite measurement	http://www.ebi.ac.uk/efo/EFO_0005664	GCST002443	Genome-wide genotyping array
rs4680	rs4680-A	Blood metabolite levels	24816252	www.ncbi.nlm.nih.gov/pubmed/24816252	An atlas of genetic influences on human blood metabolites.	7,824 European ancestry individuals	NA	22q11.21	22	19963748	COMT	TXNRD2 - ARVCF	10587	421		21756	2743	0	4680	missense_variant	1	0.51	1e-13	0.044	[0.032-0.056] unit decrease	Affymetrix, Illumina [2100000] (imputed)	N	blood metabolite measurement	http://www.ebi.ac.uk/efo/EFO_0005664	GCST002443	Genome-wide genotyping array
rs4986894	rs4986894-T	Blood metabolite levels	24816252	www.ncbi.nlm.nih.gov/pubmed/24816252	An atlas of genetic influences on human blood metabolites.	7,824 European ancestry individuals	NA	10q23.33	10	94762608	CYP2C9	CYP2C18 - CYP2C19	1562	1557		26418	73	0	4986894	intron_variant	1	0.84	6e-12	0.042	[0.03-0.054] unit decrease	Affymetrix, Illumina [2100000] (imputed)	N	blood metabolite measurement	http://www.ebi.ac.uk/efo/EFO_0005664	GCST002443	Genome-wide genotyping array
rs5758511	rs5758511-A	Birth weight	23202124	www.ncbi.nlm.nih.gov/pubmed/23202124	New loci associated with birth weight identify genetic links between intrauterine growth and adult height and metabolism.	Up to 26,836 European ancestry individuals	Up to 42,519 European ancestry individuals	22q13.2	22	41940168	CENPM	CENPM			79019			0	5758511	stop_gained	0	0.27	3e-06	0.027	[0.015-0.039] gram decrease	Affymetrix, Illumina [~ 2700000] (imputed)	N	birth weight	http://www.ebi.ac.uk/efo/EFO_0004344	GCST001758	Genome-wide genotyping array
rs6121246	rs6121246-T	Mean corpuscular hemoglobin	27863252	www.ncbi.nlm.nih.gov/pubmed/27863252	The Allelic Landscape of Human Blood Cell Trait Variation and Links to Common Complex Disease.	172,332 European ancestry individuals	NA	20q11.21	20	31845549	FOXS1	FOXS1			2307			0	6121246	5_prime_UTR_variant	0	0.2155	2e-17	0.0369471	[0.028-0.045] unit increase	Affymetrix [~ 2500000] (imputed)	N	mean corpuscular hemoglobin	http://www.ebi.ac.uk/efo/EFO_0004527	GCST004630	Genome-wide genotyping array
rs6503905	rs6503905-A	Circulating myeloperoxidase levels (plasma)	23620142	www.ncbi.nlm.nih.gov/pubmed/23620142	Genome-wide and gene-centric analyses of circulating myeloperoxidase levels in the charge and care consortia.	9,260 European ancestry individuals		17q22	17	59210093	C17orf71	SMG8			55181			0	6503905	synonymous_variant	0	0.37	3e-12	0.06	[0.040-0.080] unit decrease	Affymetrix, Illumina [2421770]	N	myeloperoxidase measurement	http://www.ebi.ac.uk/efo/EFO_0005243	GCST001980	Genome-wide genotyping array
rs6766510 x rs10993994	rs6766510-? x rs10993994-?	Prostate cancer (SNP x SNP interaction)	22219177	www.ncbi.nlm.nih.gov/pubmed/22219177	A genome-wide search for loci interacting with known prostate cancer risk-associated genetic variants.	4,723 European ancestry cases, 4,792 European ancestry controls	NA	3p25.2 x 10q11.22	3 x 10	12510308 x 46046326	TSEN2 x MSMB	TSEN2 x MSMB - RPL23AP61						0		intron_variant x intergenic_variant		NR	2e-06	1.58	[1.31-1.91]	Affymetrix, Illumina [1117531] (imputed)	N	prostate carcinoma	http://www.ebi.ac.uk/efo/EFO_0001663	GCST001370	Genome-wide genotyping array
rs6882076	rs6882076-T	LDL cholesterol	20686565	www.ncbi.nlm.nih.gov/pubmed/20686565	Biological, clinical and population relevance of 95 loci for blood lipids.	95,454 European ancestry individuals	NA	5q33.3	5	156963286	TIMD4, HAVCR1	TIMD4 - HAVCR1	91937	26762		31	16157	0	6882076	intergenic_variant	1	0.35	2e-22	1.67	[1.3-2.04] mg/dL decrease	Affymetrix, Illumina, Perlegen [~ 2600000] (imputed)	N	low density lipoprotein cholesterol measurement	http://www.ebi.ac.uk/efo/EFO_0004611	GCST000759	Genome-wide genotyping array
rs6882076	rs6882076-G	Triglycerides	20686565	www.ncbi.nlm.nih.gov/pubmed/20686565	Biological, clinical and population relevance of 95 loci for blood lipids.	96,598 European ancestry individuals	NA	5q33.3	5	156963286	TIMD4, HAVCR1	TIMD4 - HAVCR1	91937	26762		31	16157	0	6882076	intergenic_variant	1	0.36	4e-12	2.63	[1.87-3.39] mg/dL decrease	Affymetrix, Illumina, Perlegen [~ 2600000] (imputed)	N	triglyceride measurement	http://www.ebi.ac.uk/efo/EFO_0004530	GCST000758	Genome-wide genotyping array
rs6882076	rs6882076-T	Cholesterol, total	20686565	www.ncbi.nlm.nih.gov/pubmed/20686565	Biological, clinical and population relevance of 95 loci for blood lipids.	100,184 European ancestry individuals	NA	5q33.3	5	156963286	TIMD4, HAVCR1	TIMD4 - HAVCR1	91937	26762		31	16157	0	6882076	intergenic_variant	1	0.35	7e-28	1.98	[1.59-2.37] mg/dL decrease	Affymetrix, Illumina, Perlegen [~ 2600000] (imputed)	N	total cholesterol measurement	http://www.ebi.ac.uk/efo/EFO_0004574	GCST000760	Genome-wide genotyping array
rs6882076	rs6882076-T	Triglycerides	24097068	www.ncbi.nlm.nih.gov/pubmed/24097068	Discovery and refinement of loci associated with lipid levels.	94,595 European ancestry individuals	93,982 European ancestry individuals	5q33.3	5	156963286	TIMD4	TIMD4 - HAVCR1	91937	26762		31	16157	0	6882076	intergenic_variant	1	0.36	2e-15	0.029	[NR] mg/dL decrease	NR [NR] (imputed)	N	triglyceride measurement	http://www.ebi.ac.uk/efo/EFO_0004530	GCST002216	Genome-wide genotyping array
rs6882076	rs6882076-T	LDL cholesterol	24097068	www.ncbi.nlm.nih.gov/pubmed/24097068	Discovery and refinement of loci associated with lipid levels.	94,595 European ancestry individuals	93,982 European ancestry individuals	5q33.3	5	156963286	TIMD4	TIMD4 - HAVCR1	91937	26762		31	16157	0	6882076	intergenic_variant	1	0.36	3e-31	0.046	[NR] unit decrease	NR [NR] (imputed)	N	low density lipoprotein cholesterol measurement	http://www.ebi.ac.uk/efo/EFO_0004611	GCST002222	Genome-wide genotyping array
rs6882076	rs6882076-T	Cholesterol, total	24097068	www.ncbi.nlm.nih.gov/pubmed/24097068	Discovery and refinement of loci associated with lipid levels.	94,595 European ancestry individuals	93,982 European ancestry individuals	5q33.3	5	156963286	TIMD4	TIMD4 - HAVCR1	91937	26762		31	16157	0	6882076	intergenic_variant	1	0.36	5e-41	0.051	[NR] unit decrease	NR [NR] (imputed)	N	total cholesterol measurement	http://www.ebi.ac.uk/efo/EFO_0004574	GCST002221	Genome-wide genotyping array
rs6882076	rs6882076-T	LDL cholesterol levels	28334899	www.ncbi.nlm.nih.gov/pubmed/28334899	Association analyses of East Asian individuals and trans-ancestry analyses with European individuals reveal new loci associated with cholesterol and triglyceride levels.	32,285 East Asian ancestry individuals, 173,082 European ancestry individuals	8,478 Chinese ancestry individuals	5q33.3	5	156963286	TIMD4	TIMD4 - HAVCR1	91937	26762		31	16157	0	6882076	intergenic_variant	1	0.334	1e-33	0.0456	[0.038-0.053] unit decrease (EA Beta value)	Affymetrix, Illumina [~ 1900000] (imputed)	N	low density lipoprotein cholesterol measurement	http://www.ebi.ac.uk/efo/EFO_0004611	GCST004233	Genome-wide genotyping array
rs6882076	rs6882076-T	Total cholesterol levels	28334899	www.ncbi.nlm.nih.gov/pubmed/28334899	Association analyses of East Asian individuals and trans-ancestry analyses with European individuals reveal new loci associated with cholesterol and triglyceride levels.	32,576 East Asian ancestry individuals, 187,365 European ancestry individuals	10,855 Chinese ancestry individuals	5q33.3	5	156963286	TIMD4	TIMD4 - HAVCR1	91937	26762		31	16157	0	6882076	intergenic_variant	1	0.334	2e-43	0.0508	[0.044-0.058] unit decrease (EA Beta values)	Affymetrix, Illumina [up to 1900000] (imputed)	N	total cholesterol measurement	http://www.ebi.ac.uk/efo/EFO_0004574	GCST004235	Genome-wide genotyping array
rs6882076	rs6882076-?	Low density lipoprotein cholesterol	29403010	www.ncbi.nlm.nih.gov/pubmed/29403010	Genetic analysis of quantitative traits in the Japanese population links cell types to complex human diseases.	72,866 Japanese ancestry individuals	NA	5q33.3	5	156963286	TIMD4	TIMD4 - HAVCR1	91937	26762		31	16157	0	6882076	intergenic_variant	1	NR	1e-08	0.04276	[0.028-0.057] unit increase novel	Illumina [6108953] (imputed)	N	low density lipoprotein cholesterol measurement	http://www.ebi.ac.uk/efo/EFO_0004611	GCST006004	Genome-wide genotyping array
rs705379	rs705379-A	Blood protein levels	29875488	www.ncbi.nlm.nih.gov/pubmed/29875488	Genomic atlas of the human plasma proteome.	3,301 European ancestry individuals	NA	7q21.3	7	95324583	PON1	PON1 - LOC100533722	5444	100533722		11	25581	0	705379	5_prime_UTR_variant	1	0.487	1e-29	0.28	[0.24-0.32] unit decrease	Affymetrix [10572788] (imputed)	N	blood protein measurement	http://www.ebi.ac.uk/efo/EFO_0007937	GCST005806	Genome-wide genotyping array
rs705379	rs705379-A	Blood protein levels	29875488	www.ncbi.nlm.nih.gov/pubmed/29875488	Genomic atlas of the human plasma proteome.	3,301 European ancestry individuals	NA	7q21.3	7	95324583	PON1	PON1 - LOC100533722	5444	100533722		11	25581	0	705379	5_prime_UTR_variant	1	0.487	5e-22	0.24	[0.18-0.3] unit decrease	Affymetrix [10572788] (imputed)	N	blood protein measurement	http://www.ebi.ac.uk/efo/EFO_0007937	GCST005806	Genome-wide genotyping array
rs7698623	rs7698623-?	Cardiovascular disease risk factors	21779381	www.ncbi.nlm.nih.gov/pubmed/21779381	Genetic determinants of cardiovascular events among women with migraine: a genome-wide association study.	5,122 European ancestry female migrain cases	NA	4q22.1	4	87834676	MEPE	MEPE			56955			0	7698623	intron_variant	0	NR	3e-07	6.37	[3.15-12.90]	Illumina [339596]	N	cardiovascular disease	http://www.ebi.ac.uk/efo/EFO_0000319	GCST001157	Genome-wide genotyping array
rs78970023	rs78970023-A	Thrombin-activatable fibrinolysis inhibitor activation peptide	29378355	www.ncbi.nlm.nih.gov/pubmed/29378355	A Genome-wide Study of Common and Rare Genetic Variants Associated with Circulating Thrombin Activatable Fibrinolysis Inhibitor.	3,124 European ancestry individuals	NA	16p12.2	16	21678558	OTOA, METTL9, IGSF6	OTOA			146183			0	78970023	missense_variant	0	0.015	5e-07	0.27	[0.17-0.37] unit decrease	Illumina [10000000] (imputed)	N	thrombin activatable fibrinolysis inhibitor activation peptide measurement	http://www.ebi.ac.uk/efo/EFO_0008582	GCST005411	Genome-wide genotyping array
rs8050500	rs8050500-C	Red cell distribution width	27863252	www.ncbi.nlm.nih.gov/pubmed/27863252	The Allelic Landscape of Human Blood Cell Trait Variation and Links to Common Complex Disease.	171,529 European ancestry individuals	NA	16p11.2	16	31393250	ITGAD	ITGAD			3681			0	8050500	intergenic_variant	0	0.4457	5e-19	0.0316314	[0.025-0.039] unit decrease	Affymetrix [~ 2500000] (imputed)	N	red blood cell distribution width	http://www.ebi.ac.uk/efo/EFO_0005192	GCST004621	Genome-wide genotyping array
rs8103033	rs8103033-G	Obesity-related traits	23251661	www.ncbi.nlm.nih.gov/pubmed/23251661	Novel genetic loci identified for the pathophysiology of childhood obesity in the Hispanic population.	815 Hispanic children from 263 families	NA	19q13.2	19	39679413	LGALS17A	LGALS17A			400696			0	8103033	non_coding_transcript_exon_variant	0	0.458	8e-06	0.04	[NR] g/d increase	Illumina [899892]	N	urinary nitrogen measurement	http://www.ebi.ac.uk/efo/EFO_0005190	GCST001762	Genome-wide genotyping array
rs8178822	rs8178822-?	Presence of antiphospholipid antibodies	27098658	www.ncbi.nlm.nih.gov/pubmed/27098658	Antiphospholipid antibodies in a large population-based cohort: genome-wide associations and effects on monocyte gene expression.	4,163 German ancestry individuals	NA	17q24.2	17	66229411	APOH, CCDC46	APOH			350			0	8178822	5_prime_UTR_variant	0	NR	1e-11	1.7714	[1.26-2.28]	Affymetrix [at least 662405]	N	antiphospholipid antibody measurement	http://www.ebi.ac.uk/efo/EFO_0005200	GCST003563	Genome-wide genotyping array
rs9847953	rs9847953-A	Systolic blood pressure	27618447	www.ncbi.nlm.nih.gov/pubmed/27618447	Trans-ancestry meta-analyses identify rare and common variants associated with blood pressure and hypertension.	up to 165,276 European ancestry individuals, up to 27,487 South Asian ancestry individuals	up to 125,713 European ancestry individuals, up to 2,641 South Asian ancestry individuals, 4,632 Hispanic individuals, 22,077 African American individuals	3p21.31	3	48241205	CDC25A	ZNF589			51385			0	9847953	missense_variant	0	0.716	6e-08	0.0198	unit increase	Illumina [242296]	N	systolic blood pressure	http://www.ebi.ac.uk/efo/EFO_0006335	GCST006021	Targeted genotyping array [Exome array]
rs9907295	rs9907295-C	Fibroblast growth factor basic levels	27989323	www.ncbi.nlm.nih.gov/pubmed/27989323	Genome-wide Association Study Identifies 27 Loci Influencing Concentrations of Circulating Cytokines and Growth Factors.	7,565 Finnish ancestry individuals	NA	17q12	17	35930309	NR	RDM1, LOC107985070			201299, 107985070			0	9907295	5_prime_UTR_variant	0		8e-07	0.1319	[0.079-0.185] SD units increase	NR [10700000] (imputed)	N	fibroblast growth factor basic measurement	http://www.ebi.ac.uk/efo/EFO_0008130	GCST004459	Genome-wide genotyping array
LWK
rs10398	rs10398-G	Monocyte percentage of white cells	27863252	www.ncbi.nlm.nih.gov/pubmed/27863252	The Allelic Landscape of Human Blood Cell Trait Variation and Links to Common Complex Disease.	170,494 European ancestry individuals	NA	11p15.5	11	308180	IFITM2	IFITM2			10581			0	10398	5_prime_UTR_variant	0	0.1878	9e-37	0.0578247	[0.049-0.067] unit decrease	Affymetrix [~ 2500000] (imputed)	N	monocyte percentage of leukocytes	http://www.ebi.ac.uk/efo/EFO_0007989	GCST004609	Genome-wide genotyping array
rs10936599	rs10936599-C	Colorectal cancer	20972440	www.ncbi.nlm.nih.gov/pubmed/20972440	Meta-analysis of three genome-wide association studies identifies susceptibility loci for colorectal cancer at 1q41, 3q26.2, 12q13.13 and 20q13.33.	3,334 European ancestry cases, 4,628 European ancestry controls	14,851 European ancestry cases, 15,569 European ancestry controls	3q26.2	3	169774313	MYNN	MYNN			55892			0	10936599	synonymous_variant	0	NR	3e-08	1.04	[1.04-1.10]	Illumina [up to 550000] (imputed)	N	colorectal cancer	http://www.ebi.ac.uk/efo/EFO_0005842	GCST000843	Genome-wide genotyping array
rs10936599	rs10936599-T	Telomere length	23535734	www.ncbi.nlm.nih.gov/pubmed/23535734	Identification of seven loci affecting mean telomere length and their association with disease.	37,684 European ancestry individuals	10,739 European ancestry individuals	3q26.2	3	169774313	TERC	MYNN			55892			0	10936599	synonymous_variant	0	0.252	3e-31	0.097	[0.081-0.113] unit decrease	Affymetrix, Illumina [2362330]	N	telomere length	http://www.ebi.ac.uk/efo/EFO_0004505	GCST001936	Genome-wide genotyping array
rs10936599	rs10936599-G	Multiple myeloma	23955597	www.ncbi.nlm.nih.gov/pubmed/23955597	Common variation at 3q26.2, 6p21.33, 17p11.2 and 22q13.1 influences multiple myeloma risk.	2,335 European ancestry cases, 7,306 European ancestry controls	2,357 European ancestry cases, 3,684 European ancestry controls	3q26.2	3	169774313	MYNN, TERC	MYNN			55892			0	10936599	synonymous_variant	0	0.8	9e-14	1.256	[1.18-1.33]	Illumina [414804]	N	multiple myeloma	http://www.ebi.ac.uk/efo/EFO_0001378	GCST002140	Genome-wide genotyping array
rs10936599	rs10936599-C	Bladder cancer	24163127	www.ncbi.nlm.nih.gov/pubmed/24163127	Genome-wide association study identifies multiple loci associated with bladder cancer risk.	6,911 European ancestry cases, 11,818 European ancestry controls	801 cases, 1,307 controls	3q26.2	3	169774313	ACTRT3, MYNN, TERC, LRRC34	MYNN			55892			0	10936599	synonymous_variant	0	0.76	5e-09	1.1765	[1.11-1.23]	Illumina [462190]	N	bladder carcinoma	http://www.ebi.ac.uk/efo/EFO_0000292	GCST002243	Genome-wide genotyping array
rs10936599	rs10936599-A	Celiac disease	20190752	www.ncbi.nlm.nih.gov/pubmed/20190752	Multiple common variants for celiac disease influencing immune gene expression.	4,533 European ancestry cases, 10,750 European ancestry controls	4,918 European ancestry cases, 5,684 European ancestry controls	3q26.2	3	169774313	intergenic	MYNN			55892			0	10936599	synonymous_variant	0	0.25	5e-07	1.12	[1.07-1.16]	Illumina [292387]	N	celiac disease	http://www.ebi.ac.uk/efo/EFO_0001060	GCST000612	Genome-wide genotyping array
rs10936599	rs10936599-G	Multiple sclerosis	21833088	www.ncbi.nlm.nih.gov/pubmed/21833088	Genetic risk and a primary role for cell-mediated immune mechanisms in multiple sclerosis.	9,772 European ancestry cases, 16,849 European ancestry controls	4,218 European ancestry cases, 7,296 European ancestry controls	3q26.2	3	169774313	MYNN	MYNN			55892			0	10936599	synonymous_variant	0	NR	7e-07	1.1	[1.08-1.11]	Illumina [465434]	N	multiple sclerosis	http://www.ebi.ac.uk/efo/EFO_0003885	GCST001198	Genome-wide genotyping array
rs10936599	rs10936599-C	Chronic lymphocytic leukemia	24292274	www.ncbi.nlm.nih.gov/pubmed/24292274	A genome-wide association study identifies multiple susceptibility loci for chronic lymphocytic leukemia.	1,739 European ancestry cases, 5,199 European ancestry controls	1,144 European ancestry cases, 3,151 European ancestry controls	3q26.2	3	169774313	MYNN	MYNN			55892			0	10936599	synonymous_variant	0		2e-09	1.26	[1.17-1.35]	Illumina [450000] (imputed)	N	chronic lymphocytic leukemia	http://www.ebi.ac.uk/efo/EFO_0000095	GCST002299	Genome-wide genotyping array
rs10993994	rs10993994-?	Prostate cancer	20676098	www.ncbi.nlm.nih.gov/pubmed/20676098	Genome-wide association study identifies five new susceptibility loci for prostate cancer in the Japanese population.	1,583 Japanese ancestry cases, 3,386 Japanese ancestry controls	3,001 Japanese ancestry cases, 5,415 Japanese ancestry controls	10q11.22	10	46046326	MSMB	MSMB - RPL23AP61	4477	728484		57	16924	0	10993994	intergenic_variant	1	NR	3e-08			Illumina [510687]	N	prostate carcinoma	http://www.ebi.ac.uk/efo/EFO_0001663	GCST000750	Genome-wide genotyping array
rs10993994	rs10993994-T	Serum prostate-specific antigen levels	21160077	www.ncbi.nlm.nih.gov/pubmed/21160077	Genetic correction of PSA values using sequence variants associated with PSA levels.	7,538 European ancestry individuals	2,373 European ancestry individuals	10q11.22	10	46046326	MSMB	MSMB - RPL23AP61	4477	728484		57	16924	0	10993994	intergenic_variant	1	0.39	7e-13	9.2	[NR] % increase	Illumina [304070]	N	prostate specific antigen measurement	http://www.ebi.ac.uk/efo/EFO_0004624	GCST000919	Genome-wide genotyping array
rs10993994	rs10993994-T	Prostate cancer	18264097	www.ncbi.nlm.nih.gov/pubmed/18264097	Multiple newly identified loci associated with prostate cancer susceptibility.	1,854 European ancestry cases, 1,894 European ancestry controls	3,268 European ancestry cases, 3,366 European ancestry controls	10q11.22	10	46046326	MSMB	MSMB - RPL23AP61	4477	728484		57	16924	0	10993994	intergenic_variant	1	0.4	9e-29	1.25	[1.17-1.34]	Illumina [541129]	N	prostate carcinoma	http://www.ebi.ac.uk/efo/EFO_0001663	GCST000152	Genome-wide genotyping array
rs10993994	rs10993994-T	Prostate cancer	18264096	www.ncbi.nlm.nih.gov/pubmed/18264096	Multiple loci identified in a genome-wide association study of prostate cancer.	1,172 European ancestry cases, 1,157 European ancestry controls	3,941 European ancestry cases, 3,964 European ancestry controls	10q11.22	10	46046326	MSMB	MSMB - RPL23AP61	4477	728484		57	16924	0	10993994	intergenic_variant	1	0.4	7e-13	1.16	[1.04-1.29]	Illumina [527869]	N	prostate carcinoma	http://www.ebi.ac.uk/efo/EFO_0001663	GCST000154	Genome-wide genotyping array
rs10993994	rs10993994-T	Prostate cancer	21743057	www.ncbi.nlm.nih.gov/pubmed/21743057	Genome-wide association study identifies new prostate cancer susceptibility loci.	2,782 European ancestry cases, 4,458 European ancestry controls	7,358 European ancestry cases, 6,732 European ancestry controls	10q11.22	10	46046326	MSMB	MSMB - RPL23AP61	4477	728484		57	16924	0	10993994	intergenic_variant	1	NR	5e-06	1.18	[1.10-1.27]	Illumina [571243]	N	prostate carcinoma	http://www.ebi.ac.uk/efo/EFO_0001663	GCST001147	Genome-wide genotyping array
rs10993994	rs10993994-T	Prostate cancer	24753544	www.ncbi.nlm.nih.gov/pubmed/24753544	Genetic variation in prostate-specific antigen-detected prostate cancer and the effect of control selection on genetic association studies.	1,146 European ancestry cases, 1,804 European ancestry controls	1,854 European ancestry cases, 1,437 European ancestry controls	10q11.22	10	46046326	MSMB	MSMB - RPL23AP61	4477	728484		57	16924	0	10993994	intergenic_variant	1		3e-26	0.4	[0.33-0.47] unit increase	Illumina [514432] (imputed)	N	prostate carcinoma	http://www.ebi.ac.uk/efo/EFO_0001663	GCST002421	Genome-wide genotyping array
rs10993994	rs10993994-T	Prostate cancer (early onset)	24740154	www.ncbi.nlm.nih.gov/pubmed/24740154	Genome-wide association scan for variants associated with early-onset prostate cancer.	931 European ancestry cases, 4,120 European ancestry controls	2,571 European ancestry cases, 921 European ancestry controls	10q11.22	10	46046326	MSMB	MSMB - RPL23AP61	4477	728484		57	16924	0	10993994	intergenic_variant	1	0.42	2e-07	1.32	[1.21-1.43]	Illumina [2639562] (imputed)	N	prostate carcinoma	http://www.ebi.ac.uk/efo/EFO_0001663	GCST002413	Genome-wide genotyping array
rs10993994	rs10993994-T	Prostate-specific antigen levels	23269536	www.ncbi.nlm.nih.gov/pubmed/23269536	Genome-wide association study identified novel genetic variant on SLC45A3 gene associated with serum levels prostate-specific antigen (PSA) in a Chinese population.	1,999 Chinese ancestry males	1,496 Chinese ancestry males	10q11.22	10	46046326	MSMB	MSMB - RPL23AP61	4477	728484		57	16924	0	10993994	intergenic_variant	1	0.5	5e-17	0.12	[NR] % increase	Illumina [> 709211] (imputed)	N	prostate specific antigen measurement	http://www.ebi.ac.uk/efo/EFO_0004624	GCST001796	Genome-wide genotyping array
rs10993994	rs10993994-T	Prostate cancer	25939597	www.ncbi.nlm.nih.gov/pubmed/25939597	Two susceptibility loci identified for prostate cancer aggressiveness.	4,600 European ancestry cases, 2,941 European ancestry controls	7,779 European ancestry cases, 7,623 European ancestry controls	10q11.22	10	46046326	PARG, TIMM23, MSMB	MSMB - RPL23AP61	4477	728484		57	16924	0	10993994	intergenic_variant	1	0.39	1e-15	1.16	[1.12-1.20]	Illumina [1531807] (imputed)	N	prostate carcinoma	http://www.ebi.ac.uk/efo/EFO_0001663	GCST002890	Genome-wide genotyping array
rs10993994	rs10993994-T	Prostate cancer	26034056	www.ncbi.nlm.nih.gov/pubmed/26034056	A large multiethnic genome-wide association study of prostate cancer identifies novel risk variants and substantial ethnic differences.	6,406 European ancestry cases, 601 African American cases, 288 East Asian ancestry cases, 488 Latino cases30,866 European ancestry controls, 1,650 African American controls, 2,938 East Asian ancestry controls, 3,141 Latino controls	4,599 European ancestry cases, 2,265 African American cases, 2,940 European ancestry controls, 2,414 African American controls	10q11.22	10	46046326	NR	MSMB - RPL23AP61	4477	728484		57	16924	0	10993994	intergenic_variant	1	0.4	3e-18	1.21	[1.16-1.26]	Affymetrix [up to 19977088] (imputed)	N	prostate carcinoma	http://www.ebi.ac.uk/efo/EFO_0001663	GCST002944	Genome-wide genotyping array
rs10993994	rs10993994-T	Prostate cancer	26034056	www.ncbi.nlm.nih.gov/pubmed/26034056	A large multiethnic genome-wide association study of prostate cancer identifies novel risk variants and substantial ethnic differences.	6,406 European ancestry cases, 601 African American cases, 288 East Asian ancestry cases, 488 Latino cases30,866 European ancestry controls, 1,650 African American controls, 2,938 East Asian ancestry controls, 3,141 Latino controls	4,599 European ancestry cases, 2,265 African American cases, 2,940 European ancestry controls, 2,414 African American controls	10q11.22	10	46046326	NR	MSMB - RPL23AP61	4477	728484		57	16924	0	10993994	intergenic_variant	1	0.401	7e-21	1.21	[1.16-1.25]	Affymetrix [up to 19977088] (imputed)	N	prostate carcinoma	http://www.ebi.ac.uk/efo/EFO_0001663	GCST002944	Genome-wide genotyping array
rs10993994	rs10993994-T	PCA3 expression level	23555189	www.ncbi.nlm.nih.gov/pubmed/23555189	Genome-wide association study identifies genetic determinants of urine PCA3 levels in men.	1,371 European ancestry individuals	NA	10q11.22	10	46046326	MSMB	MSMB - RPL23AP61	4477	728484		57	16924	0	10993994	intergenic_variant	1	0.41	1e-09	1.25	[1.18-1.32] unit increase	Illumina [3076666] (imputed)	N	cancer biomarker measurement	http://www.ebi.ac.uk/efo/EFO_0005127	GCST001946	Genome-wide genotyping array
rs10993994	rs10993994-T	Prostate-specific antigen levels	28139693	www.ncbi.nlm.nih.gov/pubmed/28139693	Genome-wide association study of prostate-specific antigen levels identifies novel loci independent of prostate cancer.	28,503 European ancestry individuals	2,716 Latino individuals, 2,518 East Asian ancestry individuals, 1,585 African American individuals, 6,193 European ancestry individuals (later diagnosed with prostate cancer), 5,603 European ancestry individuals	10q11.22	10	46046326	MSMB	MSMB - RPL23AP61	4477	728484		57	16924	0	10993994	intergenic_variant	1	0.39	1e-50	0.0843414	[0.073-0.095] unit increase	Affymetrix [10109774] (imputed)	N	prostate specific antigen measurement	http://www.ebi.ac.uk/efo/EFO_0004624	GCST004093	Genome-wide genotyping array
rs10993994	rs10993994-T	Prostate cancer	26443449	www.ncbi.nlm.nih.gov/pubmed/26443449	Large-scale association analysis in Asians identifies new susceptibility loci for prostate cancer.	3,000 East Asian ancestry cases, 4,394 East Asian ancestry controls	3,605 East Asian ancestry cases, 3,919 East Asian ancestry controls	10q11.22	10	46046326	MSMB	MSMB - RPL23AP61	4477	728484		57	16924	0	10993994	intergenic_variant	1	NR	4e-08	1.20482	[NR]	Illumina [4550396] (imputed)	N	prostate carcinoma	http://www.ebi.ac.uk/efo/EFO_0001663	GCST003148	Genome-wide genotyping array
rs10993994	rs10993994-C	Blood protein levels	29875488	www.ncbi.nlm.nih.gov/pubmed/29875488	Genomic atlas of the human plasma proteome.	3,301 European ancestry individuals	NA	10q11.22	10	46046326	MSMB	MSMB - RPL23AP61	4477	728484		57	16924	0	10993994	intergenic_variant	1	0.596	4E-589	0.98	[0.94-1.02] unit increase	Affymetrix [10572788] (imputed)	N	blood protein measurement	http://www.ebi.ac.uk/efo/EFO_0007937	GCST005806	Genome-wide genotyping array
rs10993994	rs10993994-T	Prostate cancer	29892016	www.ncbi.nlm.nih.gov/pubmed/29892016	Association analyses of more than 140,000 men identify 63 new prostate cancer susceptibility loci.	79,148 European ancestry cases, 61,106 European ancestry controls	NA	10q11.22	10	46046326	Intergenic	MSMB - RPL23AP61	4477	728484		57	16924	0	10993994	intergenic_variant	1	0.38	2e-147	1.23	[1.21-1.25]	Illumina [20370935] (imputed)	N	prostate carcinoma	http://www.ebi.ac.uk/efo/EFO_0001663	GCST006085	Genome-wide genotyping array
rs11614913	rs11614913-T	Waist circumference adjusted for body mass index	28448500	www.ncbi.nlm.nih.gov/pubmed/28448500	Genome-wide physical activity interactions in adiposity - A meta-analysis of 200,452 adults.	2,518 African American women, 85,730 European ancestry women, 1,773 Filipino ancestry women, 1,030 Indian ancestry women, 1,457 African American men, 54,792 European ancestry men, 7,648 Indian ancestry men, 5,527 European ancestry individuals	6,244 African American women, 17,531 European ancestry women, 329 African American men, 19,956 European ancestry men	12q13.13	12	53991815	MIR196A2	MIR196A2			406973			0	11614913	mature_miRNA_variant	0	0.415	4e-08	0.0313	[0.02-0.042] cm increase	Affymetrix, Illumina, Perlegen [~ 2500000] (imputed)	N	BMI-adjusted waist circumference, physical activity measurement	http://www.ebi.ac.uk/efo/EFO_0007789, http://www.ebi.ac.uk/efo/EFO_0008002	GCST004562	Genome-wide genotyping array
rs11730623	rs11730623-?	Hemoglobin	29403010	www.ncbi.nlm.nih.gov/pubmed/29403010	Genetic analysis of quantitative traits in the Japanese population links cell types to complex human diseases.	108,769 Japanese ancestry individuals	NA	4q13.2	4	69020433	UGT2B10	UGT2B27P - LOC100422020	54569	100422020		54	1223	0	11730623	regulatory_region_variant	1	NR	2e-08	0.02907	[0.019-0.039] unit increase novel	Illumina [6108953] (imputed)	N	hemoglobin measurement	http://www.ebi.ac.uk/efo/EFO_0004509	GCST005995	Genome-wide genotyping array
rs11730623	rs11730623-?	Hematocrit	29403010	www.ncbi.nlm.nih.gov/pubmed/29403010	Genetic analysis of quantitative traits in the Japanese population links cell types to complex human diseases.	108,757 Japanese ancestry individuals	NA	4q13.2	4	69020433	UGT2B10	UGT2B27P - LOC100422020	54569	100422020		54	1223	0	11730623	regulatory_region_variant	1	NR	4e-08	0.02841	[0.018-0.039] unit increase novel	Illumina [6108953] (imputed)	N	hematocrit	http://www.ebi.ac.uk/efo/EFO_0004348	GCST005994	Genome-wide genotyping array
rs12361036	rs12361036-A	Interleukin-6 levels	22205395	www.ncbi.nlm.nih.gov/pubmed/22205395	Genome-wide associated loci influencing interleukin (IL)-10, IL-1Ra, and IL-6 levels in African Americans.	697 African American individuals	NA	11q12.1	11	55838732	OR5D16	OR5L2 - OR5D16	26338	390144		10578	20	0	12361036	intergenic_variant	1	0.09	6e-06	0.13	unit decrease	Affymetrix [5396780] (imputed)	N	interleukin-6 measurement	http://www.ebi.ac.uk/efo/EFO_0004810	GCST006103	Genome-wide genotyping array
rs174538	rs174538-A	Blood metabolite levels	24816252	www.ncbi.nlm.nih.gov/pubmed/24816252	An atlas of genetic influences on human blood metabolites.	7,824 European ancestry individuals	NA	11q12.2	11	61792609	FADS1	TMEM258			746			0	174538	5_prime_UTR_variant	0	0.3	9e-14	0.026	[0.018-0.034] unit decrease	Affymetrix, Illumina [2100000] (imputed)	N	blood metabolite measurement	http://www.ebi.ac.uk/efo/EFO_0005664	GCST002443	Genome-wide genotyping array
rs174538	rs174538-A	Trans fatty acid levels	25646338	www.ncbi.nlm.nih.gov/pubmed/25646338	Genetic loci associated with circulating phospholipid trans fatty acids: a meta-analysis of genome-wide association studies from the CHARGE Consortium.	8,013 European ancestry individuals	1,082 African American individuals, 669 Chinese ancestry individuals, 657 Hispanic individuals	11q12.2	11	61792609	NR	TMEM258			746			0	174538	5_prime_UTR_variant	0	0.2955	1e-12	0.0031	[0.0023-0.0039] unit increase	Affymetrix, Illumina [~ 2500000] (imputed)	N	cis/trans-18:2 fatty acid measurement, trans fatty acid measurement	http://www.ebi.ac.uk/efo/EFO_0006824, http://www.ebi.ac.uk/efo/EFO_0006821	GCST002721	Genome-wide genotyping array
rs174538	rs174538-A	Plasma omega-3 polyunsaturated fatty acid level (eicosapentaenoic acid)	21829377	www.ncbi.nlm.nih.gov/pubmed/21829377	Genetic loci associated with plasma phospholipid n-3 fatty acids: a meta-analysis of genome-wide association studies from the CHARGE Consortium.	8,866 European ancestry individuals	NA	11q12.2	11	61792609	C11orf10	TMEM258			746			0	174538	5_prime_UTR_variant	0	NR	5e-58	0.08	[NR] % decrease	Affymetrix, Illumina [NR]	N	eicosapentaenoic acid measurement	http://www.ebi.ac.uk/efo/EFO_0007760	GCST001178	Genome-wide genotyping array
rs1799945	rs1799945-G	Diastolic blood pressure	21909115	www.ncbi.nlm.nih.gov/pubmed/21909115	Genetic variants in novel pathways influence blood pressure and cardiovascular disease risk.	69,395 European ancestry individuals	Up to 133,361 European ancestry individuals	6p22.2	6	26090951	HFE	HFE			3077			0	1799945	missense_variant	0	0.14	2e-15	0.457	[NR] mmHg increase	Affymetrix, Illumina [~ 2500000] (imputed)	N	diastolic blood pressure	http://www.ebi.ac.uk/efo/EFO_0006336	GCST001228	Genome-wide genotyping array
rs1799945	rs1799945-G	Hypertension	21909115	www.ncbi.nlm.nih.gov/pubmed/21909115	Genetic variants in novel pathways influence blood pressure and cardiovascular disease risk.	69,395 European ancestry individuals	Up to 133,361 European ancestry individuals	6p22.2	6	26090951	HFE	HFE			3077			0	1799945	missense_variant	0	0.14	2e-10	0.095	[NR] unit increase	Affymetrix, Illumina [~ 2500000] (imputed)	N	hypertension	http://www.ebi.ac.uk/efo/EFO_0000537	GCST001238	Genome-wide genotyping array
rs1799945	rs1799945-G	Systolic blood pressure	21909115	www.ncbi.nlm.nih.gov/pubmed/21909115	Genetic variants in novel pathways influence blood pressure and cardiovascular disease risk.	69,395 European ancestry individuals	Up to 133,361 European ancestry individuals	6p22.2	6	26090951	HFE	HFE			3077			0	1799945	missense_variant	0	0.14	8e-12	0.627	[NR] mmHg increase	Affymetrix, Illumina [~ 2500000] (imputed)	N	systolic blood pressure	http://www.ebi.ac.uk/efo/EFO_0006335	GCST001227	Genome-wide genotyping array
rs1799945	rs1799945-C	Iron status biomarkers	21208937	www.ncbi.nlm.nih.gov/pubmed/21208937	Identification of a common variant in the TFR2 gene implicated in the physiological regulation of serum iron levels.	Up to 5,633 European ancestry individuals	Up to 3,457 European ancestry individuals	6p22.2	6	26090951	HFE	HFE			3077			0	1799945	missense_variant	0	0.83	3e-09	4.95	[3.30-6.60] ug/dl decrease	Affymetrix, Illumina [~ 2500000] (imputed)	N	serum iron measurement	http://www.ebi.ac.uk/efo/EFO_0006332	GCST000935	Genome-wide genotyping array
rs1799945	rs1799945-C	Iron status biomarkers (iron levels)	28334935	www.ncbi.nlm.nih.gov/pubmed/28334935	Genome-wide association study of iron traits and relation to diabetes in the Hispanic Community Health Study/Study of Latinos (HCHS/SOL): potential genomic intersection of iron and glucose regulation?	12,580 Hispanic/Latino individuals	NA	6p22.2	6	26090951	HFE	HFE			3077			0	1799945	missense_variant	0	NR	4e-26	0.365	unit decrease	Illumina [27700000] (imputed)	N	serum iron measurement	http://www.ebi.ac.uk/efo/EFO_0006332	GCST004570	Genome-wide genotyping array
rs1799945	rs1799945-C	Iron status biomarkers (ferritin levels)	28334935	www.ncbi.nlm.nih.gov/pubmed/28334935	Genome-wide association study of iron traits and relation to diabetes in the Hispanic Community Health Study/Study of Latinos (HCHS/SOL): potential genomic intersection of iron and glucose regulation?	12,375 Hispanic/Latino individuals	NA	6p22.2	6	26090951	HFE	HFE			3077			0	1799945	missense_variant	0	NR	1e-09	0.043	[0.029-0.057] unit decrease	Illumina [27700000] (imputed)	N	ferritin measurement	http://www.ebi.ac.uk/efo/EFO_0004459	GCST004573	Genome-wide genotyping array
rs1799945	rs1799945-C	Iron status biomarkers (transferrin saturation)	28334935	www.ncbi.nlm.nih.gov/pubmed/28334935	Genome-wide association study of iron traits and relation to diabetes in the Hispanic Community Health Study/Study of Latinos (HCHS/SOL): potential genomic intersection of iron and glucose regulation?	12,589 Hispanic/Latino individuals	NA	6p22.2	6	26090951	HFE	HFE			3077			0	1799945	missense_variant	0	NR	2e-38	0.274	[0.23-0.32] unit decrease	Illumina [27700000] (imputed)	N	transferrin saturation measurement	http://www.ebi.ac.uk/efo/EFO_0006333	GCST004572	Genome-wide genotyping array
rs1799945	rs1799945-G	Hemoglobin concentration	27863252	www.ncbi.nlm.nih.gov/pubmed/27863252	The Allelic Landscape of Human Blood Cell Trait Variation and Links to Common Complex Disease.	172,925 European ancestry individuals	NA	6p22.2	6	26090951	HFE	HFE			3077			0	1799945	missense_variant	0	0.1505	2e-103	0.106743	[0.097-0.116] unit increase	Affymetrix [~ 2500000] (imputed)	N	hemoglobin measurement	http://www.ebi.ac.uk/efo/EFO_0004509	GCST004615	Genome-wide genotyping array
rs1799945	rs1799945-G	Mean corpuscular hemoglobin concentration	27863252	www.ncbi.nlm.nih.gov/pubmed/27863252	The Allelic Landscape of Human Blood Cell Trait Variation and Links to Common Complex Disease.	172,851 European ancestry individuals	NA	6p22.2	6	26090951	HFE	HFE			3077			0	1799945	missense_variant	0	0.1505	1e-135	0.119667	[0.11-0.13] unit increase	Affymetrix [~ 2500000] (imputed)	N	mean corpuscular hemoglobin concentration	http://www.ebi.ac.uk/efo/EFO_0004528	GCST004605	Genome-wide genotyping array
rs1799945	rs1799945-G	Hematocrit	27863252	www.ncbi.nlm.nih.gov/pubmed/27863252	The Allelic Landscape of Human Blood Cell Trait Variation and Links to Common Complex Disease.	173,039 European ancestry individuals	NA	6p22.2	6	26090951	HFE	HFE			3077			0	1799945	missense_variant	0	0.1505	1e-41	0.0664519	[0.057-0.076] unit increase	Affymetrix [~ 2500000] (imputed)	N	hematocrit	http://www.ebi.ac.uk/efo/EFO_0004348	GCST004604	Genome-wide genotyping array
rs1799945	rs1799945-G	Diastolic blood pressure	28739976	www.ncbi.nlm.nih.gov/pubmed/28739976	Novel Blood Pressure Locus and Gene Discovery Using Genome-Wide Association Study and Expression Data Sets From Blood and the Kidney.	150,134 European ancestry individuals	87,359 European ancestry individuals, 140,886 European and unknown ancestry individuals	6p22.2	6	26090951	HFE	HFE			3077			0	1799945	missense_variant	0	0.144	9e-14	0.465	[0.34-0.59] unit increase	Affymetrix, Illumina, Perlegen [7994604] (imputed)	N	diastolic blood pressure	http://www.ebi.ac.uk/efo/EFO_0006336	GCST004777	Genome-wide genotyping array
rs1799945	rs1799945-G	Systolic blood pressure	28739976	www.ncbi.nlm.nih.gov/pubmed/28739976	Novel Blood Pressure Locus and Gene Discovery Using Genome-Wide Association Study and Expression Data Sets From Blood and the Kidney.	150,134 European ancestry individuals	87,359 European ancestry individuals, 140,886 European and unknown ancestry individuals	6p22.2	6	26090951	HFE	HFE			3077			0	1799945	missense_variant	0	0.144	8e-10	0.627	[0.43-0.83] unit increase	Affymetrix, Illumina, Perlegen [7994604] (imputed)	N	systolic blood pressure	http://www.ebi.ac.uk/efo/EFO_0006335	GCST004776	Genome-wide genotyping array
rs1799945	rs1799945-G	Reticulocyte fraction of red cells	27863252	www.ncbi.nlm.nih.gov/pubmed/27863252	The Allelic Landscape of Human Blood Cell Trait Variation and Links to Common Complex Disease.	170,690 European ancestry individuals	NA	6p22.2	6	26090951	HFE	HFE			3077			0	1799945	missense_variant	0	0.1504	3e-40	0.0664883	[0.057-0.076] unit increase	Affymetrix [~ 2500000] (imputed)	N	reticulocyte count	http://www.ebi.ac.uk/efo/EFO_0007986	GCST004619	Genome-wide genotyping array
rs1799945	rs1799945-G	Reticulocyte count	27863252	www.ncbi.nlm.nih.gov/pubmed/27863252	The Allelic Landscape of Human Blood Cell Trait Variation and Links to Common Complex Disease.	170,641 European ancestry individuals	NA	6p22.2	6	26090951	HFE	HFE			3077			0	1799945	missense_variant	0	0.1504	2e-30	0.0573814	[0.048-0.067] unit increase	Affymetrix [~ 2500000] (imputed)	N	reticulocyte count	http://www.ebi.ac.uk/efo/EFO_0007986	GCST004622	Genome-wide genotyping array
rs1799945	rs1799945-G	Platelet count	27863252	www.ncbi.nlm.nih.gov/pubmed/27863252	The Allelic Landscape of Human Blood Cell Trait Variation and Links to Common Complex Disease.	166,066 European ancestry individuals	NA	6p22.2	6	26090951	HFE	HFE			3077			0	1799945	missense_variant	0	0.1503	5e-12	0.0350708	[0.025-0.045] unit decrease	Affymetrix [~ 2500000] (imputed)	N	platelet count	http://www.ebi.ac.uk/efo/EFO_0004309	GCST004603	Genome-wide genotyping array
rs1799945	rs1799945-?	Mean corpuscular hemoglobin	29403010	www.ncbi.nlm.nih.gov/pubmed/29403010	Genetic analysis of quantitative traits in the Japanese population links cell types to complex human diseases.	108,054 Japanese ancestry individuals	NA	6p22.2	6	26090951	HFE	HFE			3077			0	1799945	missense_variant	0	NR	1e-20	0.1166	[0.092-0.141] unit increase novel	Illumina [6108953] (imputed)	N	mean corpuscular hemoglobin	http://www.ebi.ac.uk/efo/EFO_0004527	GCST005993	Genome-wide genotyping array
rs1799945	rs1799945-?	Mean corpuscular hemoglobin concentration	29403010	www.ncbi.nlm.nih.gov/pubmed/29403010	Genetic analysis of quantitative traits in the Japanese population links cell types to complex human diseases.	108,728 Japanese ancestry individuals	NA	6p22.2	6	26090951	HFE	HFE			3077			0	1799945	missense_variant	0	NR	4e-15	0.0983	[0.074-0.123] unit increase novel	Illumina [6108953] (imputed)	N	mean corpuscular hemoglobin concentration	http://www.ebi.ac.uk/efo/EFO_0004528	GCST005992	Genome-wide genotyping array
rs1799945	rs1799945-C	Diastolic blood pressure	27618447	www.ncbi.nlm.nih.gov/pubmed/27618447	Trans-ancestry meta-analyses identify rare and common variants associated with blood pressure and hypertension.	up to 165,276 European ancestry individuals, up to 27,487 South Asian ancestry individuals	up to 125,713 European ancestry individuals, up to 2,641 South Asian ancestry individuals, 4,632 Hispanic individuals, 22,077 African American individuals	6p22.2	6	26090951	HFE	HFE			3077			0	1799945	missense_variant	0	0.8724	1e-09	0.0319	unit decrease	Illumina [242296]	N	diastolic blood pressure	http://www.ebi.ac.uk/efo/EFO_0006336	GCST006020	Targeted genotyping array [Exome array]
rs1801020	rs1801020-G	Interleukin-16 levels	27989323	www.ncbi.nlm.nih.gov/pubmed/27989323	Genome-wide Association Study Identifies 27 Loci Influencing Concentrations of Circulating Cytokines and Growth Factors.	3,483 Finnish ancestry individuals	NA	5q35.3	5	177409531	NR	SLC34A1, F12			6569, 2161			0	1801020	5_prime_UTR_variant	0		5e-10	0.1733	[0.12-0.23] SD units decrease	NR [10700000] (imputed)	N	interleukin 16 measurement	http://www.ebi.ac.uk/efo/EFO_0008173	GCST004430	Genome-wide genotyping array
rs1801020	rs1801020-?	Activated partial thromboplastin time	29403010	www.ncbi.nlm.nih.gov/pubmed/29403010	Genetic analysis of quantitative traits in the Japanese population links cell types to complex human diseases.	37,767 Japanese ancestry individuals	NA	5q35.3	5	177409531	F12	SLC34A1, F12			6569, 2161			0	1801020	5_prime_UTR_variant	0	NR	5E-373	0.3129	[0.3-0.33] unit decrease novel	Illumina [6108953] (imputed)	N	partial thromboplastin time	http://www.ebi.ac.uk/efo/EFO_0004310	GCST006018	Genome-wide genotyping array
rs1801020	rs1801020-G	Blood protein levels	29875488	www.ncbi.nlm.nih.gov/pubmed/29875488	Genomic atlas of the human plasma proteome.	3,301 European ancestry individuals	NA	5q35.3	5	177409531	F12	SLC34A1, F12			6569, 2161			0	1801020	5_prime_UTR_variant	0	0.75	5e-128	0.63	[0.57-0.69] unit increase	Affymetrix [10572788] (imputed)	N	blood protein measurement	http://www.ebi.ac.uk/efo/EFO_0007937	GCST005806	Genome-wide genotyping array
rs1801020	rs1801020-G	Blood protein levels	29875488	www.ncbi.nlm.nih.gov/pubmed/29875488	Genomic atlas of the human plasma proteome.	3,301 European ancestry individuals	NA	5q35.3	5	177409531	F12	SLC34A1, F12			6569, 2161			0	1801020	5_prime_UTR_variant	0	0.75	2e-20	0.26	[0.2-0.32] unit increase	Affymetrix [10572788] (imputed)	N	blood protein measurement	http://www.ebi.ac.uk/efo/EFO_0007937	GCST005806	Genome-wide genotyping array
rs1801020	rs1801020-G	Blood protein levels	29875488	www.ncbi.nlm.nih.gov/pubmed/29875488	Genomic atlas of the human plasma proteome.	3,301 European ancestry individuals	NA	5q35.3	5	177409531	F12	SLC34A1, F12			6569, 2161			0	1801020	5_prime_UTR_variant	0	0.75	4e-15	0.22	[0.16-0.28] unit decrease	Affymetrix [10572788] (imputed)	N	blood protein measurement	http://www.ebi.ac.uk/efo/EFO_0007937	GCST005806	Genome-wide genotyping array
rs1883832	rs1883832-T	Chronic hepatitis B infection	25802187	www.ncbi.nlm.nih.gov/pubmed/25802187	Genetic variants in five novel loci including CFB and CD40 predispose to chronic hepatitis B.	2,514 Chinese ancestry cases, 1,130 Chinese ancestry controls	6,600 Chinese ancestry cases, 8,127 Chinese ancestry controls	20q13.12	20	46118343	CD40	CD40			958			0	1883832	5_prime_UTR_variant	0	0.37	3e-15	1.19	[1.14-1.25]	Illumina [3680900] (imputed)	N	chronic hepatitis B infection	http://www.ebi.ac.uk/efo/EFO_0004239	GCST002879	Genome-wide genotyping array
rs1883832	rs1883832-?	Chronic inflammatory diseases (ankylosing spondylitis, Crohn's disease, psoriasis, primary sclerosing cholangitis, ulcerative colitis) (pleiotropy)	26974007	www.ncbi.nlm.nih.gov/pubmed/26974007	Analysis of five chronic inflammatory diseases identifies 27 new associations and highlights disease-specific patterns at shared loci.	8,726 European ancestry ankylosing spondylitis cases, 19,085 European ancestry Crohn’s disease cases, 6,530 European ancestry psoriasis cases, 3,408 European ancestry primary sclerosing cholangitis cases, 14,513 European ancestry ulcerative colitis cases, 34,213 European ancestry controls	NA	20q13.12	20	46118343	CD40	CD40			958			0	1883832	5_prime_UTR_variant	0	NR	4e-12			Illumina [130052]	N	ankylosing spondylitis, psoriasis, ulcerative colitis, Crohn's disease, sclerosing cholangitis	http://www.ebi.ac.uk/efo/EFO_0003898, http://www.ebi.ac.uk/efo/EFO_0000676, http://www.ebi.ac.uk/efo/EFO_0000729, http://www.ebi.ac.uk/efo/EFO_0000384, http://www.ebi.ac.uk/efo/EFO_0004268	GCST005537	Targeted genotyping array [ImmunoChip]
rs1883832	rs1883832-G	Rheumatoid arthritis (ACPA-positive)	24532676	www.ncbi.nlm.nih.gov/pubmed/24532676	High-density genotyping of immune loci in Koreans and Europeans identifies eight new rheumatoid arthritis risk loci.	2,234 Korean ancestry cases, 7,065 Korean ancestry controls, 10,288 European ancestry cases, 35,502 European ancestry controls	NA	20q13.12	20	46118343	CD40	CD40			958			0	1883832	5_prime_UTR_variant	0	0.75	2e-13	1.13636	[1.1-1.18]	Illumina [133816] (imputed)	N	rheumatoid arthritis	http://www.ebi.ac.uk/efo/EFO_0000685	GCST006048	Genome-wide genotyping array, Targeted genotyping array [ImmunoChip]
rs2015086	rs2015086-G	Blood protein levels	29875488	www.ncbi.nlm.nih.gov/pubmed/29875488	Genomic atlas of the human plasma proteome.	3,301 European ancestry individuals	NA	17q12	17	36064257	CCL3L1	LOC105371746 - CCL18	105371746	6362		5126	15	0	2015086	intergenic_variant	1	0.131	3e-42	0.5	[0.42-0.58] unit increase	Affymetrix [10572788] (imputed)	N	blood protein measurement	http://www.ebi.ac.uk/efo/EFO_0007937	GCST005806	Genome-wide genotyping array
rs2070901	rs2070901-T	Aggressive periodontitis	28449029	www.ncbi.nlm.nih.gov/pubmed/28449029	A genome-wide association study identifies nucleotide variants at SIGLEC5 and DEFA1A3 as risk loci for periodontitis.	851 European ancestry cases, 6,836 European ancestry controls	223 cases, up to 564 controls	1q23.3	1	161215268	FCER1G	NDUFS2 - FCER1G	4720	2207		873	29	0	2070901	non_coding_transcript_exon_variant	1	0.24	4e-06	1.29	[1.16-1.44]	Illumina [at least 5870152] (imputed)	N	aggressive periodontitis	http://www.ebi.ac.uk/efo/EFO_0006342	GCST004303	Genome-wide genotyping array
rs2070901	rs2070901-T	Allergic disease (asthma, hay fever or eczema)	29083406	www.ncbi.nlm.nih.gov/pubmed/29083406	Shared genetic origin of asthma, hay fever and eczema elucidates allergic disease biology.	180,129 European ancestry cases, 180,709 European ancestry controls	NA	1q23.3	1	161215268	NDUFS2, FCER1G	NDUFS2 - FCER1G	4720	2207		873	29	0	2070901	non_coding_transcript_exon_variant	1	0.26	1e-11	1.039	[1.03-1.05]	Affymetrix, Illumina [8307659] (imputed)	N	allergy	http://www.ebi.ac.uk/efo/EFO_0003785	GCST005038	Genome-wide genotyping array
rs2071303	rs2071303-T	Intelligence (MTAG)	29326435	www.ncbi.nlm.nih.gov/pubmed/29326435	A combined analysis of genetically correlated traits identifies 187 loci and a role for neurogenesis and myelination in intelligence.	120,934 British ancestry individuals, 127,548 individuals	NA	6p22.2	6	26091108	HFE	HFE			3077			0	2071303	splice_region_variant	0	NR	5e-08	0.016708	[0.011-0.023] unit decrease	Affymetrix [NR]	N	intelligence	http://www.ebi.ac.uk/efo/EFO_0004337	GCST005316	Genome-wide genotyping array
rs2072696	rs2072696-C	Blood protein levels	29875488	www.ncbi.nlm.nih.gov/pubmed/29875488	Genomic atlas of the human plasma proteome.	3,301 European ancestry individuals	NA	8q21.2	8	85438822	CA3	CA1 - CA3	759	761		60668	5	0	2072696	intron_variant	1	0.238	7e-14	0.22	[0.16-0.28] unit decrease	Affymetrix [10572788] (imputed)	N	blood protein measurement	http://www.ebi.ac.uk/efo/EFO_0007937	GCST005806	Genome-wide genotyping array
rs2233154	rs2233154-?	Blood protein levels	28240269	www.ncbi.nlm.nih.gov/pubmed/28240269	Connecting genetic risk to disease end points through the human blood plasma proteome.	997 European ancestry individuals	338 Arab, South Asian and Filipino ancestry individuals	19q13.2	19	40775441	NR	MIA			8190			0	2233154	5_prime_UTR_variant	0	NR	2e-69			Affymetrix [509946]	N	melanoma-derived growth regulatory protein measurement	http://www.ebi.ac.uk/efo/EFO_0008229	GCST004365	Genome-wide genotyping array
rs2277458	rs2277458-G	Vitamin D levels	28757204	www.ncbi.nlm.nih.gov/pubmed/28757204	Low-Frequency Synonymous Coding Variation in CYP2R1 Has Large Effects on Vitamin D Levels and Risk of Multiple Sclerosis.	2,619 whole genome sequenced European ancestry individuals, up to 38,213 European ancestry individuals, 1,442 individuals	NA	14q21.1	14	39114277	GEMIN2	GEMIN2, LOC105370459			8487, 105370459			0	2277458	5_prime_UTR_variant	0	0.786	6e-09	0.05	[0.03-0.07] nmol/L decrease	Affymetrix, Illumina [11026511] (imputed)	N	vitamin D measurement	http://www.ebi.ac.uk/efo/EFO_0004631	GCST004726	Genome-wide genotyping array
rs2304176	rs2304176-?	Cerebrospinal fluid biomarker levels	28031287	www.ncbi.nlm.nih.gov/pubmed/28031287	Genome-wide quantitative trait loci mapping of the human cerebrospinal fluid proteome.	133 Japanese ancestry individuals.	NA	19q13.2	19	38304255	NR	YIF1B, C19orf33			90522, 64073			0	2304176	5_prime_UTR_variant	0	NR	7e-33			Illumina [514227]	N	cerebrospinal fluid biomarker measurement	http://www.ebi.ac.uk/efo/EFO_0006794	GCST004000	Genome-wide genotyping array
rs2304176	rs2304176-C	Mean platelet volume	27863252	www.ncbi.nlm.nih.gov/pubmed/27863252	The Allelic Landscape of Human Blood Cell Trait Variation and Links to Common Complex Disease.	164,454 European ancestry individuals	NA	19q13.2	19	38304255	C19orf33	YIF1B, C19orf33			90522, 64073			0	2304176	5_prime_UTR_variant	0	0.2248	9e-12	0.0295824	[0.021-0.038] unit decrease	Affymetrix [~ 2500000] (imputed)	N	mean platelet volume	http://www.ebi.ac.uk/efo/EFO_0004584	GCST004599	Genome-wide genotyping array
rs334	rs334-T	Hematocrit	28453575	www.ncbi.nlm.nih.gov/pubmed/28453575	Genome-wide association study of red blood cell traits in Hispanics/Latinos: The Hispanic Community Health Study/Study of Latinos.	12,502 Hispanic/Latino individuals	7,106 Hispanic/Latino individuals	11p15.4	11	5227002	HBB	HBB			3043			0	334	missense_variant	0	0.99	1e-10	1.32	[0.93-1.71] % increase	Illumina [27801688] (imputed)	N	hematocrit	http://www.ebi.ac.uk/efo/EFO_0004348	GCST004330	Genome-wide genotyping array
rs334	rs334-T	Mean corpuscular volume	28453575	www.ncbi.nlm.nih.gov/pubmed/28453575	Genome-wide association study of red blood cell traits in Hispanics/Latinos: The Hispanic Community Health Study/Study of Latinos.	12,502 Hispanic/Latino individuals	4,772 Hispanic/Latino individuals	11p15.4	11	5227002	HBB	HBB			3043			0	334	missense_variant	0	0.99	1e-22	3.46	[2.75-4.17] fL increase	Illumina [27801688] (imputed)	N	mean corpuscular volume	http://www.ebi.ac.uk/efo/EFO_0004526	GCST004335	Genome-wide genotyping array
rs334	rs334-T	Urinary albumin-to-creatinine ratio	27650483	www.ncbi.nlm.nih.gov/pubmed/27650483	African Ancestry-Specific Alleles and Kidney Disease Risk in Hispanics/Latinos.	5,458 Caribbean Hispanic/Latino individuals, 6,734 Mainland Hispanic/Latino individuals, 34 Hispanic/Latino individuals	NA	11p15.4	11	5227002	HBB	HBB			3043			0	334	missense_variant	0	NR	3e-10	0.5	[0.34-0.66] unit decrease	Illumina [2536661] (imputed)	N	urinary albumin to creatinine ratio	http://www.ebi.ac.uk/efo/EFO_0007778	GCST003774	Genome-wide genotyping array
rs334	rs334-T	Urinary albumin-to-creatinine ratio	27650483	www.ncbi.nlm.nih.gov/pubmed/27650483	African Ancestry-Specific Alleles and Kidney Disease Risk in Hispanics/Latinos.	5,458 Caribbean Hispanic/Latino individuals, 6,734 Mainland Hispanic/Latino individuals, 34 Hispanic/Latino individuals	NA	11p15.4	11	5227002	HBB	HBB			3043			0	334	missense_variant	0	NR	8e-12	0.44	[0.32-0.56] unit decrease	Illumina [2536661] (imputed)	N	urinary albumin to creatinine ratio	http://www.ebi.ac.uk/efo/EFO_0007778	GCST003774	Genome-wide genotyping array
rs334	rs334-?	Severe malaria	29381699	www.ncbi.nlm.nih.gov/pubmed/29381699	Novel genetic polymorphisms associated with severe malaria and under selective pressure in North-eastern Tanzania.	449 Tanzanian ancestry cases, 465 Tanzanian ancestry controls	NA	11p15.4	11	5227002	HBB	HBB			3043			0	334	missense_variant	0	NR	9e-13	7.63359	[NR]	Illumina [15200000] (imputed)	N	malaria	http://www.ebi.ac.uk/efo/EFO_0001068	GCST005356	Genome-wide genotyping array
rs34305100	rs34305100-G	Height	29782485	www.ncbi.nlm.nih.gov/pubmed/29782485	Evaluation and application of summary statistic imputation to discover new height-associated loci.	253,288 European ancestry individuals	336,474 European ancestry individuals	1p36.23	1	7852969	NR	UTS2			10911			0	34305100	missense_variant	0	0.191484	2e-06			NR [9276018] (imputed)	N	body height	http://www.ebi.ac.uk/efo/EFO_0004339	GCST005908	Genome-wide genotyping array
rs4680	rs4680-A	Blood metabolite levels	24816252	www.ncbi.nlm.nih.gov/pubmed/24816252	An atlas of genetic influences on human blood metabolites.	7,824 European ancestry individuals	NA	22q11.21	22	19963748	COMT	TXNRD2 - ARVCF	10587	421		21756	2743	0	4680	missense_variant	1	0.51	5e-178	0.049	[0.045-0.053] unit decrease	Affymetrix, Illumina [2100000] (imputed)	N	blood metabolite measurement	http://www.ebi.ac.uk/efo/EFO_0005664	GCST002443	Genome-wide genotyping array
rs4680	rs4680-A	Blood metabolite levels	24816252	www.ncbi.nlm.nih.gov/pubmed/24816252	An atlas of genetic influences on human blood metabolites.	7,824 European ancestry individuals	NA	22q11.21	22	19963748	COMT	TXNRD2 - ARVCF	10587	421		21756	2743	0	4680	missense_variant	1	0.51	1e-13	0.044	[0.032-0.056] unit decrease	Affymetrix, Illumina [2100000] (imputed)	N	blood metabolite measurement	http://www.ebi.ac.uk/efo/EFO_0005664	GCST002443	Genome-wide genotyping array
rs4986894	rs4986894-T	Blood metabolite levels	24816252	www.ncbi.nlm.nih.gov/pubmed/24816252	An atlas of genetic influences on human blood metabolites.	7,824 European ancestry individuals	NA	10q23.33	10	94762608	CYP2C9	CYP2C18 - CYP2C19	1562	1557		26418	73	0	4986894	intron_variant	1	0.84	6e-12	0.042	[0.03-0.054] unit decrease	Affymetrix, Illumina [2100000] (imputed)	N	blood metabolite measurement	http://www.ebi.ac.uk/efo/EFO_0005664	GCST002443	Genome-wide genotyping array
rs5758511	rs5758511-A	Birth weight	23202124	www.ncbi.nlm.nih.gov/pubmed/23202124	New loci associated with birth weight identify genetic links between intrauterine growth and adult height and metabolism.	Up to 26,836 European ancestry individuals	Up to 42,519 European ancestry individuals	22q13.2	22	41940168	CENPM	CENPM			79019			0	5758511	stop_gained	0	0.27	3e-06	0.027	[0.015-0.039] gram decrease	Affymetrix, Illumina [~ 2700000] (imputed)	N	birth weight	http://www.ebi.ac.uk/efo/EFO_0004344	GCST001758	Genome-wide genotyping array
rs61992671	rs61992671-A	Hand grip strength	29691431	www.ncbi.nlm.nih.gov/pubmed/29691431	Biological Insights Into Muscular Strength: Genetic Findings in the UK Biobank.	334,825 British ancestry individuals	NA	14q32.31	14	101065517	NA	MIR412			574433			0	61992671	mature_miRNA_variant	0	0.5063	1e-08	0.002	[0.0014-0.0026] unit decrease	Affymetrix [15275733] (imputed)	N	grip strength measurement	http://www.ebi.ac.uk/efo/EFO_0006941	GCST005830	Genome-wide genotyping array
rs663743	rs663743-A	Leprosy	25642632	www.ncbi.nlm.nih.gov/pubmed/25642632	Discovery of six new susceptibility loci and analysis of pleiotropic effects in leprosy.	1,548 Chinese ancestry cases, 2,150 Chinese ancestry controls, 4,362 Chinese ancestry controls with immune-related diseases	6,765 Chinese ancestry cases, 9,505 Chinese ancestry controls	11q13.1	11	64340263	CCDC88B	CCDC88B, LOC102723878			283234, 102723878			0	663743	5_prime_UTR_variant	0	0.156	9e-14	1.24	[NR]	Illumina [4577171] (imputed)	N	leprosy	http://www.ebi.ac.uk/efo/EFO_0001054	GCST002772	Genome-wide genotyping array
rs663743	rs663743-G	Primary sclerosing cholangitis	27992413	www.ncbi.nlm.nih.gov/pubmed/27992413	Genome-wide association study of primary sclerosing cholangitis identifies new risk loci and quantifies the genetic relationship with inflammatory bowel disease.	2,871 European ancestry cases, 12,019 European ancestry controls	1,925 European ancestry cases, 7,936 European ancestry controls	11q13.1	11	64340263	CCDC88B	CCDC88B, LOC102723878			283234, 102723878			0	663743	5_prime_UTR_variant	0	0.66	2e-13	1.2	[1.14-1.26]	Affymetrix, Illumina [7891602] (imputed)	N	sclerosing cholangitis	http://www.ebi.ac.uk/efo/EFO_0004268	GCST004030	Genome-wide genotyping array
rs6766510 x rs10993994	rs6766510-? x rs10993994-?	Prostate cancer (SNP x SNP interaction)	22219177	www.ncbi.nlm.nih.gov/pubmed/22219177	A genome-wide search for loci interacting with known prostate cancer risk-associated genetic variants.	4,723 European ancestry cases, 4,792 European ancestry controls	NA	3p25.2 x 10q11.22	3 x 10	12510308 x 46046326	TSEN2 x MSMB	TSEN2 x MSMB - RPL23AP61						0		intron_variant x intergenic_variant		NR	2e-06	1.58	[1.31-1.91]	Affymetrix, Illumina [1117531] (imputed)	N	prostate carcinoma	http://www.ebi.ac.uk/efo/EFO_0001663	GCST001370	Genome-wide genotyping array
rs7698623	rs7698623-?	Cardiovascular disease risk factors	21779381	www.ncbi.nlm.nih.gov/pubmed/21779381	Genetic determinants of cardiovascular events among women with migraine: a genome-wide association study.	5,122 European ancestry female migrain cases	NA	4q22.1	4	87834676	MEPE	MEPE			56955			0	7698623	intron_variant	0	NR	3e-07	6.37	[3.15-12.90]	Illumina [339596]	N	cardiovascular disease	http://www.ebi.ac.uk/efo/EFO_0000319	GCST001157	Genome-wide genotyping array
rs78970023	rs78970023-A	Thrombin-activatable fibrinolysis inhibitor activation peptide	29378355	www.ncbi.nlm.nih.gov/pubmed/29378355	A Genome-wide Study of Common and Rare Genetic Variants Associated with Circulating Thrombin Activatable Fibrinolysis Inhibitor.	3,124 European ancestry individuals	NA	16p12.2	16	21678558	OTOA, METTL9, IGSF6	OTOA			146183			0	78970023	missense_variant	0	0.015	5e-07	0.27	[0.17-0.37] unit decrease	Illumina [10000000] (imputed)	N	thrombin activatable fibrinolysis inhibitor activation peptide measurement	http://www.ebi.ac.uk/efo/EFO_0008582	GCST005411	Genome-wide genotyping array
rs8103033	rs8103033-G	Obesity-related traits	23251661	www.ncbi.nlm.nih.gov/pubmed/23251661	Novel genetic loci identified for the pathophysiology of childhood obesity in the Hispanic population.	815 Hispanic children from 263 families	NA	19q13.2	19	39679413	LGALS17A	LGALS17A			400696			0	8103033	non_coding_transcript_exon_variant	0	0.458	8e-06	0.04	[NR] g/d increase	Illumina [899892]	N	urinary nitrogen measurement	http://www.ebi.ac.uk/efo/EFO_0005190	GCST001762	Genome-wide genotyping array
rs8178822	rs8178822-?	Presence of antiphospholipid antibodies	27098658	www.ncbi.nlm.nih.gov/pubmed/27098658	Antiphospholipid antibodies in a large population-based cohort: genome-wide associations and effects on monocyte gene expression.	4,163 German ancestry individuals	NA	17q24.2	17	66229411	APOH, CCDC46	APOH			350			0	8178822	5_prime_UTR_variant	0	NR	1e-11	1.7714	[1.26-2.28]	Affymetrix [at least 662405]	N	antiphospholipid antibody measurement	http://www.ebi.ac.uk/efo/EFO_0005200	GCST003563	Genome-wide genotyping array
rs9331888; rs2279590; rs11136000	rs9331888-G; rs2279590-C; rs11136000-C	Alzheimer's disease	19734903	www.ncbi.nlm.nih.gov/pubmed/19734903	Genome-wide association study identifies variants at CLU and CR1 associated with Alzheimer's disease.	2,032 European ancestry cases, 5,328 European ancestry controls	3,978 European ancestry cases, 3,297 European ancestry controls	8p21.1	8;8;8	27611345;27598736;27607002	CLU	CLU; CLU; CLU						0		5_prime_UTR_variant; non_coding_transcript_exon_variant; intron_variant		0.26	6e-10	1.22	[1.14-1.29]	Illumina [537029]	N	Alzheimer's disease	http://www.ebi.ac.uk/efo/EFO_0000249	GCST000480	Genome-wide genotyping array
rs941758	rs941758-A	Blood protein levels	29875488	www.ncbi.nlm.nih.gov/pubmed/29875488	Genomic atlas of the human plasma proteome.	3,301 European ancestry individuals	NA	4q13.3	4	73853224	PF4V1	PPBPP1 - PF4V1	728045	5197		3971	72	0	941758	5_prime_UTR_variant	1	0.708	7e-85	0.49	[0.43-0.55] unit decrease	Affymetrix [10572788] (imputed)	N	blood protein measurement	http://www.ebi.ac.uk/efo/EFO_0007937	GCST005806	Genome-wide genotyping array
rs941758	rs941758-A	Blood protein levels	29875488	www.ncbi.nlm.nih.gov/pubmed/29875488	Genomic atlas of the human plasma proteome.	3,301 European ancestry individuals	NA	4q13.3	4	73853224	PF4V1	PPBPP1 - PF4V1	728045	5197		3971	72	0	941758	5_prime_UTR_variant	1	0.708	9e-43	0.36	[0.3-0.42] unit decrease	Affymetrix [10572788] (imputed)	N	blood protein measurement	http://www.ebi.ac.uk/efo/EFO_0007937	GCST005806	Genome-wide genotyping array
rs941758	rs941758-A	Blood protein levels	29875488	www.ncbi.nlm.nih.gov/pubmed/29875488	Genomic atlas of the human plasma proteome.	3,301 European ancestry individuals	NA	4q13.3	4	73853224	PF4V1	PPBPP1 - PF4V1	728045	5197		3971	72	0	941758	5_prime_UTR_variant	1	0.708	5e-12	0.18	[0.12-0.24] unit decrease	Affymetrix [10572788] (imputed)	N	blood protein measurement	http://www.ebi.ac.uk/efo/EFO_0007937	GCST005806	Genome-wide genotyping array
rs9907295	rs9907295-C	Fibroblast growth factor basic levels	27989323	www.ncbi.nlm.nih.gov/pubmed/27989323	Genome-wide Association Study Identifies 27 Loci Influencing Concentrations of Circulating Cytokines and Growth Factors.	7,565 Finnish ancestry individuals	NA	17q12	17	35930309	NR	RDM1, LOC107985070			201299, 107985070			0	9907295	5_prime_UTR_variant	0		8e-07	0.1319	[0.079-0.185] SD units increase	NR [10700000] (imputed)	N	fibroblast growth factor basic measurement	http://www.ebi.ac.uk/efo/EFO_0008130	GCST004459	Genome-wide genotyping array
YRI
rs10117466	rs10117466-T	Blood protein levels	29875488	www.ncbi.nlm.nih.gov/pubmed/29875488	Genomic atlas of the human plasma proteome.	3,301 European ancestry individuals	NA	9q34.3	9	134918015	NR	FCN1 - LOC105376314	2219	105376314		55	16916	0	10117466	regulatory_region_variant	1	0.334	1e-17	0.22	[0.16-0.28] unit increase	Affymetrix [10572788] (imputed)	N	blood protein measurement	http://www.ebi.ac.uk/efo/EFO_0007937	GCST000759	Genome-wide genotyping array
rs10398	rs10398-G	Monocyte percentage of white cells	27863252	www.ncbi.nlm.nih.gov/pubmed/27863252	The Allelic Landscape of Human Blood Cell Trait Variation and Links to Common Complex Disease.	170,494 European ancestry individuals	NA	11p15.5	11	308180	IFITM2	IFITM2			10581			0	10398	5_prime_UTR_variant	0	0.1878	9e-37	0.0578247	[0.049-0.067] unit decrease	Affymetrix [~ 2500000] (imputed)	N	monocyte percentage of leukocytes	http://www.ebi.ac.uk/efo/EFO_0007989	GCST000758	Genome-wide genotyping array
rs10399805	rs10399805-A	Blood protein levels	29875488	www.ncbi.nlm.nih.gov/pubmed/29875488	Genomic atlas of the human plasma proteome.	3,301 European ancestry individuals	NA	1q32.1	1	203186870	NR	CHI3L1 - CHIT1	1116	1118		76	29209	0	10399805	regulatory_region_variant	1	0.128	7e-168	0.95	[0.89-1.01] unit increase	Affymetrix [10572788] (imputed)	N	blood protein measurement	http://www.ebi.ac.uk/efo/EFO_0007937	GCST000760	Genome-wide genotyping array
rs10402931	rs10402931-A	Mean corpuscular hemoglobin	27863252	www.ncbi.nlm.nih.gov/pubmed/27863252	The Allelic Landscape of Human Blood Cell Trait Variation and Links to Common Complex Disease.	172,332 European ancestry individuals	NA	19q13.11	19	32581163	PDCD5	PDCD5			9141			0	10402931	5_prime_UTR_variant	0	0.679	1e-17	0.0334968	[0.026-0.041] unit increase	Affymetrix [~ 2500000] (imputed)	N	mean corpuscular hemoglobin	http://www.ebi.ac.uk/efo/EFO_0004527	GCST000747	Genome-wide genotyping array
rs10405535	rs10405535-G	Red cell distribution width	27863252	www.ncbi.nlm.nih.gov/pubmed/27863252	The Allelic Landscape of Human Blood Cell Trait Variation and Links to Common Complex Disease.	171,529 European ancestry individuals	NA	19q13.11	19	32581179	PDCD5	PDCD5			9141			0	10405535	5_prime_UTR_variant	0	0.6856	3e-10	0.0249646	[0.017-0.033] unit decrease	Affymetrix [~ 2500000] (imputed)	N	red blood cell distribution width	http://www.ebi.ac.uk/efo/EFO_0005192	GCST000750	Genome-wide genotyping array
rs10936599	rs10936599-C	Colorectal cancer	20972440	www.ncbi.nlm.nih.gov/pubmed/20972440	Meta-analysis of three genome-wide association studies identifies susceptibility loci for colorectal cancer at 1q41, 3q26.2, 12q13.13 and 20q13.33.	3,334 European ancestry cases, 4,628 European ancestry controls	14,851 European ancestry cases, 15,569 European ancestry controls	3q26.2	3	169774313	MYNN	MYNN			55892			0	10936599	synonymous_variant	0	NR	3e-08	1.04	[1.04-1.10]	Illumina [up to 550000] (imputed)	N	colorectal cancer	http://www.ebi.ac.uk/efo/EFO_0005842	GCST000842	Genome-wide genotyping array
rs10936599	rs10936599-T	Telomere length	23535734	www.ncbi.nlm.nih.gov/pubmed/23535734	Identification of seven loci affecting mean telomere length and their association with disease.	37,684 European ancestry individuals	10,739 European ancestry individuals	3q26.2	3	169774313	TERC	MYNN			55892			0	10936599	synonymous_variant	0	0.252	3e-31	0.097	[0.081-0.113] unit decrease	Affymetrix, Illumina [2362330]	N	telomere length	http://www.ebi.ac.uk/efo/EFO_0004505	GCST000843	Genome-wide genotyping array
rs10936599	rs10936599-G	Multiple myeloma	23955597	www.ncbi.nlm.nih.gov/pubmed/23955597	Common variation at 3q26.2, 6p21.33, 17p11.2 and 22q13.1 influences multiple myeloma risk.	2,335 European ancestry cases, 7,306 European ancestry controls	2,357 European ancestry cases, 3,684 European ancestry controls	3q26.2	3	169774313	MYNN, TERC	MYNN			55892			0	10936599	synonymous_variant	0	0.8	9e-14	1.256	[1.18-1.33]	Illumina [414804]	N	multiple myeloma	http://www.ebi.ac.uk/efo/EFO_0001378	GCST000919	Genome-wide genotyping array
rs10936599	rs10936599-C	Bladder cancer	24163127	www.ncbi.nlm.nih.gov/pubmed/24163127	Genome-wide association study identifies multiple loci associated with bladder cancer risk.	6,911 European ancestry cases, 11,818 European ancestry controls	801 cases, 1,307 controls	3q26.2	3	169774313	ACTRT3, MYNN, TERC, LRRC34	MYNN			55892			0	10936599	synonymous_variant	0	0.76	5e-09	1.1765	[1.11-1.23]	Illumina [462190]	N	bladder carcinoma	http://www.ebi.ac.uk/efo/EFO_0000292	GCST000177	Genome-wide genotyping array
rs10936599	rs10936599-A	Celiac disease	20190752	www.ncbi.nlm.nih.gov/pubmed/20190752	Multiple common variants for celiac disease influencing immune gene expression.	4,533 European ancestry cases, 10,750 European ancestry controls	4,918 European ancestry cases, 5,684 European ancestry controls	3q26.2	3	169774313	intergenic	MYNN			55892			0	10936599	synonymous_variant	0	0.25	5e-07	1.12	[1.07-1.16]	Illumina [292387]	N	celiac disease	http://www.ebi.ac.uk/efo/EFO_0001060	GCST000152	Genome-wide genotyping array
rs10936599	rs10936599-G	Multiple sclerosis	21833088	www.ncbi.nlm.nih.gov/pubmed/21833088	Genetic risk and a primary role for cell-mediated immune mechanisms in multiple sclerosis.	9,772 European ancestry cases, 16,849 European ancestry controls	4,218 European ancestry cases, 7,296 European ancestry controls	3q26.2	3	169774313	MYNN	MYNN			55892			0	10936599	synonymous_variant	0	NR	7e-07	1.1	[1.08-1.11]	Illumina [465434]	N	multiple sclerosis	http://www.ebi.ac.uk/efo/EFO_0003885	GCST000154	Genome-wide genotyping array
rs10936599	rs10936599-C	Chronic lymphocytic leukemia	24292274	www.ncbi.nlm.nih.gov/pubmed/24292274	A genome-wide association study identifies multiple susceptibility loci for chronic lymphocytic leukemia.	1,739 European ancestry cases, 5,199 European ancestry controls	1,144 European ancestry cases, 3,151 European ancestry controls	3q26.2	3	169774313	MYNN	MYNN			55892			0	10936599	synonymous_variant	0		2e-09	1.26	[1.17-1.35]	Illumina [450000] (imputed)	N	chronic lymphocytic leukemia	http://www.ebi.ac.uk/efo/EFO_0000095	GCST000082	Genome-wide genotyping array
rs10993994	rs10993994-?	Prostate cancer	20676098	www.ncbi.nlm.nih.gov/pubmed/20676098	Genome-wide association study identifies five new susceptibility loci for prostate cancer in the Japanese population.	1,583 Japanese ancestry cases, 3,386 Japanese ancestry controls	3,001 Japanese ancestry cases, 5,415 Japanese ancestry controls	10q11.22	10	46046326	MSMB	MSMB - RPL23AP61	4477	728484		57	16924	0	10993994	intergenic_variant	1	NR	3e-08			Illumina [510687]	N	prostate carcinoma	http://www.ebi.ac.uk/efo/EFO_0001663	GCST000232	Genome-wide genotyping array
rs10993994	rs10993994-T	Serum prostate-specific antigen levels	21160077	www.ncbi.nlm.nih.gov/pubmed/21160077	Genetic correction of PSA values using sequence variants associated with PSA levels.	7,538 European ancestry individuals	2,373 European ancestry individuals	10q11.22	10	46046326	MSMB	MSMB - RPL23AP61	4477	728484		57	16924	0	10993994	intergenic_variant	1	0.39	7e-13	9.2	[NR] % increase	Illumina [304070]	N	prostate specific antigen measurement	http://www.ebi.ac.uk/efo/EFO_0004624	GCST001366	Genome-wide genotyping array
rs10993994	rs10993994-T	Prostate cancer	18264097	www.ncbi.nlm.nih.gov/pubmed/18264097	Multiple newly identified loci associated with prostate cancer susceptibility.	1,854 European ancestry cases, 1,894 European ancestry controls	3,268 European ancestry cases, 3,366 European ancestry controls	10q11.22	10	46046326	MSMB	MSMB - RPL23AP61	4477	728484		57	16924	0	10993994	intergenic_variant	1	0.4	9e-29	1.25	[1.17-1.34]	Illumina [541129]	N	prostate carcinoma	http://www.ebi.ac.uk/efo/EFO_0001663	GCST001381	Genome-wide genotyping array
rs10993994	rs10993994-T	Prostate cancer	18264096	www.ncbi.nlm.nih.gov/pubmed/18264096	Multiple loci identified in a genome-wide association study of prostate cancer.	1,172 European ancestry cases, 1,157 European ancestry controls	3,941 European ancestry cases, 3,964 European ancestry controls	10q11.22	10	46046326	MSMB	MSMB - RPL23AP61	4477	728484		57	16924	0	10993994	intergenic_variant	1	0.4	7e-13	1.16	[1.04-1.29]	Illumina [527869]	N	prostate carcinoma	http://www.ebi.ac.uk/efo/EFO_0001663	GCST001433	Genome-wide genotyping array
rs10993994	rs10993994-T	Prostate cancer	21743057	www.ncbi.nlm.nih.gov/pubmed/21743057	Genome-wide association study identifies new prostate cancer susceptibility loci.	2,782 European ancestry cases, 4,458 European ancestry controls	7,358 European ancestry cases, 6,732 European ancestry controls	10q11.22	10	46046326	MSMB	MSMB - RPL23AP61	4477	728484		57	16924	0	10993994	intergenic_variant	1	NR	5e-06	1.18	[1.10-1.27]	Illumina [571243]	N	prostate carcinoma	http://www.ebi.ac.uk/efo/EFO_0001663	GCST001499	Genome-wide genotyping array
rs10993994	rs10993994-T	Prostate cancer	24753544	www.ncbi.nlm.nih.gov/pubmed/24753544	Genetic variation in prostate-specific antigen-detected prostate cancer and the effect of control selection on genetic association studies.	1,146 European ancestry cases, 1,804 European ancestry controls	1,854 European ancestry cases, 1,437 European ancestry controls	10q11.22	10	46046326	MSMB	MSMB - RPL23AP61	4477	728484		57	16924	0	10993994	intergenic_variant	1		3e-26	0.4	[0.33-0.47] unit increase	Illumina [514432] (imputed)	N	prostate carcinoma	http://www.ebi.ac.uk/efo/EFO_0001663	GCST001936	Genome-wide genotyping array
rs10993994	rs10993994-T	Prostate cancer (early onset)	24740154	www.ncbi.nlm.nih.gov/pubmed/24740154	Genome-wide association scan for variants associated with early-onset prostate cancer.	931 European ancestry cases, 4,120 European ancestry controls	2,571 European ancestry cases, 921 European ancestry controls	10q11.22	10	46046326	MSMB	MSMB - RPL23AP61	4477	728484		57	16924	0	10993994	intergenic_variant	1	0.42	2e-07	1.32	[1.21-1.43]	Illumina [2639562] (imputed)	N	prostate carcinoma	http://www.ebi.ac.uk/efo/EFO_0001663	GCST001922	Genome-wide genotyping array
rs10993994	rs10993994-T	Prostate-specific antigen levels	23269536	www.ncbi.nlm.nih.gov/pubmed/23269536	Genome-wide association study identified novel genetic variant on SLC45A3 gene associated with serum levels prostate-specific antigen (PSA) in a Chinese population.	1,999 Chinese ancestry males	1,496 Chinese ancestry males	10q11.22	10	46046326	MSMB	MSMB - RPL23AP61	4477	728484		57	16924	0	10993994	intergenic_variant	1	0.5	5e-17	0.12	[NR] % increase	Illumina [> 709211] (imputed)	N	prostate specific antigen measurement	http://www.ebi.ac.uk/efo/EFO_0004624	GCST001980	Genome-wide genotyping array
rs10993994	rs10993994-T	Prostate cancer	25939597	www.ncbi.nlm.nih.gov/pubmed/25939597	Two susceptibility loci identified for prostate cancer aggressiveness.	4,600 European ancestry cases, 2,941 European ancestry controls	7,779 European ancestry cases, 7,623 European ancestry controls	10q11.22	10	46046326	PARG, TIMM23, MSMB	MSMB - RPL23AP61	4477	728484		57	16924	0	10993994	intergenic_variant	1	0.39	1e-15	1.16	[1.12-1.20]	Illumina [1531807] (imputed)	N	prostate carcinoma	http://www.ebi.ac.uk/efo/EFO_0001663	GCST002598	Genome-wide genotyping array
rs10993994	rs10993994-T	Prostate cancer	26034056	www.ncbi.nlm.nih.gov/pubmed/26034056	A large multiethnic genome-wide association study of prostate cancer identifies novel risk variants and substantial ethnic differences.	6,406 European ancestry cases, 601 African American cases, 288 East Asian ancestry cases, 488 Latino cases30,866 European ancestry controls, 1,650 African American controls, 2,938 East Asian ancestry controls, 3,141 Latino controls	4,599 European ancestry cases, 2,265 African American cases, 2,940 European ancestry controls, 2,414 African American controls	10q11.22	10	46046326	NR	MSMB - RPL23AP61	4477	728484		57	16924	0	10993994	intergenic_variant	1	0.4	3e-18	1.21	[1.16-1.26]	Affymetrix [up to 19977088] (imputed)	N	prostate carcinoma	http://www.ebi.ac.uk/efo/EFO_0001663	GCST000424	Genome-wide genotyping array
rs10993994	rs10993994-T	Prostate cancer	26034056	www.ncbi.nlm.nih.gov/pubmed/26034056	A large multiethnic genome-wide association study of prostate cancer identifies novel risk variants and substantial ethnic differences.	6,406 European ancestry cases, 601 African American cases, 288 East Asian ancestry cases, 488 Latino cases30,866 European ancestry controls, 1,650 African American controls, 2,938 East Asian ancestry controls, 3,141 Latino controls	4,599 European ancestry cases, 2,265 African American cases, 2,940 European ancestry controls, 2,414 African American controls	10q11.22	10	46046326	NR	MSMB - RPL23AP61	4477	728484		57	16924	0	10993994	intergenic_variant	1	0.401	7e-21	1.21	[1.16-1.25]	Affymetrix [up to 19977088] (imputed)	N	prostate carcinoma	http://www.ebi.ac.uk/efo/EFO_0001663	GCST000454	Genome-wide genotyping array
rs10993994	rs10993994-T	PCA3 expression level	23555189	www.ncbi.nlm.nih.gov/pubmed/23555189	Genome-wide association study identifies genetic determinants of urine PCA3 levels in men.	1,371 European ancestry individuals	NA	10q11.22	10	46046326	MSMB	MSMB - RPL23AP61	4477	728484		57	16924	0	10993994	intergenic_variant	1	0.41	1e-09	1.25	[1.18-1.32] unit increase	Illumina [3076666] (imputed)	N	cancer biomarker measurement	http://www.ebi.ac.uk/efo/EFO_0005127	GCST000480	Genome-wide genotyping array
rs10993994	rs10993994-T	Prostate-specific antigen levels	28139693	www.ncbi.nlm.nih.gov/pubmed/28139693	Genome-wide association study of prostate-specific antigen levels identifies novel loci independent of prostate cancer.	28,503 European ancestry individuals	2,716 Latino individuals, 2,518 East Asian ancestry individuals, 1,585 African American individuals, 6,193 European ancestry individuals (later diagnosed with prostate cancer), 5,603 European ancestry individuals	10q11.22	10	46046326	MSMB	MSMB - RPL23AP61	4477	728484		57	16924	0	10993994	intergenic_variant	1	0.39	1e-50	0.0843414	[0.073-0.095] unit increase	Affymetrix [10109774] (imputed)	N	prostate specific antigen measurement	http://www.ebi.ac.uk/efo/EFO_0004624	GCST000970	Genome-wide genotyping array
rs10993994	rs10993994-T	Prostate cancer	26443449	www.ncbi.nlm.nih.gov/pubmed/26443449	Large-scale association analysis in Asians identifies new susceptibility loci for prostate cancer.	3,000 East Asian ancestry cases, 4,394 East Asian ancestry controls	3,605 East Asian ancestry cases, 3,919 East Asian ancestry controls	10q11.22	10	46046326	MSMB	MSMB - RPL23AP61	4477	728484		57	16924	0	10993994	intergenic_variant	1	NR	4e-08	1.20482	[NR]	Illumina [4550396] (imputed)	N	prostate carcinoma	http://www.ebi.ac.uk/efo/EFO_0001663	GCST001006	Genome-wide genotyping array
rs10993994	rs10993994-C	Blood protein levels	29875488	www.ncbi.nlm.nih.gov/pubmed/29875488	Genomic atlas of the human plasma proteome.	3,301 European ancestry individuals	NA	10q11.22	10	46046326	MSMB	MSMB - RPL23AP61	4477	728484		57	16924	0	10993994	intergenic_variant	1	0.596	4E-589	0.98	[0.94-1.02] unit increase	Affymetrix [10572788] (imputed)	N	blood protein measurement	http://www.ebi.ac.uk/efo/EFO_0007937	GCST001147	Genome-wide genotyping array
rs10993994	rs10993994-T	Prostate cancer	29892016	www.ncbi.nlm.nih.gov/pubmed/29892016	Association analyses of more than 140,000 men identify 63 new prostate cancer susceptibility loci.	79,148 European ancestry cases, 61,106 European ancestry controls	NA	10q11.22	10	46046326	Intergenic	MSMB - RPL23AP61	4477	728484		57	16924	0	10993994	intergenic_variant	1	0.38	2e-147	1.23	[1.21-1.25]	Illumina [20370935] (imputed)	N	prostate carcinoma	http://www.ebi.ac.uk/efo/EFO_0001663	GCST001157	Genome-wide genotyping array
rs11245998	rs11245998-?	Mean corpuscular hemoglobin concentration	29403010	www.ncbi.nlm.nih.gov/pubmed/29403010	Genetic analysis of quantitative traits in the Japanese population links cell types to complex human diseases.	108,728 Japanese ancestry individuals	NA	11p15.5	11	207462	BET1L, RIC8A	BET1L - RIC8A	51272	60626		40	49	0	11245998	regulatory_region_variant	1	NR	3e-12	0.02987	[0.021-0.038] unit decrease novel	Illumina [6108953] (imputed)	N	mean corpuscular hemoglobin concentration	http://www.ebi.ac.uk/efo/EFO_0004528	GCST002216	Genome-wide genotyping array
rs1152591	rs1152591-A	Atrial fibrillation	22544366	www.ncbi.nlm.nih.gov/pubmed/22544366	Meta-analysis identifies six new susceptibility loci for atrial fibrillation.	6,707 European ancestry cases, 52,426 European ancestry controls	5,381 European ancestry casses, 10,030 European ancestry controls	14q23.2	14	64214130	SYNE2	SYNE2			23224			0	1152591	intron_variant	0	0.48	6e-13	1.13	[1.09-1.17]	Affymetrix, Illumina [~ 2500000] (imputed)	N	atrial fibrillation	http://www.ebi.ac.uk/efo/EFO_0000275	GCST001573	Genome-wide genotyping array
rs1152591	rs1152591-A	Atrial fibrillation	28416818	www.ncbi.nlm.nih.gov/pubmed/28416818	Large-scale analyses of common and rare variants identify 12 new loci associated with atrial fibrillation.	15,979 European ancestry cases, 102,776 European ancestry controls, 641 African American cases, 5,234 African American controls, 837 Japanese ancestry cases, 3,293 Japanese controls, 277 Hispanic cases, 3,081 Hispanic controls,197 Brazilian ancestry cases, 758 Brazilian ancestry controls.	8,180 Japanese ancestry cases, 28,612 Japanese ancestry controls.	14q23.2	14	64214130	SYNE2	SYNE2			23224			0	1152591	intron_variant	0	0.46	1e-10	1.09	[1.06-1.13]	Affymetrix, Illumina [11795432] (imputed)	N	atrial fibrillation	http://www.ebi.ac.uk/efo/EFO_0000275	GCST001834	Genome-wide genotyping array
rs11614913	rs11614913-T	Waist circumference adjusted for body mass index	28448500	www.ncbi.nlm.nih.gov/pubmed/28448500	Genome-wide physical activity interactions in adiposity - A meta-analysis of 200,452 adults.	2,518 African American women, 85,730 European ancestry women, 1,773 Filipino ancestry women, 1,030 Indian ancestry women, 1,457 African American men, 54,792 European ancestry men, 7,648 Indian ancestry men, 5,527 European ancestry individuals	6,244 African American women, 17,531 European ancestry women, 329 African American men, 19,956 European ancestry men	12q13.13	12	53991815	MIR196A2	MIR196A2			406973			0	11614913	mature_miRNA_variant	0	0.415	4e-08	0.0313	[0.02-0.042] cm increase	Affymetrix, Illumina, Perlegen [~ 2500000] (imputed)	N	BMI-adjusted waist circumference, physical activity measurement	http://www.ebi.ac.uk/efo/EFO_0007789, http://www.ebi.ac.uk/efo/EFO_0008002	GCST000612	Genome-wide genotyping array
rs11673726	rs11673726-?	Bilirubin levels in tenofovir-treated HIV infection	26148204	www.ncbi.nlm.nih.gov/pubmed/26148204	Genomewide association study of tenofovir pharmacokinetics and creatinine clearance in AIDS Clinical Trials Group protocol A5202.	243 European ancestry cases, 149 African American cases, 100 Hispanic American cases, 9 unknown ancestry cases	NA	2q37.1	2	233755414	NR	UGT1A, UGT1A6, UGT1A5, UGT1A9, UGT1A4, UGT1A8, UGT1A7, UGT1A10, UGT1A3			7361, 54578, 54579, 54600, 54657, 54576, 54577, 54575, 54659			0	11673726	non_coding_transcript_exon_variant	0	NR	4e-09			Illumina [~ 5190000] (imputed)	N	bilirubin measurement, response to tenofovir, HIV infection	http://www.ebi.ac.uk/efo/EFO_0004570, http://www.ebi.ac.uk/efo/EFO_0009279, http://www.ebi.ac.uk/efo/EFO_0000764	GCST002413	Genome-wide genotyping array
rs11730623	rs11730623-?	Hemoglobin	29403010	www.ncbi.nlm.nih.gov/pubmed/29403010	Genetic analysis of quantitative traits in the Japanese population links cell types to complex human diseases.	108,769 Japanese ancestry individuals	NA	4q13.2	4	69020433	UGT2B10	UGT2B27P - LOC100422020	54569	100422020		54	1223	0	11730623	regulatory_region_variant	1	NR	2e-08	0.02907	[0.019-0.039] unit increase novel	Illumina [6108953] (imputed)	N	hemoglobin measurement	http://www.ebi.ac.uk/efo/EFO_0004509	GCST002443	Genome-wide genotyping array
rs11730623	rs11730623-?	Hematocrit	29403010	www.ncbi.nlm.nih.gov/pubmed/29403010	Genetic analysis of quantitative traits in the Japanese population links cell types to complex human diseases.	108,757 Japanese ancestry individuals	NA	4q13.2	4	69020433	UGT2B10	UGT2B27P - LOC100422020	54569	100422020		54	1223	0	11730623	regulatory_region_variant	1	NR	4e-08	0.02841	[0.018-0.039] unit increase novel	Illumina [6108953] (imputed)	N	hematocrit	http://www.ebi.ac.uk/efo/EFO_0004348	GCST002443	Genome-wide genotyping array
rs12361036	rs12361036-A	Interleukin-6 levels	22205395	www.ncbi.nlm.nih.gov/pubmed/22205395	Genome-wide associated loci influencing interleukin (IL)-10, IL-1Ra, and IL-6 levels in African Americans.	697 African American individuals	NA	11q12.1	11	55838732	OR5D16	OR5L2 - OR5D16	26338	390144		10578	20	0	12361036	intergenic_variant	1	0.09	6e-06	0.13	unit decrease	Affymetrix [5396780] (imputed)	N	interleukin-6 measurement	http://www.ebi.ac.uk/efo/EFO_0004810	GCST002443	Genome-wide genotyping array
rs12724450	rs12724450-A	Blood protein levels	28240269	www.ncbi.nlm.nih.gov/pubmed/28240269	Connecting genetic risk to disease end points through the human blood plasma proteome.	997 European ancestry individuals	338 Arab, South Asian and Filipino ancestry individuals	1q21.2	1	150508095	TARS2, PRPF3, RPRD2, ECM1, FALEC, MRPS21, AC242988.1	ECM1			1893			0	12724450	5_prime_UTR_variant	0	0.0893574	2e-12	0.544	[0.4-0.69] unit increase	Affymetrix [509946]	N	extracellular matrix protein 1 measurement	http://www.ebi.ac.uk/efo/EFO_0008126	GCST002443	Genome-wide genotyping array
rs131804	rs131804-?	Mean corpuscular hemoglobin	29403010	www.ncbi.nlm.nih.gov/pubmed/29403010	Genetic analysis of quantitative traits in the Japanese population links cell types to complex human diseases.	108,054 Japanese ancestry individuals	NA	22q13.33	22	50526433	TYMP	SCO2, TYMP			9997, 1890			0	131804	synonymous_variant	0	NR	1e-40	0.06376	[0.054-0.073] unit increase novel	Illumina [6108953] (imputed)	N	mean corpuscular hemoglobin	http://www.ebi.ac.uk/efo/EFO_0004527	GCST001198	Genome-wide genotyping array
rs1654668	rs1654668-?	Colorectal cancer	29228715	www.ncbi.nlm.nih.gov/pubmed/29228715	Bayesian and frequentist analysis of an Austrian genome-wide association study of colorectal cancer and advanced adenomas.	978 Austrian ancestry cases, 855 Austrian ancestry controls	NA	19q13.42	19	54662761	Intergenic	LILRB4			11006			0	1654668	intron_variant	0		6e-06	1.3611	[NR]	Affymetrix [492217] (imputed)	N	colorectal cancer	http://www.ebi.ac.uk/efo/EFO_0005842	GCST001737	Genome-wide genotyping array
rs17076896	rs17076896-G	Coronary artery aneurysm in Kawasaki disease	27171184	www.ncbi.nlm.nih.gov/pubmed/27171184	Genome-Wide Association Study Identifies Novel Susceptibility Genes Associated with Coronary Artery Aneurysm Formation in Kawasaki Disease.	11 Taiwanese ancestry cases, 146 Taiwanese ancestry controls	NA	13q12.11	13	19181923	TUBA3C	TUBA3C - LOC101928697	7278	101928697		71	110	0	17076896	intergenic_variant	1	0.014	8e-09	21.03	[NR]	Affymetrix [559609]	N	mucocutaneous lymph node syndrome, coronary aneurysm	http://www.ebi.ac.uk/efo/EFO_0004246, http://www.ebi.ac.uk/efo/EFO_1000881	GCST001795	Genome-wide genotyping array
rs174538	rs174538-A	Blood metabolite levels	24816252	www.ncbi.nlm.nih.gov/pubmed/24816252	An atlas of genetic influences on human blood metabolites.	7,824 European ancestry individuals	NA	11q12.2	11	61792609	FADS1	TMEM258			746			0	174538	5_prime_UTR_variant	0	0.3	9e-14	0.026	[0.018-0.034] unit decrease	Affymetrix, Illumina [2100000] (imputed)	N	blood metabolite measurement	http://www.ebi.ac.uk/efo/EFO_0005664	GCST001796	Genome-wide genotyping array
rs174538	rs174538-A	Trans fatty acid levels	25646338	www.ncbi.nlm.nih.gov/pubmed/25646338	Genetic loci associated with circulating phospholipid trans fatty acids: a meta-analysis of genome-wide association studies from the CHARGE Consortium.	8,013 European ancestry individuals	1,082 African American individuals, 669 Chinese ancestry individuals, 657 Hispanic individuals	11q12.2	11	61792609	NR	TMEM258			746			0	174538	5_prime_UTR_variant	0	0.2955	1e-12	0.0031	[0.0023-0.0039] unit increase	Affymetrix, Illumina [~ 2500000] (imputed)	N	cis/trans-18:2 fatty acid measurement, trans fatty acid measurement	http://www.ebi.ac.uk/efo/EFO_0006824, http://www.ebi.ac.uk/efo/EFO_0006821	GCST002299	Genome-wide genotyping array
rs174538	rs174538-A	Plasma omega-3 polyunsaturated fatty acid level (eicosapentaenoic acid)	21829377	www.ncbi.nlm.nih.gov/pubmed/21829377	Genetic loci associated with plasma phospholipid n-3 fatty acids: a meta-analysis of genome-wide association studies from the CHARGE Consortium.	8,866 European ancestry individuals	NA	11q12.2	11	61792609	C11orf10	TMEM258			746			0	174538	5_prime_UTR_variant	0	NR	5e-58	0.08	[NR] % decrease	Affymetrix, Illumina [NR]	N	eicosapentaenoic acid measurement	http://www.ebi.ac.uk/efo/EFO_0007760	GCST002240	Genome-wide genotyping array
rs17864701	rs17864701-?	Bilirubin levels in tenofovir-treated HIV infection	26148204	www.ncbi.nlm.nih.gov/pubmed/26148204	Genomewide association study of tenofovir pharmacokinetics and creatinine clearance in AIDS Clinical Trials Group protocol A5202.	243 European ancestry cases, 149 African American cases, 100 Hispanic American cases, 9 unknown ancestry cases	NA	2q37.1	2	233744071	NR	UGT1A7, UGT1A8, UGT1A, UGT1A9, UGT1A10, UGT1A5, UGT1A3, UGT1A4, UGT1A6			54577, 54576, 7361, 54600, 54575, 54579, 54659, 54657, 54578			0	17864701	intron_variant	0	NR	5e-09			Illumina [~ 5190000] (imputed)	N	bilirubin measurement, response to tenofovir, HIV infection	http://www.ebi.ac.uk/efo/EFO_0004570, http://www.ebi.ac.uk/efo/EFO_0009279, http://www.ebi.ac.uk/efo/EFO_0000764	GCST003156	Genome-wide genotyping array
rs1799810	rs1799810-T	Self-rated health	20707712	www.ncbi.nlm.nih.gov/pubmed/20707712	A genome-wide association study of self-rated health.	6,706 European individuals from 2,585 independent families	NA	2q14.3	2	127418464	intergenic	PROC			5624			0	1799810	5_prime_UTR_variant	0	0.41	9e-06	0.02	[NR] unit decrease	Illumina [2380486] (imputed)	N	self rated health	http://www.ebi.ac.uk/efo/EFO_0004778	GCST002879	Genome-wide genotyping array
rs1799810	rs1799810-T	Protein C levels	28082259	www.ncbi.nlm.nih.gov/pubmed/28082259	Identification of Genetic Variants Linking Protein C and Lipoprotein Metabolism: The ARIC Study (Atherosclerosis Risk in Communities).	10,778 European ancestry individuals, 2,706 African American individuals	NA	2q14.3	2	127418464	PROC	PROC			5624			0	1799810	5_prime_UTR_variant	0	0.43	2e-42	0.12	[NR] μg/mL decrease	Affymetrix [at least 22484459] (imputed)	N	protein C measurement	http://www.ebi.ac.uk/efo/EFO_0004633	GCST002746	Genome-wide genotyping array
rs1801020	rs1801020-G	Interleukin-16 levels	27989323	www.ncbi.nlm.nih.gov/pubmed/27989323	Genome-wide Association Study Identifies 27 Loci Influencing Concentrations of Circulating Cytokines and Growth Factors.	3,483 Finnish ancestry individuals	NA	5q35.3	5	177409531	NR	SLC34A1, F12			6569, 2161			0	1801020	5_prime_UTR_variant	0		5e-10	0.1733	[0.12-0.23] SD units decrease	NR [10700000] (imputed)	N	interleukin 16 measurement	http://www.ebi.ac.uk/efo/EFO_0008173	GCST002890	Genome-wide genotyping array
rs1801020	rs1801020-?	Activated partial thromboplastin time	29403010	www.ncbi.nlm.nih.gov/pubmed/29403010	Genetic analysis of quantitative traits in the Japanese population links cell types to complex human diseases.	37,767 Japanese ancestry individuals	NA	5q35.3	5	177409531	F12	SLC34A1, F12			6569, 2161			0	1801020	5_prime_UTR_variant	0	NR	5E-373	0.3129	[0.3-0.33] unit decrease novel	Illumina [6108953] (imputed)	N	partial thromboplastin time	http://www.ebi.ac.uk/efo/EFO_0004310	GCST003218	Genome-wide genotyping array
rs1801020	rs1801020-G	Blood protein levels	29875488	www.ncbi.nlm.nih.gov/pubmed/29875488	Genomic atlas of the human plasma proteome.	3,301 European ancestry individuals	NA	5q35.3	5	177409531	F12	SLC34A1, F12			6569, 2161			0	1801020	5_prime_UTR_variant	0	0.75	5e-128	0.63	[0.57-0.69] unit increase	Affymetrix [10572788] (imputed)	N	blood protein measurement	http://www.ebi.ac.uk/efo/EFO_0007937	GCST003085	Genome-wide genotyping array
rs1801020	rs1801020-G	Blood protein levels	29875488	www.ncbi.nlm.nih.gov/pubmed/29875488	Genomic atlas of the human plasma proteome.	3,301 European ancestry individuals	NA	5q35.3	5	177409531	F12	SLC34A1, F12			6569, 2161			0	1801020	5_prime_UTR_variant	0	0.75	2e-20	0.26	[0.2-0.32] unit increase	Affymetrix [10572788] (imputed)	N	blood protein measurement	http://www.ebi.ac.uk/efo/EFO_0007937	GCST001370	Genome-wide genotyping array
rs1801020	rs1801020-G	Blood protein levels	29875488	www.ncbi.nlm.nih.gov/pubmed/29875488	Genomic atlas of the human plasma proteome.	3,301 European ancestry individuals	NA	5q35.3	5	177409531	F12	SLC34A1, F12			6569, 2161			0	1801020	5_prime_UTR_variant	0	0.75	4e-15	0.22	[0.16-0.28] unit decrease	Affymetrix [10572788] (imputed)	N	blood protein measurement	http://www.ebi.ac.uk/efo/EFO_0007937	GCST003560	Genome-wide genotyping array
rs1883832	rs1883832-T	Chronic hepatitis B infection	25802187	www.ncbi.nlm.nih.gov/pubmed/25802187	Genetic variants in five novel loci including CFB and CD40 predispose to chronic hepatitis B.	2,514 Chinese ancestry cases, 1,130 Chinese ancestry controls	6,600 Chinese ancestry cases, 8,127 Chinese ancestry controls	20q13.12	20	46118343	CD40	CD40			958			0	1883832	5_prime_UTR_variant	0	0.37	3e-15	1.19	[1.14-1.25]	Illumina [3680900] (imputed)	N	chronic hepatitis B infection	http://www.ebi.ac.uk/efo/EFO_0004239	GCST003127	Genome-wide genotyping array
rs1883832	rs1883832-?	Chronic inflammatory diseases (ankylosing spondylitis, Crohn's disease, psoriasis, primary sclerosing cholangitis, ulcerative colitis) (pleiotropy)	26974007	www.ncbi.nlm.nih.gov/pubmed/26974007	Analysis of five chronic inflammatory diseases identifies 27 new associations and highlights disease-specific patterns at shared loci.	8,726 European ancestry ankylosing spondylitis cases, 19,085 European ancestry Crohn’s disease cases, 6,530 European ancestry psoriasis cases, 3,408 European ancestry primary sclerosing cholangitis cases, 14,513 European ancestry ulcerative colitis cases, 34,213 European ancestry controls	NA	20q13.12	20	46118343	CD40	CD40			958			0	1883832	5_prime_UTR_variant	0	NR	4e-12			Illumina [130052]	N	ankylosing spondylitis, psoriasis, ulcerative colitis, Crohn's disease, sclerosing cholangitis	http://www.ebi.ac.uk/efo/EFO_0003898, http://www.ebi.ac.uk/efo/EFO_0000676, http://www.ebi.ac.uk/efo/EFO_0000729, http://www.ebi.ac.uk/efo/EFO_0000384, http://www.ebi.ac.uk/efo/EFO_0004268	GCST002992	Genome-wide genotyping array
rs1883832	rs1883832-G	Rheumatoid arthritis (ACPA-positive)	24532676	www.ncbi.nlm.nih.gov/pubmed/24532676	High-density genotyping of immune loci in Koreans and Europeans identifies eight new rheumatoid arthritis risk loci.	2,234 Korean ancestry cases, 7,065 Korean ancestry controls, 10,288 European ancestry cases, 35,502 European ancestry controls	NA	20q13.12	20	46118343	CD40	CD40			958			0	1883832	5_prime_UTR_variant	0	0.75	2e-13	1.13636	[1.1-1.18]	Illumina [133816] (imputed)	N	rheumatoid arthritis	http://www.ebi.ac.uk/efo/EFO_0000685	GCST002990	Genome-wide genotyping array
rs1893154	rs1893154-A	Obesity-related traits	23251661	www.ncbi.nlm.nih.gov/pubmed/23251661	Novel genetic loci identified for the pathophysiology of childhood obesity in the Hispanic population.	815 Hispanic children from 263 families	NA	18p11.32	18	905124	ADCYAP1	ADCYAP1			116			0	1893154	5_prime_UTR_variant	0	0.401	3e-06	0.03	[NR] mg/dL increase	Illumina [899892]	N	high density lipoprotein cholesterol measurement	http://www.ebi.ac.uk/efo/EFO_0004612	GCST002944	Genome-wide genotyping array
rs2015086	rs2015086-G	Blood protein levels	29875488	www.ncbi.nlm.nih.gov/pubmed/29875488	Genomic atlas of the human plasma proteome.	3,301 European ancestry individuals	NA	17q12	17	36064257	CCL3L1	LOC105371746 - CCL18	105371746	6362		5126	15	0	2015086	intergenic_variant	1	0.131	3e-42	0.5	[0.42-0.58] unit increase	Affymetrix [10572788] (imputed)	N	blood protein measurement	http://www.ebi.ac.uk/efo/EFO_0007937	GCST002944	Genome-wide genotyping array
rs2070901	rs2070901-T	Aggressive periodontitis	28449029	www.ncbi.nlm.nih.gov/pubmed/28449029	A genome-wide association study identifies nucleotide variants at SIGLEC5 and DEFA1A3 as risk loci for periodontitis.	851 European ancestry cases, 6,836 European ancestry controls	223 cases, up to 564 controls	1q23.3	1	161215268	FCER1G	NDUFS2 - FCER1G	4720	2207		873	29	0	2070901	non_coding_transcript_exon_variant	1	0.24	4e-06	1.29	[1.16-1.44]	Illumina [at least 5870152] (imputed)	N	aggressive periodontitis	http://www.ebi.ac.uk/efo/EFO_0006342	GCST003048	Genome-wide genotyping array
rs2070901	rs2070901-T	Allergic disease (asthma, hay fever or eczema)	29083406	www.ncbi.nlm.nih.gov/pubmed/29083406	Shared genetic origin of asthma, hay fever and eczema elucidates allergic disease biology.	180,129 European ancestry cases, 180,709 European ancestry controls	NA	1q23.3	1	161215268	NDUFS2, FCER1G	NDUFS2 - FCER1G	4720	2207		873	29	0	2070901	non_coding_transcript_exon_variant	1	0.26	1e-11	1.039	[1.03-1.05]	Affymetrix, Illumina [8307659] (imputed)	N	allergy	http://www.ebi.ac.uk/efo/EFO_0003785	GCST004233	Genome-wide genotyping array
rs2071303	rs2071303-T	Intelligence (MTAG)	29326435	www.ncbi.nlm.nih.gov/pubmed/29326435	A combined analysis of genetically correlated traits identifies 187 loci and a role for neurogenesis and myelination in intelligence.	120,934 British ancestry individuals, 127,548 individuals	NA	6p22.2	6	26091108	HFE	HFE			3077			0	2071303	splice_region_variant	0	NR	5e-08	0.016708	[0.011-0.023] unit decrease	Affymetrix [NR]	N	intelligence	http://www.ebi.ac.uk/efo/EFO_0004337	GCST004235	Genome-wide genotyping array
rs2071382	rs2071382-T	Coronary artery disease (myocardial infarction, percutaneous transluminal coronary angioplasty, coronary artery bypass grafting, angina or chromic ischemic heart disease)	28714975	www.ncbi.nlm.nih.gov/pubmed/28714975	Association analyses based on false discovery rate implicate new loci for coronary artery disease.	18,467 European and unknown ancestry cases, 45,264 European and unknown ancestry controls	57,347 European and unknown ancestry cases, 219,521 European and unknown ancestry controls	15q26.1	15	90884967	FURIN, FES	FES			2242			0	2071382	intron_variant	0	0.464	7e-13	1.06	[1.05-1.08]	Affymetrix [9149595] (imputed)	N	percutaneous transluminal coronary angioplasty, coronary artery bypass, angina pectoris, ischemic cardiomyopathy, myocardial infarction, coronary artery disease	http://www.ebi.ac.uk/efo/EFO_0003951, http://www.ebi.ac.uk/efo/EFO_0003776, http://www.ebi.ac.uk/efo/EFO_0003913, http://www.ebi.ac.uk/efo/EFO_0001425, http://www.ebi.ac.uk/efo/EFO_0000612, http://www.ebi.ac.uk/efo/EFO_0000378	GCST004280	Genome-wide genotyping array
rs2071598	rs2071598-?	Prion diseases	22210626	www.ncbi.nlm.nih.gov/pubmed/22210626	Genome-wide association study in multiple human prion diseases suggests genetic risk factors additional to PRNP.	1,281 European ancestry cases, 6,015 European ancestry controls, 290 Papua New Guinean ancestry cases, 286 Papua New Guinean ancestry controls	NA	8q22.2	8	98117279	NR	HRSP12 - POP1	10247	10940		89	14	0	2071598	regulatory_region_variant	1	NR	9e-06	1.2646	[NR]	Illumina [NR] (imputed)	N	prion disease	http://www.ebi.ac.uk/efo/EFO_0004720	GCST004295	Genome-wide genotyping array
rs2072696	rs2072696-C	Blood protein levels	29875488	www.ncbi.nlm.nih.gov/pubmed/29875488	Genomic atlas of the human plasma proteome.	3,301 European ancestry individuals	NA	8q21.2	8	85438822	CA3	CA1 - CA3	759	761		60668	5	0	2072696	intron_variant	1	0.238	7e-14	0.22	[0.16-0.28] unit decrease	Affymetrix [10572788] (imputed)	N	blood protein measurement	http://www.ebi.ac.uk/efo/EFO_0007937	GCST004330	Genome-wide genotyping array
rs2233154	rs2233154-?	Blood protein levels	28240269	www.ncbi.nlm.nih.gov/pubmed/28240269	Connecting genetic risk to disease end points through the human blood plasma proteome.	997 European ancestry individuals	338 Arab, South Asian and Filipino ancestry individuals	19q13.2	19	40775441	NR	MIA			8190			0	2233154	5_prime_UTR_variant	0	NR	2e-69			Affymetrix [509946]	N	melanoma-derived growth regulatory protein measurement	http://www.ebi.ac.uk/efo/EFO_0008229	GCST003542	Genome-wide genotyping array
rs2273971	rs2273971-?	Food allergy (parent-of-origin effect)	29489655	www.ncbi.nlm.nih.gov/pubmed/29489655	Genome-wide association study of maternal genetic effects and parent-of-origin effects on food allergy.	482 European ancestry trios, 19 European ancestry father-child pairs, 59 European ancestry mother-child pairs, 28 European ancestry affected children	NA	13q34	13	113158648	PROZ	PROZ			8858			0	2273971	regulatory_region_variant	0	NR	4e-06			Illumina [NR]	N	food allergy measurement, parental genotype effect measurement	http://www.ebi.ac.uk/efo/EFO_0007016, http://www.ebi.ac.uk/efo/EFO_0005939	GCST003563	Genome-wide genotyping array
rs2277339	rs2277339-G	Menopause (age at onset)	22267201	www.ncbi.nlm.nih.gov/pubmed/22267201	Meta-analyses identify 13 loci associated with age at menopause and highlight DNA repair and immune pathways.	38,968 European ancestry female individuals	Up to 14,435 European ancestry female individuals	12q13.3	12	56752285	PRIM1	PRIM1			5557			0	2277339	missense_variant	0	0.102	2e-19	0.38	[0.3-0.46] years decrease	Affymetrix, Illumina [2551160] (imputed)	N	age at menopause	http://www.ebi.ac.uk/efo/EFO_0004704	GCST004609	Genome-wide genotyping array
rs2277339	rs2277339-G	Mean corpuscular volume	27863252	www.ncbi.nlm.nih.gov/pubmed/27863252	The Allelic Landscape of Human Blood Cell Trait Variation and Links to Common Complex Disease.	172,433 European ancestry individuals	NA	12q13.3	12	56752285	PRIM1	PRIM1			5557			0	2277339	missense_variant	0	0.1042	1e-09	0.0351673	[0.024-0.046] unit increase	Affymetrix [~ 2500000] (imputed)	N	mean corpuscular volume	http://www.ebi.ac.uk/efo/EFO_0004526	GCST004609	Genome-wide genotyping array
rs2277339	rs2277339-G	Plateletcrit	27863252	www.ncbi.nlm.nih.gov/pubmed/27863252	The Allelic Landscape of Human Blood Cell Trait Variation and Links to Common Complex Disease.	164,339 European ancestry individuals	NA	12q13.3	12	56752285	PRIM1	PRIM1			5557			0	2277339	missense_variant	0	0.1038	1e-10	0.038548	[0.027-0.05] unit increase	Affymetrix [~ 2500000] (imputed)	N	platelet crit	http://www.ebi.ac.uk/efo/EFO_0007985	GCST004335	Genome-wide genotyping array
rs2277339	rs2277339-G	Menopause (age at onset)	26414677	www.ncbi.nlm.nih.gov/pubmed/26414677	Large-scale genomic analyses link reproductive aging to hypothalamic signaling, breast cancer susceptibility and BRCA1-mediated DNA repair.	up to 69,626 European ancestry women	NA	12q13.3	12	56752285	PRIM1, TAC3	PRIM1			5557			0	2277339	missense_variant	0	0.1	2e-19	0.31	[0.25-0.37] years decrease	Affymetrix, Illumina [~ 2600000] (imputed)	N	age at menopause	http://www.ebi.ac.uk/efo/EFO_0004704	GCST004335	Genome-wide genotyping array
rs2277339	rs2277339-T	Menarche (age at onset)	29773799	www.ncbi.nlm.nih.gov/pubmed/29773799	Elucidating the genetic architecture of reproductive ageing in the Japanese population.	67,029 Japanese ancestry women	73,397 European ancestry women	12q13.3	12	56752285	NR	PRIM1			5557			0	2277339	missense_variant	0	0.7964	8e-20	0.294	[0.23-0.36] year increase	Illumina [at least 532488] (imputed)	N	age at menarche	http://www.ebi.ac.uk/efo/EFO_0004703	GCST004459	Genome-wide genotyping array
rs2277339	rs2277339-T	Menopause (age at onset)	29773799	www.ncbi.nlm.nih.gov/pubmed/29773799	Elucidating the genetic architecture of reproductive ageing in the Japanese population.	43,861 Japanese ancestry women	32,545 European ancestry women	12q13.3	12	56752285	PRIM1 / TAC3	PRIM1			5557			0	2277339	missense_variant	0	0.8	8e-20	0.29	[0.23-0.35] year increase	Illumina [at least 532488] (imputed)	N	age at menopause	http://www.ebi.ac.uk/efo/EFO_0004704	GCST004457	Genome-wide genotyping array
rs2277458	rs2277458-G	Vitamin D levels	28757204	www.ncbi.nlm.nih.gov/pubmed/28757204	Low-Frequency Synonymous Coding Variation in CYP2R1 Has Large Effects on Vitamin D Levels and Risk of Multiple Sclerosis.	2,619 whole genome sequenced European ancestry individuals, up to 38,213 European ancestry individuals, 1,442 individuals	NA	14q21.1	14	39114277	GEMIN2	GEMIN2, LOC105370459			8487, 105370459			0	2277458	5_prime_UTR_variant	0	0.786	6e-09	0.05	[0.03-0.07] nmol/L decrease	Affymetrix, Illumina [11026511] (imputed)	N	vitamin D measurement	http://www.ebi.ac.uk/efo/EFO_0004631	GCST004430	Genome-wide genotyping array
rs2294008	rs2294008-T	Bladder cancer	20972438	www.ncbi.nlm.nih.gov/pubmed/20972438	A multi-stage genome-wide association study of bladder cancer identifies multiple susceptibility loci.	3,532 European ancestry cases, 5,120 European ancestry controls	8,381 cases, 48,275 controls	8q24.3	8	142680513	PSCA	PSCA			8000			0	2294008	5_prime_UTR_variant	0	0.46	4e-11	1.13	[1.09-1.17]	Illumina [589299]	N	bladder carcinoma	http://www.ebi.ac.uk/efo/EFO_0000292	GCST001824	Genome-wide genotyping array
rs2294008	rs2294008-C	Duodenal ulcer	22387998	www.ncbi.nlm.nih.gov/pubmed/22387998	A genome-wide association study identifies two susceptibility loci for duodenal ulcer in the Japanese population.	1,043 Japanese ancestry cases, 21,694 Japanese ancestry controls	5,992 Japanese ancestry cases, 3,629 Japanese ancestry controls	8q24.3	8	142680513	PSCA	PSCA			8000			0	2294008	5_prime_UTR_variant	0	0.37	2e-33	1.41	[NR]	Illumina [480327]	N	duodenal ulcer	http://www.ebi.ac.uk/efo/EFO_0004607	GCST001762	Genome-wide genotyping array
rs2294008	rs2294008-T	Bladder cancer	19648920	www.ncbi.nlm.nih.gov/pubmed/19648920	Genetic variation in the prostate stem cell antigen gene PSCA confers susceptibility to urinary bladder cancer.	969 European ancestry cases, 957 European ancestry controls	5,698 European ancestry cases, 38,633 European ancestry controls	8q24.3	8	142680513	PSCA	PSCA			8000			0	2294008	5_prime_UTR_variant	0	0.46	2e-10	1.15	[1.10-1.20]	Illumina [556429]	N	bladder carcinoma	http://www.ebi.ac.uk/efo/EFO_0000292	GCST001762	Genome-wide genotyping array
rs2294008	rs2294008-T	Non-cardia gastric cancer	26701879	www.ncbi.nlm.nih.gov/pubmed/26701879	Identification of new susceptibility loci for gastric non-cardia adenocarcinoma: pooled results from two Chinese genome-wide association studies.	2,031 Han Chinese ancestry cases, 4,970 Han Chinese ancestry controls	3,564 Han Chinese ancestry cases, 4,637 Han Chinese ancestry controls	8q24.3	8	142680513	PSCA	PSCA			8000			0	2294008	5_prime_UTR_variant	0	0.26	6e-11	1.2	[1.15-1.28]	Affymetrix, Illumina [6223896] (imputed)	N	gastric carcinoma	http://www.ebi.ac.uk/efo/EFO_0000178	GCST001762	Genome-wide genotyping array
rs2294008	rs2294008-T	Gastric cancer	26098866	www.ncbi.nlm.nih.gov/pubmed/26098866	Loss-of-function variants in ATM confer risk of gastric cancer.	2,500 European ancestry cases, 205,652 European ancestry controls (includes non-array genotyped, whole genome imputed individuals)	NA	8q24.3	8	142680513	PSCA	PSCA			8000			0	2294008	5_prime_UTR_variant	0	0.471	2e-07	1.21	[NR]	Illumina [~ 25000000] (imputed)	N	gastric carcinoma	http://www.ebi.ac.uk/efo/EFO_0000178	GCST001884	Genome-wide genotyping array
rs2294008	rs2294008-T	Gastric adenocarcinoma (histologically verified)	26098866	www.ncbi.nlm.nih.gov/pubmed/26098866	Loss-of-function variants in ATM confer risk of gastric cancer.	2,043 European ancestry cases, 202,533 European ancestry controls	NA	8q24.3	8	142680513	PSCA	PSCA			8000			0	2294008	5_prime_UTR_variant	0	0.471	1e-06	1.21	[NR]	Illumina [~ 25000000] (imputed)	N	gastric adenocarcinoma	http://www.ebi.ac.uk/efo/EFO_0000503	GCST001856	Genome-wide genotyping array
rs2303745	rs2303745-A	Systemic lupus erythematosus	23273568	www.ncbi.nlm.nih.gov/pubmed/23273568	Meta-analysis followed by replication identifies loci in or near CDKN1B, TET3, CD80, DRAM1, and ARID5B as associated with systemic lupus erythematosus in Asians.	1,656 Han Chinese ancestry cases, 3,394 Han Chinese ancestry controls	3,256 Han Chinese ancestry cases, 5,667 Han Chinese ancestry controls, 453 Thai ancestry cases, 963 Thai ancestry controls	19p13.11	19	17309480	DDA1	MRPL34 - DDA1	64981	79016		2637	48	0	2303745	intron_variant	1	0.39	1e-06	1.07		Illumina [2100739] (imputed)	N	systemic lupus erythematosus	http://www.ebi.ac.uk/efo/EFO_0002690	GCST001856	Genome-wide genotyping array
rs2304176	rs2304176-?	Cerebrospinal fluid biomarker levels	28031287	www.ncbi.nlm.nih.gov/pubmed/28031287	Genome-wide quantitative trait loci mapping of the human cerebrospinal fluid proteome.	133 Japanese ancestry individuals.	NA	19q13.2	19	38304255	NR	YIF1B, C19orf33			90522, 64073			0	2304176	5_prime_UTR_variant	0	NR	7e-33			Illumina [514227]	N	cerebrospinal fluid biomarker measurement	http://www.ebi.ac.uk/efo/EFO_0006794	GCST001856	Genome-wide genotyping array
rs2304176	rs2304176-C	Mean platelet volume	27863252	www.ncbi.nlm.nih.gov/pubmed/27863252	The Allelic Landscape of Human Blood Cell Trait Variation and Links to Common Complex Disease.	164,454 European ancestry individuals	NA	19q13.2	19	38304255	C19orf33	YIF1B, C19orf33			90522, 64073			0	2304176	5_prime_UTR_variant	0	0.2248	9e-12	0.0295824	[0.021-0.038] unit decrease	Affymetrix [~ 2500000] (imputed)	N	mean platelet volume	http://www.ebi.ac.uk/efo/EFO_0004584	GCST001946	Genome-wide genotyping array
rs245880	rs245880-A	Warfarin maintenance dose	26265036	www.ncbi.nlm.nih.gov/pubmed/26265036	Genome-wide association study of warfarin maintenance dose in a Brazilian sample.	180 Brazilian ancestry low dose individuals, 187 Brazilian ancestry high dose individuals	798 European ancestry individuals, 1611 Japanese ancestry individuals, 191 African American individuals	7p14.3	7	29146640	NR	CHN2			1124			0	245880	synonymous_variant	0	0.531	8e-06	4.69484	[NR]	Affymetrix [> 650000] (imputed)	N	response to anticoagulant	http://purl.obolibrary.org/obo/GO_0061476	GCST004067	Genome-wide genotyping array
rs2812378	rs2812378-G	Rheumatoid arthritis	18794853	www.ncbi.nlm.nih.gov/pubmed/18794853	Common variants at CD40 and other loci confer risk of rheumatoid arthritis.	3,393 European ancestry cases, 12,460 European ancestry controls	3,929 European ancestry cases, 5,807 European ancestry controls	9p13.3	9	34710263	CCL21	CCL21 - FAM205A	6366	259308		96	12790	0	2812378	intergenic_variant	1	0.34	3e-08	1.12	[NR]	Affymetrix, Illumina [at least 315971] (imputed)	N	rheumatoid arthritis	http://www.ebi.ac.uk/efo/EFO_0000685	GCST004067	Genome-wide genotyping array
rs2812378	rs2812378-G	Rheumatoid arthritis	23143596	www.ncbi.nlm.nih.gov/pubmed/23143596	High-density genetic mapping identifies new susceptibility loci for rheumatoid arthritis.	up to 13,838 European ancestry cases, up to 33,742 European ancestry controls	NA	9p13.3	9	34710263	CCL21	CCL21 - FAM205A	6366	259308		96	12790	0	2812378	intergenic_variant	1	0.34	9e-09	1.1167	(Immunochip only)	Illumina [129464] (imputed)	N	rheumatoid arthritis	http://www.ebi.ac.uk/efo/EFO_0000685	GCST002721	Genome-wide genotyping array
rs2812378	rs2812378-G	Rheumatoid arthritis (ACPA-positive)	23143596	www.ncbi.nlm.nih.gov/pubmed/23143596	High-density genetic mapping identifies new susceptibility loci for rheumatoid arthritis.	up to 9,585 European ancestry cases, up to 33,742 European ancestry controls	NA	9p13.3	9	34710263	CCL21	CCL21 - FAM205A	6366	259308		96	12790	0	2812378	intergenic_variant	1	0.34	1e-09	1.1473	(Immunochip only)	Illumina [129464] (imputed)	N	rheumatoid arthritis	http://www.ebi.ac.uk/efo/EFO_0000685	GCST003774	Genome-wide genotyping array
rs2812378	rs2812378-?	Chronic inflammatory diseases (ankylosing spondylitis, Crohn's disease, psoriasis, primary sclerosing cholangitis, ulcerative colitis) (pleiotropy)	26974007	www.ncbi.nlm.nih.gov/pubmed/26974007	Analysis of five chronic inflammatory diseases identifies 27 new associations and highlights disease-specific patterns at shared loci.	8,726 European ancestry ankylosing spondylitis cases, 19,085 European ancestry Crohn’s disease cases, 6,530 European ancestry psoriasis cases, 3,408 European ancestry primary sclerosing cholangitis cases, 14,513 European ancestry ulcerative colitis cases, 34,213 European ancestry controls	NA	9p13.3	9	34710263	CCL21, FAM205A	CCL21 - FAM205A	6366	259308		96	12790	0	2812378	intergenic_variant	1	NR	6e-09			Illumina [130052]	N	ankylosing spondylitis, psoriasis, ulcerative colitis, Crohn's disease, sclerosing cholangitis	http://www.ebi.ac.uk/efo/EFO_0003898, http://www.ebi.ac.uk/efo/EFO_0000676, http://www.ebi.ac.uk/efo/EFO_0000729, http://www.ebi.ac.uk/efo/EFO_0000384, http://www.ebi.ac.uk/efo/EFO_0004268	GCST003766	Genome-wide genotyping array
rs2812378	rs2812378-G	Rheumatoid arthritis (ACPA-positive)	24532676	www.ncbi.nlm.nih.gov/pubmed/24532676	High-density genotyping of immune loci in Koreans and Europeans identifies eight new rheumatoid arthritis risk loci.	2,234 Korean ancestry cases, 7,065 Korean ancestry controls, 10,288 European ancestry cases, 35,502 European ancestry controls	NA	9p13.3	9	34710263	CCL21	CCL21 - FAM205A	6366	259308		96	12790	0	2812378	intergenic_variant	1	0.34	5e-11	1.12	[1.08-1.16]	Illumina [133816] (imputed)	N	rheumatoid arthritis	http://www.ebi.ac.uk/efo/EFO_0000685	GCST003774	Genome-wide genotyping array
rs28448745	rs28448745-?	Mean corpuscular hemoglobin concentration	29403010	www.ncbi.nlm.nih.gov/pubmed/29403010	Genetic analysis of quantitative traits in the Japanese population links cell types to complex human diseases.	108,728 Japanese ancestry individuals	NA	17q11.2	17	28861278	MIR451B;ERAL1, MIR144, MIR451A, MIR4732	ERAL1 - MIR451A	26284	574411		211	91	0	28448745	non_coding_transcript_exon_variant	1	NR	2e-23	0.04253	[0.034-0.051] unit decrease novel	Illumina [6108953] (imputed)	N	mean corpuscular hemoglobin concentration	http://www.ebi.ac.uk/efo/EFO_0004528	GCST003398	Genome-wide genotyping array
rs2984920	rs2984920-T	Systemic lupus erythematosus	28714469	www.ncbi.nlm.nih.gov/pubmed/28714469	Transancestral mapping and genetic load in systemic lupus erythematosus.	6,748 European ancestry cases, 11,516 European ancestry controls, 2,970 African American cases, 2,452 African American controls, 1,872 Hispanic cases, 2,016 Hispanic controls	NA	1q31.2	1	192575665	RGS1	LOC105371664			105371664			0	2984920	intron_variant	0	NR	2e-06	1.16279	[1.09-1.23]	Illumina [at least 120786] (imputed)	N	systemic lupus erythematosus	http://www.ebi.ac.uk/efo/EFO_0002690	GCST004093	Genome-wide genotyping array
rs2992756	rs2992756-C	Breast cancer	29059683	www.ncbi.nlm.nih.gov/pubmed/29059683	Association analysis identifies 65 new breast cancer risk loci.	76,192 European ancestry cases, 63,082 European ancestry controls	46,785 European ancestry cases, 42,892 European ancestry controls, 14,068 East Asian ancestry cases, 13,104 East Asian ancestry controls	1p36.13	1	18480845	KLHDC7A	IGSF21 - KLHDC7A	84966	127707		102362	85	0	2992756	regulatory_region_variant	1	0.49	2e-15	1.06	[1.04-1.08] (Oncoarray)	Illumina [~ 11800000] (imputed)	N	breast carcinoma	http://www.ebi.ac.uk/efo/EFO_0000305	GCST004303	Genome-wide genotyping array
rs3047739	rs3047739-T	Blood protein levels	29875488	www.ncbi.nlm.nih.gov/pubmed/29875488	Genomic atlas of the human plasma proteome.	3,301 European ancestry individuals	NA	14q24.3	14	74493666	NR	NPC2 - ISCA2	10577	122961		191	54	0	3047739	intron_variant	1	0.595	6e-20	0.23	[0.17-0.29] unit decrease	Affymetrix [10572788] (imputed)	N	blood protein measurement	http://www.ebi.ac.uk/efo/EFO_0007937	GCST002783	Genome-wide genotyping array
rs3134425	rs3134425-C	Small cell lung carcinoma	28604730	www.ncbi.nlm.nih.gov/pubmed/28604730	Large-scale association analysis identifies new lung cancer susceptibility loci and heterogeneity in genetic susceptibility across histological subtypes.	2,664 European ancestry cases, 21,444 European ancestry controls	NA	11q24.1	11	122838470	CRTAM	CRTAM			56253			0	3134425	intergenic_variant	0	0.619024	1e-06	1.16152	[1.09-1.23]	Illumina [10439017] (imputed)	N	small cell lung carcinoma	http://www.ebi.ac.uk/efo/EFO_0000702	GCST002783	Genome-wide genotyping array
rs334	rs334-T	Hematocrit	28453575	www.ncbi.nlm.nih.gov/pubmed/28453575	Genome-wide association study of red blood cell traits in Hispanics/Latinos: The Hispanic Community Health Study/Study of Latinos.	12,502 Hispanic/Latino individuals	7,106 Hispanic/Latino individuals	11p15.4	11	5227002	HBB	HBB			3043			0	334	missense_variant	0	0.99	1e-10	1.32	[0.93-1.71] % increase	Illumina [27801688] (imputed)	N	hematocrit	http://www.ebi.ac.uk/efo/EFO_0004348	GCST003148	Genome-wide genotyping array
rs334	rs334-T	Mean corpuscular volume	28453575	www.ncbi.nlm.nih.gov/pubmed/28453575	Genome-wide association study of red blood cell traits in Hispanics/Latinos: The Hispanic Community Health Study/Study of Latinos.	12,502 Hispanic/Latino individuals	4,772 Hispanic/Latino individuals	11p15.4	11	5227002	HBB	HBB			3043			0	334	missense_variant	0	0.99	1e-22	3.46	[2.75-4.17] fL increase	Illumina [27801688] (imputed)	N	mean corpuscular volume	http://www.ebi.ac.uk/efo/EFO_0004526	GCST004562	Genome-wide genotyping array
rs334	rs334-T	Urinary albumin-to-creatinine ratio	27650483	www.ncbi.nlm.nih.gov/pubmed/27650483	African Ancestry-Specific Alleles and Kidney Disease Risk in Hispanics/Latinos.	5,458 Caribbean Hispanic/Latino individuals, 6,734 Mainland Hispanic/Latino individuals, 34 Hispanic/Latino individuals	NA	11p15.4	11	5227002	HBB	HBB			3043			0	334	missense_variant	0	NR	3e-10	0.5	[0.34-0.66] unit decrease	Illumina [2536661] (imputed)	N	urinary albumin to creatinine ratio	http://www.ebi.ac.uk/efo/EFO_0007778	GCST004625	Genome-wide genotyping array
rs334	rs334-T	Urinary albumin-to-creatinine ratio	27650483	www.ncbi.nlm.nih.gov/pubmed/27650483	African Ancestry-Specific Alleles and Kidney Disease Risk in Hispanics/Latinos.	5,458 Caribbean Hispanic/Latino individuals, 6,734 Mainland Hispanic/Latino individuals, 34 Hispanic/Latino individuals	NA	11p15.4	11	5227002	HBB	HBB			3043			0	334	missense_variant	0	NR	8e-12	0.44	[0.32-0.56] unit decrease	Illumina [2536661] (imputed)	N	urinary albumin to creatinine ratio	http://www.ebi.ac.uk/efo/EFO_0007778	GCST004746	Genome-wide genotyping array
rs334	rs334-?	Severe malaria	29381699	www.ncbi.nlm.nih.gov/pubmed/29381699	Novel genetic polymorphisms associated with severe malaria and under selective pressure in North-eastern Tanzania.	449 Tanzanian ancestry cases, 465 Tanzanian ancestry controls	NA	11p15.4	11	5227002	HBB	HBB			3043			0	334	missense_variant	0	NR	9e-13	7.63359	[NR]	Illumina [15200000] (imputed)	N	malaria	http://www.ebi.ac.uk/efo/EFO_0001068	GCST005038	Genome-wide genotyping array
rs33930165	rs33930165-C	Mean corpuscular hemoglobin concentration	28453575	www.ncbi.nlm.nih.gov/pubmed/28453575	Genome-wide association study of red blood cell traits in Hispanics/Latinos: The Hispanic Community Health Study/Study of Latinos.	12,502 Hispanic/Latino individuals	4,772 Hispanic/Latino individuals	11p15.4	11	5227003	HBB	HBB			3043			0	33930165	missense_variant	0	0.997	7e-24	1.86	[1.51-2.21] g/dL decrease	Illumina [27801688] (imputed)	N	mean corpuscular hemoglobin concentration	http://www.ebi.ac.uk/efo/EFO_0004528	GCST005357	Genome-wide genotyping array
rs34305100	rs34305100-G	Height	29782485	www.ncbi.nlm.nih.gov/pubmed/29782485	Evaluation and application of summary statistic imputation to discover new height-associated loci.	253,288 European ancestry individuals	336,474 European ancestry individuals	1p36.23	1	7852969	NR	UTS2			10911			0	34305100	missense_variant	0	0.191484	2e-06			NR [9276018] (imputed)	N	body height	http://www.ebi.ac.uk/efo/EFO_0004339	GCST005440	Genome-wide genotyping array
rs34651	rs34651-T	Mean platelet volume	27863252	www.ncbi.nlm.nih.gov/pubmed/27863252	The Allelic Landscape of Human Blood Cell Trait Variation and Links to Common Complex Disease.	164,454 European ancestry individuals	NA	5q13.2	5	72848178	TNPO1	TNPO1			3842			0	34651	non_coding_transcript_exon_variant	0	0.9205	4e-16	0.0550706	[0.042-0.068] unit decrease	Affymetrix [~ 2500000] (imputed)	N	mean platelet volume	http://www.ebi.ac.uk/efo/EFO_0004584	GCST006119	Genome-wide genotyping array
rs3741240	rs3741240-A	Chronic obstructive pulmonary disease-related biomarkers	23144326	www.ncbi.nlm.nih.gov/pubmed/23144326	Genome-wide association analysis of blood biomarkers in chronic obstructive pulmonary disease.	Up to 1,951 European ancestry smokers	NA	11q12.3	11	62419070	SCGB1A1	SCGB1A1, LOC102723765			7356, 102723765			0	3741240	5_prime_UTR_variant	0	0.36	1e-26			Illumina [588352]	N	chronic obstructive pulmonary disease, CC16 measurement	http://www.ebi.ac.uk/efo/EFO_0000341, http://www.ebi.ac.uk/efo/EFO_0005080	GCST004000	Genome-wide genotyping array
rs3747093	rs3747093-A	Systemic lupus erythematosus	26502338	www.ncbi.nlm.nih.gov/pubmed/26502338	Genetic association analyses implicate aberrant regulation of innate and adaptive immunity genes in the pathogenesis of systemic lupus erythematosus.	5,201 European ancestry cases, 9,066 European ancestry controls	NA	22q11.21	22	21630090	UBE2L3	YDJC			150223			0	3747093	regulatory_region_variant	0		3e-13	1.26	[NR]	Illumina [> 644674] (imputed)	N	systemic lupus erythematosus	http://www.ebi.ac.uk/efo/EFO_0002690	GCST004000	Genome-wide genotyping array
rs3747093	rs3747093-?	Mean corpuscular hemoglobin	29403010	www.ncbi.nlm.nih.gov/pubmed/29403010	Genetic analysis of quantitative traits in the Japanese population links cell types to complex human diseases.	108,054 Japanese ancestry individuals	NA	22q11.21	22	21630090	YDJC	YDJC			150223			0	3747093	regulatory_region_variant	0	NR	3e-10	0.0281	[0.019-0.037] unit decrease novel	Illumina [6108953] (imputed)	N	mean corpuscular hemoglobin	http://www.ebi.ac.uk/efo/EFO_0004527	GCST004624	Genome-wide genotyping array
rs3749147	rs3749147-C	Waist Circumference - Triglycerides (WC-TG)	21386085	www.ncbi.nlm.nih.gov/pubmed/21386085	A bivariate genome-wide approach to metabolic syndrome: STAMPEED consortium.	22,161 European ancestry individuals	NA	2p23.3	2	27629051	CCDC121	GPN1			11321			0	3749147	missense_variant	0	NR	1e-09	0.18	[0.12-0.24] unit decrease	Affymetrix, Illumina [~ 2500000] (imputed)	N	triglyceride measurement, metabolic syndrome	http://www.ebi.ac.uk/efo/EFO_0004530, http://www.ebi.ac.uk/efo/EFO_0000195	GCST004624	Genome-wide genotyping array
rs3792109	rs3792109-A	Crohn's disease	21102463	www.ncbi.nlm.nih.gov/pubmed/21102463	Genome-wide meta-analysis increases to 71 the number of confirmed Crohn's disease susceptibility loci.	6,333 European ancestry cases, 15,056 European ancestry controls	15,694 European ancestry cases, 14,026 European ancestry controls, 414 European ancestry trios	2q37.1	2	233275771	ATG16L1	SCARNA5, ATG16L1			677775, 55054			0	3792109	non_coding_transcript_exon_variant	0	0.529	7e-41	1.34	[1.29-1.40]	Affymetrix, Illumina [953241] (imputed)	N	Crohn's disease	http://www.ebi.ac.uk/efo/EFO_0000384	GCST004608	Genome-wide genotyping array
rs3792109	rs3792109-A	Crohn's disease	22936669	www.ncbi.nlm.nih.gov/pubmed/22936669	A genome-wide association study on a southern European population identifies a new Crohn's disease susceptibility locus at RBX1-EP300.	1,277 European ancestry cases, 1,488 European ancestry controls	1,365 European ancestry cases, 1,396 European ancestry controls	2q37.1	2	233275771	ATG16L1	SCARNA5, ATG16L1			677775, 55054			0	3792109	non_coding_transcript_exon_variant	0	NR	5e-09	1.38	[NR]	Illumina [508934]	N	Crohn's disease	http://www.ebi.ac.uk/efo/EFO_0000384	GCST005569	Genome-wide genotyping array, Targeted genotyping array [ImmunoChip]
rs3923060	rs3923060-C	Resting-state electroencephalogram vigilance	29703947	www.ncbi.nlm.nih.gov/pubmed/29703947	Human brain arousal in the resting state: a genome-wide association study.	1,877 European ancestry individuals	NA	5q31.2	5	139439612	DNAJC18	DNAJC18 - RNU5B-4P	202052	100147752		87	8295	0	3923060	intron_variant	1	0.739	9e-06	0.155	[0.087-0.223] unit decrease	Affymetrix [8042262] (imputed)	N	electroencephalogram measurement	http://www.ebi.ac.uk/efo/EFO_0004357	GCST005568	Genome-wide genotyping array, Targeted genotyping array [ImmunoChip]
rs4007475	rs4007475-T	Blood protein levels	29875488	www.ncbi.nlm.nih.gov/pubmed/29875488	Genomic atlas of the human plasma proteome.	3,301 European ancestry individuals	NA	14q13.2	14	35046401	FAM177A1	FAM177A1			283635			0	4007475	5_prime_UTR_variant	0	0.851	1e-144	0.81	[0.75-0.87] unit decrease	Affymetrix [10572788] (imputed)	N	blood protein measurement	http://www.ebi.ac.uk/efo/EFO_0007937	GCST004365	Genome-wide genotyping array
rs41315846	rs41315846-C	Mean platelet volume	27863252	www.ncbi.nlm.nih.gov/pubmed/27863252	The Allelic Landscape of Human Blood Cell Trait Variation and Links to Common Complex Disease.	164,454 European ancestry individuals	NA	1q44	1	247549001	GCSAML	GCSAML			148823			0	41315846	intron_variant	0	0.4763	3e-54	0.056917	[0.05-0.064] unit decrease	Affymetrix [~ 2500000] (imputed)	N	mean platelet volume	http://www.ebi.ac.uk/efo/EFO_0004584	GCST004365	Genome-wide genotyping array
rs41315846	rs41315846-C	Plateletcrit	27863252	www.ncbi.nlm.nih.gov/pubmed/27863252	The Allelic Landscape of Human Blood Cell Trait Variation and Links to Common Complex Disease.	164,339 European ancestry individuals	NA	1q44	1	247549001	GCSAML	GCSAML			148823			0	41315846	intron_variant	0	0.4763	9e-23	0.0364634	[0.029-0.044] unit increase	Affymetrix [~ 2500000] (imputed)	N	platelet crit	http://www.ebi.ac.uk/efo/EFO_0007985	GCST004787	Genome-wide genotyping array
rs41315846	rs41315846-C	Platelet count	27863252	www.ncbi.nlm.nih.gov/pubmed/27863252	The Allelic Landscape of Human Blood Cell Trait Variation and Links to Common Complex Disease.	166,066 European ancestry individuals	NA	1q44	1	247549001	GCSAML	GCSAML			148823			0	41315846	intron_variant	0	0.476	2e-54	0.0575124	[0.05-0.065] unit increase	Affymetrix [~ 2500000] (imputed)	N	platelet count	http://www.ebi.ac.uk/efo/EFO_0004309	GCST004630	Genome-wide genotyping array
rs41315846	rs41315846-C	Platelet distribution width	27863252	www.ncbi.nlm.nih.gov/pubmed/27863252	The Allelic Landscape of Human Blood Cell Trait Variation and Links to Common Complex Disease.	164,433 European ancestry individuals	NA	1q44	1	247549001	GCSAML	GCSAML			148823			0	41315846	intron_variant	0	0.4763	1e-47	0.0529375	[0.046-0.06] unit decrease	Affymetrix [~ 2500000] (imputed)	N	platelet component distribution width	http://www.ebi.ac.uk/efo/EFO_0007984	GCST004630	Genome-wide genotyping array
rs41315846	rs41315846-C	Cardiometabolic and hematological traits	27668658	www.ncbi.nlm.nih.gov/pubmed/27668658	Discovery and refinement of genetic loci associated with cardiometabolic risk using dense imputation maps.	up to 35,981 European ancestry individuals	up to 102,505 European ancestry individuals	1q44	1	247549001	GCSAML	GCSAML			148823			0	41315846	intron_variant	0		3e-34	0.048	[0.04-0.056] unit increase	Affymetrix, Illumina [17000000] (imputed)	N	platelet count	http://www.ebi.ac.uk/efo/EFO_0004309	GCST004618	Genome-wide genotyping array
rs4680	rs4680-A	Blood metabolite levels	24816252	www.ncbi.nlm.nih.gov/pubmed/24816252	An atlas of genetic influences on human blood metabolites.	7,824 European ancestry individuals	NA	22q11.21	22	19963748	COMT	TXNRD2 - ARVCF	10587	421		21756	2743	0	4680	missense_variant	1	0.51	5e-178	0.049	[0.045-0.053] unit decrease	Affymetrix, Illumina [2100000] (imputed)	N	blood metabolite measurement	http://www.ebi.ac.uk/efo/EFO_0005664	GCST004618	Genome-wide genotyping array
rs4680	rs4680-A	Blood metabolite levels	24816252	www.ncbi.nlm.nih.gov/pubmed/24816252	An atlas of genetic influences on human blood metabolites.	7,824 European ancestry individuals	NA	22q11.21	22	19963748	COMT	TXNRD2 - ARVCF	10587	421		21756	2743	0	4680	missense_variant	1	0.51	1e-13	0.044	[0.032-0.056] unit decrease	Affymetrix, Illumina [2100000] (imputed)	N	blood metabolite measurement	http://www.ebi.ac.uk/efo/EFO_0005664	GCST005537	Targeted genotyping array [ImmunoChip]
rs4698433	rs4698433-T	QT interval	23534349	www.ncbi.nlm.nih.gov/pubmed/23534349	Generalization of variants identified by genome-wide association studies for electrocardiographic traits in African Americans.	455 African American individuals	NA	4p15.32	4	15963240	FGFBP2	FGFBP2 - PROM1	83888	8842		4	4986	0	4698433	intron_variant	1		6e-06	7.23	[NR] ms increase	Illumina [> 930000]	N	QT interval	http://www.ebi.ac.uk/efo/EFO_0004682	GCST004599	Genome-wide genotyping array
rs4796604	rs4796604-?	Developmental language disorder (syntactic complexity)	27016271	www.ncbi.nlm.nih.gov/pubmed/27016271	Genome-Wide Association and Exome Sequencing Study of Language Disorder in an Isolated Population.	149 isolated population cases, 210 isolated population controls	NA	17q21.2	17	41734624	HAP1	HAP1			9001			0	4796604	missense_variant	0	0.444	5e-06	0.358	[0.21-0.51] unit increase	Illumina [223580]	N	syntactic complexity measurement, specific language impairment	http://www.ebi.ac.uk/efo/EFO_0007799, http://www.ebi.ac.uk/efo/EFO_1001510	GCST004599	Genome-wide genotyping array
rs4950928	rs4950928-G	YKL-40 levels	18403759	www.ncbi.nlm.nih.gov/pubmed/18403759	Effect of variation in CHI3L1 on serum YKL-40 level, risk of asthma, and lung function.	632 Hutterite individuals	443 European ancestry cases, 491 European ancestry controls, 206 European ancestry individuals	1q32.1	1	203186754	CHI3L1	CHI3L1			1116			0	4950928	regulatory_region_variant	0	0.29	1e-13	0.3	[NR] ng/ml decrease	Affymetrix [290325]	N	YKL40 measurement	http://www.ebi.ac.uk/efo/EFO_0004869	GCST004607	Genome-wide genotyping array
rs4986894	rs4986894-T	Blood metabolite levels	24816252	www.ncbi.nlm.nih.gov/pubmed/24816252	An atlas of genetic influences on human blood metabolites.	7,824 European ancestry individuals	NA	10q23.33	10	94762608	CYP2C9	CYP2C18 - CYP2C19	1562	1557		26418	73	0	4986894	intron_variant	1	0.84	6e-12	0.042	[0.03-0.054] unit decrease	Affymetrix, Illumina [2100000] (imputed)	N	blood metabolite measurement	http://www.ebi.ac.uk/efo/EFO_0005664	GCST004607	Genome-wide genotyping array
rs5417	rs5417-A	Diastolic blood pressure	28135244	www.ncbi.nlm.nih.gov/pubmed/28135244	Genome-wide association analysis identifies novel blood pressure loci and offers biological insights into cardiovascular risk.	140,886 European ancestry individuals	190,318 European ancestry individuals	17p13.1	17	7281743	TP53, SLC2A4	SLC2A4			6517			0	5417	5_prime_UTR_variant	0	0.57	1e-13	0.207	[0.15-0.27] unit increase	Affymetrix [~ 9800000] (imputed)	N	diastolic blood pressure	http://www.ebi.ac.uk/efo/EFO_0006336	GCST004603	Genome-wide genotyping array
rs561241	rs561241-?	Factor VII	17903294	www.ncbi.nlm.nih.gov/pubmed/17903294	Genome-wide association and linkage analyses of hemostatic factors and hematological phenotypes in the Framingham Heart Study.	886 European ancestry individuals	NA	13q34	13	113105720	MCF2L, AB116074, AK092739, AK123267, AB002360, F7, CR603372, F10, PROZ	MCF2L - F7	23263	2155		5981	53	0	561241	regulatory_region_variant	1	0.12	5e-16			Affymetrix [70897]	N	factor VII measurement	http://www.ebi.ac.uk/efo/EFO_0004619	GCST004621	Genome-wide genotyping array
rs561241	rs561241-C	Prothrombin time	22703881	www.ncbi.nlm.nih.gov/pubmed/22703881	Genetic associations for activated partial thromboplastin time and prothrombin time, their gene expression profiles, and risk of coronary artery disease.	2,583 European ancestry individuals	986 European ancestry individuals	13q34	13	113105720	F7	MCF2L - F7	23263	2155		5981	53	0	561241	regulatory_region_variant	1	NR	4e-56	0.035	[0.029-0.041] unit increase	Illumina [~ 2500000] (imputed)	N	prothrombin time measurement	http://www.ebi.ac.uk/efo/EFO_0008390	GCST004621	Genome-wide genotyping array
rs58950470	rs58950470-T	Schizophrenia	26198764	www.ncbi.nlm.nih.gov/pubmed/26198764	Genome-wide association study of schizophrenia in Ashkenazi Jews.	592 Ashkenazi Jewish ancestry cases, 505 Ashkenazi Jewish ancestry controls, 36,989 cases, 113,075 controls	NA	11q13.1	11	65616284	NR	PCNXL3			399909			0	58950470	5_prime_UTR_variant	0	NR	3e-06	1.05	[NR]	Illumina [7158791] (imputed)	N	schizophrenia	http://www.ebi.ac.uk/efo/EFO_0000692	GCST005312	Genome-wide genotyping array
rs5932879	rs5932879-A	Cognitive empathy	28584286	www.ncbi.nlm.nih.gov/pubmed/28584286	Genome-wide meta-analysis of cognitive empathy: heritability, and correlates with sex, neuropsychiatric conditions and cognition.	45,465 European ancestry females, 44,088 European ancestry males	NA	Xq26.1	X	131289076	NR	IGSF1			3547			0	5932879	intron_variant	0	NR	4e-06	0.099	[0.057-0.141] unit decrease	Illumina [11133794] (imputed)	N	empathy measurement	http://www.ebi.ac.uk/efo/EFO_0009183	GCST005411	Genome-wide genotyping array
rs6121246	rs6121246-T	Mean corpuscular hemoglobin	27863252	www.ncbi.nlm.nih.gov/pubmed/27863252	The Allelic Landscape of Human Blood Cell Trait Variation and Links to Common Complex Disease.	172,332 European ancestry individuals	NA	20q11.21	20	31845549	FOXS1	FOXS1			2307			0	6121246	5_prime_UTR_variant	0	0.2155	2e-17	0.0369471	[0.028-0.045] unit increase	Affymetrix [~ 2500000] (imputed)	N	mean corpuscular hemoglobin	http://www.ebi.ac.uk/efo/EFO_0004527	GCST005721	Genome-wide genotyping array
rs61751933	rs61751933-C	Intraocular pressure	29617998	www.ncbi.nlm.nih.gov/pubmed/29617998	Genome-Wide Association Analyses Identify New Loci Influencing Intraocular Pressure.	115,486 European ancestry individuals	NA	11q12.1	11	56122419	OR8H3	OR8H3			390152			0	61751933	missense_variant	0	0.8757	2e-11	0.14	[0.098-0.182] unit decrease	Affymetrix [~ 11900000] (imputed)	N	intraocular pressure measurement	http://www.ebi.ac.uk/efo/EFO_0004695	GCST005580	Genome-wide genotyping array
rs61992671	rs61992671-A	Hand grip strength	29691431	www.ncbi.nlm.nih.gov/pubmed/29691431	Biological Insights Into Muscular Strength: Genetic Findings in the UK Biobank.	334,825 British ancestry individuals	NA	14q32.31	14	101065517	NA	MIR412			574433			0	61992671	mature_miRNA_variant	0	0.5063	1e-08	0.002	[0.0014-0.0026] unit decrease	Affymetrix [15275733] (imputed)	N	grip strength measurement	http://www.ebi.ac.uk/efo/EFO_0006941	GCST005867	Genome-wide genotyping array
rs626283	rs626283-C	Cirrhosis (alcohol related)	26482880	www.ncbi.nlm.nih.gov/pubmed/26482880	A genome-wide association study confirms PNPLA3 and identifies TM6SF2 and MBOAT7 as risk loci for alcohol-related cirrhosis.	712 European ancestry cases, 1,426 European ancestry alchocol dependent controls	1,148 European ancestry cases, 922 European ancestry alchocol dependent controls	19q13.42	19	54173307	MBOAT7	TMC4 - MBOAT7	147798	79143		57	105	0	626283	regulatory_region_variant	1	0.44	1e-09	1.35	[1.23–1.49]	Illumina [6770425] (imputed)	N	alcoholic liver cirrhosis	http://www.ebi.ac.uk/efo/EFO_1000802	GCST005863	Genome-wide genotyping array
rs6503905	rs6503905-A	Circulating myeloperoxidase levels (plasma)	23620142	www.ncbi.nlm.nih.gov/pubmed/23620142	Genome-wide and gene-centric analyses of circulating myeloperoxidase levels in the charge and care consortia.	9,260 European ancestry individuals		17q22	17	59210093	C17orf71	SMG8			55181			0	6503905	synonymous_variant	0	0.37	3e-12	0.06	[0.040-0.080] unit decrease	Affymetrix, Illumina [2421770]	N	myeloperoxidase measurement	http://www.ebi.ac.uk/efo/EFO_0005243	GCST005806	Genome-wide genotyping array
rs6766510 x rs10993994	rs6766510-? x rs10993994-?	Prostate cancer (SNP x SNP interaction)	22219177	www.ncbi.nlm.nih.gov/pubmed/22219177	A genome-wide search for loci interacting with known prostate cancer risk-associated genetic variants.	4,723 European ancestry cases, 4,792 European ancestry controls	NA	3p25.2 x 10q11.22	3 x 10	12510308 x 46046326	TSEN2 x MSMB	TSEN2 x MSMB - RPL23AP61						0		intron_variant x intergenic_variant		NR	2e-06	1.58	[1.31-1.91]	Affymetrix, Illumina [1117531] (imputed)	N	prostate carcinoma	http://www.ebi.ac.uk/efo/EFO_0001663	GCST005752	Targeted genotyping array [ImmunoChip]
rs6882076	rs6882076-T	LDL cholesterol	20686565	www.ncbi.nlm.nih.gov/pubmed/20686565	Biological, clinical and population relevance of 95 loci for blood lipids.	95,454 European ancestry individuals	NA	5q33.3	5	156963286	TIMD4, HAVCR1	TIMD4 - HAVCR1	91937	26762		31	16157	0	6882076	intergenic_variant	1	0.35	2e-22	1.67	[1.3-2.04] mg/dL decrease	Affymetrix, Illumina, Perlegen [~ 2600000] (imputed)	N	low density lipoprotein cholesterol measurement	http://www.ebi.ac.uk/efo/EFO_0004611	GCST006048	Genome-wide genotyping array, Targeted genotyping array [ImmunoChip]
rs6882076	rs6882076-G	Triglycerides	20686565	www.ncbi.nlm.nih.gov/pubmed/20686565	Biological, clinical and population relevance of 95 loci for blood lipids.	96,598 European ancestry individuals	NA	5q33.3	5	156963286	TIMD4, HAVCR1	TIMD4 - HAVCR1	91937	26762		31	16157	0	6882076	intergenic_variant	1	0.36	4e-12	2.63	[1.87-3.39] mg/dL decrease	Affymetrix, Illumina, Perlegen [~ 2600000] (imputed)	N	triglyceride measurement	http://www.ebi.ac.uk/efo/EFO_0004530	GCST006048	Genome-wide genotyping array, Targeted genotyping array [ImmunoChip]
rs6882076	rs6882076-T	Cholesterol, total	20686565	www.ncbi.nlm.nih.gov/pubmed/20686565	Biological, clinical and population relevance of 95 loci for blood lipids.	100,184 European ancestry individuals	NA	5q33.3	5	156963286	TIMD4, HAVCR1	TIMD4 - HAVCR1	91937	26762		31	16157	0	6882076	intergenic_variant	1	0.35	7e-28	1.98	[1.59-2.37] mg/dL decrease	Affymetrix, Illumina, Perlegen [~ 2600000] (imputed)	N	total cholesterol measurement	http://www.ebi.ac.uk/efo/EFO_0004574	GCST006004	Genome-wide genotyping array
rs6882076	rs6882076-T	Triglycerides	24097068	www.ncbi.nlm.nih.gov/pubmed/24097068	Discovery and refinement of loci associated with lipid levels.	94,595 European ancestry individuals	93,982 European ancestry individuals	5q33.3	5	156963286	TIMD4	TIMD4 - HAVCR1	91937	26762		31	16157	0	6882076	intergenic_variant	1	0.36	2e-15	0.029	[NR] mg/dL decrease	NR [NR] (imputed)	N	triglyceride measurement	http://www.ebi.ac.uk/efo/EFO_0004530	GCST005995	Genome-wide genotyping array
rs6882076	rs6882076-T	LDL cholesterol	24097068	www.ncbi.nlm.nih.gov/pubmed/24097068	Discovery and refinement of loci associated with lipid levels.	94,595 European ancestry individuals	93,982 European ancestry individuals	5q33.3	5	156963286	TIMD4	TIMD4 - HAVCR1	91937	26762		31	16157	0	6882076	intergenic_variant	1	0.36	3e-31	0.046	[NR] unit decrease	NR [NR] (imputed)	N	low density lipoprotein cholesterol measurement	http://www.ebi.ac.uk/efo/EFO_0004611	GCST005994	Genome-wide genotyping array
rs6882076	rs6882076-T	Cholesterol, total	24097068	www.ncbi.nlm.nih.gov/pubmed/24097068	Discovery and refinement of loci associated with lipid levels.	94,595 European ancestry individuals	93,982 European ancestry individuals	5q33.3	5	156963286	TIMD4	TIMD4 - HAVCR1	91937	26762		31	16157	0	6882076	intergenic_variant	1	0.36	5e-41	0.051	[NR] unit decrease	NR [NR] (imputed)	N	total cholesterol measurement	http://www.ebi.ac.uk/efo/EFO_0004574	GCST005993	Genome-wide genotyping array
rs6882076	rs6882076-T	LDL cholesterol levels	28334899	www.ncbi.nlm.nih.gov/pubmed/28334899	Association analyses of East Asian individuals and trans-ancestry analyses with European individuals reveal new loci associated with cholesterol and triglyceride levels.	32,285 East Asian ancestry individuals, 173,082 European ancestry individuals	8,478 Chinese ancestry individuals	5q33.3	5	156963286	TIMD4	TIMD4 - HAVCR1	91937	26762		31	16157	0	6882076	intergenic_variant	1	0.334	1e-33	0.0456	[0.038-0.053] unit decrease (EA Beta value)	Affymetrix, Illumina [~ 1900000] (imputed)	N	low density lipoprotein cholesterol measurement	http://www.ebi.ac.uk/efo/EFO_0004611	GCST005993	Genome-wide genotyping array
rs6882076	rs6882076-T	Total cholesterol levels	28334899	www.ncbi.nlm.nih.gov/pubmed/28334899	Association analyses of East Asian individuals and trans-ancestry analyses with European individuals reveal new loci associated with cholesterol and triglyceride levels.	32,576 East Asian ancestry individuals, 187,365 European ancestry individuals	10,855 Chinese ancestry individuals	5q33.3	5	156963286	TIMD4	TIMD4 - HAVCR1	91937	26762		31	16157	0	6882076	intergenic_variant	1	0.334	2e-43	0.0508	[0.044-0.058] unit decrease (EA Beta values)	Affymetrix, Illumina [up to 1900000] (imputed)	N	total cholesterol measurement	http://www.ebi.ac.uk/efo/EFO_0004574	GCST005316	Genome-wide genotyping array
rs6882076	rs6882076-?	Low density lipoprotein cholesterol	29403010	www.ncbi.nlm.nih.gov/pubmed/29403010	Genetic analysis of quantitative traits in the Japanese population links cell types to complex human diseases.	72,866 Japanese ancestry individuals	NA	5q33.3	5	156963286	TIMD4	TIMD4 - HAVCR1	91937	26762		31	16157	0	6882076	intergenic_variant	1	NR	1e-08	0.04276	[0.028-0.057] unit increase novel	Illumina [6108953] (imputed)	N	low density lipoprotein cholesterol measurement	http://www.ebi.ac.uk/efo/EFO_0004611	GCST005356	Genome-wide genotyping array
rs7187776	rs7187776-A	Hip circumference adjusted for BMI	25673412	www.ncbi.nlm.nih.gov/pubmed/25673412	New genetic loci link adipose and insulin biology to body fat distribution.	up to 56,910 European ancestry men, up to 86,570 European ancestry women	up to 36,570 European ancestry men, 30,172 European ancestry women, 915 Filipino ancestry men, 735 Filipino ancestry women, 2,351 African American/Afro-Caribbean ancestry men, 6,258 African American/Afro-Caribbean ancestry women, 2,285 South Asian ancestry men, 506 South Asian ancestry women, 195 Seychellois ancestry men, 266 Seychellois ancestry women	16p11.2	16	28846324	TUFM	TUFM			7284			0	7187776	5_prime_UTR_variant	0	0.5907	4e-08	0.0197	[0.013-0.027] unit decrease	Affymetrix, Illumina, Perlegen [up to 2542447] (imputed)	N	hip circumference, body mass index	http://www.ebi.ac.uk/efo/EFO_0005093, http://www.ebi.ac.uk/efo/EFO_0004340	GCST005806	Genome-wide genotyping array
rs7187776	rs7187776-A	Hip circumference adjusted for BMI	25673412	www.ncbi.nlm.nih.gov/pubmed/25673412	New genetic loci link adipose and insulin biology to body fat distribution.	up to 56,910 European ancestry men, up to 86,570 European ancestry women	up to 36,570 European ancestry men, 30,172 European ancestry women, 915 Filipino ancestry men, 735 Filipino ancestry women, 2,351 African American/Afro-Caribbean ancestry men, 6,258 African American/Afro-Caribbean ancestry women, 2,285 South Asian ancestry men, 506 South Asian ancestry women, 195 Seychellois ancestry men, 266 Seychellois ancestry women	16p11.2	16	28846324	TUFM	TUFM			7284			0	7187776	5_prime_UTR_variant	0	0.5907	7e-08	0.0247	[0.016-0.034] unit decrease	Affymetrix, Illumina, Perlegen [up to 2542447] (imputed)	N	hip circumference, body mass index	http://www.ebi.ac.uk/efo/EFO_0005093, http://www.ebi.ac.uk/efo/EFO_0004340	GCST005806	Genome-wide genotyping array
rs722178	rs722178-C	Growth-regulated protein alpha levels	27989323	www.ncbi.nlm.nih.gov/pubmed/27989323	Genome-wide Association Study Identifies 27 Loci Influencing Concentrations of Circulating Cytokines and Growth Factors.	3,505 Finnish ancestry individuals	NA	13q31.3	13	92490109	NR	GPC5			2262			0	722178	intron_variant	0		6e-06	0.126	[0.071-0.181] SD units decrease	NR [10700000] (imputed)	N	growth-regulated alpha protein measurement	http://www.ebi.ac.uk/efo/EFO_0008146	GCST005806	Genome-wide genotyping array
rs734095	rs734095-G	Sum eosinophil basophil counts	27863252	www.ncbi.nlm.nih.gov/pubmed/27863252	The Allelic Landscape of Human Blood Cell Trait Variation and Links to Common Complex Disease.	171,771 European ancestry individuals	NA	11p15.5	11	2301968	C11orf21	TSPAN32			10077			0	734095	5_prime_UTR_variant	0	0.1137	4e-09	0.0331729	[0.022-0.044] unit decrease	Affymetrix [~ 2500000] (imputed)	N	basophil count, eosinophil count	http://www.ebi.ac.uk/efo/EFO_0005090, http://www.ebi.ac.uk/efo/EFO_0004842	GCST005806	Genome-wide genotyping array
rs734095	rs734095-G	White blood cell count (basophil)	27863252	www.ncbi.nlm.nih.gov/pubmed/27863252	The Allelic Landscape of Human Blood Cell Trait Variation and Links to Common Complex Disease.	171,846 European ancestry individuals	NA	11p15.5	11	2301968	C11orf21	TSPAN32			10077			0	734095	5_prime_UTR_variant	0	0.1138	1e-13	0.0410548	[0.03-0.052] unit decrease	Affymetrix [~ 2500000] (imputed)	N	basophil count	http://www.ebi.ac.uk/efo/EFO_0005090	GCST005755	Genome-wide genotyping array
rs734095	rs734095-G	Basophil percentage of white cells	27863252	www.ncbi.nlm.nih.gov/pubmed/27863252	The Allelic Landscape of Human Blood Cell Trait Variation and Links to Common Complex Disease.	171,996 European ancestry individuals	NA	11p15.5	11	2301968	C11orf21	TSPAN32			10077			0	734095	5_prime_UTR_variant	0	0.1138	2e-12	0.0386921	[0.028-0.049] unit decrease	Affymetrix [~ 2500000] (imputed)	N	basophil percentage of leukocytes	http://www.ebi.ac.uk/efo/EFO_0007992	GCST005755	Genome-wide genotyping array
rs7599762	rs7599762-?	Intraocular pressure	29235454	www.ncbi.nlm.nih.gov/pubmed/29235454	A large multi-ethnic genome-wide association study identifies novel genetic loci for intraocular pressure.	56,819 European ancestry individuals, 5,748 Hispanic/Latino individuals, 5,119 East Asian ancestry individuals, 2,070 African American individuals	37,930 European and Asian ancestry individuals	2q37.3	2	237414242	COL6A3	COL6A3			1293			0	7599762	5_prime_UTR_variant	0	NR	1e-08	0.1	[NR] unit decrease	Affymetrix [at least 665000] (imputed)	N	intraocular pressure measurement	http://www.ebi.ac.uk/efo/EFO_0004695	GCST005992	Genome-wide genotyping array
rs7698623	rs7698623-?	Cardiovascular disease risk factors	21779381	www.ncbi.nlm.nih.gov/pubmed/21779381	Genetic determinants of cardiovascular events among women with migraine: a genome-wide association study.	5,122 European ancestry female migrain cases	NA	4q22.1	4	87834676	MEPE	MEPE			56955			0	7698623	intron_variant	0	NR	3e-07	6.37	[3.15-12.90]	Illumina [339596]	N	cardiovascular disease	http://www.ebi.ac.uk/efo/EFO_0000319	GCST005992	Genome-wide genotyping array
rs77191210	rs77191210-T	Blood protein levels	29875488	www.ncbi.nlm.nih.gov/pubmed/29875488	Genomic atlas of the human plasma proteome.	3,301 European ancestry individuals	NA	4p16.1	4	7434974	NR	SORCS2			57537			0	77191210	intron_variant	0	0.18	2e-58	0.5	[0.44-0.56] unit decrease	Affymetrix [10572788] (imputed)	N	blood protein measurement	http://www.ebi.ac.uk/efo/EFO_0007937	GCST006018	Genome-wide genotyping array
rs78970023	rs78970023-A	Thrombin-activatable fibrinolysis inhibitor activation peptide	29378355	www.ncbi.nlm.nih.gov/pubmed/29378355	A Genome-wide Study of Common and Rare Genetic Variants Associated with Circulating Thrombin Activatable Fibrinolysis Inhibitor.	3,124 European ancestry individuals	NA	16p12.2	16	21678558	OTOA, METTL9, IGSF6	OTOA			146183			0	78970023	missense_variant	0	0.015	5e-07	0.27	[0.17-0.37] unit decrease	Illumina [10000000] (imputed)	N	thrombin activatable fibrinolysis inhibitor activation peptide measurement	http://www.ebi.ac.uk/efo/EFO_0008582	GCST005806	Genome-wide genotyping array
rs7916697	rs7916697-A	Optic disc area	21307088	www.ncbi.nlm.nih.gov/pubmed/21307088	Genome-wide association studies in Asians confirm the involvement of ATOH7 and TGFBR3, and further identify CARD10 as a novel locus influencing optic disc area.	2,132 Indian ancestry individuals, 2,313 Malay ancestry individuals	9,326 European ancestry individuals	10q21.3	10	68232096	ATOH7	ATOH7			220202			0	7916697	5_prime_UTR_variant	0	NR	2e-15	0.0938	[NR] mm2 decrease	Illumina [551808]	N	optic disc size measurement	http://www.ebi.ac.uk/efo/EFO_0004832	GCST005806	Genome-wide genotyping array
rs79881201	rs79881201-T	Sum eosinophil basophil counts	27863252	www.ncbi.nlm.nih.gov/pubmed/27863252	The Allelic Landscape of Human Blood Cell Trait Variation and Links to Common Complex Disease.	171,771 European ancestry individuals	NA	5q22.1	5	111092097	WDR36	TSLP - WDR36	85480	134430		14073	75	0	79881201	5_prime_UTR_variant	1	0.3602	1e-22	0.0363648	[0.029-0.044] unit increase	Affymetrix [~ 2500000] (imputed)	N	basophil count, eosinophil count	http://www.ebi.ac.uk/efo/EFO_0005090, http://www.ebi.ac.uk/efo/EFO_0004842	GCST005806	Genome-wide genotyping array
rs8050500	rs8050500-C	Red cell distribution width	27863252	www.ncbi.nlm.nih.gov/pubmed/27863252	The Allelic Landscape of Human Blood Cell Trait Variation and Links to Common Complex Disease.	171,529 European ancestry individuals	NA	16p11.2	16	31393250	ITGAD	ITGAD			3681			0	8050500	intergenic_variant	0	0.4457	5e-19	0.0316314	[0.025-0.039] unit decrease	Affymetrix [~ 2500000] (imputed)	N	red blood cell distribution width	http://www.ebi.ac.uk/efo/EFO_0005192	GCST005806	Genome-wide genotyping array
rs8103033	rs8103033-G	Obesity-related traits	23251661	www.ncbi.nlm.nih.gov/pubmed/23251661	Novel genetic loci identified for the pathophysiology of childhood obesity in the Hispanic population.	815 Hispanic children from 263 families	NA	19q13.2	19	39679413	LGALS17A	LGALS17A			400696			0	8103033	non_coding_transcript_exon_variant	0	0.458	8e-06	0.04	[NR] g/d increase	Illumina [899892]	N	urinary nitrogen measurement	http://www.ebi.ac.uk/efo/EFO_0005190	GCST005806	Genome-wide genotyping array
rs8178822	rs8178822-?	Presence of antiphospholipid antibodies	27098658	www.ncbi.nlm.nih.gov/pubmed/27098658	Antiphospholipid antibodies in a large population-based cohort: genome-wide associations and effects on monocyte gene expression.	4,163 German ancestry individuals	NA	17q24.2	17	66229411	APOH, CCDC46	APOH			350			0	8178822	5_prime_UTR_variant	0	NR	1e-11	1.7714	[1.26-2.28]	Affymetrix [at least 662405]	N	antiphospholipid antibody measurement	http://www.ebi.ac.uk/efo/EFO_0005200	GCST005806	Genome-wide genotyping array
rs858239	rs858239-?	Cerebrospinal fluid biomarker levels	28031287	www.ncbi.nlm.nih.gov/pubmed/28031287	Genome-wide quantitative trait loci mapping of the human cerebrospinal fluid proteome.	133 Japanese ancestry individuals.	NA	7p15.3	7	23246696	NR	GPNMB			10457			0	858239	5_prime_UTR_variant	0	NR	2e-13			Illumina [514227]	N	cerebrospinal fluid biomarker measurement	http://www.ebi.ac.uk/efo/EFO_0006794	GCST005806	Genome-wide genotyping array
rs907612	rs907612-T	Monocyte percentage of white cells	27863252	www.ncbi.nlm.nih.gov/pubmed/27863252	The Allelic Landscape of Human Blood Cell Trait Variation and Links to Common Complex Disease.	170,494 European ancestry individuals	NA	11p15.5	11	1852991	LSP1	LSP1			4046			0	907612	5_prime_UTR_variant	0	0.3821	5e-13	0.0267024	[0.019-0.034] unit decrease	Affymetrix [~ 2500000] (imputed)	N	monocyte percentage of leukocytes	http://www.ebi.ac.uk/efo/EFO_0007989	GCST005806	Genome-wide genotyping array
rs907612	rs907612-T	Monocyte count	27863252	www.ncbi.nlm.nih.gov/pubmed/27863252	The Allelic Landscape of Human Blood Cell Trait Variation and Links to Common Complex Disease.	170,721 European ancestry individuals	NA	11p15.5	11	1852991	LSP1	LSP1			4046			0	907612	5_prime_UTR_variant	0	0.382	5e-16	0.0300791	[0.023-0.037] unit decrease	Affymetrix [~ 2500000] (imputed)	N	monocyte count	http://www.ebi.ac.uk/efo/EFO_0005091	GCST004988	Genome-wide genotyping array
rs907612	rs907612-T	Granulocyte percentage of myeloid white cells	27863252	www.ncbi.nlm.nih.gov/pubmed/27863252	The Allelic Landscape of Human Blood Cell Trait Variation and Links to Common Complex Disease.	169,545 European ancestry individuals	NA	11p15.5	11	1852991	LSP1	LSP1			4046			0	907612	5_prime_UTR_variant	0	0.382	2e-11	0.0249755	[0.018-0.032] unit increase	Affymetrix [~ 2500000] (imputed)	N	granulocyte percentage of myeloid white cells	http://www.ebi.ac.uk/efo/EFO_0007997	GCST005951	Genome-wide genotyping array, Targeted genotyping array [Metabochip, CardioMetabochip]
rs926657	rs926657-?	Lipoprotein (a) - cholesterol levels	25575512	www.ncbi.nlm.nih.gov/pubmed/25575512	Evidence for several independent genetic variants affecting lipoprotein (a) cholesterol levels.	1,376 Old Order Amish individuals	NA	6q25.3	6	159042420	TAGAP	TAGAP, LOC105378083			117289, 105378083			0	926657	non_coding_transcript_exon_variant	0	NR	5e-09			Affymetrix [~ 2500000] (imputed)	N	lipoprotein A measurement	http://www.ebi.ac.uk/efo/EFO_0006925	GCST005830	Genome-wide genotyping array
rs926657	rs926657-T	Lipoprotein (a) levels	26377243	www.ncbi.nlm.nih.gov/pubmed/26377243	Genome- and exome-wide association study of serum lipoprotein (a) in the Jackson Heart Study.	2,895 African American individuals	NA	6q25.3	6	159042420	C6orf99, RSPH3, TAGAP, FNDC1, SOD2, PNLDC1, MAS1, IGF2R	TAGAP, LOC105378083			117289, 105378083			0	926657	non_coding_transcript_exon_variant	0	0.42	5e-11	0.14	[0.1-0.18] unit increase	Affymetrix [up to 38000000] (imputed)	N	lipoprotein A measurement	http://www.ebi.ac.uk/efo/EFO_0006925	GCST006138	Genome-wide genotyping array
rs9331888; rs2279590; rs11136000	rs9331888-G; rs2279590-C; rs11136000-C	Alzheimer's disease	19734903	www.ncbi.nlm.nih.gov/pubmed/19734903	Genome-wide association study identifies variants at CLU and CR1 associated with Alzheimer's disease.	2,032 European ancestry cases, 5,328 European ancestry controls	3,978 European ancestry cases, 3,297 European ancestry controls	8p21.1	8;8;8	27611345;27598736;27607002	CLU	CLU; CLU; CLU						0		5_prime_UTR_variant; non_coding_transcript_exon_variant; intron_variant		0.26	6e-10	1.22	[1.14-1.29]	Illumina [537029]	N	Alzheimer's disease	http://www.ebi.ac.uk/efo/EFO_0000249	GCST006021	Targeted genotyping array [Exome array]
rs941758	rs941758-A	Blood protein levels	29875488	www.ncbi.nlm.nih.gov/pubmed/29875488	Genomic atlas of the human plasma proteome.	3,301 European ancestry individuals	NA	4q13.3	4	73853224	PF4V1	PPBPP1 - PF4V1	728045	5197		3971	72	0	941758	5_prime_UTR_variant	1	0.708	7e-85	0.49	[0.43-0.55] unit decrease	Affymetrix [10572788] (imputed)	N	blood protein measurement	http://www.ebi.ac.uk/efo/EFO_0007937	GCST006103	Genome-wide genotyping array
rs941758	rs941758-A	Blood protein levels	29875488	www.ncbi.nlm.nih.gov/pubmed/29875488	Genomic atlas of the human plasma proteome.	3,301 European ancestry individuals	NA	4q13.3	4	73853224	PF4V1	PPBPP1 - PF4V1	728045	5197		3971	72	0	941758	5_prime_UTR_variant	1	0.708	9e-43	0.36	[0.3-0.42] unit decrease	Affymetrix [10572788] (imputed)	N	blood protein measurement	http://www.ebi.ac.uk/efo/EFO_0007937	GCST006074	Genome-wide sequencing
rs941758	rs941758-A	Blood protein levels	29875488	www.ncbi.nlm.nih.gov/pubmed/29875488	Genomic atlas of the human plasma proteome.	3,301 European ancestry individuals	NA	4q13.3	4	73853224	PF4V1	PPBPP1 - PF4V1	728045	5197		3971	72	0	941758	5_prime_UTR_variant	1	0.708	5e-12	0.18	[0.12-0.24] unit decrease	Affymetrix [10572788] (imputed)	N	blood protein measurement	http://www.ebi.ac.uk/efo/EFO_0007937	GCST006074	Genome-wide sequencing
rs9847953	rs9847953-A	Systolic blood pressure	27618447	www.ncbi.nlm.nih.gov/pubmed/27618447	Trans-ancestry meta-analyses identify rare and common variants associated with blood pressure and hypertension.	up to 165,276 European ancestry individuals, up to 27,487 South Asian ancestry individuals	up to 125,713 European ancestry individuals, up to 2,641 South Asian ancestry individuals, 4,632 Hispanic individuals, 22,077 African American individuals	3p21.31	3	48241205	CDC25A	ZNF589			51385			0	9847953	missense_variant	0	0.716	6e-08	0.0198	unit increase	Illumina [242296]	N	systolic blood pressure	http://www.ebi.ac.uk/efo/EFO_0006335	GCST006085	Genome-wide genotyping array
rs9907295	rs9907295-C	Fibroblast growth factor basic levels	27989323	www.ncbi.nlm.nih.gov/pubmed/27989323	Genome-wide Association Study Identifies 27 Loci Influencing Concentrations of Circulating Cytokines and Growth Factors.	7,565 Finnish ancestry individuals	NA	17q12	17	35930309	NR	RDM1, LOC107985070			201299, 107985070			0	9907295	5_prime_UTR_variant	0		8e-07	0.1319	[0.079-0.185] SD units increase	NR [10700000] (imputed)	N	fibroblast growth factor basic measurement	http://www.ebi.ac.uk/efo/EFO_0008130	GCST006101	Genome-wide genotyping array
GWD
rs11614913-T	rs11614913	Waist circumference adjusted for body mass index	28448500	www.ncbi.nlm.nih.gov/pubmed/28448500	Genome-wide physical activity interactions in adiposity - A meta-analysis of 200,452 adults.	2,518 African American women, 85,730 European ancestry women, 1,773 Filipino ancestry women, 1,030 Indian ancestry women, 1,457 African American men, 54,792 European ancestry men, 7,648 Indian ancestry men, 5,527 European ancestry individuals	6,244 African American women, 17,531 European ancestry women, 329 African American men, 19,956 European ancestry men	12q13.13	12	53991815	MIR196A2	MIR196A2			406973			0	11614913	mature_miRNA_variant	0	0.415	4e-08	0.0313	[0.02-0.042] cm increase	Affymetrix, Illumina, Perlegen [~ 2500000] (imputed)	N	BMI-adjusted waist circumference, physical activity measurement	http://www.ebi.ac.uk/efo/EFO_0007789, http://www.ebi.ac.uk/efo/EFO_0008002	GCST004562	Genome-wide genotyping array
rs11730623-?	rs11730623	Hemoglobin	29403010	www.ncbi.nlm.nih.gov/pubmed/29403010	Genetic analysis of quantitative traits in the Japanese population links cell types to complex human diseases.	108,769 Japanese ancestry individuals	NA	4q13.2	4	69020433	UGT2B10	UGT2B27P - LOC100422020	54569	100422020		54	1223	0	11730623	regulatory_region_variant	1	NR	2e-08	0.02907	[0.019-0.039] unit increase novel	Illumina [6108953] (imputed)	N	hemoglobin measurement	http://www.ebi.ac.uk/efo/EFO_0004509	GCST005995	Genome-wide genotyping array
rs11730623-?	rs11730623	Hematocrit	29403010	www.ncbi.nlm.nih.gov/pubmed/29403010	Genetic analysis of quantitative traits in the Japanese population links cell types to complex human diseases.	108,757 Japanese ancestry individuals	NA	4q13.2	4	69020433	UGT2B10	UGT2B27P - LOC100422020	54569	100422020		54	1223	0	11730623	regulatory_region_variant	1	NR	4e-08	0.02841	[0.018-0.039] unit increase novel	Illumina [6108953] (imputed)	N	hematocrit	http://www.ebi.ac.uk/efo/EFO_0004348	GCST005994	Genome-wide genotyping array
rs12724450-A	rs12724450	Blood protein levels	28240269	www.ncbi.nlm.nih.gov/pubmed/28240269	Connecting genetic risk to disease end points through the human blood plasma proteome.	997 European ancestry individuals	338 Arab, South Asian and Filipino ancestry individuals	1q21.2	1	150508095	TARS2, PRPF3, RPRD2, ECM1, FALEC, MRPS21, AC242988.1	ECM1			1893			0	12724450	5_prime_UTR_variant	0	0.0893574	2e-12	0.544	[0.4-0.69] unit increase	Affymetrix [509946]	N	extracellular matrix protein 1 measurement	http://www.ebi.ac.uk/efo/EFO_0008126	GCST004365	Genome-wide genotyping array
rs17076896-G	rs17076896	Coronary artery aneurysm in Kawasaki disease	27171184	www.ncbi.nlm.nih.gov/pubmed/27171184	Genome-Wide Association Study Identifies Novel Susceptibility Genes Associated with Coronary Artery Aneurysm Formation in Kawasaki Disease.	11 Taiwanese ancestry cases, 146 Taiwanese ancestry controls	NA	13q12.11	13	19181923	TUBA3C	TUBA3C - LOC101928697	7278	101928697		71	110	0	17076896	intergenic_variant	1	0.014	8e-09	21.03	[NR]	Affymetrix [559609]	N	mucocutaneous lymph node syndrome, coronary aneurysm	http://www.ebi.ac.uk/efo/EFO_0004246, http://www.ebi.ac.uk/efo/EFO_1000881	GCST003560	Genome-wide genotyping array
rs1797052-?	rs1797052	Contrast sensitivity	24152035	www.ncbi.nlm.nih.gov/pubmed/24152035	Variants in the 1q21 risk region are associated with a visual endophenotype of autism and schizophrenia.	985 European ancestry individuals	NA	1q21.1	1	145707383	PDZK1	PDZK1			5174			0	1797052	5_prime_UTR_variant	0	0.0547	8e-09	5.72	[NR] unit increase	Illumina [642758]	N	contrast sensitivity measurement	http://www.ebi.ac.uk/efo/EFO_0005419	GCST002238	Genome-wide genotyping array
rs1797052-?	rs1797052	Serum uric acid levels	29403010	www.ncbi.nlm.nih.gov/pubmed/29403010	Genetic analysis of quantitative traits in the Japanese population links cell types to complex human diseases.	109,029 Japanese ancestry individuals	NA	1q21.1	1	145707383	NR	PDZK1			5174			0	1797052	5_prime_UTR_variant	0	NR	9e-13	0.03865	[0.028-0.049] unit increase novel	Illumina [6108953] (imputed)	N	uric acid measurement	http://www.ebi.ac.uk/efo/EFO_0004761	GCST005983	Genome-wide genotyping array
rs1801020-G	rs1801020	Interleukin-16 levels	27989323	www.ncbi.nlm.nih.gov/pubmed/27989323	Genome-wide Association Study Identifies 27 Loci Influencing Concentrations of Circulating Cytokines and Growth Factors.	3,483 Finnish ancestry individuals	NA	5q35.3	5	177409531	NR	SLC34A1, F12			6569, 2161			0	1801020	5_prime_UTR_variant	0		5e-10	0.1733	[0.12-0.23] SD units decrease	NR [10700000] (imputed)	N	interleukin 16 measurement	http://www.ebi.ac.uk/efo/EFO_0008173	GCST004430	Genome-wide genotyping array
rs1801020-?	rs1801020	Activated partial thromboplastin time	29403010	www.ncbi.nlm.nih.gov/pubmed/29403010	Genetic analysis of quantitative traits in the Japanese population links cell types to complex human diseases.	37,767 Japanese ancestry individuals	NA	5q35.3	5	177409531	F12	SLC34A1, F12			6569, 2161			0	1801020	5_prime_UTR_variant	0	NR	5E-373	0.3129	[0.3-0.33] unit decrease novel	Illumina [6108953] (imputed)	N	partial thromboplastin time	http://www.ebi.ac.uk/efo/EFO_0004310	GCST006018	Genome-wide genotyping array
rs1801020-G	rs1801020	Blood protein levels	29875488	www.ncbi.nlm.nih.gov/pubmed/29875488	Genomic atlas of the human plasma proteome.	3,301 European ancestry individuals	NA	5q35.3	5	177409531	F12	SLC34A1, F12			6569, 2161			0	1801020	5_prime_UTR_variant	0	0.75	5e-128	0.63	[0.57-0.69] unit increase	Affymetrix [10572788] (imputed)	N	blood protein measurement	http://www.ebi.ac.uk/efo/EFO_0007937	GCST005806	Genome-wide genotyping array
rs1801020-G	rs1801020	Blood protein levels	29875488	www.ncbi.nlm.nih.gov/pubmed/29875488	Genomic atlas of the human plasma proteome.	3,301 European ancestry individuals	NA	5q35.3	5	177409531	F12	SLC34A1, F12			6569, 2161			0	1801020	5_prime_UTR_variant	0	0.75	2e-20	0.26	[0.2-0.32] unit increase	Affymetrix [10572788] (imputed)	N	blood protein measurement	http://www.ebi.ac.uk/efo/EFO_0007937	GCST005806	Genome-wide genotyping array
rs1801020-G	rs1801020	Blood protein levels	29875488	www.ncbi.nlm.nih.gov/pubmed/29875488	Genomic atlas of the human plasma proteome.	3,301 European ancestry individuals	NA	5q35.3	5	177409531	F12	SLC34A1, F12			6569, 2161			0	1801020	5_prime_UTR_variant	0	0.75	4e-15	0.22	[0.16-0.28] unit decrease	Affymetrix [10572788] (imputed)	N	blood protein measurement	http://www.ebi.ac.uk/efo/EFO_0007937	GCST005806	Genome-wide genotyping array
rs2071382-T	rs2071382	Coronary artery disease (myocardial infarction, percutaneous transluminal coronary angioplasty, coronary artery bypass grafting, angina or chromic ischemic heart disease)	28714975	www.ncbi.nlm.nih.gov/pubmed/28714975	Association analyses based on false discovery rate implicate new loci for coronary artery disease.	18,467 European and unknown ancestry cases, 45,264 European and unknown ancestry controls	57,347 European and unknown ancestry cases, 219,521 European and unknown ancestry controls	15q26.1	15	90884967	FURIN, FES	FES			2242			0	2071382	intron_variant	0	0.464	7e-13	1.06	[1.05-1.08]	Affymetrix [9149595] (imputed)	N	percutaneous transluminal coronary angioplasty, coronary artery bypass, angina pectoris, ischemic cardiomyopathy, myocardial infarction, coronary artery disease	http://www.ebi.ac.uk/efo/EFO_0003951, http://www.ebi.ac.uk/efo/EFO_0003776, http://www.ebi.ac.uk/efo/EFO_0003913, http://www.ebi.ac.uk/efo/EFO_0001425, http://www.ebi.ac.uk/efo/EFO_0000612, http://www.ebi.ac.uk/efo/EFO_0000378	GCST004787	Genome-wide genotyping array
rs2071598-?	rs2071598	Prion diseases	22210626	www.ncbi.nlm.nih.gov/pubmed/22210626	Genome-wide association study in multiple human prion diseases suggests genetic risk factors additional to PRNP.	1,281 European ancestry cases, 6,015 European ancestry controls, 290 Papua New Guinean ancestry cases, 286 Papua New Guinean ancestry controls	NA	8q22.2	8	98117279	NR	HRSP12 - POP1	10247	10940		89	14	0	2071598	regulatory_region_variant	1	NR	9e-06	1.2646	[NR]	Illumina [NR] (imputed)	N	prion disease	http://www.ebi.ac.uk/efo/EFO_0004720	GCST001366	Genome-wide genotyping array
rs2076751-A	rs2076751	Menarche (age at onset)	23667675	www.ncbi.nlm.nih.gov/pubmed/23667675	Genome wide association study of age at menarche in the Japanese population.	15,495 Japanese ancestry females	NA	14q13.3	14	36520214	NKX2-1	NKX2-1-AS1, NKX2-1			100506237, 7080			0	2076751	5_prime_UTR_variant	0	0.23377	7e-06	0.087	[0.049-0.125] year decrease	Illumina [2310762] (imputed)	N	age at menarche	http://www.ebi.ac.uk/efo/EFO_0004703	GCST002013	Genome-wide genotyping array
rs2076751-C	rs2076751	Menarche (age at onset)	29773799	www.ncbi.nlm.nih.gov/pubmed/29773799	Elucidating the genetic architecture of reproductive ageing in the Japanese population.	67,029 Japanese ancestry women	73,397 European ancestry women	14q13.3	14	36520214	NKX2-1	NKX2-1-AS1, NKX2-1			100506237, 7080			0	2076751	5_prime_UTR_variant	0	0.75	1e-11	0.07	[0.05-0.09] year increase	Illumina [at least 532488] (imputed)	N	age at menarche	http://www.ebi.ac.uk/efo/EFO_0004703	GCST005867	Genome-wide genotyping array
rs2076751-C	rs2076751	Menarche (age at onset)	29773799	www.ncbi.nlm.nih.gov/pubmed/29773799	Elucidating the genetic architecture of reproductive ageing in the Japanese population.	67,029 Japanese ancestry women	73,397 European ancestry women	14q13.3	14	36520214	NKX2-1	NKX2-1-AS1, NKX2-1			100506237, 7080			0	2076751	5_prime_UTR_variant	0	0.75	2e-15			Illumina [at least 532488] (imputed)	N	age at menarche	http://www.ebi.ac.uk/efo/EFO_0004703	GCST005867	Genome-wide genotyping array
rs2277339-G	rs2277339	Menopause (age at onset)	22267201	www.ncbi.nlm.nih.gov/pubmed/22267201	Meta-analyses identify 13 loci associated with age at menopause and highlight DNA repair and immune pathways.	38,968 European ancestry female individuals	Up to 14,435 European ancestry female individuals	12q13.3	12	56752285	PRIM1	PRIM1			5557			0	2277339	missense_variant	0	0.102	2e-19	0.38	[0.3-0.46] years decrease	Affymetrix, Illumina [2551160] (imputed)	N	age at menopause	http://www.ebi.ac.uk/efo/EFO_0004704	GCST001381	Genome-wide genotyping array
rs2277339-G	rs2277339	Mean corpuscular volume	27863252	www.ncbi.nlm.nih.gov/pubmed/27863252	The Allelic Landscape of Human Blood Cell Trait Variation and Links to Common Complex Disease.	172,433 European ancestry individuals	NA	12q13.3	12	56752285	PRIM1	PRIM1			5557			0	2277339	missense_variant	0	0.1042	1e-09	0.0351673	[0.024-0.046] unit increase	Affymetrix [~ 2500000] (imputed)	N	mean corpuscular volume	http://www.ebi.ac.uk/efo/EFO_0004526	GCST004602	Genome-wide genotyping array
rs2277339-G	rs2277339	Plateletcrit	27863252	www.ncbi.nlm.nih.gov/pubmed/27863252	The Allelic Landscape of Human Blood Cell Trait Variation and Links to Common Complex Disease.	164,339 European ancestry individuals	NA	12q13.3	12	56752285	PRIM1	PRIM1			5557			0	2277339	missense_variant	0	0.1038	1e-10	0.038548	[0.027-0.05] unit increase	Affymetrix [~ 2500000] (imputed)	N	platelet crit	http://www.ebi.ac.uk/efo/EFO_0007985	GCST004607	Genome-wide genotyping array
rs2277339-G	rs2277339	Menopause (age at onset)	26414677	www.ncbi.nlm.nih.gov/pubmed/26414677	Large-scale genomic analyses link reproductive aging to hypothalamic signaling, breast cancer susceptibility and BRCA1-mediated DNA repair.	up to 69,626 European ancestry women	NA	12q13.3	12	56752285	PRIM1, TAC3	PRIM1			5557			0	2277339	missense_variant	0	0.1	2e-19	0.31	[0.25-0.37] years decrease	Affymetrix, Illumina [~ 2600000] (imputed)	N	age at menopause	http://www.ebi.ac.uk/efo/EFO_0004704	GCST005312	Genome-wide genotyping array
rs2277339-T	rs2277339	Menarche (age at onset)	29773799	www.ncbi.nlm.nih.gov/pubmed/29773799	Elucidating the genetic architecture of reproductive ageing in the Japanese population.	67,029 Japanese ancestry women	73,397 European ancestry women	12q13.3	12	56752285	NR	PRIM1			5557			0	2277339	missense_variant	0	0.7964	8e-20	0.294	[0.23-0.36] year increase	Illumina [at least 532488] (imputed)	N	age at menarche	http://www.ebi.ac.uk/efo/EFO_0004703	GCST005867	Genome-wide genotyping array
rs2277339-T	rs2277339	Menopause (age at onset)	29773799	www.ncbi.nlm.nih.gov/pubmed/29773799	Elucidating the genetic architecture of reproductive ageing in the Japanese population.	43,861 Japanese ancestry women	32,545 European ancestry women	12q13.3	12	56752285	PRIM1 / TAC3	PRIM1			5557			0	2277339	missense_variant	0	0.8	8e-20	0.29	[0.23-0.35] year increase	Illumina [at least 532488] (imputed)	N	age at menopause	http://www.ebi.ac.uk/efo/EFO_0004704	GCST005863	Genome-wide genotyping array
rs2277458-G	rs2277458	Vitamin D levels	28757204	www.ncbi.nlm.nih.gov/pubmed/28757204	Low-Frequency Synonymous Coding Variation in CYP2R1 Has Large Effects on Vitamin D Levels and Risk of Multiple Sclerosis.	2,619 whole genome sequenced European ancestry individuals, up to 38,213 European ancestry individuals, 1,442 individuals	NA	14q21.1	14	39114277	GEMIN2	GEMIN2, LOC105370459			8487, 105370459			0	2277458	5_prime_UTR_variant	0	0.786	6e-09	0.05	[0.03-0.07] nmol/L decrease	Affymetrix, Illumina [11026511] (imputed)	N	vitamin D measurement	http://www.ebi.ac.uk/efo/EFO_0004631	GCST004726	Genome-wide genotyping array
rs3134425-C	rs3134425	Small cell lung carcinoma	28604730	www.ncbi.nlm.nih.gov/pubmed/28604730	Large-scale association analysis identifies new lung cancer susceptibility loci and heterogeneity in genetic susceptibility across histological subtypes.	2,664 European ancestry cases, 21,444 European ancestry controls	NA	11q24.1	11	122838470	CRTAM	CRTAM			56253			0	3134425	intergenic_variant	0	0.619024	1e-06	1.16152	[1.09-1.23]	Illumina [10439017] (imputed)	N	small cell lung carcinoma	http://www.ebi.ac.uk/efo/EFO_0000702	GCST004746	Genome-wide genotyping array
rs3771180-?	rs3771180	Asthma	21804549	www.ncbi.nlm.nih.gov/pubmed/21804549	Meta-analysis of genome-wide association studies of asthma in ethnically diverse North American populations.	2,088 European ancestry cases, 1,612 African American and African Caribbean cases, 1,688 Hispanic cases	2,727 European ancestry cases, 2,147 African American and African Caribbean cases, 2,299 Hispanic cases	2q12.1	2	102337157	IL1RL1	IL1RL1			9173			0	3771180	5_prime_UTR_variant	0	NR	2e-15			Affymetrix, Illumina [> 2000000] (imputed)	N	asthma	http://www.ebi.ac.uk/efo/EFO_0000270	GCST001182	Genome-wide genotyping array
rs3771180-T	rs3771180	Asthma	29273806	www.ncbi.nlm.nih.gov/pubmed/29273806	Multiancestry association study identifies new asthma risk loci that colocalize with immune-cell enhancer marks.	19,954 European ancestry cases, 107,715 European ancestry controls, 2,149 African ancestry cases, 6,055 African ancestry controls, 1,239 Japanese ancestry cases, 3,976 Japanese ancestry controls, 606 Latino cases, 792 Latino controls	NA	2q12.1	2	102337157	IL1RL1, IL1RL, IL18R1	IL1RL1			9173			0	3771180	5_prime_UTR_variant	0	0.14	2e-20	0.17	[0.13-0.21] unit decrease	Affymetrix, Illumina, Perlegen [2831075] (imputed)	N	asthma	http://www.ebi.ac.uk/efo/EFO_0000270	GCST005212	Genome-wide genotyping array
rs4698433-T	rs4698433	QT interval	23534349	www.ncbi.nlm.nih.gov/pubmed/23534349	Generalization of variants identified by genome-wide association studies for electrocardiographic traits in African Americans.	455 African American individuals	NA	4p15.32	4	15963240	FGFBP2	FGFBP2 - PROM1	83888	8842		4	4986	0	4698433	intron_variant	1		6e-06	7.23	[NR] ms increase	Illumina [> 930000]	N	QT interval	http://www.ebi.ac.uk/efo/EFO_0004682	GCST001922	Genome-wide genotyping array
rs561241-?	rs561241	Factor VII	17903294	www.ncbi.nlm.nih.gov/pubmed/17903294	Genome-wide association and linkage analyses of hemostatic factors and hematological phenotypes in the Framingham Heart Study.	886 European ancestry individuals	NA	13q34	13	113105720	MCF2L, AB116074, AK092739, AK123267, AB002360, F7, CR603372, F10, PROZ	MCF2L - F7	23263	2155		5981	53	0	561241	regulatory_region_variant	1	0.12	5e-16			Affymetrix [70897]	N	factor VII measurement	http://www.ebi.ac.uk/efo/EFO_0004619	GCST000082	Genome-wide genotyping array
rs561241-C	rs561241	Prothrombin time	22703881	www.ncbi.nlm.nih.gov/pubmed/22703881	Genetic associations for activated partial thromboplastin time and prothrombin time, their gene expression profiles, and risk of coronary artery disease.	2,583 European ancestry individuals	986 European ancestry individuals	13q34	13	113105720	F7	MCF2L - F7	23263	2155		5981	53	0	561241	regulatory_region_variant	1	NR	4e-56	0.035	[0.029-0.041] unit increase	Illumina [~ 2500000] (imputed)	N	prothrombin time measurement	http://www.ebi.ac.uk/efo/EFO_0008390	GCST001573	Genome-wide genotyping array
rs5758511-A	rs5758511	Birth weight	23202124	www.ncbi.nlm.nih.gov/pubmed/23202124	New loci associated with birth weight identify genetic links between intrauterine growth and adult height and metabolism.	Up to 26,836 European ancestry individuals	Up to 42,519 European ancestry individuals	22q13.2	22	41940168	CENPM	CENPM			79019			0	5758511	stop_gained	0	0.27	3e-06	0.027	[0.015-0.039] gram decrease	Affymetrix, Illumina [~ 2700000] (imputed)	N	birth weight	http://www.ebi.ac.uk/efo/EFO_0004344	GCST001758	Genome-wide genotyping array
rs663743-A	rs663743	Leprosy	25642632	www.ncbi.nlm.nih.gov/pubmed/25642632	Discovery of six new susceptibility loci and analysis of pleiotropic effects in leprosy.	1,548 Chinese ancestry cases, 2,150 Chinese ancestry controls, 4,362 Chinese ancestry controls with immune-related diseases	6,765 Chinese ancestry cases, 9,505 Chinese ancestry controls	11q13.1	11	64340263	CCDC88B	CCDC88B, LOC102723878			283234, 102723878			0	663743	5_prime_UTR_variant	0	0.156	9e-14	1.24	[NR]	Illumina [4577171] (imputed)	N	leprosy	http://www.ebi.ac.uk/efo/EFO_0001054	GCST002772	Genome-wide genotyping array
rs663743-G	rs663743	Primary sclerosing cholangitis	27992413	www.ncbi.nlm.nih.gov/pubmed/27992413	Genome-wide association study of primary sclerosing cholangitis identifies new risk loci and quantifies the genetic relationship with inflammatory bowel disease.	2,871 European ancestry cases, 12,019 European ancestry controls	1,925 European ancestry cases, 7,936 European ancestry controls	11q13.1	11	64340263	CCDC88B	CCDC88B, LOC102723878			283234, 102723878			0	663743	5_prime_UTR_variant	0	0.66	2e-13	1.2	[1.14-1.26]	Affymetrix, Illumina [7891602] (imputed)	N	sclerosing cholangitis	http://www.ebi.ac.uk/efo/EFO_0004268	GCST004030	Genome-wide genotyping array
rs670-T	rs670	Blood protein levels	29875488	www.ncbi.nlm.nih.gov/pubmed/29875488	Genomic atlas of the human plasma proteome.	3,301 European ancestry individuals	NA	11q23.3	11	116837697	APOA1	APOA1, APOA1-AS			335, 104326055			0	670	5_prime_UTR_variant	0	0.167	8e-64	0.54	[0.48-0.6] unit decrease	Affymetrix [10572788] (imputed)	N	blood protein measurement	http://www.ebi.ac.uk/efo/EFO_0007937	GCST005806	Genome-wide genotyping array
rs6882076-T	rs6882076	LDL cholesterol	20686565	www.ncbi.nlm.nih.gov/pubmed/20686565	Biological, clinical and population relevance of 95 loci for blood lipids.	95,454 European ancestry individuals	NA	5q33.3	5	156963286	TIMD4, HAVCR1	TIMD4 - HAVCR1	91937	26762		31	16157	0	6882076	intergenic_variant	1	0.35	2e-22	1.67	[1.3-2.04] mg/dL decrease	Affymetrix, Illumina, Perlegen [~ 2600000] (imputed)	N	low density lipoprotein cholesterol measurement	http://www.ebi.ac.uk/efo/EFO_0004611	GCST000759	Genome-wide genotyping array
rs6882076-G	rs6882076	Triglycerides	20686565	www.ncbi.nlm.nih.gov/pubmed/20686565	Biological, clinical and population relevance of 95 loci for blood lipids.	96,598 European ancestry individuals	NA	5q33.3	5	156963286	TIMD4, HAVCR1	TIMD4 - HAVCR1	91937	26762		31	16157	0	6882076	intergenic_variant	1	0.36	4e-12	2.63	[1.87-3.39] mg/dL decrease	Affymetrix, Illumina, Perlegen [~ 2600000] (imputed)	N	triglyceride measurement	http://www.ebi.ac.uk/efo/EFO_0004530	GCST000758	Genome-wide genotyping array
rs6882076-T	rs6882076	Cholesterol, total	20686565	www.ncbi.nlm.nih.gov/pubmed/20686565	Biological, clinical and population relevance of 95 loci for blood lipids.	100,184 European ancestry individuals	NA	5q33.3	5	156963286	TIMD4, HAVCR1	TIMD4 - HAVCR1	91937	26762		31	16157	0	6882076	intergenic_variant	1	0.35	7e-28	1.98	[1.59-2.37] mg/dL decrease	Affymetrix, Illumina, Perlegen [~ 2600000] (imputed)	N	total cholesterol measurement	http://www.ebi.ac.uk/efo/EFO_0004574	GCST000760	Genome-wide genotyping array
rs6882076-T	rs6882076	Triglycerides	24097068	www.ncbi.nlm.nih.gov/pubmed/24097068	Discovery and refinement of loci associated with lipid levels.	94,595 European ancestry individuals	93,982 European ancestry individuals	5q33.3	5	156963286	TIMD4	TIMD4 - HAVCR1	91937	26762		31	16157	0	6882076	intergenic_variant	1	0.36	2e-15	0.029	[NR] mg/dL decrease	NR [NR] (imputed)	N	triglyceride measurement	http://www.ebi.ac.uk/efo/EFO_0004530	GCST002216	Genome-wide genotyping array
rs6882076-T	rs6882076	LDL cholesterol	24097068	www.ncbi.nlm.nih.gov/pubmed/24097068	Discovery and refinement of loci associated with lipid levels.	94,595 European ancestry individuals	93,982 European ancestry individuals	5q33.3	5	156963286	TIMD4	TIMD4 - HAVCR1	91937	26762		31	16157	0	6882076	intergenic_variant	1	0.36	3e-31	0.046	[NR] unit decrease	NR [NR] (imputed)	N	low density lipoprotein cholesterol measurement	http://www.ebi.ac.uk/efo/EFO_0004611	GCST002222	Genome-wide genotyping array
rs6882076-T	rs6882076	Cholesterol, total	24097068	www.ncbi.nlm.nih.gov/pubmed/24097068	Discovery and refinement of loci associated with lipid levels.	94,595 European ancestry individuals	93,982 European ancestry individuals	5q33.3	5	156963286	TIMD4	TIMD4 - HAVCR1	91937	26762		31	16157	0	6882076	intergenic_variant	1	0.36	5e-41	0.051	[NR] unit decrease	NR [NR] (imputed)	N	total cholesterol measurement	http://www.ebi.ac.uk/efo/EFO_0004574	GCST002221	Genome-wide genotyping array
rs6882076-T	rs6882076	LDL cholesterol levels	28334899	www.ncbi.nlm.nih.gov/pubmed/28334899	Association analyses of East Asian individuals and trans-ancestry analyses with European individuals reveal new loci associated with cholesterol and triglyceride levels.	32,285 East Asian ancestry individuals, 173,082 European ancestry individuals	8,478 Chinese ancestry individuals	5q33.3	5	156963286	TIMD4	TIMD4 - HAVCR1	91937	26762		31	16157	0	6882076	intergenic_variant	1	0.334	1e-33	0.0456	[0.038-0.053] unit decrease (EA Beta value)	Affymetrix, Illumina [~ 1900000] (imputed)	N	low density lipoprotein cholesterol measurement	http://www.ebi.ac.uk/efo/EFO_0004611	GCST004233	Genome-wide genotyping array
rs6882076-T	rs6882076	Total cholesterol levels	28334899	www.ncbi.nlm.nih.gov/pubmed/28334899	Association analyses of East Asian individuals and trans-ancestry analyses with European individuals reveal new loci associated with cholesterol and triglyceride levels.	32,576 East Asian ancestry individuals, 187,365 European ancestry individuals	10,855 Chinese ancestry individuals	5q33.3	5	156963286	TIMD4	TIMD4 - HAVCR1	91937	26762		31	16157	0	6882076	intergenic_variant	1	0.334	2e-43	0.0508	[0.044-0.058] unit decrease (EA Beta values)	Affymetrix, Illumina [up to 1900000] (imputed)	N	total cholesterol measurement	http://www.ebi.ac.uk/efo/EFO_0004574	GCST004235	Genome-wide genotyping array
rs6882076-?	rs6882076	Low density lipoprotein cholesterol	29403010	www.ncbi.nlm.nih.gov/pubmed/29403010	Genetic analysis of quantitative traits in the Japanese population links cell types to complex human diseases.	72,866 Japanese ancestry individuals	NA	5q33.3	5	156963286	TIMD4	TIMD4 - HAVCR1	91937	26762		31	16157	0	6882076	intergenic_variant	1	NR	1e-08	0.04276	[0.028-0.057] unit increase novel	Illumina [6108953] (imputed)	N	low density lipoprotein cholesterol measurement	http://www.ebi.ac.uk/efo/EFO_0004611	GCST006004	Genome-wide genotyping array
rs750155-T	rs750155	Intelligence (MTAG)	29326435	www.ncbi.nlm.nih.gov/pubmed/29326435	A combined analysis of genetically correlated traits identifies 187 loci and a role for neurogenesis and myelination in intelligence.	120,934 British ancestry individuals, 127,548 individuals	NA	16p11.2	16	28609251	SULT1A1	SULT1A1			6817			0	750155	5_prime_UTR_variant	0	NR	3e-11	0.0203991	[0.014-0.026] unit decrease	Affymetrix [NR]	N	intelligence	http://www.ebi.ac.uk/efo/EFO_0004337	GCST005316	Genome-wide genotyping array
rs8103033-G	rs8103033	Obesity-related traits	23251661	www.ncbi.nlm.nih.gov/pubmed/23251661	Novel genetic loci identified for the pathophysiology of childhood obesity in the Hispanic population.	815 Hispanic children from 263 families	NA	19q13.2	19	39679413	LGALS17A	LGALS17A			400696			0	8103033	non_coding_transcript_exon_variant	0	0.458	8e-06	0.04	[NR] g/d increase	Illumina [899892]	N	urinary nitrogen measurement	http://www.ebi.ac.uk/efo/EFO_0005190	GCST001762	Genome-wide genotyping array
rs8178822-?	rs8178822	Presence of antiphospholipid antibodies	27098658	www.ncbi.nlm.nih.gov/pubmed/27098658	Antiphospholipid antibodies in a large population-based cohort: genome-wide associations and effects on monocyte gene expression.	4,163 German ancestry individuals	NA	17q24.2	17	66229411	APOH, CCDC46	APOH			350			0	8178822	5_prime_UTR_variant	0	NR	1e-11	1.7714	[1.26-2.28]	Affymetrix [at least 662405]	N	antiphospholipid antibody measurement	http://www.ebi.ac.uk/efo/EFO_0005200	GCST003563	Genome-wide genotyping array

## Sheet: Europe
Supplementary table 9C. Europe population core promoter variant-matched GWAS variants and their trait in eQTLs
SNPS	STRONGEST SNP-RISK ALLELE	DISEASE/TRAIT	PUBMEDID	LINK	STUDY	INITIAL SAMPLE SIZE	REPLICATION SAMPLE SIZE	REGION	CHR_ID	CHR_POS	REPORTED GENE(S)	MAPPED_GENE	UPSTREAM_GENE_ID	DOWNSTREAM_GENE_ID	SNP_GENE_IDS	UPSTREAM_GENE_DISTANCE	DOWNSTREAM_GENE_DISTANCE	SNP_ID_CURRENT	CONTEXT	INTERGENIC	RISK ALLELE FREQUENCY	P-VALUE	OR or BETA	95% CI (TEXT)	PLATFORM [SNPS PASSING QC]	CNV	MAPPED_TRAIT	MAPPED_TRAIT_URI	STUDY ACCESSION	GENOTYPING TECHNOLOGY
IBS
rs10117466	rs10117466-T	Blood protein levels	29875488	www.ncbi.nlm.nih.gov/pubmed/29875488	Genomic atlas of the human plasma proteome.	3,301 European ancestry individuals	NA	9q34.3	9	134918015	NR	FCN1 - LOC105376314	2219	105376314		55	16916	10117466	regulatory_region_variant	1	0.334	1e-17	0.22	[0.16-0.28] unit increase	Affymetrix [10572788] (imputed)	N	blood protein measurement	http://www.ebi.ac.uk/efo/EFO_0007937	GCST005806	Genome-wide genotyping array
rs10398	rs10398-G	Monocyte percentage of white cells	27863252	www.ncbi.nlm.nih.gov/pubmed/27863252	The Allelic Landscape of Human Blood Cell Trait Variation and Links to Common Complex Disease.	170,494 European ancestry individuals	NA	11p15.5	11	308180	IFITM2	IFITM2			10581			10398	5_prime_UTR_variant	0	0.1878	9e-37	0.0578247	[0.049-0.067] unit decrease	Affymetrix [~ 2500000] (imputed)	N	monocyte percentage of leukocytes	http://www.ebi.ac.uk/efo/EFO_0007989	GCST004609	Genome-wide genotyping array
rs10399805	rs10399805-A	Blood protein levels	29875488	www.ncbi.nlm.nih.gov/pubmed/29875488	Genomic atlas of the human plasma proteome.	3,301 European ancestry individuals	NA	1q32.1	1	203186870	NR	CHI3L1 - CHIT1	1116	1118		76	29209	10399805	regulatory_region_variant	1	0.128	7e-168	0.95	[0.89-1.01] unit increase	Affymetrix [10572788] (imputed)	N	blood protein measurement	http://www.ebi.ac.uk/efo/EFO_0007937	GCST005806	Genome-wide genotyping array
rs10936599	rs10936599-C	Colorectal cancer	20972440	www.ncbi.nlm.nih.gov/pubmed/20972440	Meta-analysis of three genome-wide association studies identifies susceptibility loci for colorectal cancer at 1q41, 3q26.2, 12q13.13 and 20q13.33.	3,334 European ancestry cases, 4,628 European ancestry controls	14,851 European ancestry cases, 15,569 European ancestry controls	3q26.2	3	169774313	MYNN	MYNN			55892			10936599	synonymous_variant	0	NR	3e-08	1.04	[1.04-1.10]	Illumina [up to 550000] (imputed)	N	colorectal cancer	http://www.ebi.ac.uk/efo/EFO_0005842	GCST000843	Genome-wide genotyping array
rs10936599	rs10936599-T	Telomere length	23535734	www.ncbi.nlm.nih.gov/pubmed/23535734	Identification of seven loci affecting mean telomere length and their association with disease.	37,684 European ancestry individuals	10,739 European ancestry individuals	3q26.2	3	169774313	TERC	MYNN			55892			10936599	synonymous_variant	0	0.252	3e-31	0.097	[0.081-0.113] unit decrease	Affymetrix, Illumina [2362330]	N	telomere length	http://www.ebi.ac.uk/efo/EFO_0004505	GCST001936	Genome-wide genotyping array
rs10936599	rs10936599-G	Multiple myeloma	23955597	www.ncbi.nlm.nih.gov/pubmed/23955597	Common variation at 3q26.2, 6p21.33, 17p11.2 and 22q13.1 influences multiple myeloma risk.	2,335 European ancestry cases, 7,306 European ancestry controls	2,357 European ancestry cases, 3,684 European ancestry controls	3q26.2	3	169774313	MYNN, TERC	MYNN			55892			10936599	synonymous_variant	0	0.8	9e-14	1.256	[1.18-1.33]	Illumina [414804]	N	multiple myeloma	http://www.ebi.ac.uk/efo/EFO_0001378	GCST002140	Genome-wide genotyping array
rs10936599	rs10936599-C	Bladder cancer	24163127	www.ncbi.nlm.nih.gov/pubmed/24163127	Genome-wide association study identifies multiple loci associated with bladder cancer risk.	6,911 European ancestry cases, 11,818 European ancestry controls	801 cases, 1,307 controls	3q26.2	3	169774313	ACTRT3, MYNN, TERC, LRRC34	MYNN			55892			10936599	synonymous_variant	0	0.76	5e-09	1.1765	[1.11-1.23]	Illumina [462190]	N	bladder carcinoma	http://www.ebi.ac.uk/efo/EFO_0000292	GCST002243	Genome-wide genotyping array
rs10936599	rs10936599-A	Celiac disease	20190752	www.ncbi.nlm.nih.gov/pubmed/20190752	Multiple common variants for celiac disease influencing immune gene expression.	4,533 European ancestry cases, 10,750 European ancestry controls	4,918 European ancestry cases, 5,684 European ancestry controls	3q26.2	3	169774313	intergenic	MYNN			55892			10936599	synonymous_variant	0	0.25	5e-07	1.12	[1.07-1.16]	Illumina [292387]	N	celiac disease	http://www.ebi.ac.uk/efo/EFO_0001060	GCST000612	Genome-wide genotyping array
rs10936599	rs10936599-G	Multiple sclerosis	21833088	www.ncbi.nlm.nih.gov/pubmed/21833088	Genetic risk and a primary role for cell-mediated immune mechanisms in multiple sclerosis.	9,772 European ancestry cases, 16,849 European ancestry controls	4,218 European ancestry cases, 7,296 European ancestry controls	3q26.2	3	169774313	MYNN	MYNN			55892			10936599	synonymous_variant	0	NR	7e-07	1.1	[1.08-1.11]	Illumina [465434]	N	multiple sclerosis	http://www.ebi.ac.uk/efo/EFO_0003885	GCST001198	Genome-wide genotyping array
rs10936599	rs10936599-C	Chronic lymphocytic leukemia	24292274	www.ncbi.nlm.nih.gov/pubmed/24292274	A genome-wide association study identifies multiple susceptibility loci for chronic lymphocytic leukemia.	1,739 European ancestry cases, 5,199 European ancestry controls	1,144 European ancestry cases, 3,151 European ancestry controls	3q26.2	3	169774313	MYNN	MYNN			55892			10936599	synonymous_variant	0		2e-09	1.26	[1.17-1.35]	Illumina [450000] (imputed)	N	chronic lymphocytic leukemia	http://www.ebi.ac.uk/efo/EFO_0000095	GCST002299	Genome-wide genotyping array
rs10993994	rs10993994-?	Prostate cancer	20676098	www.ncbi.nlm.nih.gov/pubmed/20676098	Genome-wide association study identifies five new susceptibility loci for prostate cancer in the Japanese population.	1,583 Japanese ancestry cases, 3,386 Japanese ancestry controls	3,001 Japanese ancestry cases, 5,415 Japanese ancestry controls	10q11.22	10	46046326	MSMB	MSMB - RPL23AP61	4477	728484		57	16924	10993994	intergenic_variant	1	NR	3e-08			Illumina [510687]	N	prostate carcinoma	http://www.ebi.ac.uk/efo/EFO_0001663	GCST000750	Genome-wide genotyping array
rs10993994	rs10993994-T	Serum prostate-specific antigen levels	21160077	www.ncbi.nlm.nih.gov/pubmed/21160077	Genetic correction of PSA values using sequence variants associated with PSA levels.	7,538 European ancestry individuals	2,373 European ancestry individuals	10q11.22	10	46046326	MSMB	MSMB - RPL23AP61	4477	728484		57	16924	10993994	intergenic_variant	1	0.39	7e-13	9.2	[NR] % increase	Illumina [304070]	N	prostate specific antigen measurement	http://www.ebi.ac.uk/efo/EFO_0004624	GCST000919	Genome-wide genotyping array
rs10993994	rs10993994-T	Prostate cancer	18264097	www.ncbi.nlm.nih.gov/pubmed/18264097	Multiple newly identified loci associated with prostate cancer susceptibility.	1,854 European ancestry cases, 1,894 European ancestry controls	3,268 European ancestry cases, 3,366 European ancestry controls	10q11.22	10	46046326	MSMB	MSMB - RPL23AP61	4477	728484		57	16924	10993994	intergenic_variant	1	0.4	9e-29	1.25	[1.17-1.34]	Illumina [541129]	N	prostate carcinoma	http://www.ebi.ac.uk/efo/EFO_0001663	GCST000152	Genome-wide genotyping array
rs10993994	rs10993994-T	Prostate cancer	18264096	www.ncbi.nlm.nih.gov/pubmed/18264096	Multiple loci identified in a genome-wide association study of prostate cancer.	1,172 European ancestry cases, 1,157 European ancestry controls	3,941 European ancestry cases, 3,964 European ancestry controls	10q11.22	10	46046326	MSMB	MSMB - RPL23AP61	4477	728484		57	16924	10993994	intergenic_variant	1	0.4	7e-13	1.16	[1.04-1.29]	Illumina [527869]	N	prostate carcinoma	http://www.ebi.ac.uk/efo/EFO_0001663	GCST000154	Genome-wide genotyping array
rs10993994	rs10993994-T	Prostate cancer	21743057	www.ncbi.nlm.nih.gov/pubmed/21743057	Genome-wide association study identifies new prostate cancer susceptibility loci.	2,782 European ancestry cases, 4,458 European ancestry controls	7,358 European ancestry cases, 6,732 European ancestry controls	10q11.22	10	46046326	MSMB	MSMB - RPL23AP61	4477	728484		57	16924	10993994	intergenic_variant	1	NR	5e-06	1.18	[1.10-1.27]	Illumina [571243]	N	prostate carcinoma	http://www.ebi.ac.uk/efo/EFO_0001663	GCST001147	Genome-wide genotyping array
rs10993994	rs10993994-T	Prostate cancer	24753544	www.ncbi.nlm.nih.gov/pubmed/24753544	Genetic variation in prostate-specific antigen-detected prostate cancer and the effect of control selection on genetic association studies.	1,146 European ancestry cases, 1,804 European ancestry controls	1,854 European ancestry cases, 1,437 European ancestry controls	10q11.22	10	46046326	MSMB	MSMB - RPL23AP61	4477	728484		57	16924	10993994	intergenic_variant	1		3e-26	0.4	[0.33-0.47] unit increase	Illumina [514432] (imputed)	N	prostate carcinoma	http://www.ebi.ac.uk/efo/EFO_0001663	GCST002421	Genome-wide genotyping array
rs10993994	rs10993994-T	Prostate cancer (early onset)	24740154	www.ncbi.nlm.nih.gov/pubmed/24740154	Genome-wide association scan for variants associated with early-onset prostate cancer.	931 European ancestry cases, 4,120 European ancestry controls	2,571 European ancestry cases, 921 European ancestry controls	10q11.22	10	46046326	MSMB	MSMB - RPL23AP61	4477	728484		57	16924	10993994	intergenic_variant	1	0.42	2e-07	1.32	[1.21-1.43]	Illumina [2639562] (imputed)	N	prostate carcinoma	http://www.ebi.ac.uk/efo/EFO_0001663	GCST002413	Genome-wide genotyping array
rs10993994	rs10993994-T	Prostate-specific antigen levels	23269536	www.ncbi.nlm.nih.gov/pubmed/23269536	Genome-wide association study identified novel genetic variant on SLC45A3 gene associated with serum levels prostate-specific antigen (PSA) in a Chinese population.	1,999 Chinese ancestry males	1,496 Chinese ancestry males	10q11.22	10	46046326	MSMB	MSMB - RPL23AP61	4477	728484		57	16924	10993994	intergenic_variant	1	0.5	5e-17	0.12	[NR] % increase	Illumina [> 709211] (imputed)	N	prostate specific antigen measurement	http://www.ebi.ac.uk/efo/EFO_0004624	GCST001796	Genome-wide genotyping array
rs10993994	rs10993994-T	Prostate cancer	25939597	www.ncbi.nlm.nih.gov/pubmed/25939597	Two susceptibility loci identified for prostate cancer aggressiveness.	4,600 European ancestry cases, 2,941 European ancestry controls	7,779 European ancestry cases, 7,623 European ancestry controls	10q11.22	10	46046326	PARG, TIMM23, MSMB	MSMB - RPL23AP61	4477	728484		57	16924	10993994	intergenic_variant	1	0.39	1e-15	1.16	[1.12-1.20]	Illumina [1531807] (imputed)	N	prostate carcinoma	http://www.ebi.ac.uk/efo/EFO_0001663	GCST002890	Genome-wide genotyping array
rs10993994	rs10993994-T	Prostate cancer	26034056	www.ncbi.nlm.nih.gov/pubmed/26034056	A large multiethnic genome-wide association study of prostate cancer identifies novel risk variants and substantial ethnic differences.	6,406 European ancestry cases, 601 African American cases, 288 East Asian ancestry cases, 488 Latino cases30,866 European ancestry controls, 1,650 African American controls, 2,938 East Asian ancestry controls, 3,141 Latino controls	4,599 European ancestry cases, 2,265 African American cases, 2,940 European ancestry controls, 2,414 African American controls	10q11.22	10	46046326	NR	MSMB - RPL23AP61	4477	728484		57	16924	10993994	intergenic_variant	1	0.4	3e-18	1.21	[1.16-1.26]	Affymetrix [up to 19977088] (imputed)	N	prostate carcinoma	http://www.ebi.ac.uk/efo/EFO_0001663	GCST002944	Genome-wide genotyping array
rs10993994	rs10993994-T	Prostate cancer	26034056	www.ncbi.nlm.nih.gov/pubmed/26034056	A large multiethnic genome-wide association study of prostate cancer identifies novel risk variants and substantial ethnic differences.	6,406 European ancestry cases, 601 African American cases, 288 East Asian ancestry cases, 488 Latino cases30,866 European ancestry controls, 1,650 African American controls, 2,938 East Asian ancestry controls, 3,141 Latino controls	4,599 European ancestry cases, 2,265 African American cases, 2,940 European ancestry controls, 2,414 African American controls	10q11.22	10	46046326	NR	MSMB - RPL23AP61	4477	728484		57	16924	10993994	intergenic_variant	1	0.401	7e-21	1.21	[1.16-1.25]	Affymetrix [up to 19977088] (imputed)	N	prostate carcinoma	http://www.ebi.ac.uk/efo/EFO_0001663	GCST002944	Genome-wide genotyping array
rs10993994	rs10993994-T	PCA3 expression level	23555189	www.ncbi.nlm.nih.gov/pubmed/23555189	Genome-wide association study identifies genetic determinants of urine PCA3 levels in men.	1,371 European ancestry individuals	NA	10q11.22	10	46046326	MSMB	MSMB - RPL23AP61	4477	728484		57	16924	10993994	intergenic_variant	1	0.41	1e-09	1.25	[1.18-1.32] unit increase	Illumina [3076666] (imputed)	N	cancer biomarker measurement	http://www.ebi.ac.uk/efo/EFO_0005127	GCST001946	Genome-wide genotyping array
rs10993994	rs10993994-T	Prostate-specific antigen levels	28139693	www.ncbi.nlm.nih.gov/pubmed/28139693	Genome-wide association study of prostate-specific antigen levels identifies novel loci independent of prostate cancer.	28,503 European ancestry individuals	2,716 Latino individuals, 2,518 East Asian ancestry individuals, 1,585 African American individuals, 6,193 European ancestry individuals (later diagnosed with prostate cancer), 5,603 European ancestry individuals	10q11.22	10	46046326	MSMB	MSMB - RPL23AP61	4477	728484		57	16924	10993994	intergenic_variant	1	0.39	1e-50	0.0843414	[0.073-0.095] unit increase	Affymetrix [10109774] (imputed)	N	prostate specific antigen measurement	http://www.ebi.ac.uk/efo/EFO_0004624	GCST004093	Genome-wide genotyping array
rs10993994	rs10993994-T	Prostate cancer	26443449	www.ncbi.nlm.nih.gov/pubmed/26443449	Large-scale association analysis in Asians identifies new susceptibility loci for prostate cancer.	3,000 East Asian ancestry cases, 4,394 East Asian ancestry controls	3,605 East Asian ancestry cases, 3,919 East Asian ancestry controls	10q11.22	10	46046326	MSMB	MSMB - RPL23AP61	4477	728484		57	16924	10993994	intergenic_variant	1	NR	4e-08	1.20482	[NR]	Illumina [4550396] (imputed)	N	prostate carcinoma	http://www.ebi.ac.uk/efo/EFO_0001663	GCST003148	Genome-wide genotyping array
rs10993994	rs10993994-C	Blood protein levels	29875488	www.ncbi.nlm.nih.gov/pubmed/29875488	Genomic atlas of the human plasma proteome.	3,301 European ancestry individuals	NA	10q11.22	10	46046326	MSMB	MSMB - RPL23AP61	4477	728484		57	16924	10993994	intergenic_variant	1	0.596	4E-589	0.98	[0.94-1.02] unit increase	Affymetrix [10572788] (imputed)	N	blood protein measurement	http://www.ebi.ac.uk/efo/EFO_0007937	GCST005806	Genome-wide genotyping array
rs10993994	rs10993994-T	Prostate cancer	29892016	www.ncbi.nlm.nih.gov/pubmed/29892016	Association analyses of more than 140,000 men identify 63 new prostate cancer susceptibility loci.	79,148 European ancestry cases, 61,106 European ancestry controls	NA	10q11.22	10	46046326	Intergenic	MSMB - RPL23AP61	4477	728484		57	16924	10993994	intergenic_variant	1	0.38	2e-147	1.23	[1.21-1.25]	Illumina [20370935] (imputed)	N	prostate carcinoma	http://www.ebi.ac.uk/efo/EFO_0001663	GCST006085	Genome-wide genotyping array
rs11245998	rs11245998-?	Mean corpuscular hemoglobin concentration	29403010	www.ncbi.nlm.nih.gov/pubmed/29403010	Genetic analysis of quantitative traits in the Japanese population links cell types to complex human diseases.	108,728 Japanese ancestry individuals	NA	11p15.5	11	207462	BET1L, RIC8A	BET1L - RIC8A	51272	60626		40	49	11245998	regulatory_region_variant	1	NR	3e-12	0.02987	[0.021-0.038] unit decrease novel	Illumina [6108953] (imputed)	N	mean corpuscular hemoglobin concentration	http://www.ebi.ac.uk/efo/EFO_0004528	GCST005992	Genome-wide genotyping array
rs1152591	rs1152591-A	Atrial fibrillation	22544366	www.ncbi.nlm.nih.gov/pubmed/22544366	Meta-analysis identifies six new susceptibility loci for atrial fibrillation.	6,707 European ancestry cases, 52,426 European ancestry controls	5,381 European ancestry casses, 10,030 European ancestry controls	14q23.2	14	64214130	SYNE2	SYNE2			23224			1152591	intron_variant	0	0.48	6e-13	1.13	[1.09-1.17]	Affymetrix, Illumina [~ 2500000] (imputed)	N	atrial fibrillation	http://www.ebi.ac.uk/efo/EFO_0000275	GCST001499	Genome-wide genotyping array
rs1152591	rs1152591-A	Atrial fibrillation	28416818	www.ncbi.nlm.nih.gov/pubmed/28416818	Large-scale analyses of common and rare variants identify 12 new loci associated with atrial fibrillation.	15,979 European ancestry cases, 102,776 European ancestry controls, 641 African American cases, 5,234 African American controls, 837 Japanese ancestry cases, 3,293 Japanese controls, 277 Hispanic cases, 3,081 Hispanic controls,197 Brazilian ancestry cases, 758 Brazilian ancestry controls.	8,180 Japanese ancestry cases, 28,612 Japanese ancestry controls.	14q23.2	14	64214130	SYNE2	SYNE2			23224			1152591	intron_variant	0	0.46	1e-10	1.09	[1.06-1.13]	Affymetrix, Illumina [11795432] (imputed)	N	atrial fibrillation	http://www.ebi.ac.uk/efo/EFO_0000275	GCST004295	Genome-wide genotyping array
rs11614913	rs11614913-T	Waist circumference adjusted for body mass index	28448500	www.ncbi.nlm.nih.gov/pubmed/28448500	Genome-wide physical activity interactions in adiposity - A meta-analysis of 200,452 adults.	2,518 African American women, 85,730 European ancestry women, 1,773 Filipino ancestry women, 1,030 Indian ancestry women, 1,457 African American men, 54,792 European ancestry men, 7,648 Indian ancestry men, 5,527 European ancestry individuals	6,244 African American women, 17,531 European ancestry women, 329 African American men, 19,956 European ancestry men	12q13.13	12	53991815	MIR196A2	MIR196A2			406973			11614913	mature_miRNA_variant	0	0.415	4e-08	0.0313	[0.02-0.042] cm increase	Affymetrix, Illumina, Perlegen [~ 2500000] (imputed)	N	BMI-adjusted waist circumference, physical activity measurement	http://www.ebi.ac.uk/efo/EFO_0007789, http://www.ebi.ac.uk/efo/EFO_0008002	GCST004562	Genome-wide genotyping array
rs116713089	rs116713089-G	Intraocular pressure	29617998	www.ncbi.nlm.nih.gov/pubmed/29617998	Genome-Wide Association Analyses Identify New Loci Influencing Intraocular Pressure.	115,486 European ancestry individuals	NA	2p22.3	2	33134498	LTBP1	LTBP1			4052			116713089	5_prime_UTR_variant	0	0.9298	8e-18	0.24	[0.19-0.29] unit decrease	Affymetrix [~ 11900000] (imputed)	N	intraocular pressure measurement	http://www.ebi.ac.uk/efo/EFO_0004695	GCST005580	Genome-wide genotyping array
rs11673726	rs11673726-?	Bilirubin levels in tenofovir-treated HIV infection	26148204	www.ncbi.nlm.nih.gov/pubmed/26148204	Genomewide association study of tenofovir pharmacokinetics and creatinine clearance in AIDS Clinical Trials Group protocol A5202.	243 European ancestry cases, 149 African American cases, 100 Hispanic American cases, 9 unknown ancestry cases	NA	2q37.1	2	233755414	NR	UGT1A, UGT1A6, UGT1A5, UGT1A9, UGT1A4, UGT1A8, UGT1A7, UGT1A10, UGT1A3			7361, 54578, 54579, 54600, 54657, 54576, 54577, 54575, 54659			11673726	non_coding_transcript_exon_variant	0	NR	4e-09			Illumina [~ 5190000] (imputed)	N	bilirubin measurement, response to tenofovir, HIV infection	http://www.ebi.ac.uk/efo/EFO_0004570, http://www.ebi.ac.uk/efo/EFO_0009279, http://www.ebi.ac.uk/efo/EFO_0000764	GCST006074	Genome-wide sequencing
rs12361036	rs12361036-A	Interleukin-6 levels	22205395	www.ncbi.nlm.nih.gov/pubmed/22205395	Genome-wide associated loci influencing interleukin (IL)-10, IL-1Ra, and IL-6 levels in African Americans.	697 African American individuals	NA	11q12.1	11	55838732	OR5D16	OR5L2 - OR5D16	26338	390144		10578	20	12361036	intergenic_variant	1	0.09	6e-06	0.13	unit decrease	Affymetrix [5396780] (imputed)	N	interleukin-6 measurement	http://www.ebi.ac.uk/efo/EFO_0004810	GCST006103	Genome-wide genotyping array
rs12724450	rs12724450-A	Blood protein levels	28240269	www.ncbi.nlm.nih.gov/pubmed/28240269	Connecting genetic risk to disease end points through the human blood plasma proteome.	997 European ancestry individuals	338 Arab, South Asian and Filipino ancestry individuals	1q21.2	1	150508095	TARS2, PRPF3, RPRD2, ECM1, FALEC, MRPS21, AC242988.1	ECM1			1893			12724450	5_prime_UTR_variant	0	0.0893574	2e-12	0.544	[0.4-0.69] unit increase	Affymetrix [509946]	N	extracellular matrix protein 1 measurement	http://www.ebi.ac.uk/efo/EFO_0008126	GCST004365	Genome-wide genotyping array
rs131804	rs131804-?	Mean corpuscular hemoglobin	29403010	www.ncbi.nlm.nih.gov/pubmed/29403010	Genetic analysis of quantitative traits in the Japanese population links cell types to complex human diseases.	108,054 Japanese ancestry individuals	NA	22q13.33	22	50526433	TYMP	SCO2, TYMP			9997, 1890			131804	synonymous_variant	0	NR	1e-40	0.06376	[0.054-0.073] unit increase novel	Illumina [6108953] (imputed)	N	mean corpuscular hemoglobin	http://www.ebi.ac.uk/efo/EFO_0004527	GCST005993	Genome-wide genotyping array
rs144087410	rs144087410-T	Post bronchodilator FEV1/FVC ratio	26634245	www.ncbi.nlm.nih.gov/pubmed/26634245	A genome-wide association study identifies risk loci for spirometric measures among smokers of European and African ancestry.	10,094 European ancestry current and former smoker individuals, 3,260 African American current and former smoker individuals, 178 current and former smoker individuals	NA	9p24.1	9	5185581	INSL6	INSL6			11172			144087410	missense_variant	0	0.999	2e-07	0.397	unit increase	Illumina [NR] (imputed)	N	response to bronchodilator, FEV/FEC ratio	http://purl.obolibrary.org/obo/GO_0097366, http://www.ebi.ac.uk/efo/EFO_0004713	GCST003264	Genome-wide genotyping array
rs144878061	rs144878061-?	Alcoholic chronic pancreatitis	28754779	www.ncbi.nlm.nih.gov/pubmed/28754779	Genome-wide association study identifies inversion in the CTRB1-CTRB2 locus to modify risk for alcoholic and non-alcoholic chronic pancreatitis.	1,959 European ancestry cases, 1,488 European ancestry alcohol abuse controls, 4,552 European ancestry controls	NA	1p36.21	1	15456801	CELA2A, CTRC, CELA2B, EFHD2, CASP9	CELA2A			63036			144878061	splice_region_variant	0		1e-11	1.84809	[1.56-2.20]	Illumina [9389922] (imputed)	N	alcoholic pancreatitis	http://www.ebi.ac.uk/efo/EFO_1002013	GCST004860	Genome-wide genotyping array
rs148212596	rs148212596-G	Blood protein levels	29875488	www.ncbi.nlm.nih.gov/pubmed/29875488	Genomic atlas of the human plasma proteome.	3,301 European ancestry individuals	NA	1q31.2	1	193105381	GLRX2	GLRX2			51022			148212596	start_lost	0	0.02	4e-41	1.18	[1-1.36] unit increase	Affymetrix [10572788] (imputed)	N	blood protein measurement	http://www.ebi.ac.uk/efo/EFO_0007937	GCST005806	Genome-wide genotyping array
rs1654668	rs1654668-?	Colorectal cancer	29228715	www.ncbi.nlm.nih.gov/pubmed/29228715	Bayesian and frequentist analysis of an Austrian genome-wide association study of colorectal cancer and advanced adenomas.	978 Austrian ancestry cases, 855 Austrian ancestry controls	NA	19q13.42	19	54662761	Intergenic	LILRB4			11006			1654668	intron_variant	0		6e-06	1.3611	[NR]	Affymetrix [492217] (imputed)	N	colorectal cancer	http://www.ebi.ac.uk/efo/EFO_0005842	GCST005152	Genome-wide genotyping array
rs16906252	rs16906252-?	MGMT methylation in smokers	26183928	www.ncbi.nlm.nih.gov/pubmed/26183928	Implication of a Chromosome 15q15.2 Locus in Regulating UBR1 and Predisposing Smokers to MGMT Methylation in Lung.	296 European ancestry individuals with MGMT methylation, 867 European ancestry individuals without MGMT methylation	107 European and Hispanic individuals with MGMT methylation, 323 European and Hispanic individuals without MGMT methylation	10q26.3	10	129467281	MGMT	MGMT			4255			16906252	synonymous_variant	0	NR	4e-31			Illumina [1599980]	N	smoking behavior, gene methylation measurement	http://www.ebi.ac.uk/efo/EFO_0004318, http://www.ebi.ac.uk/efo/EFO_0006959	GCST003031	Genome-wide genotyping array
rs16923189	rs16923189-G	Blood protein levels	28240269	www.ncbi.nlm.nih.gov/pubmed/28240269	Connecting genetic risk to disease end points through the human blood plasma proteome.	997 European ancestry individuals	338 Arab, South Asian and Filipino ancestry individuals	9p24.1	9	5510644	PDCD1LG2	LOC107987045, PDCD1LG2			107987045, 80380			16923189	5_prime_UTR_variant	0	0.28012	2e-26	0.5243	[0.43-0.62] unit increase	Affymetrix [509946]	N	programmed cell death 1 ligand 2 measurement	http://www.ebi.ac.uk/efo/EFO_0008268	GCST004365	Genome-wide genotyping array
rs16923189	rs16923189-G	Blood protein levels	29875488	www.ncbi.nlm.nih.gov/pubmed/29875488	Genomic atlas of the human plasma proteome.	3,301 European ancestry individuals	NA	9p24.1	9	5510644	PDCD1LG2	LOC107987045, PDCD1LG2			107987045, 80380			16923189	5_prime_UTR_variant	0	0.298	8e-51	0.39	[0.33-0.45] unit increase	Affymetrix [10572788] (imputed)	N	blood protein measurement	http://www.ebi.ac.uk/efo/EFO_0007937	GCST005806	Genome-wide genotyping array
rs17076896	rs17076896-G	Coronary artery aneurysm in Kawasaki disease	27171184	www.ncbi.nlm.nih.gov/pubmed/27171184	Genome-Wide Association Study Identifies Novel Susceptibility Genes Associated with Coronary Artery Aneurysm Formation in Kawasaki Disease.	11 Taiwanese ancestry cases, 146 Taiwanese ancestry controls	NA	13q12.11	13	19181923	TUBA3C	TUBA3C - LOC101928697	7278	101928697		71	110	17076896	intergenic_variant	1	0.014	8e-09	21.03	[NR]	Affymetrix [559609]	N	mucocutaneous lymph node syndrome, coronary aneurysm	http://www.ebi.ac.uk/efo/EFO_0004246, http://www.ebi.ac.uk/efo/EFO_1000881	GCST003560	Genome-wide genotyping array
rs174538	rs174538-A	Blood metabolite levels	24816252	www.ncbi.nlm.nih.gov/pubmed/24816252	An atlas of genetic influences on human blood metabolites.	7,824 European ancestry individuals	NA	11q12.2	11	61792609	FADS1	TMEM258			746			174538	5_prime_UTR_variant	0	0.3	9e-14	0.026	[0.018-0.034] unit decrease	Affymetrix, Illumina [2100000] (imputed)	N	blood metabolite measurement	http://www.ebi.ac.uk/efo/EFO_0005664	GCST002443	Genome-wide genotyping array
rs174538	rs174538-A	Trans fatty acid levels	25646338	www.ncbi.nlm.nih.gov/pubmed/25646338	Genetic loci associated with circulating phospholipid trans fatty acids: a meta-analysis of genome-wide association studies from the CHARGE Consortium.	8,013 European ancestry individuals	1,082 African American individuals, 669 Chinese ancestry individuals, 657 Hispanic individuals	11q12.2	11	61792609	NR	TMEM258			746			174538	5_prime_UTR_variant	0	0.2955	1e-12	0.0031	[0.0023-0.0039] unit increase	Affymetrix, Illumina [~ 2500000] (imputed)	N	cis/trans-18:2 fatty acid measurement, trans fatty acid measurement	http://www.ebi.ac.uk/efo/EFO_0006824, http://www.ebi.ac.uk/efo/EFO_0006821	GCST002721	Genome-wide genotyping array
rs174538	rs174538-A	Plasma omega-3 polyunsaturated fatty acid level (eicosapentaenoic acid)	21829377	www.ncbi.nlm.nih.gov/pubmed/21829377	Genetic loci associated with plasma phospholipid n-3 fatty acids: a meta-analysis of genome-wide association studies from the CHARGE Consortium.	8,866 European ancestry individuals	NA	11q12.2	11	61792609	C11orf10	TMEM258			746			174538	5_prime_UTR_variant	0	NR	5e-58	0.08	[NR] % decrease	Affymetrix, Illumina [NR]	N	eicosapentaenoic acid measurement	http://www.ebi.ac.uk/efo/EFO_0007760	GCST001178	Genome-wide genotyping array
rs174561	rs174561-C	Serum metabolite ratios in chronic kidney disease	29545352	www.ncbi.nlm.nih.gov/pubmed/29545352	Genome-Wide Association Studies of Metabolites in Patients with CKD Identify Multiple Loci and Illuminate Tubular Transport Mechanisms.	1,143 European ancestry cases	NA	11q12.2	11	61815236	MIR1908	MIR1908, FADS1			100302263, 3992			174561	5_prime_UTR_variant	0	NR	3e-17	0.384602	[0.3-0.47] unit increase	Illumina [up to 9281895] (imputed)	N	chronic kidney disease, serum metabolite measurement	http://www.ebi.ac.uk/efo/EFO_0003884, http://www.ebi.ac.uk/efo/EFO_0005653	GCST005650	Genome-wide genotyping array
rs174561	rs174561-C	Serum metabolite ratios in chronic kidney disease	29545352	www.ncbi.nlm.nih.gov/pubmed/29545352	Genome-Wide Association Studies of Metabolites in Patients with CKD Identify Multiple Loci and Illuminate Tubular Transport Mechanisms.	1,143 European ancestry cases	NA	11q12.2	11	61815236	MIR1908	MIR1908, FADS1			100302263, 3992			174561	5_prime_UTR_variant	0	NR	2e-19	0.404607	[0.32-0.49] unit increase	Illumina [up to 9281895] (imputed)	N	chronic kidney disease, serum metabolite measurement	http://www.ebi.ac.uk/efo/EFO_0003884, http://www.ebi.ac.uk/efo/EFO_0005653	GCST005650	Genome-wide genotyping array
rs174561	rs174561-C	Serum metabolite ratios in chronic kidney disease	29545352	www.ncbi.nlm.nih.gov/pubmed/29545352	Genome-Wide Association Studies of Metabolites in Patients with CKD Identify Multiple Loci and Illuminate Tubular Transport Mechanisms.	1,143 European ancestry cases	NA	11q12.2	11	61815236	MIR1908	MIR1908, FADS1			100302263, 3992			174561	5_prime_UTR_variant	0	NR	1e-18	0.400157	[0.31-0.49] unit decrease	Illumina [up to 9281895] (imputed)	N	chronic kidney disease, serum metabolite measurement	http://www.ebi.ac.uk/efo/EFO_0003884, http://www.ebi.ac.uk/efo/EFO_0005653	GCST005650	Genome-wide genotyping array
rs174561	rs174561-C	Serum metabolite ratios in chronic kidney disease	29545352	www.ncbi.nlm.nih.gov/pubmed/29545352	Genome-Wide Association Studies of Metabolites in Patients with CKD Identify Multiple Loci and Illuminate Tubular Transport Mechanisms.	1,143 European ancestry cases	NA	11q12.2	11	61815236	MIR1908	MIR1908, FADS1			100302263, 3992			174561	5_prime_UTR_variant	0	NR	3e-16	0.371213	[0.28-0.46] unit decrease	Illumina [up to 9281895] (imputed)	N	chronic kidney disease, serum metabolite measurement	http://www.ebi.ac.uk/efo/EFO_0003884, http://www.ebi.ac.uk/efo/EFO_0005653	GCST005650	Genome-wide genotyping array
rs174561	rs174561-C	Serum metabolite ratios in chronic kidney disease	29545352	www.ncbi.nlm.nih.gov/pubmed/29545352	Genome-Wide Association Studies of Metabolites in Patients with CKD Identify Multiple Loci and Illuminate Tubular Transport Mechanisms.	1,143 European ancestry cases	NA	11q12.2	11	61815236	MIR1908	MIR1908, FADS1			100302263, 3992			174561	5_prime_UTR_variant	0	NR	5e-34	0.545071	[0.46-0.63] unit decrease	Illumina [up to 9281895] (imputed)	N	chronic kidney disease, serum metabolite measurement	http://www.ebi.ac.uk/efo/EFO_0003884, http://www.ebi.ac.uk/efo/EFO_0005653	GCST005650	Genome-wide genotyping array
rs17864701	rs17864701-?	Bilirubin levels in tenofovir-treated HIV infection	26148204	www.ncbi.nlm.nih.gov/pubmed/26148204	Genomewide association study of tenofovir pharmacokinetics and creatinine clearance in AIDS Clinical Trials Group protocol A5202.	243 European ancestry cases, 149 African American cases, 100 Hispanic American cases, 9 unknown ancestry cases	NA	2q37.1	2	233744071	NR	UGT1A7, UGT1A8, UGT1A, UGT1A9, UGT1A10, UGT1A5, UGT1A3, UGT1A4, UGT1A6			54577, 54576, 7361, 54600, 54575, 54579, 54659, 54657, 54578			17864701	intron_variant	0	NR	5e-09			Illumina [~ 5190000] (imputed)	N	bilirubin measurement, response to tenofovir, HIV infection	http://www.ebi.ac.uk/efo/EFO_0004570, http://www.ebi.ac.uk/efo/EFO_0009279, http://www.ebi.ac.uk/efo/EFO_0000764	GCST006074	Genome-wide sequencing
rs1799810	rs1799810-T	Self-rated health	20707712	www.ncbi.nlm.nih.gov/pubmed/20707712	A genome-wide association study of self-rated health.	6,706 European individuals from 2,585 independent families	NA	2q14.3	2	127418464	intergenic	PROC			5624			1799810	5_prime_UTR_variant	0	0.41	9e-06	0.02	[NR] unit decrease	Illumina [2380486] (imputed)	N	self rated health	http://www.ebi.ac.uk/efo/EFO_0004778	GCST000747	Genome-wide genotyping array
rs1799810	rs1799810-T	Protein C levels	28082259	www.ncbi.nlm.nih.gov/pubmed/28082259	Identification of Genetic Variants Linking Protein C and Lipoprotein Metabolism: The ARIC Study (Atherosclerosis Risk in Communities).	10,778 European ancestry individuals, 2,706 African American individuals	NA	2q14.3	2	127418464	PROC	PROC			5624			1799810	5_prime_UTR_variant	0	0.43	2e-42	0.12	[NR] μg/mL decrease	Affymetrix [at least 22484459] (imputed)	N	protein C measurement	http://www.ebi.ac.uk/efo/EFO_0004633	GCST006119	Genome-wide genotyping array
rs1799945	rs1799945-G	Diastolic blood pressure	21909115	www.ncbi.nlm.nih.gov/pubmed/21909115	Genetic variants in novel pathways influence blood pressure and cardiovascular disease risk.	69,395 European ancestry individuals	Up to 133,361 European ancestry individuals	6p22.2	6	26090951	HFE	HFE			3077			1799945	missense_variant	0	0.14	2e-15	0.457	[NR] mmHg increase	Affymetrix, Illumina [~ 2500000] (imputed)	N	diastolic blood pressure	http://www.ebi.ac.uk/efo/EFO_0006336	GCST001228	Genome-wide genotyping array
rs1799945	rs1799945-G	Hypertension	21909115	www.ncbi.nlm.nih.gov/pubmed/21909115	Genetic variants in novel pathways influence blood pressure and cardiovascular disease risk.	69,395 European ancestry individuals	Up to 133,361 European ancestry individuals	6p22.2	6	26090951	HFE	HFE			3077			1799945	missense_variant	0	0.14	2e-10	0.095	[NR] unit increase	Affymetrix, Illumina [~ 2500000] (imputed)	N	hypertension	http://www.ebi.ac.uk/efo/EFO_0000537	GCST001238	Genome-wide genotyping array
rs1799945	rs1799945-G	Systolic blood pressure	21909115	www.ncbi.nlm.nih.gov/pubmed/21909115	Genetic variants in novel pathways influence blood pressure and cardiovascular disease risk.	69,395 European ancestry individuals	Up to 133,361 European ancestry individuals	6p22.2	6	26090951	HFE	HFE			3077			1799945	missense_variant	0	0.14	8e-12	0.627	[NR] mmHg increase	Affymetrix, Illumina [~ 2500000] (imputed)	N	systolic blood pressure	http://www.ebi.ac.uk/efo/EFO_0006335	GCST001227	Genome-wide genotyping array
rs1799945	rs1799945-C	Iron status biomarkers	21208937	www.ncbi.nlm.nih.gov/pubmed/21208937	Identification of a common variant in the TFR2 gene implicated in the physiological regulation of serum iron levels.	Up to 5,633 European ancestry individuals	Up to 3,457 European ancestry individuals	6p22.2	6	26090951	HFE	HFE			3077			1799945	missense_variant	0	0.83	3e-09	4.95	[3.30-6.60] ug/dl decrease	Affymetrix, Illumina [~ 2500000] (imputed)	N	serum iron measurement	http://www.ebi.ac.uk/efo/EFO_0006332	GCST000935	Genome-wide genotyping array
rs1799945	rs1799945-C	Iron status biomarkers (iron levels)	28334935	www.ncbi.nlm.nih.gov/pubmed/28334935	Genome-wide association study of iron traits and relation to diabetes in the Hispanic Community Health Study/Study of Latinos (HCHS/SOL): potential genomic intersection of iron and glucose regulation?	12,580 Hispanic/Latino individuals	NA	6p22.2	6	26090951	HFE	HFE			3077			1799945	missense_variant	0	NR	4e-26	0.365	unit decrease	Illumina [27700000] (imputed)	N	serum iron measurement	http://www.ebi.ac.uk/efo/EFO_0006332	GCST004570	Genome-wide genotyping array
rs1799945	rs1799945-C	Iron status biomarkers (ferritin levels)	28334935	www.ncbi.nlm.nih.gov/pubmed/28334935	Genome-wide association study of iron traits and relation to diabetes in the Hispanic Community Health Study/Study of Latinos (HCHS/SOL): potential genomic intersection of iron and glucose regulation?	12,375 Hispanic/Latino individuals	NA	6p22.2	6	26090951	HFE	HFE			3077			1799945	missense_variant	0	NR	1e-09	0.043	[0.029-0.057] unit decrease	Illumina [27700000] (imputed)	N	ferritin measurement	http://www.ebi.ac.uk/efo/EFO_0004459	GCST004573	Genome-wide genotyping array
rs1799945	rs1799945-C	Iron status biomarkers (transferrin saturation)	28334935	www.ncbi.nlm.nih.gov/pubmed/28334935	Genome-wide association study of iron traits and relation to diabetes in the Hispanic Community Health Study/Study of Latinos (HCHS/SOL): potential genomic intersection of iron and glucose regulation?	12,589 Hispanic/Latino individuals	NA	6p22.2	6	26090951	HFE	HFE			3077			1799945	missense_variant	0	NR	2e-38	0.274	[0.23-0.32] unit decrease	Illumina [27700000] (imputed)	N	transferrin saturation measurement	http://www.ebi.ac.uk/efo/EFO_0006333	GCST004572	Genome-wide genotyping array
rs1799945	rs1799945-G	Hemoglobin concentration	27863252	www.ncbi.nlm.nih.gov/pubmed/27863252	The Allelic Landscape of Human Blood Cell Trait Variation and Links to Common Complex Disease.	172,925 European ancestry individuals	NA	6p22.2	6	26090951	HFE	HFE			3077			1799945	missense_variant	0	0.1505	2e-103	0.106743	[0.097-0.116] unit increase	Affymetrix [~ 2500000] (imputed)	N	hemoglobin measurement	http://www.ebi.ac.uk/efo/EFO_0004509	GCST004615	Genome-wide genotyping array
rs1799945	rs1799945-G	Mean corpuscular hemoglobin concentration	27863252	www.ncbi.nlm.nih.gov/pubmed/27863252	The Allelic Landscape of Human Blood Cell Trait Variation and Links to Common Complex Disease.	172,851 European ancestry individuals	NA	6p22.2	6	26090951	HFE	HFE			3077			1799945	missense_variant	0	0.1505	1e-135	0.119667	[0.11-0.13] unit increase	Affymetrix [~ 2500000] (imputed)	N	mean corpuscular hemoglobin concentration	http://www.ebi.ac.uk/efo/EFO_0004528	GCST004605	Genome-wide genotyping array
rs1799945	rs1799945-G	Hematocrit	27863252	www.ncbi.nlm.nih.gov/pubmed/27863252	The Allelic Landscape of Human Blood Cell Trait Variation and Links to Common Complex Disease.	173,039 European ancestry individuals	NA	6p22.2	6	26090951	HFE	HFE			3077			1799945	missense_variant	0	0.1505	1e-41	0.0664519	[0.057-0.076] unit increase	Affymetrix [~ 2500000] (imputed)	N	hematocrit	http://www.ebi.ac.uk/efo/EFO_0004348	GCST004604	Genome-wide genotyping array
rs1799945	rs1799945-G	Diastolic blood pressure	28739976	www.ncbi.nlm.nih.gov/pubmed/28739976	Novel Blood Pressure Locus and Gene Discovery Using Genome-Wide Association Study and Expression Data Sets From Blood and the Kidney.	150,134 European ancestry individuals	87,359 European ancestry individuals, 140,886 European and unknown ancestry individuals	6p22.2	6	26090951	HFE	HFE			3077			1799945	missense_variant	0	0.144	9e-14	0.465	[0.34-0.59] unit increase	Affymetrix, Illumina, Perlegen [7994604] (imputed)	N	diastolic blood pressure	http://www.ebi.ac.uk/efo/EFO_0006336	GCST004777	Genome-wide genotyping array
rs1799945	rs1799945-G	Systolic blood pressure	28739976	www.ncbi.nlm.nih.gov/pubmed/28739976	Novel Blood Pressure Locus and Gene Discovery Using Genome-Wide Association Study and Expression Data Sets From Blood and the Kidney.	150,134 European ancestry individuals	87,359 European ancestry individuals, 140,886 European and unknown ancestry individuals	6p22.2	6	26090951	HFE	HFE			3077			1799945	missense_variant	0	0.144	8e-10	0.627	[0.43-0.83] unit increase	Affymetrix, Illumina, Perlegen [7994604] (imputed)	N	systolic blood pressure	http://www.ebi.ac.uk/efo/EFO_0006335	GCST004776	Genome-wide genotyping array
rs1799945	rs1799945-G	Reticulocyte fraction of red cells	27863252	www.ncbi.nlm.nih.gov/pubmed/27863252	The Allelic Landscape of Human Blood Cell Trait Variation and Links to Common Complex Disease.	170,690 European ancestry individuals	NA	6p22.2	6	26090951	HFE	HFE			3077			1799945	missense_variant	0	0.1504	3e-40	0.0664883	[0.057-0.076] unit increase	Affymetrix [~ 2500000] (imputed)	N	reticulocyte count	http://www.ebi.ac.uk/efo/EFO_0007986	GCST004619	Genome-wide genotyping array
rs1799945	rs1799945-G	Reticulocyte count	27863252	www.ncbi.nlm.nih.gov/pubmed/27863252	The Allelic Landscape of Human Blood Cell Trait Variation and Links to Common Complex Disease.	170,641 European ancestry individuals	NA	6p22.2	6	26090951	HFE	HFE			3077			1799945	missense_variant	0	0.1504	2e-30	0.0573814	[0.048-0.067] unit increase	Affymetrix [~ 2500000] (imputed)	N	reticulocyte count	http://www.ebi.ac.uk/efo/EFO_0007986	GCST004622	Genome-wide genotyping array
rs1799945	rs1799945-G	Platelet count	27863252	www.ncbi.nlm.nih.gov/pubmed/27863252	The Allelic Landscape of Human Blood Cell Trait Variation and Links to Common Complex Disease.	166,066 European ancestry individuals	NA	6p22.2	6	26090951	HFE	HFE			3077			1799945	missense_variant	0	0.1503	5e-12	0.0350708	[0.025-0.045] unit decrease	Affymetrix [~ 2500000] (imputed)	N	platelet count	http://www.ebi.ac.uk/efo/EFO_0004309	GCST004603	Genome-wide genotyping array
rs1799945	rs1799945-?	Mean corpuscular hemoglobin	29403010	www.ncbi.nlm.nih.gov/pubmed/29403010	Genetic analysis of quantitative traits in the Japanese population links cell types to complex human diseases.	108,054 Japanese ancestry individuals	NA	6p22.2	6	26090951	HFE	HFE			3077			1799945	missense_variant	0	NR	1e-20	0.1166	[0.092-0.141] unit increase novel	Illumina [6108953] (imputed)	N	mean corpuscular hemoglobin	http://www.ebi.ac.uk/efo/EFO_0004527	GCST005993	Genome-wide genotyping array
rs1799945	rs1799945-?	Mean corpuscular hemoglobin concentration	29403010	www.ncbi.nlm.nih.gov/pubmed/29403010	Genetic analysis of quantitative traits in the Japanese population links cell types to complex human diseases.	108,728 Japanese ancestry individuals	NA	6p22.2	6	26090951	HFE	HFE			3077			1799945	missense_variant	0	NR	4e-15	0.0983	[0.074-0.123] unit increase novel	Illumina [6108953] (imputed)	N	mean corpuscular hemoglobin concentration	http://www.ebi.ac.uk/efo/EFO_0004528	GCST005992	Genome-wide genotyping array
rs1799945	rs1799945-C	Diastolic blood pressure	27618447	www.ncbi.nlm.nih.gov/pubmed/27618447	Trans-ancestry meta-analyses identify rare and common variants associated with blood pressure and hypertension.	up to 165,276 European ancestry individuals, up to 27,487 South Asian ancestry individuals	up to 125,713 European ancestry individuals, up to 2,641 South Asian ancestry individuals, 4,632 Hispanic individuals, 22,077 African American individuals	6p22.2	6	26090951	HFE	HFE			3077			1799945	missense_variant	0	0.8724	1e-09	0.0319	unit decrease	Illumina [242296]	N	diastolic blood pressure	http://www.ebi.ac.uk/efo/EFO_0006336	GCST006020	Targeted genotyping array [Exome array]
rs1801020	rs1801020-G	Interleukin-16 levels	27989323	www.ncbi.nlm.nih.gov/pubmed/27989323	Genome-wide Association Study Identifies 27 Loci Influencing Concentrations of Circulating Cytokines and Growth Factors.	3,483 Finnish ancestry individuals	NA	5q35.3	5	177409531	NR	SLC34A1, F12			6569, 2161			1801020	5_prime_UTR_variant	0		5e-10	0.1733	[0.12-0.23] SD units decrease	NR [10700000] (imputed)	N	interleukin 16 measurement	http://www.ebi.ac.uk/efo/EFO_0008173	GCST004430	Genome-wide genotyping array
rs1801020	rs1801020-?	Activated partial thromboplastin time	29403010	www.ncbi.nlm.nih.gov/pubmed/29403010	Genetic analysis of quantitative traits in the Japanese population links cell types to complex human diseases.	37,767 Japanese ancestry individuals	NA	5q35.3	5	177409531	F12	SLC34A1, F12			6569, 2161			1801020	5_prime_UTR_variant	0	NR	5E-373	0.3129	[0.3-0.33] unit decrease novel	Illumina [6108953] (imputed)	N	partial thromboplastin time	http://www.ebi.ac.uk/efo/EFO_0004310	GCST006018	Genome-wide genotyping array
rs1801020	rs1801020-G	Blood protein levels	29875488	www.ncbi.nlm.nih.gov/pubmed/29875488	Genomic atlas of the human plasma proteome.	3,301 European ancestry individuals	NA	5q35.3	5	177409531	F12	SLC34A1, F12			6569, 2161			1801020	5_prime_UTR_variant	0	0.75	5e-128	0.63	[0.57-0.69] unit increase	Affymetrix [10572788] (imputed)	N	blood protein measurement	http://www.ebi.ac.uk/efo/EFO_0007937	GCST005806	Genome-wide genotyping array
rs1801020	rs1801020-G	Blood protein levels	29875488	www.ncbi.nlm.nih.gov/pubmed/29875488	Genomic atlas of the human plasma proteome.	3,301 European ancestry individuals	NA	5q35.3	5	177409531	F12	SLC34A1, F12			6569, 2161			1801020	5_prime_UTR_variant	0	0.75	2e-20	0.26	[0.2-0.32] unit increase	Affymetrix [10572788] (imputed)	N	blood protein measurement	http://www.ebi.ac.uk/efo/EFO_0007937	GCST005806	Genome-wide genotyping array
rs1801020	rs1801020-G	Blood protein levels	29875488	www.ncbi.nlm.nih.gov/pubmed/29875488	Genomic atlas of the human plasma proteome.	3,301 European ancestry individuals	NA	5q35.3	5	177409531	F12	SLC34A1, F12			6569, 2161			1801020	5_prime_UTR_variant	0	0.75	4e-15	0.22	[0.16-0.28] unit decrease	Affymetrix [10572788] (imputed)	N	blood protein measurement	http://www.ebi.ac.uk/efo/EFO_0007937	GCST005806	Genome-wide genotyping array
rs1883832	rs1883832-T	Chronic hepatitis B infection	25802187	www.ncbi.nlm.nih.gov/pubmed/25802187	Genetic variants in five novel loci including CFB and CD40 predispose to chronic hepatitis B.	2,514 Chinese ancestry cases, 1,130 Chinese ancestry controls	6,600 Chinese ancestry cases, 8,127 Chinese ancestry controls	20q13.12	20	46118343	CD40	CD40			958			1883832	5_prime_UTR_variant	0	0.37	3e-15	1.19	[1.14-1.25]	Illumina [3680900] (imputed)	N	chronic hepatitis B infection	http://www.ebi.ac.uk/efo/EFO_0004239	GCST002879	Genome-wide genotyping array
rs1883832	rs1883832-?	Chronic inflammatory diseases (ankylosing spondylitis, Crohn's disease, psoriasis, primary sclerosing cholangitis, ulcerative colitis) (pleiotropy)	26974007	www.ncbi.nlm.nih.gov/pubmed/26974007	Analysis of five chronic inflammatory diseases identifies 27 new associations and highlights disease-specific patterns at shared loci.	8,726 European ancestry ankylosing spondylitis cases, 19,085 European ancestry Crohn’s disease cases, 6,530 European ancestry psoriasis cases, 3,408 European ancestry primary sclerosing cholangitis cases, 14,513 European ancestry ulcerative colitis cases, 34,213 European ancestry controls	NA	20q13.12	20	46118343	CD40	CD40			958			1883832	5_prime_UTR_variant	0	NR	4e-12			Illumina [130052]	N	ankylosing spondylitis, psoriasis, ulcerative colitis, Crohn's disease, sclerosing cholangitis	http://www.ebi.ac.uk/efo/EFO_0003898, http://www.ebi.ac.uk/efo/EFO_0000676, http://www.ebi.ac.uk/efo/EFO_0000729, http://www.ebi.ac.uk/efo/EFO_0000384, http://www.ebi.ac.uk/efo/EFO_0004268	GCST005537	Targeted genotyping array [ImmunoChip]
rs1883832	rs1883832-G	Rheumatoid arthritis (ACPA-positive)	24532676	www.ncbi.nlm.nih.gov/pubmed/24532676	High-density genotyping of immune loci in Koreans and Europeans identifies eight new rheumatoid arthritis risk loci.	2,234 Korean ancestry cases, 7,065 Korean ancestry controls, 10,288 European ancestry cases, 35,502 European ancestry controls	NA	20q13.12	20	46118343	CD40	CD40			958			1883832	5_prime_UTR_variant	0	0.75	2e-13	1.13636	[1.1-1.18]	Illumina [133816] (imputed)	N	rheumatoid arthritis	http://www.ebi.ac.uk/efo/EFO_0000685	GCST006048	Genome-wide genotyping array, Targeted genotyping array [ImmunoChip]
rs188839109	rs188839109-T	Pursuit maintenance gain	29064472	www.ncbi.nlm.nih.gov/pubmed/29064472	Genome-wide association studies of smooth pursuit and antisaccade eye movements in psychotic disorders: findings from the B-SNIP study.	114 African ancestry schizophrenia cases, 69 African schizo-affective cases, 41 African ancestry bipolar disorder cases, 76 African ancestry controls, 116 European ancestry schizophrenia cases, 86 European ancestry schizo-affective cases, 165 European ancestry bipolar disorder cases, 182 European ancestry controls	NA	11p15.5	11	2301859	C11orf21	TSPAN32, C11orf21			10077, 29125			188839109	start_lost	0	0.009202	3e-07			Illumina [4404269] (imputed)	N	pursuit maintenance gain measurement	http://www.ebi.ac.uk/efo/EFO_0008433	GCST005024	Genome-wide genotyping array
rs188839109	rs188839109-?	Pursuit maintenance gain in psychotic disorders	29064472	www.ncbi.nlm.nih.gov/pubmed/29064472	Genome-wide association studies of smooth pursuit and antisaccade eye movements in psychotic disorders: findings from the B-SNIP study.	114 African ancestry schizophrenia cases, 69 African schizo-affective cases, 41 African ancestry bipolar disorder cases, 116 European ancestry schizophrenia cases, 86 European ancestry schizo-affective cases, 165 European ancestry bipolar disorder cases	NA	11p15.5	11	2301859	C11orf21	TSPAN32, C11orf21			10077, 29125			188839109	start_lost	0	NR	2e-08			Illumina [4404269] (imputed)	N	schizophrenia, pursuit maintenance gain measurement, bipolar disorder, schizoaffective disorder	http://www.ebi.ac.uk/efo/EFO_0000692, http://www.ebi.ac.uk/efo/EFO_0008433, http://www.ebi.ac.uk/efo/EFO_0000289, http://www.ebi.ac.uk/efo/EFO_0005411	GCST005028	Genome-wide genotyping array
rs1893154	rs1893154-A	Obesity-related traits	23251661	www.ncbi.nlm.nih.gov/pubmed/23251661	Novel genetic loci identified for the pathophysiology of childhood obesity in the Hispanic population.	815 Hispanic children from 263 families	NA	18p11.32	18	905124	ADCYAP1	ADCYAP1			116			1893154	5_prime_UTR_variant	0	0.401	3e-06	0.03	[NR] mg/dL increase	Illumina [899892]	N	high density lipoprotein cholesterol measurement	http://www.ebi.ac.uk/efo/EFO_0004612	GCST001762	Genome-wide genotyping array
rs2015086	rs2015086-G	Blood protein levels	29875488	www.ncbi.nlm.nih.gov/pubmed/29875488	Genomic atlas of the human plasma proteome.	3,301 European ancestry individuals	NA	17q12	17	36064257	CCL3L1	LOC105371746 - CCL18	105371746	6362		5126	15	2015086	intergenic_variant	1	0.131	3e-42	0.5	[0.42-0.58] unit increase	Affymetrix [10572788] (imputed)	N	blood protein measurement	http://www.ebi.ac.uk/efo/EFO_0007937	GCST005806	Genome-wide genotyping array
rs2070901	rs2070901-T	Aggressive periodontitis	28449029	www.ncbi.nlm.nih.gov/pubmed/28449029	A genome-wide association study identifies nucleotide variants at SIGLEC5 and DEFA1A3 as risk loci for periodontitis.	851 European ancestry cases, 6,836 European ancestry controls	223 cases, up to 564 controls	1q23.3	1	161215268	FCER1G	NDUFS2 - FCER1G	4720	2207		873	29	2070901	non_coding_transcript_exon_variant	1	0.24	4e-06	1.29	[1.16-1.44]	Illumina [at least 5870152] (imputed)	N	aggressive periodontitis	http://www.ebi.ac.uk/efo/EFO_0006342	GCST004303	Genome-wide genotyping array
rs2070901	rs2070901-T	Allergic disease (asthma, hay fever or eczema)	29083406	www.ncbi.nlm.nih.gov/pubmed/29083406	Shared genetic origin of asthma, hay fever and eczema elucidates allergic disease biology.	180,129 European ancestry cases, 180,709 European ancestry controls	NA	1q23.3	1	161215268	NDUFS2, FCER1G	NDUFS2 - FCER1G	4720	2207		873	29	2070901	non_coding_transcript_exon_variant	1	0.26	1e-11	1.039	[1.03-1.05]	Affymetrix, Illumina [8307659] (imputed)	N	allergy	http://www.ebi.ac.uk/efo/EFO_0003785	GCST005038	Genome-wide genotyping array
rs2071303	rs2071303-T	Intelligence (MTAG)	29326435	www.ncbi.nlm.nih.gov/pubmed/29326435	A combined analysis of genetically correlated traits identifies 187 loci and a role for neurogenesis and myelination in intelligence.	120,934 British ancestry individuals, 127,548 individuals	NA	6p22.2	6	26091108	HFE	HFE			3077			2071303	splice_region_variant	0	NR	5e-08	0.016708	[0.011-0.023] unit decrease	Affymetrix [NR]	N	intelligence	http://www.ebi.ac.uk/efo/EFO_0004337	GCST005316	Genome-wide genotyping array
rs2071382	rs2071382-T	Coronary artery disease (myocardial infarction, percutaneous transluminal coronary angioplasty, coronary artery bypass grafting, angina or chromic ischemic heart disease)	28714975	www.ncbi.nlm.nih.gov/pubmed/28714975	Association analyses based on false discovery rate implicate new loci for coronary artery disease.	18,467 European and unknown ancestry cases, 45,264 European and unknown ancestry controls	57,347 European and unknown ancestry cases, 219,521 European and unknown ancestry controls	15q26.1	15	90884967	FURIN, FES	FES			2242			2071382	intron_variant	0	0.464	7e-13	1.06	[1.05-1.08]	Affymetrix [9149595] (imputed)	N	percutaneous transluminal coronary angioplasty, coronary artery bypass, angina pectoris, ischemic cardiomyopathy, myocardial infarction, coronary artery disease	http://www.ebi.ac.uk/efo/EFO_0003951, http://www.ebi.ac.uk/efo/EFO_0003776, http://www.ebi.ac.uk/efo/EFO_0003913, http://www.ebi.ac.uk/efo/EFO_0001425, http://www.ebi.ac.uk/efo/EFO_0000612, http://www.ebi.ac.uk/efo/EFO_0000378	GCST004787	Genome-wide genotyping array
rs2071598	rs2071598-?	Prion diseases	22210626	www.ncbi.nlm.nih.gov/pubmed/22210626	Genome-wide association study in multiple human prion diseases suggests genetic risk factors additional to PRNP.	1,281 European ancestry cases, 6,015 European ancestry controls, 290 Papua New Guinean ancestry cases, 286 Papua New Guinean ancestry controls	NA	8q22.2	8	98117279	NR	HRSP12 - POP1	10247	10940		89	14	2071598	regulatory_region_variant	1	NR	9e-06	1.2646	[NR]	Illumina [NR] (imputed)	N	prion disease	http://www.ebi.ac.uk/efo/EFO_0004720	GCST001366	Genome-wide genotyping array
rs2072696	rs2072696-C	Blood protein levels	29875488	www.ncbi.nlm.nih.gov/pubmed/29875488	Genomic atlas of the human plasma proteome.	3,301 European ancestry individuals	NA	8q21.2	8	85438822	CA3	CA1 - CA3	759	761		60668	5	2072696	intron_variant	1	0.238	7e-14	0.22	[0.16-0.28] unit decrease	Affymetrix [10572788] (imputed)	N	blood protein measurement	http://www.ebi.ac.uk/efo/EFO_0007937	GCST005806	Genome-wide genotyping array
rs2073016	rs2073016-T	Progression free survival in metastatic colorectal cancer (CAPOX-B vs CAPOX-B plus cetuximab)	26222057	www.ncbi.nlm.nih.gov/pubmed/26222057	Genome Wide Association Study for Predictors of Progression Free Survival in Patients on Capecitabine, Oxaliplatin, Bevacizumab and Cetuximab in First-Line Therapy of Metastatic Colorectal Cancer.	256 cases treated with CAPOX-B plus cetuximab, 264 cases treated with CAPOX-B	NA	6p21.1	6	41053183	intergenic	TSPO2 - APOBEC2	222642	10930		8846	18	2073016	intron_variant	1	NR	4e-06	1.62	[1.31-2]	Illumina [2850023] (imputed)	N	progression free survival, metastatic colorectal cancer, response to cetuximab, response to CAPOX-B	http://www.ebi.ac.uk/efo/EFO_0004920, http://www.ebi.ac.uk/efo/EFO_1001480, http://www.ebi.ac.uk/efo/EFO_0007682, http://www.ebi.ac.uk/efo/EFO_0007683	GCST003058	Genome-wide genotyping array
rs2076751	rs2076751-A	Menarche (age at onset)	23667675	www.ncbi.nlm.nih.gov/pubmed/23667675	Genome wide association study of age at menarche in the Japanese population.	15,495 Japanese ancestry females	NA	14q13.3	14	36520214	NKX2-1	NKX2-1-AS1, NKX2-1			100506237, 7080			2076751	5_prime_UTR_variant	0	0.23377	7e-06	0.087	[0.049-0.125] year decrease	Illumina [2310762] (imputed)	N	age at menarche	http://www.ebi.ac.uk/efo/EFO_0004703	GCST002013	Genome-wide genotyping array
rs2076751	rs2076751-C	Menarche (age at onset)	29773799	www.ncbi.nlm.nih.gov/pubmed/29773799	Elucidating the genetic architecture of reproductive ageing in the Japanese population.	67,029 Japanese ancestry women	73,397 European ancestry women	14q13.3	14	36520214	NKX2-1	NKX2-1-AS1, NKX2-1			100506237, 7080			2076751	5_prime_UTR_variant	0	0.75	1e-11	0.07	[0.05-0.09] year increase	Illumina [at least 532488] (imputed)	N	age at menarche	http://www.ebi.ac.uk/efo/EFO_0004703	GCST005867	Genome-wide genotyping array
rs2076751	rs2076751-C	Menarche (age at onset)	29773799	www.ncbi.nlm.nih.gov/pubmed/29773799	Elucidating the genetic architecture of reproductive ageing in the Japanese population.	67,029 Japanese ancestry women	73,397 European ancestry women	14q13.3	14	36520214	NKX2-1	NKX2-1-AS1, NKX2-1			100506237, 7080			2076751	5_prime_UTR_variant	0	0.75	2e-15			Illumina [at least 532488] (imputed)	N	age at menarche	http://www.ebi.ac.uk/efo/EFO_0004703	GCST005867	Genome-wide genotyping array
rs2233154	rs2233154-?	Blood protein levels	28240269	www.ncbi.nlm.nih.gov/pubmed/28240269	Connecting genetic risk to disease end points through the human blood plasma proteome.	997 European ancestry individuals	338 Arab, South Asian and Filipino ancestry individuals	19q13.2	19	40775441	NR	MIA			8190			2233154	5_prime_UTR_variant	0	NR	2e-69			Affymetrix [509946]	N	melanoma-derived growth regulatory protein measurement	http://www.ebi.ac.uk/efo/EFO_0008229	GCST004365	Genome-wide genotyping array
rs2273971	rs2273971-?	Food allergy (parent-of-origin effect)	29489655	www.ncbi.nlm.nih.gov/pubmed/29489655	Genome-wide association study of maternal genetic effects and parent-of-origin effects on food allergy.	482 European ancestry trios, 19 European ancestry father-child pairs, 59 European ancestry mother-child pairs, 28 European ancestry affected children	NA	13q34	13	113158648	PROZ	PROZ			8858			2273971	regulatory_region_variant	0	NR	4e-06			Illumina [NR]	N	food allergy measurement, parental genotype effect measurement	http://www.ebi.ac.uk/efo/EFO_0007016, http://www.ebi.ac.uk/efo/EFO_0005939	GCST005721	Genome-wide genotyping array
rs2276109	rs2276109-T	Post bronchodilator FEV1	26634245	www.ncbi.nlm.nih.gov/pubmed/26634245	A genome-wide association study identifies risk loci for spirometric measures among smokers of European and African ancestry.	10,094 European ancestry current and former smoker individuals, 3,260 African American current and former smoker individuals, 178 current and former smoker individuals	NA	11q22.2	11	102875061	Intergenic	MMP12 - BOLA3P1	4321	100288111		27	5423	2276109	intergenic_variant	1	0.887	1e-06	0.072	NR unit decrease	Illumina [NR] (imputed)	N	forced expiratory volume, response to bronchodilator	http://www.ebi.ac.uk/efo/EFO_0004314, http://purl.obolibrary.org/obo/GO_0097366	GCST003262	Genome-wide genotyping array
rs2276109	rs2276109-T	Post bronchodilator FEV1/FVC ratio	26634245	www.ncbi.nlm.nih.gov/pubmed/26634245	A genome-wide association study identifies risk loci for spirometric measures among smokers of European and African ancestry.	10,094 European ancestry current and former smoker individuals, 3,260 African American current and former smoker individuals, 178 current and former smoker individuals	NA	11q22.2	11	102875061	Intergenic	MMP12 - BOLA3P1	4321	100288111		27	5423	2276109	intergenic_variant	1	0.887	7e-10	0.019	unit decrease	Illumina [NR] (imputed)	N	response to bronchodilator, FEV/FEC ratio	http://purl.obolibrary.org/obo/GO_0097366, http://www.ebi.ac.uk/efo/EFO_0004713	GCST003264	Genome-wide genotyping array
rs2277339	rs2277339-G	Menopause (age at onset)	22267201	www.ncbi.nlm.nih.gov/pubmed/22267201	Meta-analyses identify 13 loci associated with age at menopause and highlight DNA repair and immune pathways.	38,968 European ancestry female individuals	Up to 14,435 European ancestry female individuals	12q13.3	12	56752285	PRIM1	PRIM1			5557			2277339	missense_variant	0	0.102	2e-19	0.38	[0.3-0.46] years decrease	Affymetrix, Illumina [2551160] (imputed)	N	age at menopause	http://www.ebi.ac.uk/efo/EFO_0004704	GCST001381	Genome-wide genotyping array
rs2277339	rs2277339-G	Mean corpuscular volume	27863252	www.ncbi.nlm.nih.gov/pubmed/27863252	The Allelic Landscape of Human Blood Cell Trait Variation and Links to Common Complex Disease.	172,433 European ancestry individuals	NA	12q13.3	12	56752285	PRIM1	PRIM1			5557			2277339	missense_variant	0	0.1042	1e-09	0.0351673	[0.024-0.046] unit increase	Affymetrix [~ 2500000] (imputed)	N	mean corpuscular volume	http://www.ebi.ac.uk/efo/EFO_0004526	GCST004602	Genome-wide genotyping array
rs2277339	rs2277339-G	Plateletcrit	27863252	www.ncbi.nlm.nih.gov/pubmed/27863252	The Allelic Landscape of Human Blood Cell Trait Variation and Links to Common Complex Disease.	164,339 European ancestry individuals	NA	12q13.3	12	56752285	PRIM1	PRIM1			5557			2277339	missense_variant	0	0.1038	1e-10	0.038548	[0.027-0.05] unit increase	Affymetrix [~ 2500000] (imputed)	N	platelet crit	http://www.ebi.ac.uk/efo/EFO_0007985	GCST004607	Genome-wide genotyping array
rs2277339	rs2277339-G	Menopause (age at onset)	26414677	www.ncbi.nlm.nih.gov/pubmed/26414677	Large-scale genomic analyses link reproductive aging to hypothalamic signaling, breast cancer susceptibility and BRCA1-mediated DNA repair.	up to 69,626 European ancestry women	NA	12q13.3	12	56752285	PRIM1, TAC3	PRIM1			5557			2277339	missense_variant	0	0.1	2e-19	0.31	[0.25-0.37] years decrease	Affymetrix, Illumina [~ 2600000] (imputed)	N	age at menopause	http://www.ebi.ac.uk/efo/EFO_0004704	GCST005312	Genome-wide genotyping array
rs2277339	rs2277339-T	Menarche (age at onset)	29773799	www.ncbi.nlm.nih.gov/pubmed/29773799	Elucidating the genetic architecture of reproductive ageing in the Japanese population.	67,029 Japanese ancestry women	73,397 European ancestry women	12q13.3	12	56752285	NR	PRIM1			5557			2277339	missense_variant	0	0.7964	8e-20	0.294	[0.23-0.36] year increase	Illumina [at least 532488] (imputed)	N	age at menarche	http://www.ebi.ac.uk/efo/EFO_0004703	GCST005867	Genome-wide genotyping array
rs2277339	rs2277339-T	Menopause (age at onset)	29773799	www.ncbi.nlm.nih.gov/pubmed/29773799	Elucidating the genetic architecture of reproductive ageing in the Japanese population.	43,861 Japanese ancestry women	32,545 European ancestry women	12q13.3	12	56752285	PRIM1 / TAC3	PRIM1			5557			2277339	missense_variant	0	0.8	8e-20	0.29	[0.23-0.35] year increase	Illumina [at least 532488] (imputed)	N	age at menopause	http://www.ebi.ac.uk/efo/EFO_0004704	GCST005863	Genome-wide genotyping array
rs2277458	rs2277458-G	Vitamin D levels	28757204	www.ncbi.nlm.nih.gov/pubmed/28757204	Low-Frequency Synonymous Coding Variation in CYP2R1 Has Large Effects on Vitamin D Levels and Risk of Multiple Sclerosis.	2,619 whole genome sequenced European ancestry individuals, up to 38,213 European ancestry individuals, 1,442 individuals	NA	14q21.1	14	39114277	GEMIN2	GEMIN2, LOC105370459			8487, 105370459			2277458	5_prime_UTR_variant	0	0.786	6e-09	0.05	[0.03-0.07] nmol/L decrease	Affymetrix, Illumina [11026511] (imputed)	N	vitamin D measurement	http://www.ebi.ac.uk/efo/EFO_0004631	GCST004726	Genome-wide genotyping array
rs2281636	rs2281636-A	Obesity-related traits	23251661	www.ncbi.nlm.nih.gov/pubmed/23251661	Novel genetic loci identified for the pathophysiology of childhood obesity in the Hispanic population.	815 Hispanic children from 263 families	NA	10q24.2	10	99732646	COX15, CUTC	CUTC, COX15			51076, 1355			2281636	5_prime_UTR_variant	0	0.336	6e-06	0.03	[NR] mg/dL increase	Illumina [899892]	N	low density lipoprotein cholesterol measurement	http://www.ebi.ac.uk/efo/EFO_0004611	GCST001762	Genome-wide genotyping array
rs2294008	rs2294008-T	Bladder cancer	20972438	www.ncbi.nlm.nih.gov/pubmed/20972438	A multi-stage genome-wide association study of bladder cancer identifies multiple susceptibility loci.	3,532 European ancestry cases, 5,120 European ancestry controls	8,381 cases, 48,275 controls	8q24.3	8	142680513	PSCA	PSCA			8000			2294008	5_prime_UTR_variant	0	0.46	4e-11	1.13	[1.09-1.17]	Illumina [589299]	N	bladder carcinoma	http://www.ebi.ac.uk/efo/EFO_0000292	GCST000842	Genome-wide genotyping array
rs2294008	rs2294008-C	Duodenal ulcer	22387998	www.ncbi.nlm.nih.gov/pubmed/22387998	A genome-wide association study identifies two susceptibility loci for duodenal ulcer in the Japanese population.	1,043 Japanese ancestry cases, 21,694 Japanese ancestry controls	5,992 Japanese ancestry cases, 3,629 Japanese ancestry controls	8q24.3	8	142680513	PSCA	PSCA			8000			2294008	5_prime_UTR_variant	0	0.37	2e-33	1.41	[NR]	Illumina [480327]	N	duodenal ulcer	http://www.ebi.ac.uk/efo/EFO_0004607	GCST001433	Genome-wide genotyping array
rs2294008	rs2294008-T	Bladder cancer	19648920	www.ncbi.nlm.nih.gov/pubmed/19648920	Genetic variation in the prostate stem cell antigen gene PSCA confers susceptibility to urinary bladder cancer.	969 European ancestry cases, 957 European ancestry controls	5,698 European ancestry cases, 38,633 European ancestry controls	8q24.3	8	142680513	PSCA	PSCA			8000			2294008	5_prime_UTR_variant	0	0.46	2e-10	1.15	[1.10-1.20]	Illumina [556429]	N	bladder carcinoma	http://www.ebi.ac.uk/efo/EFO_0000292	GCST000454	Genome-wide genotyping array
rs2294008	rs2294008-T	Non-cardia gastric cancer	26701879	www.ncbi.nlm.nih.gov/pubmed/26701879	Identification of new susceptibility loci for gastric non-cardia adenocarcinoma: pooled results from two Chinese genome-wide association studies.	2,031 Han Chinese ancestry cases, 4,970 Han Chinese ancestry controls	3,564 Han Chinese ancestry cases, 4,637 Han Chinese ancestry controls	8q24.3	8	142680513	PSCA	PSCA			8000			2294008	5_prime_UTR_variant	0	0.26	6e-11	1.2	[1.15-1.28]	Affymetrix, Illumina [6223896] (imputed)	N	gastric carcinoma	http://www.ebi.ac.uk/efo/EFO_0000178	GCST003218	Genome-wide genotyping array
rs2294008	rs2294008-T	Gastric cancer	26098866	www.ncbi.nlm.nih.gov/pubmed/26098866	Loss-of-function variants in ATM confer risk of gastric cancer.	2,500 European ancestry cases, 205,652 European ancestry controls (includes non-array genotyped, whole genome imputed individuals)	NA	8q24.3	8	142680513	PSCA	PSCA			8000			2294008	5_prime_UTR_variant	0	0.471	2e-07	1.21	[NR]	Illumina [~ 25000000] (imputed)	N	gastric carcinoma	http://www.ebi.ac.uk/efo/EFO_0000178	GCST002992	Genome-wide genotyping array
rs2294008	rs2294008-T	Gastric adenocarcinoma (histologically verified)	26098866	www.ncbi.nlm.nih.gov/pubmed/26098866	Loss-of-function variants in ATM confer risk of gastric cancer.	2,043 European ancestry cases, 202,533 European ancestry controls	NA	8q24.3	8	142680513	PSCA	PSCA			8000			2294008	5_prime_UTR_variant	0	0.471	1e-06	1.21	[NR]	Illumina [~ 25000000] (imputed)	N	gastric adenocarcinoma	http://www.ebi.ac.uk/efo/EFO_0000503	GCST002990	Genome-wide genotyping array
rs2303745	rs2303745-A	Systemic lupus erythematosus	23273568	www.ncbi.nlm.nih.gov/pubmed/23273568	Meta-analysis followed by replication identifies loci in or near CDKN1B, TET3, CD80, DRAM1, and ARID5B as associated with systemic lupus erythematosus in Asians.	1,656 Han Chinese ancestry cases, 3,394 Han Chinese ancestry controls	3,256 Han Chinese ancestry cases, 5,667 Han Chinese ancestry controls, 453 Thai ancestry cases, 963 Thai ancestry controls	19p13.11	19	17309480	DDA1	MRPL34 - DDA1	64981	79016		2637	48	2303745	intron_variant	1	0.39	1e-06	1.07		Illumina [2100739] (imputed)	N	systemic lupus erythematosus	http://www.ebi.ac.uk/efo/EFO_0002690	GCST001795	Genome-wide genotyping array
rs2304176	rs2304176-?	Cerebrospinal fluid biomarker levels	28031287	www.ncbi.nlm.nih.gov/pubmed/28031287	Genome-wide quantitative trait loci mapping of the human cerebrospinal fluid proteome.	133 Japanese ancestry individuals.	NA	19q13.2	19	38304255	NR	YIF1B, C19orf33			90522, 64073			2304176	5_prime_UTR_variant	0	NR	7e-33			Illumina [514227]	N	cerebrospinal fluid biomarker measurement	http://www.ebi.ac.uk/efo/EFO_0006794	GCST004000	Genome-wide genotyping array
rs2304176	rs2304176-C	Mean platelet volume	27863252	www.ncbi.nlm.nih.gov/pubmed/27863252	The Allelic Landscape of Human Blood Cell Trait Variation and Links to Common Complex Disease.	164,454 European ancestry individuals	NA	19q13.2	19	38304255	C19orf33	YIF1B, C19orf33			90522, 64073			2304176	5_prime_UTR_variant	0	0.2248	9e-12	0.0295824	[0.021-0.038] unit decrease	Affymetrix [~ 2500000] (imputed)	N	mean platelet volume	http://www.ebi.ac.uk/efo/EFO_0004584	GCST004599	Genome-wide genotyping array
rs245880	rs245880-A	Warfarin maintenance dose	26265036	www.ncbi.nlm.nih.gov/pubmed/26265036	Genome-wide association study of warfarin maintenance dose in a Brazilian sample.	180 Brazilian ancestry low dose individuals, 187 Brazilian ancestry high dose individuals	798 European ancestry individuals, 1611 Japanese ancestry individuals, 191 African American individuals	7p14.3	7	29146640	NR	CHN2			1124			245880	synonymous_variant	0	0.531	8e-06	4.69484	[NR]	Affymetrix [> 650000] (imputed)	N	response to anticoagulant	http://purl.obolibrary.org/obo/GO_0061476	GCST003085	Genome-wide genotyping array
rs2812378	rs2812378-G	Rheumatoid arthritis	18794853	www.ncbi.nlm.nih.gov/pubmed/18794853	Common variants at CD40 and other loci confer risk of rheumatoid arthritis.	3,393 European ancestry cases, 12,460 European ancestry controls	3,929 European ancestry cases, 5,807 European ancestry controls	9p13.3	9	34710263	CCL21	CCL21 - FAM205A	6366	259308		96	12790	2812378	intergenic_variant	1	0.34	3e-08	1.12	[NR]	Affymetrix, Illumina [at least 315971] (imputed)	N	rheumatoid arthritis	http://www.ebi.ac.uk/efo/EFO_0000685	GCST000232	Genome-wide genotyping array
rs2812378	rs2812378-G	Rheumatoid arthritis	23143596	www.ncbi.nlm.nih.gov/pubmed/23143596	High-density genetic mapping identifies new susceptibility loci for rheumatoid arthritis.	up to 13,838 European ancestry cases, up to 33,742 European ancestry controls	NA	9p13.3	9	34710263	CCL21	CCL21 - FAM205A	6366	259308		96	12790	2812378	intergenic_variant	1	0.34	9e-09	1.1167	(Immunochip only)	Illumina [129464] (imputed)	N	rheumatoid arthritis	http://www.ebi.ac.uk/efo/EFO_0000685	GCST005569	Genome-wide genotyping array, Targeted genotyping array [ImmunoChip]
rs2812378	rs2812378-G	Rheumatoid arthritis (ACPA-positive)	23143596	www.ncbi.nlm.nih.gov/pubmed/23143596	High-density genetic mapping identifies new susceptibility loci for rheumatoid arthritis.	up to 9,585 European ancestry cases, up to 33,742 European ancestry controls	NA	9p13.3	9	34710263	CCL21	CCL21 - FAM205A	6366	259308		96	12790	2812378	intergenic_variant	1	0.34	1e-09	1.1473	(Immunochip only)	Illumina [129464] (imputed)	N	rheumatoid arthritis	http://www.ebi.ac.uk/efo/EFO_0000685	GCST005568	Genome-wide genotyping array, Targeted genotyping array [ImmunoChip]
rs2812378	rs2812378-?	Chronic inflammatory diseases (ankylosing spondylitis, Crohn's disease, psoriasis, primary sclerosing cholangitis, ulcerative colitis) (pleiotropy)	26974007	www.ncbi.nlm.nih.gov/pubmed/26974007	Analysis of five chronic inflammatory diseases identifies 27 new associations and highlights disease-specific patterns at shared loci.	8,726 European ancestry ankylosing spondylitis cases, 19,085 European ancestry Crohn’s disease cases, 6,530 European ancestry psoriasis cases, 3,408 European ancestry primary sclerosing cholangitis cases, 14,513 European ancestry ulcerative colitis cases, 34,213 European ancestry controls	NA	9p13.3	9	34710263	CCL21, FAM205A	CCL21 - FAM205A	6366	259308		96	12790	2812378	intergenic_variant	1	NR	6e-09			Illumina [130052]	N	ankylosing spondylitis, psoriasis, ulcerative colitis, Crohn's disease, sclerosing cholangitis	http://www.ebi.ac.uk/efo/EFO_0003898, http://www.ebi.ac.uk/efo/EFO_0000676, http://www.ebi.ac.uk/efo/EFO_0000729, http://www.ebi.ac.uk/efo/EFO_0000384, http://www.ebi.ac.uk/efo/EFO_0004268	GCST005537	Targeted genotyping array [ImmunoChip]
rs2812378	rs2812378-G	Rheumatoid arthritis (ACPA-positive)	24532676	www.ncbi.nlm.nih.gov/pubmed/24532676	High-density genotyping of immune loci in Koreans and Europeans identifies eight new rheumatoid arthritis risk loci.	2,234 Korean ancestry cases, 7,065 Korean ancestry controls, 10,288 European ancestry cases, 35,502 European ancestry controls	NA	9p13.3	9	34710263	CCL21	CCL21 - FAM205A	6366	259308		96	12790	2812378	intergenic_variant	1	0.34	5e-11	1.12	[1.08-1.16]	Illumina [133816] (imputed)	N	rheumatoid arthritis	http://www.ebi.ac.uk/efo/EFO_0000685	GCST006048	Genome-wide genotyping array, Targeted genotyping array [ImmunoChip]
rs28362944	rs28362944-G	Obesity-related traits	23251661	www.ncbi.nlm.nih.gov/pubmed/23251661	Novel genetic loci identified for the pathophysiology of childhood obesity in the Hispanic population.	815 Hispanic children from 263 families	NA	11q12.1	11	57598250	SERPING1	RPS4XP13 - MIR130A	390183	406919		21145	42948	28362944	missense_variant	1	0.022	9e-06	0.03	[NR] µU/mL increase	Illumina [899892]	N	fasting blood insulin measurement	http://www.ebi.ac.uk/efo/EFO_0004466	GCST001762	Genome-wide genotyping array
rs28448745	rs28448745-?	Mean corpuscular hemoglobin concentration	29403010	www.ncbi.nlm.nih.gov/pubmed/29403010	Genetic analysis of quantitative traits in the Japanese population links cell types to complex human diseases.	108,728 Japanese ancestry individuals	NA	17q11.2	17	28861278	MIR451B;ERAL1, MIR144, MIR451A, MIR4732	ERAL1 - MIR451A	26284	574411		211	91	28448745	non_coding_transcript_exon_variant	1	NR	2e-23	0.04253	[0.034-0.051] unit decrease novel	Illumina [6108953] (imputed)	N	mean corpuscular hemoglobin concentration	http://www.ebi.ac.uk/efo/EFO_0004528	GCST005992	Genome-wide genotyping array
rs2984920	rs2984920-T	Systemic lupus erythematosus	28714469	www.ncbi.nlm.nih.gov/pubmed/28714469	Transancestral mapping and genetic load in systemic lupus erythematosus.	6,748 European ancestry cases, 11,516 European ancestry controls, 2,970 African American cases, 2,452 African American controls, 1,872 Hispanic cases, 2,016 Hispanic controls	NA	1q31.2	1	192575665	RGS1	LOC105371664			105371664			2984920	intron_variant	0	NR	2e-06	1.16279	[1.09-1.23]	Illumina [at least 120786] (imputed)	N	systemic lupus erythematosus	http://www.ebi.ac.uk/efo/EFO_0002690	GCST005752	Targeted genotyping array [ImmunoChip]
rs2992756	rs2992756-C	Breast cancer	29059683	www.ncbi.nlm.nih.gov/pubmed/29059683	Association analysis identifies 65 new breast cancer risk loci.	76,192 European ancestry cases, 63,082 European ancestry controls	46,785 European ancestry cases, 42,892 European ancestry controls, 14,068 East Asian ancestry cases, 13,104 East Asian ancestry controls	1p36.13	1	18480845	KLHDC7A	IGSF21 - KLHDC7A	84966	127707		102362	85	2992756	regulatory_region_variant	1	0.49	2e-15	1.06	[1.04-1.08] (Oncoarray)	Illumina [~ 11800000] (imputed)	N	breast carcinoma	http://www.ebi.ac.uk/efo/EFO_0000305	GCST004988	Genome-wide genotyping array
rs3047739	rs3047739-T	Blood protein levels	29875488	www.ncbi.nlm.nih.gov/pubmed/29875488	Genomic atlas of the human plasma proteome.	3,301 European ancestry individuals	NA	14q24.3	14	74493666	NR	NPC2 - ISCA2	10577	122961		191	54	3047739	intron_variant	1	0.595	6e-20	0.23	[0.17-0.29] unit decrease	Affymetrix [10572788] (imputed)	N	blood protein measurement	http://www.ebi.ac.uk/efo/EFO_0007937	GCST005806	Genome-wide genotyping array
rs3134425	rs3134425-C	Small cell lung carcinoma	28604730	www.ncbi.nlm.nih.gov/pubmed/28604730	Large-scale association analysis identifies new lung cancer susceptibility loci and heterogeneity in genetic susceptibility across histological subtypes.	2,664 European ancestry cases, 21,444 European ancestry controls	NA	11q24.1	11	122838470	CRTAM	CRTAM			56253			3134425	intergenic_variant	0	0.619024	1e-06	1.16152	[1.09-1.23]	Illumina [10439017] (imputed)	N	small cell lung carcinoma	http://www.ebi.ac.uk/efo/EFO_0000702	GCST004746	Genome-wide genotyping array
rs34305100	rs34305100-G	Height	29782485	www.ncbi.nlm.nih.gov/pubmed/29782485	Evaluation and application of summary statistic imputation to discover new height-associated loci.	253,288 European ancestry individuals	336,474 European ancestry individuals	1p36.23	1	7852969	NR	UTS2			10911			34305100	missense_variant	0	0.191484	2e-06			NR [9276018] (imputed)	N	body height	http://www.ebi.ac.uk/efo/EFO_0004339	GCST005908	Genome-wide genotyping array
rs34651	rs34651-T	Mean platelet volume	27863252	www.ncbi.nlm.nih.gov/pubmed/27863252	The Allelic Landscape of Human Blood Cell Trait Variation and Links to Common Complex Disease.	164,454 European ancestry individuals	NA	5q13.2	5	72848178	TNPO1	TNPO1			3842			34651	non_coding_transcript_exon_variant	0	0.9205	4e-16	0.0550706	[0.042-0.068] unit decrease	Affymetrix [~ 2500000] (imputed)	N	mean platelet volume	http://www.ebi.ac.uk/efo/EFO_0004584	GCST004599	Genome-wide genotyping array
rs35035604	rs35035604-?	Cognitive empathy	28584286	www.ncbi.nlm.nih.gov/pubmed/28584286	Genome-wide meta-analysis of cognitive empathy: heritability, and correlates with sex, neuropsychiatric conditions and cognition.	45,465 European ancestry females, 44,088 European ancestry males	NA	2q14.3	2	127205848	NR	CYP27C1			339761			35035604	intron_variant	0	NR	4e-06	0.1204	[0.069-0.172] unit decrease	Illumina [11133794] (imputed)	N	empathy measurement	http://www.ebi.ac.uk/efo/EFO_0009183	GCST005755	Genome-wide genotyping array
rs3739893	rs3739893-T	ADAMTS13 levels	29296746	www.ncbi.nlm.nih.gov/pubmed/29296746	Genetic variants in ADAMTS13 as well as smoking are major determinants of plasma ADAMTS13 levels.	3,238 European ancestry individuals	NA	9q34.2	9	133376453	ADAMTS13	SURF4, STKLD1			6836, 169436			3739893	5_prime_UTR_variant	0	0.02	1e-30	22.3	[18.77-25.83] % decrease	Illumina [5821939] (imputed)	N	a disintegrin and metalloproteinase with thrombospondin motifs 13	http://www.ebi.ac.uk/efo/EFO_0008011	GCST005945	Genome-wide genotyping array
rs3741240	rs3741240-A	Chronic obstructive pulmonary disease-related biomarkers	23144326	www.ncbi.nlm.nih.gov/pubmed/23144326	Genome-wide association analysis of blood biomarkers in chronic obstructive pulmonary disease.	Up to 1,951 European ancestry smokers	NA	11q12.3	11	62419070	SCGB1A1	SCGB1A1, LOC102723765			7356, 102723765			3741240	5_prime_UTR_variant	0	0.36	1e-26			Illumina [588352]	N	chronic obstructive pulmonary disease, CC16 measurement	http://www.ebi.ac.uk/efo/EFO_0000341, http://www.ebi.ac.uk/efo/EFO_0005080	GCST001737	Genome-wide genotyping array
rs3744061	rs3744061-G	Retinal arteriolar caliber	23776548	www.ncbi.nlm.nih.gov/pubmed/23776548	Genetic loci for retinal arteriolar microcirculation.	18,722 European ancestry individuals	3,939 European ancestry individuals	17q25.1	17	76737321	SFRS2, MFSD11, JMJD6, MXRA7	SRSF2, MFSD11			6427, 79157			3744061	5_prime_UTR_variant	0	0.44	2e-10	0.86	[0.61-1.11] unit decrease	Illumina [2137729] (imputed)	N	eye measurement	http://www.ebi.ac.uk/efo/EFO_0004731	GCST002071	Genome-wide genotyping array
rs3749147	rs3749147-C	Waist Circumference - Triglycerides (WC-TG)	21386085	www.ncbi.nlm.nih.gov/pubmed/21386085	A bivariate genome-wide approach to metabolic syndrome: STAMPEED consortium.	22,161 European ancestry individuals	NA	2p23.3	2	27629051	CCDC121	GPN1			11321			3749147	missense_variant	0	NR	1e-09	0.18	[0.12-0.24] unit decrease	Affymetrix, Illumina [~ 2500000] (imputed)	N	triglyceride measurement, metabolic syndrome	http://www.ebi.ac.uk/efo/EFO_0004530, http://www.ebi.ac.uk/efo/EFO_0000195	GCST001006	Genome-wide genotyping array
rs3758253	rs3758253-T	Plateletcrit	27863252	www.ncbi.nlm.nih.gov/pubmed/27863252	The Allelic Landscape of Human Blood Cell Trait Variation and Links to Common Complex Disease.	164,339 European ancestry individuals	NA	9q22.33	9	97938372	HEMGN	HEMGN			55363			3758253	5_prime_UTR_variant	0	0.3633	1e-22	0.0371763	[0.03-0.045] unit increase	Affymetrix [~ 2500000] (imputed)	N	platelet crit	http://www.ebi.ac.uk/efo/EFO_0007985	GCST004607	Genome-wide genotyping array
rs3758253	rs3758253-T	Platelet distribution width	27863252	www.ncbi.nlm.nih.gov/pubmed/27863252	The Allelic Landscape of Human Blood Cell Trait Variation and Links to Common Complex Disease.	164,433 European ancestry individuals	NA	9q22.33	9	97938372	HEMGN	HEMGN			55363			3758253	5_prime_UTR_variant	0	0.3633	2e-18	0.032704	[0.025-0.04] unit decrease	Affymetrix [~ 2500000] (imputed)	N	platelet component distribution width	http://www.ebi.ac.uk/efo/EFO_0007984	GCST004616	Genome-wide genotyping array
rs3792109	rs3792109-A	Crohn's disease	21102463	www.ncbi.nlm.nih.gov/pubmed/21102463	Genome-wide meta-analysis increases to 71 the number of confirmed Crohn's disease susceptibility loci.	6,333 European ancestry cases, 15,056 European ancestry controls	15,694 European ancestry cases, 14,026 European ancestry controls, 414 European ancestry trios	2q37.1	2	233275771	ATG16L1	SCARNA5, ATG16L1			677775, 55054			3792109	non_coding_transcript_exon_variant	0	0.529	7e-41	1.34	[1.29-1.40]	Affymetrix, Illumina [953241] (imputed)	N	Crohn's disease	http://www.ebi.ac.uk/efo/EFO_0000384	GCST000879	Genome-wide genotyping array
rs3792109	rs3792109-A	Crohn's disease	22936669	www.ncbi.nlm.nih.gov/pubmed/22936669	A genome-wide association study on a southern European population identifies a new Crohn's disease susceptibility locus at RBX1-EP300.	1,277 European ancestry cases, 1,488 European ancestry controls	1,365 European ancestry cases, 1,396 European ancestry controls	2q37.1	2	233275771	ATG16L1	SCARNA5, ATG16L1			677775, 55054			3792109	non_coding_transcript_exon_variant	0	NR	5e-09	1.38	[NR]	Illumina [508934]	N	Crohn's disease	http://www.ebi.ac.uk/efo/EFO_0000384	GCST001652	Genome-wide genotyping array
rs3923060	rs3923060-C	Resting-state electroencephalogram vigilance	29703947	www.ncbi.nlm.nih.gov/pubmed/29703947	Human brain arousal in the resting state: a genome-wide association study.	1,877 European ancestry individuals	NA	5q31.2	5	139439612	DNAJC18	DNAJC18 - RNU5B-4P	202052	100147752		87	8295	3923060	intron_variant	1	0.739	9e-06	0.155	[0.087-0.223] unit decrease	Affymetrix [8042262] (imputed)	N	electroencephalogram measurement	http://www.ebi.ac.uk/efo/EFO_0004357	GCST006138	Genome-wide genotyping array
rs4007475	rs4007475-T	Blood protein levels	29875488	www.ncbi.nlm.nih.gov/pubmed/29875488	Genomic atlas of the human plasma proteome.	3,301 European ancestry individuals	NA	14q13.2	14	35046401	FAM177A1	FAM177A1			283635			4007475	5_prime_UTR_variant	0	0.851	1e-144	0.81	[0.75-0.87] unit decrease	Affymetrix [10572788] (imputed)	N	blood protein measurement	http://www.ebi.ac.uk/efo/EFO_0007937	GCST005806	Genome-wide genotyping array
rs41279633	rs41279633-T	LDL cholesterol	25961943	www.ncbi.nlm.nih.gov/pubmed/25961943	The impact of low-frequency and rare variants on lipid levels.	up 62,166 European ancestry individuals	NA	7p13	7	44541277	NPC1L1	NPC1L1			29881			41279633	5_prime_UTR_variant	0	0.18	1e-10	0.054	[0.038-0.07] s.d. increase	Affymetrix, Illumina, Perlegen [up to 9657952] (imputed)	N	low density lipoprotein cholesterol measurement	http://www.ebi.ac.uk/efo/EFO_0004611	GCST002898	Genome-wide genotyping array
rs41315846	rs41315846-C	Mean platelet volume	27863252	www.ncbi.nlm.nih.gov/pubmed/27863252	The Allelic Landscape of Human Blood Cell Trait Variation and Links to Common Complex Disease.	164,454 European ancestry individuals	NA	1q44	1	247549001	GCSAML	GCSAML			148823			41315846	intron_variant	0	0.4763	3e-54	0.056917	[0.05-0.064] unit decrease	Affymetrix [~ 2500000] (imputed)	N	mean platelet volume	http://www.ebi.ac.uk/efo/EFO_0004584	GCST004599	Genome-wide genotyping array
rs41315846	rs41315846-C	Plateletcrit	27863252	www.ncbi.nlm.nih.gov/pubmed/27863252	The Allelic Landscape of Human Blood Cell Trait Variation and Links to Common Complex Disease.	164,339 European ancestry individuals	NA	1q44	1	247549001	GCSAML	GCSAML			148823			41315846	intron_variant	0	0.4763	9e-23	0.0364634	[0.029-0.044] unit increase	Affymetrix [~ 2500000] (imputed)	N	platelet crit	http://www.ebi.ac.uk/efo/EFO_0007985	GCST004607	Genome-wide genotyping array
rs41315846	rs41315846-C	Platelet count	27863252	www.ncbi.nlm.nih.gov/pubmed/27863252	The Allelic Landscape of Human Blood Cell Trait Variation and Links to Common Complex Disease.	166,066 European ancestry individuals	NA	1q44	1	247549001	GCSAML	GCSAML			148823			41315846	intron_variant	0	0.476	2e-54	0.0575124	[0.05-0.065] unit increase	Affymetrix [~ 2500000] (imputed)	N	platelet count	http://www.ebi.ac.uk/efo/EFO_0004309	GCST004603	Genome-wide genotyping array
rs41315846	rs41315846-C	Platelet distribution width	27863252	www.ncbi.nlm.nih.gov/pubmed/27863252	The Allelic Landscape of Human Blood Cell Trait Variation and Links to Common Complex Disease.	164,433 European ancestry individuals	NA	1q44	1	247549001	GCSAML	GCSAML			148823			41315846	intron_variant	0	0.4763	1e-47	0.0529375	[0.046-0.06] unit decrease	Affymetrix [~ 2500000] (imputed)	N	platelet component distribution width	http://www.ebi.ac.uk/efo/EFO_0007984	GCST004616	Genome-wide genotyping array
rs41315846	rs41315846-C	Cardiometabolic and hematological traits	27668658	www.ncbi.nlm.nih.gov/pubmed/27668658	Discovery and refinement of genetic loci associated with cardiometabolic risk using dense imputation maps.	up to 35,981 European ancestry individuals	up to 102,505 European ancestry individuals	1q44	1	247549001	GCSAML	GCSAML			148823			41315846	intron_variant	0		3e-34	0.048	[0.04-0.056] unit increase	Affymetrix, Illumina [17000000] (imputed)	N	platelet count	http://www.ebi.ac.uk/efo/EFO_0004309	GCST006101	Genome-wide genotyping array
rs4680	rs4680-A	Blood metabolite levels	24816252	www.ncbi.nlm.nih.gov/pubmed/24816252	An atlas of genetic influences on human blood metabolites.	7,824 European ancestry individuals	NA	22q11.21	22	19963748	COMT	TXNRD2 - ARVCF	10587	421		21756	2743	4680	missense_variant	1	0.51	5e-178	0.049	[0.045-0.053] unit decrease	Affymetrix, Illumina [2100000] (imputed)	N	blood metabolite measurement	http://www.ebi.ac.uk/efo/EFO_0005664	GCST002443	Genome-wide genotyping array
rs4680	rs4680-A	Blood metabolite levels	24816252	www.ncbi.nlm.nih.gov/pubmed/24816252	An atlas of genetic influences on human blood metabolites.	7,824 European ancestry individuals	NA	22q11.21	22	19963748	COMT	TXNRD2 - ARVCF	10587	421		21756	2743	4680	missense_variant	1	0.51	1e-13	0.044	[0.032-0.056] unit decrease	Affymetrix, Illumina [2100000] (imputed)	N	blood metabolite measurement	http://www.ebi.ac.uk/efo/EFO_0005664	GCST002443	Genome-wide genotyping array
rs4698433	rs4698433-T	QT interval	23534349	www.ncbi.nlm.nih.gov/pubmed/23534349	Generalization of variants identified by genome-wide association studies for electrocardiographic traits in African Americans.	455 African American individuals	NA	4p15.32	4	15963240	FGFBP2	FGFBP2 - PROM1	83888	8842		4	4986	4698433	intron_variant	1		6e-06	7.23	[NR] ms increase	Illumina [> 930000]	N	QT interval	http://www.ebi.ac.uk/efo/EFO_0004682	GCST001922	Genome-wide genotyping array
rs4796604	rs4796604-?	Developmental language disorder (syntactic complexity)	27016271	www.ncbi.nlm.nih.gov/pubmed/27016271	Genome-Wide Association and Exome Sequencing Study of Language Disorder in an Isolated Population.	149 isolated population cases, 210 isolated population controls	NA	17q21.2	17	41734624	HAP1	HAP1			9001			4796604	missense_variant	0	0.444	5e-06	0.358	[0.21-0.51] unit increase	Illumina [223580]	N	syntactic complexity measurement, specific language impairment	http://www.ebi.ac.uk/efo/EFO_0007799, http://www.ebi.ac.uk/efo/EFO_1001510	GCST003398	Genome-wide genotyping array
rs4950928	rs4950928-G	YKL-40 levels	18403759	www.ncbi.nlm.nih.gov/pubmed/18403759	Effect of variation in CHI3L1 on serum YKL-40 level, risk of asthma, and lung function.	632 Hutterite individuals	443 European ancestry cases, 491 European ancestry controls, 206 European ancestry individuals	1q32.1	1	203186754	CHI3L1	CHI3L1			1116			4950928	regulatory_region_variant	0	0.29	1e-13	0.3	[NR] ng/ml decrease	Affymetrix [290325]	N	YKL40 measurement	http://www.ebi.ac.uk/efo/EFO_0004869	GCST000177	Genome-wide genotyping array
rs4986894	rs4986894-T	Blood metabolite levels	24816252	www.ncbi.nlm.nih.gov/pubmed/24816252	An atlas of genetic influences on human blood metabolites.	7,824 European ancestry individuals	NA	10q23.33	10	94762608	CYP2C9	CYP2C18 - CYP2C19	1562	1557		26418	73	4986894	intron_variant	1	0.84	6e-12	0.042	[0.03-0.054] unit decrease	Affymetrix, Illumina [2100000] (imputed)	N	blood metabolite measurement	http://www.ebi.ac.uk/efo/EFO_0005664	GCST002443	Genome-wide genotyping array
rs530081	rs530081-?	Lobe attachment (rater-scored or self-reported)	29198719	www.ncbi.nlm.nih.gov/pubmed/29198719	Multiethnic GWAS Reveals Polygenic Architecture of Earlobe Attachment.	66,741 European ancestry individuals, 5,062 Hispanic individuals, 2,857 Han Chinese ancestry individuals	NA	18q12.1	18	35041267	NR	MAPRE2			10982			530081	intron_variant	0	NR	2e-06			Illumina [at least 7383741] (imputed)	N	lobe attachment	http://www.ebi.ac.uk/efo/EFO_0007667	GCST005192	Genome-wide genotyping array
rs5417	rs5417-A	Diastolic blood pressure	28135244	www.ncbi.nlm.nih.gov/pubmed/28135244	Genome-wide association analysis identifies novel blood pressure loci and offers biological insights into cardiovascular risk.	140,886 European ancestry individuals	190,318 European ancestry individuals	17p13.1	17	7281743	TP53, SLC2A4	SLC2A4			6517			5417	5_prime_UTR_variant	0	0.57	1e-13	0.207	[0.15-0.27] unit increase	Affymetrix [~ 9800000] (imputed)	N	diastolic blood pressure	http://www.ebi.ac.uk/efo/EFO_0006336	GCST004280	Genome-wide genotyping array
rs561241	rs561241-?	Factor VII	17903294	www.ncbi.nlm.nih.gov/pubmed/17903294	Genome-wide association and linkage analyses of hemostatic factors and hematological phenotypes in the Framingham Heart Study.	886 European ancestry individuals	NA	13q34	13	113105720	MCF2L, AB116074, AK092739, AK123267, AB002360, F7, CR603372, F10, PROZ	MCF2L - F7	23263	2155		5981	53	561241	regulatory_region_variant	1	0.12	5e-16			Affymetrix [70897]	N	factor VII measurement	http://www.ebi.ac.uk/efo/EFO_0004619	GCST000082	Genome-wide genotyping array
rs561241	rs561241-C	Prothrombin time	22703881	www.ncbi.nlm.nih.gov/pubmed/22703881	Genetic associations for activated partial thromboplastin time and prothrombin time, their gene expression profiles, and risk of coronary artery disease.	2,583 European ancestry individuals	986 European ancestry individuals	13q34	13	113105720	F7	MCF2L - F7	23263	2155		5981	53	561241	regulatory_region_variant	1	NR	4e-56	0.035	[0.029-0.041] unit increase	Illumina [~ 2500000] (imputed)	N	prothrombin time measurement	http://www.ebi.ac.uk/efo/EFO_0008390	GCST001573	Genome-wide genotyping array
rs5753231	rs5753231-T	Blood protein levels	29875488	www.ncbi.nlm.nih.gov/pubmed/29875488	Genomic atlas of the human plasma proteome.	3,301 European ancestry individuals	NA	22q12.2	22	30607082	NR	PES1 - SLC35E4	23481	339665		69	27066	5753231	5_prime_UTR_variant	1	0.228	8e-13	0.21	[0.15-0.27] unit increase	Affymetrix [10572788] (imputed)	N	blood protein measurement	http://www.ebi.ac.uk/efo/EFO_0007937	GCST005806	Genome-wide genotyping array
rs5758511	rs5758511-A	Birth weight	23202124	www.ncbi.nlm.nih.gov/pubmed/23202124	New loci associated with birth weight identify genetic links between intrauterine growth and adult height and metabolism.	Up to 26,836 European ancestry individuals	Up to 42,519 European ancestry individuals	22q13.2	22	41940168	CENPM	CENPM			79019			5758511	stop_gained	0	0.27	3e-06	0.027	[0.015-0.039] gram decrease	Affymetrix, Illumina [~ 2700000] (imputed)	N	birth weight	http://www.ebi.ac.uk/efo/EFO_0004344	GCST001758	Genome-wide genotyping array
rs58688157	rs58688157-A	Systemic lupus erythematosus	26502338	www.ncbi.nlm.nih.gov/pubmed/26502338	Genetic association analyses implicate aberrant regulation of innate and adaptive immunity genes in the pathogenesis of systemic lupus erythematosus.	5,201 European ancestry cases, 9,066 European ancestry controls	NA	11p15.5	11	625085	IRF7	CDHR5 - SCT	53841	6343		18	1010	58688157	5_prime_UTR_variant	1		5e-13	1.24	[NR]	Illumina [> 644674] (imputed)	N	systemic lupus erythematosus	http://www.ebi.ac.uk/efo/EFO_0002690	GCST003156	Genome-wide genotyping array
rs58950470	rs58950470-T	Schizophrenia	26198764	www.ncbi.nlm.nih.gov/pubmed/26198764	Genome-wide association study of schizophrenia in Ashkenazi Jews.	592 Ashkenazi Jewish ancestry cases, 505 Ashkenazi Jewish ancestry controls, 36,989 cases, 113,075 controls	NA	11q13.1	11	65616284	NR	PCNXL3			399909			58950470	5_prime_UTR_variant	0	NR	3e-06	1.05	[NR]	Illumina [7158791] (imputed)	N	schizophrenia	http://www.ebi.ac.uk/efo/EFO_0000692	GCST003048	Genome-wide genotyping array
rs5932879	rs5932879-A	Cognitive empathy	28584286	www.ncbi.nlm.nih.gov/pubmed/28584286	Genome-wide meta-analysis of cognitive empathy: heritability, and correlates with sex, neuropsychiatric conditions and cognition.	45,465 European ancestry females, 44,088 European ancestry males	NA	Xq26.1	X	131289076	NR	IGSF1			3547			5932879	intron_variant	0	NR	4e-06	0.099	[0.057-0.141] unit decrease	Illumina [11133794] (imputed)	N	empathy measurement	http://www.ebi.ac.uk/efo/EFO_0009183	GCST005755	Genome-wide genotyping array
rs6121246	rs6121246-T	Mean corpuscular hemoglobin	27863252	www.ncbi.nlm.nih.gov/pubmed/27863252	The Allelic Landscape of Human Blood Cell Trait Variation and Links to Common Complex Disease.	172,332 European ancestry individuals	NA	20q11.21	20	31845549	FOXS1	FOXS1			2307			6121246	5_prime_UTR_variant	0	0.2155	2e-17	0.0369471	[0.028-0.045] unit increase	Affymetrix [~ 2500000] (imputed)	N	mean corpuscular hemoglobin	http://www.ebi.ac.uk/efo/EFO_0004527	GCST004630	Genome-wide genotyping array
rs61992671	rs61992671-A	Hand grip strength	29691431	www.ncbi.nlm.nih.gov/pubmed/29691431	Biological Insights Into Muscular Strength: Genetic Findings in the UK Biobank.	334,825 British ancestry individuals	NA	14q32.31	14	101065517	NA	MIR412			574433			61992671	mature_miRNA_variant	0	0.5063	1e-08	0.002	[0.0014-0.0026] unit decrease	Affymetrix [15275733] (imputed)	N	grip strength measurement	http://www.ebi.ac.uk/efo/EFO_0006941	GCST005830	Genome-wide genotyping array
rs626283	rs626283-C	Cirrhosis (alcohol related)	26482880	www.ncbi.nlm.nih.gov/pubmed/26482880	A genome-wide association study confirms PNPLA3 and identifies TM6SF2 and MBOAT7 as risk loci for alcohol-related cirrhosis.	712 European ancestry cases, 1,426 European ancestry alchocol dependent controls	1,148 European ancestry cases, 922 European ancestry alchocol dependent controls	19q13.42	19	54173307	MBOAT7	TMC4 - MBOAT7	147798	79143		57	105	626283	regulatory_region_variant	1	0.44	1e-09	1.35	[1.23–1.49]	Illumina [6770425] (imputed)	N	alcoholic liver cirrhosis	http://www.ebi.ac.uk/efo/EFO_1000802	GCST003153	Genome-wide genotyping array
rs6503905	rs6503905-A	Circulating myeloperoxidase levels (plasma)	23620142	www.ncbi.nlm.nih.gov/pubmed/23620142	Genome-wide and gene-centric analyses of circulating myeloperoxidase levels in the charge and care consortia.	9,260 European ancestry individuals		17q22	17	59210093	C17orf71	SMG8			55181			6503905	synonymous_variant	0	0.37	3e-12	0.06	[0.040-0.080] unit decrease	Affymetrix, Illumina [2421770]	N	myeloperoxidase measurement	http://www.ebi.ac.uk/efo/EFO_0005243	GCST001980	Genome-wide genotyping array
rs663743	rs663743-A	Leprosy	25642632	www.ncbi.nlm.nih.gov/pubmed/25642632	Discovery of six new susceptibility loci and analysis of pleiotropic effects in leprosy.	1,548 Chinese ancestry cases, 2,150 Chinese ancestry controls, 4,362 Chinese ancestry controls with immune-related diseases	6,765 Chinese ancestry cases, 9,505 Chinese ancestry controls	11q13.1	11	64340263	CCDC88B	CCDC88B, LOC102723878			283234, 102723878			663743	5_prime_UTR_variant	0	0.156	9e-14	1.24	[NR]	Illumina [4577171] (imputed)	N	leprosy	http://www.ebi.ac.uk/efo/EFO_0001054	GCST002772	Genome-wide genotyping array
rs663743	rs663743-G	Primary sclerosing cholangitis	27992413	www.ncbi.nlm.nih.gov/pubmed/27992413	Genome-wide association study of primary sclerosing cholangitis identifies new risk loci and quantifies the genetic relationship with inflammatory bowel disease.	2,871 European ancestry cases, 12,019 European ancestry controls	1,925 European ancestry cases, 7,936 European ancestry controls	11q13.1	11	64340263	CCDC88B	CCDC88B, LOC102723878			283234, 102723878			663743	5_prime_UTR_variant	0	0.66	2e-13	1.2	[1.14-1.26]	Affymetrix, Illumina [7891602] (imputed)	N	sclerosing cholangitis	http://www.ebi.ac.uk/efo/EFO_0004268	GCST004030	Genome-wide genotyping array
rs6766510 x rs10993994	rs6766510-? x rs10993994-?	Prostate cancer (SNP x SNP interaction)	22219177	www.ncbi.nlm.nih.gov/pubmed/22219177	A genome-wide search for loci interacting with known prostate cancer risk-associated genetic variants.	4,723 European ancestry cases, 4,792 European ancestry controls	NA	3p25.2 x 10q11.22	3 x 10	12510308 x 46046326	TSEN2 x MSMB	TSEN2 x MSMB - RPL23AP61							intron_variant x intergenic_variant		NR	2e-06	1.58	[1.31-1.91]	Affymetrix, Illumina [1117531] (imputed)	N	prostate carcinoma	http://www.ebi.ac.uk/efo/EFO_0001663	GCST001370	Genome-wide genotyping array
rs6882076	rs6882076-T	LDL cholesterol	20686565	www.ncbi.nlm.nih.gov/pubmed/20686565	Biological, clinical and population relevance of 95 loci for blood lipids.	95,454 European ancestry individuals	NA	5q33.3	5	156963286	TIMD4, HAVCR1	TIMD4 - HAVCR1	91937	26762		31	16157	6882076	intergenic_variant	1	0.35	2e-22	1.67	[1.3-2.04] mg/dL decrease	Affymetrix, Illumina, Perlegen [~ 2600000] (imputed)	N	low density lipoprotein cholesterol measurement	http://www.ebi.ac.uk/efo/EFO_0004611	GCST000759	Genome-wide genotyping array
rs6882076	rs6882076-G	Triglycerides	20686565	www.ncbi.nlm.nih.gov/pubmed/20686565	Biological, clinical and population relevance of 95 loci for blood lipids.	96,598 European ancestry individuals	NA	5q33.3	5	156963286	TIMD4, HAVCR1	TIMD4 - HAVCR1	91937	26762		31	16157	6882076	intergenic_variant	1	0.36	4e-12	2.63	[1.87-3.39] mg/dL decrease	Affymetrix, Illumina, Perlegen [~ 2600000] (imputed)	N	triglyceride measurement	http://www.ebi.ac.uk/efo/EFO_0004530	GCST000758	Genome-wide genotyping array
rs6882076	rs6882076-T	Cholesterol, total	20686565	www.ncbi.nlm.nih.gov/pubmed/20686565	Biological, clinical and population relevance of 95 loci for blood lipids.	100,184 European ancestry individuals	NA	5q33.3	5	156963286	TIMD4, HAVCR1	TIMD4 - HAVCR1	91937	26762		31	16157	6882076	intergenic_variant	1	0.35	7e-28	1.98	[1.59-2.37] mg/dL decrease	Affymetrix, Illumina, Perlegen [~ 2600000] (imputed)	N	total cholesterol measurement	http://www.ebi.ac.uk/efo/EFO_0004574	GCST000760	Genome-wide genotyping array
rs6882076	rs6882076-T	Triglycerides	24097068	www.ncbi.nlm.nih.gov/pubmed/24097068	Discovery and refinement of loci associated with lipid levels.	94,595 European ancestry individuals	93,982 European ancestry individuals	5q33.3	5	156963286	TIMD4	TIMD4 - HAVCR1	91937	26762		31	16157	6882076	intergenic_variant	1	0.36	2e-15	0.029	[NR] mg/dL decrease	NR [NR] (imputed)	N	triglyceride measurement	http://www.ebi.ac.uk/efo/EFO_0004530	GCST002216	Genome-wide genotyping array
rs6882076	rs6882076-T	LDL cholesterol	24097068	www.ncbi.nlm.nih.gov/pubmed/24097068	Discovery and refinement of loci associated with lipid levels.	94,595 European ancestry individuals	93,982 European ancestry individuals	5q33.3	5	156963286	TIMD4	TIMD4 - HAVCR1	91937	26762		31	16157	6882076	intergenic_variant	1	0.36	3e-31	0.046	[NR] unit decrease	NR [NR] (imputed)	N	low density lipoprotein cholesterol measurement	http://www.ebi.ac.uk/efo/EFO_0004611	GCST002222	Genome-wide genotyping array
rs6882076	rs6882076-T	Cholesterol, total	24097068	www.ncbi.nlm.nih.gov/pubmed/24097068	Discovery and refinement of loci associated with lipid levels.	94,595 European ancestry individuals	93,982 European ancestry individuals	5q33.3	5	156963286	TIMD4	TIMD4 - HAVCR1	91937	26762		31	16157	6882076	intergenic_variant	1	0.36	5e-41	0.051	[NR] unit decrease	NR [NR] (imputed)	N	total cholesterol measurement	http://www.ebi.ac.uk/efo/EFO_0004574	GCST002221	Genome-wide genotyping array
rs6882076	rs6882076-T	LDL cholesterol levels	28334899	www.ncbi.nlm.nih.gov/pubmed/28334899	Association analyses of East Asian individuals and trans-ancestry analyses with European individuals reveal new loci associated with cholesterol and triglyceride levels.	32,285 East Asian ancestry individuals, 173,082 European ancestry individuals	8,478 Chinese ancestry individuals	5q33.3	5	156963286	TIMD4	TIMD4 - HAVCR1	91937	26762		31	16157	6882076	intergenic_variant	1	0.334	1e-33	0.0456	[0.038-0.053] unit decrease (EA Beta value)	Affymetrix, Illumina [~ 1900000] (imputed)	N	low density lipoprotein cholesterol measurement	http://www.ebi.ac.uk/efo/EFO_0004611	GCST004233	Genome-wide genotyping array
rs6882076	rs6882076-T	Total cholesterol levels	28334899	www.ncbi.nlm.nih.gov/pubmed/28334899	Association analyses of East Asian individuals and trans-ancestry analyses with European individuals reveal new loci associated with cholesterol and triglyceride levels.	32,576 East Asian ancestry individuals, 187,365 European ancestry individuals	10,855 Chinese ancestry individuals	5q33.3	5	156963286	TIMD4	TIMD4 - HAVCR1	91937	26762		31	16157	6882076	intergenic_variant	1	0.334	2e-43	0.0508	[0.044-0.058] unit decrease (EA Beta values)	Affymetrix, Illumina [up to 1900000] (imputed)	N	total cholesterol measurement	http://www.ebi.ac.uk/efo/EFO_0004574	GCST004235	Genome-wide genotyping array
rs6882076	rs6882076-?	Low density lipoprotein cholesterol	29403010	www.ncbi.nlm.nih.gov/pubmed/29403010	Genetic analysis of quantitative traits in the Japanese population links cell types to complex human diseases.	72,866 Japanese ancestry individuals	NA	5q33.3	5	156963286	TIMD4	TIMD4 - HAVCR1	91937	26762		31	16157	6882076	intergenic_variant	1	NR	1e-08	0.04276	[0.028-0.057] unit increase novel	Illumina [6108953] (imputed)	N	low density lipoprotein cholesterol measurement	http://www.ebi.ac.uk/efo/EFO_0004611	GCST006004	Genome-wide genotyping array
rs705379	rs705379-A	Blood protein levels	29875488	www.ncbi.nlm.nih.gov/pubmed/29875488	Genomic atlas of the human plasma proteome.	3,301 European ancestry individuals	NA	7q21.3	7	95324583	PON1	PON1 - LOC100533722	5444	100533722		11	25581	705379	5_prime_UTR_variant	1	0.487	1e-29	0.28	[0.24-0.32] unit decrease	Affymetrix [10572788] (imputed)	N	blood protein measurement	http://www.ebi.ac.uk/efo/EFO_0007937	GCST005806	Genome-wide genotyping array
rs705379	rs705379-A	Blood protein levels	29875488	www.ncbi.nlm.nih.gov/pubmed/29875488	Genomic atlas of the human plasma proteome.	3,301 European ancestry individuals	NA	7q21.3	7	95324583	PON1	PON1 - LOC100533722	5444	100533722		11	25581	705379	5_prime_UTR_variant	1	0.487	5e-22	0.24	[0.18-0.3] unit decrease	Affymetrix [10572788] (imputed)	N	blood protein measurement	http://www.ebi.ac.uk/efo/EFO_0007937	GCST005806	Genome-wide genotyping array
rs7187776	rs7187776-A	Hip circumference adjusted for BMI	25673412	www.ncbi.nlm.nih.gov/pubmed/25673412	New genetic loci link adipose and insulin biology to body fat distribution.	up to 56,910 European ancestry men, up to 86,570 European ancestry women	up to 36,570 European ancestry men, 30,172 European ancestry women, 915 Filipino ancestry men, 735 Filipino ancestry women, 2,351 African American/Afro-Caribbean ancestry men, 6,258 African American/Afro-Caribbean ancestry women, 2,285 South Asian ancestry men, 506 South Asian ancestry women, 195 Seychellois ancestry men, 266 Seychellois ancestry women	16p11.2	16	28846324	TUFM	TUFM			7284			7187776	5_prime_UTR_variant	0	0.5907	4e-08	0.0197	[0.013-0.027] unit decrease	Affymetrix, Illumina, Perlegen [up to 2542447] (imputed)	N	hip circumference, body mass index	http://www.ebi.ac.uk/efo/EFO_0005093, http://www.ebi.ac.uk/efo/EFO_0004340	GCST004067	Genome-wide genotyping array
rs7187776	rs7187776-A	Hip circumference adjusted for BMI	25673412	www.ncbi.nlm.nih.gov/pubmed/25673412	New genetic loci link adipose and insulin biology to body fat distribution.	up to 56,910 European ancestry men, up to 86,570 European ancestry women	up to 36,570 European ancestry men, 30,172 European ancestry women, 915 Filipino ancestry men, 735 Filipino ancestry women, 2,351 African American/Afro-Caribbean ancestry men, 6,258 African American/Afro-Caribbean ancestry women, 2,285 South Asian ancestry men, 506 South Asian ancestry women, 195 Seychellois ancestry men, 266 Seychellois ancestry women	16p11.2	16	28846324	TUFM	TUFM			7284			7187776	5_prime_UTR_variant	0	0.5907	7e-08	0.0247	[0.016-0.034] unit decrease	Affymetrix, Illumina, Perlegen [up to 2542447] (imputed)	N	hip circumference, body mass index	http://www.ebi.ac.uk/efo/EFO_0005093, http://www.ebi.ac.uk/efo/EFO_0004340	GCST004067	Genome-wide genotyping array
rs722178	rs722178-C	Growth-regulated protein alpha levels	27989323	www.ncbi.nlm.nih.gov/pubmed/27989323	Genome-wide Association Study Identifies 27 Loci Influencing Concentrations of Circulating Cytokines and Growth Factors.	3,505 Finnish ancestry individuals	NA	13q31.3	13	92490109	NR	GPC5			2262			722178	intron_variant	0		6e-06	0.126	[0.071-0.181] SD units decrease	NR [10700000] (imputed)	N	growth-regulated alpha protein measurement	http://www.ebi.ac.uk/efo/EFO_0008146	GCST004457	Genome-wide genotyping array
rs72986630	rs72986630-T	Schizophrenia	26198764	www.ncbi.nlm.nih.gov/pubmed/26198764	Genome-wide association study of schizophrenia in Ashkenazi Jews.	592 Ashkenazi Jewish ancestry cases, 505 Ashkenazi Jewish ancestry controls, 36,989 cases, 113,075 controls	NA	19p13.2	19	11738921	NR	ZNF823			55552			72986630	5_prime_UTR_variant	0	NR	2e-08	1.16	[NR]	Illumina [7158791] (imputed)	N	schizophrenia	http://www.ebi.ac.uk/efo/EFO_0000692	GCST003048	Genome-wide genotyping array
rs72986630	rs72986630-T	Autism spectrum disorder or schizophrenia	28540026	www.ncbi.nlm.nih.gov/pubmed/28540026	Meta-analysis of GWAS of over 16,000 individuals with autism spectrum disorder highlights a novel locus at 10q24.32 and a significant overlap with schizophrenia.	schizophrenia cases and controls (see Ripke, 2014), up to 6,197 European ancestry ASD cases, up to 7,377 European ancestry controls, up to 1,190 ASD cases, up to 1,190 controls	NA	19p13.2	19	11738921	ZNF440, ZNF441, ZNF491, ZNF823	ZNF823			55552			72986630	5_prime_UTR_variant	0		5e-08	1.14	[1.09-1.20]	Affymetrix, Illumina [NR]	N	schizophrenia, autism spectrum disorder	http://www.ebi.ac.uk/efo/EFO_0000692, http://www.ebi.ac.uk/efo/EFO_0003756	GCST004521	Genome-wide genotyping array
rs750155	rs750155-T	Intelligence (MTAG)	29326435	www.ncbi.nlm.nih.gov/pubmed/29326435	A combined analysis of genetically correlated traits identifies 187 loci and a role for neurogenesis and myelination in intelligence.	120,934 British ancestry individuals, 127,548 individuals	NA	16p11.2	16	28609251	SULT1A1	SULT1A1			6817			750155	5_prime_UTR_variant	0	NR	3e-11	0.0203991	[0.014-0.026] unit decrease	Affymetrix [NR]	N	intelligence	http://www.ebi.ac.uk/efo/EFO_0004337	GCST005316	Genome-wide genotyping array
rs7599762	rs7599762-?	Intraocular pressure	29235454	www.ncbi.nlm.nih.gov/pubmed/29235454	A large multi-ethnic genome-wide association study identifies novel genetic loci for intraocular pressure.	56,819 European ancestry individuals, 5,748 Hispanic/Latino individuals, 5,119 East Asian ancestry individuals, 2,070 African American individuals	37,930 European and Asian ancestry individuals	2q37.3	2	237414242	COL6A3	COL6A3			1293			7599762	5_prime_UTR_variant	0	NR	1e-08	0.1	[NR] unit decrease	Affymetrix [at least 665000] (imputed)	N	intraocular pressure measurement	http://www.ebi.ac.uk/efo/EFO_0004695	GCST005170	Genome-wide genotyping array
rs7698623	rs7698623-?	Cardiovascular disease risk factors	21779381	www.ncbi.nlm.nih.gov/pubmed/21779381	Genetic determinants of cardiovascular events among women with migraine: a genome-wide association study.	5,122 European ancestry female migrain cases	NA	4q22.1	4	87834676	MEPE	MEPE			56955			7698623	intron_variant	0	NR	3e-07	6.37	[3.15-12.90]	Illumina [339596]	N	cardiovascular disease	http://www.ebi.ac.uk/efo/EFO_0000319	GCST001157	Genome-wide genotyping array
rs77191210	rs77191210-T	Blood protein levels	29875488	www.ncbi.nlm.nih.gov/pubmed/29875488	Genomic atlas of the human plasma proteome.	3,301 European ancestry individuals	NA	4p16.1	4	7434974	NR	SORCS2			57537			77191210	intron_variant	0	0.18	2e-58	0.5	[0.44-0.56] unit decrease	Affymetrix [10572788] (imputed)	N	blood protein measurement	http://www.ebi.ac.uk/efo/EFO_0007937	GCST005806	Genome-wide genotyping array
rs7766641	rs7766641-A	Height	28270201	www.ncbi.nlm.nih.gov/pubmed/28270201	Exploration of haplotype research consortium imputation for genome-wide association studies in 20,032 Generation Scotland participants.	19,965 British ancestry individuals from 6863 families.	NA	6p22.2	6	26183874	HIST1H2BE	HIST1H2BE			8344			7766641	missense_variant	0	0.2551	3e-13	0.00561352	[0.0041-0.0071] m decrease	Illumina [24111857] (imputed)	N	body height	http://www.ebi.ac.uk/efo/EFO_0004339	GCST004212	Genome-wide genotyping array
rs78970023	rs78970023-A	Thrombin-activatable fibrinolysis inhibitor activation peptide	29378355	www.ncbi.nlm.nih.gov/pubmed/29378355	A Genome-wide Study of Common and Rare Genetic Variants Associated with Circulating Thrombin Activatable Fibrinolysis Inhibitor.	3,124 European ancestry individuals	NA	16p12.2	16	21678558	OTOA, METTL9, IGSF6	OTOA			146183			78970023	missense_variant	0	0.015	5e-07	0.27	[0.17-0.37] unit decrease	Illumina [10000000] (imputed)	N	thrombin activatable fibrinolysis inhibitor activation peptide measurement	http://www.ebi.ac.uk/efo/EFO_0008582	GCST005411	Genome-wide genotyping array
rs7916697	rs7916697-A	Optic disc area	21307088	www.ncbi.nlm.nih.gov/pubmed/21307088	Genome-wide association studies in Asians confirm the involvement of ATOH7 and TGFBR3, and further identify CARD10 as a novel locus influencing optic disc area.	2,132 Indian ancestry individuals, 2,313 Malay ancestry individuals	9,326 European ancestry individuals	10q21.3	10	68232096	ATOH7	ATOH7			220202			7916697	5_prime_UTR_variant	0	NR	2e-15	0.0938	[NR] mm2 decrease	Illumina [551808]	N	optic disc size measurement	http://www.ebi.ac.uk/efo/EFO_0004832	GCST000970	Genome-wide genotyping array
rs79881201	rs79881201-T	Sum eosinophil basophil counts	27863252	www.ncbi.nlm.nih.gov/pubmed/27863252	The Allelic Landscape of Human Blood Cell Trait Variation and Links to Common Complex Disease.	171,771 European ancestry individuals	NA	5q22.1	5	111092097	WDR36	TSLP - WDR36	85480	134430		14073	75	79881201	5_prime_UTR_variant	1	0.3602	1e-22	0.0363648	[0.029-0.044] unit increase	Affymetrix [~ 2500000] (imputed)	N	basophil count, eosinophil count	http://www.ebi.ac.uk/efo/EFO_0005090, http://www.ebi.ac.uk/efo/EFO_0004842	GCST004624	Genome-wide genotyping array
rs8050500	rs8050500-C	Red cell distribution width	27863252	www.ncbi.nlm.nih.gov/pubmed/27863252	The Allelic Landscape of Human Blood Cell Trait Variation and Links to Common Complex Disease.	171,529 European ancestry individuals	NA	16p11.2	16	31393250	ITGAD	ITGAD			3681			8050500	intergenic_variant	0	0.4457	5e-19	0.0316314	[0.025-0.039] unit decrease	Affymetrix [~ 2500000] (imputed)	N	red blood cell distribution width	http://www.ebi.ac.uk/efo/EFO_0005192	GCST004621	Genome-wide genotyping array
rs8103033	rs8103033-G	Obesity-related traits	23251661	www.ncbi.nlm.nih.gov/pubmed/23251661	Novel genetic loci identified for the pathophysiology of childhood obesity in the Hispanic population.	815 Hispanic children from 263 families	NA	19q13.2	19	39679413	LGALS17A	LGALS17A			400696			8103033	non_coding_transcript_exon_variant	0	0.458	8e-06	0.04	[NR] g/d increase	Illumina [899892]	N	urinary nitrogen measurement	http://www.ebi.ac.uk/efo/EFO_0005190	GCST001762	Genome-wide genotyping array
rs8178822	rs8178822-?	Presence of antiphospholipid antibodies	27098658	www.ncbi.nlm.nih.gov/pubmed/27098658	Antiphospholipid antibodies in a large population-based cohort: genome-wide associations and effects on monocyte gene expression.	4,163 German ancestry individuals	NA	17q24.2	17	66229411	APOH, CCDC46	APOH			350			8178822	5_prime_UTR_variant	0	NR	1e-11	1.7714	[1.26-2.28]	Affymetrix [at least 662405]	N	antiphospholipid antibody measurement	http://www.ebi.ac.uk/efo/EFO_0005200	GCST003563	Genome-wide genotyping array
rs858239	rs858239-?	Cerebrospinal fluid biomarker levels	28031287	www.ncbi.nlm.nih.gov/pubmed/28031287	Genome-wide quantitative trait loci mapping of the human cerebrospinal fluid proteome.	133 Japanese ancestry individuals.	NA	7p15.3	7	23246696	NR	GPNMB			10457			858239	5_prime_UTR_variant	0	NR	2e-13			Illumina [514227]	N	cerebrospinal fluid biomarker measurement	http://www.ebi.ac.uk/efo/EFO_0006794	GCST004000	Genome-wide genotyping array
rs907612	rs907612-T	Monocyte percentage of white cells	27863252	www.ncbi.nlm.nih.gov/pubmed/27863252	The Allelic Landscape of Human Blood Cell Trait Variation and Links to Common Complex Disease.	170,494 European ancestry individuals	NA	11p15.5	11	1852991	LSP1	LSP1			4046			907612	5_prime_UTR_variant	0	0.3821	5e-13	0.0267024	[0.019-0.034] unit decrease	Affymetrix [~ 2500000] (imputed)	N	monocyte percentage of leukocytes	http://www.ebi.ac.uk/efo/EFO_0007989	GCST004609	Genome-wide genotyping array
rs907612	rs907612-T	Monocyte count	27863252	www.ncbi.nlm.nih.gov/pubmed/27863252	The Allelic Landscape of Human Blood Cell Trait Variation and Links to Common Complex Disease.	170,721 European ancestry individuals	NA	11p15.5	11	1852991	LSP1	LSP1			4046			907612	5_prime_UTR_variant	0	0.382	5e-16	0.0300791	[0.023-0.037] unit decrease	Affymetrix [~ 2500000] (imputed)	N	monocyte count	http://www.ebi.ac.uk/efo/EFO_0005091	GCST004625	Genome-wide genotyping array
rs907612	rs907612-T	Granulocyte percentage of myeloid white cells	27863252	www.ncbi.nlm.nih.gov/pubmed/27863252	The Allelic Landscape of Human Blood Cell Trait Variation and Links to Common Complex Disease.	169,545 European ancestry individuals	NA	11p15.5	11	1852991	LSP1	LSP1			4046			907612	5_prime_UTR_variant	0	0.382	2e-11	0.0249755	[0.018-0.032] unit increase	Affymetrix [~ 2500000] (imputed)	N	granulocyte percentage of myeloid white cells	http://www.ebi.ac.uk/efo/EFO_0007997	GCST004608	Genome-wide genotyping array
rs926657	rs926657-?	Lipoprotein (a) - cholesterol levels	25575512	www.ncbi.nlm.nih.gov/pubmed/25575512	Evidence for several independent genetic variants affecting lipoprotein (a) cholesterol levels.	1,376 Old Order Amish individuals	NA	6q25.3	6	159042420	TAGAP	TAGAP, LOC105378083			117289, 105378083			926657	non_coding_transcript_exon_variant	0	NR	5e-09			Affymetrix [~ 2500000] (imputed)	N	lipoprotein A measurement	http://www.ebi.ac.uk/efo/EFO_0006925	GCST002746	Genome-wide genotyping array
rs926657	rs926657-T	Lipoprotein (a) levels	26377243	www.ncbi.nlm.nih.gov/pubmed/26377243	Genome- and exome-wide association study of serum lipoprotein (a) in the Jackson Heart Study.	2,895 African American individuals	NA	6q25.3	6	159042420	C6orf99, RSPH3, TAGAP, FNDC1, SOD2, PNLDC1, MAS1, IGF2R	TAGAP, LOC105378083			117289, 105378083			926657	non_coding_transcript_exon_variant	0	0.42	5e-11	0.14	[0.1-0.18] unit increase	Affymetrix [up to 38000000] (imputed)	N	lipoprotein A measurement	http://www.ebi.ac.uk/efo/EFO_0006925	GCST003127	Genome-wide genotyping array
rs9331888; rs2279590; rs11136000	rs9331888-G; rs2279590-C; rs11136000-C	Alzheimer's disease	19734903	www.ncbi.nlm.nih.gov/pubmed/19734903	Genome-wide association study identifies variants at CLU and CR1 associated with Alzheimer's disease.	2,032 European ancestry cases, 5,328 European ancestry controls	3,978 European ancestry cases, 3,297 European ancestry controls	8p21.1	8;8;8	27611345;27598736;27607002	CLU	CLU; CLU; CLU							5_prime_UTR_variant; non_coding_transcript_exon_variant; intron_variant		0.26	6e-10	1.22	[1.14-1.29]	Illumina [537029]	N	Alzheimer's disease	http://www.ebi.ac.uk/efo/EFO_0000249	GCST000480	Genome-wide genotyping array
rs941758	rs941758-A	Blood protein levels	29875488	www.ncbi.nlm.nih.gov/pubmed/29875488	Genomic atlas of the human plasma proteome.	3,301 European ancestry individuals	NA	4q13.3	4	73853224	PF4V1	PPBPP1 - PF4V1	728045	5197		3971	72	941758	5_prime_UTR_variant	1	0.708	7e-85	0.49	[0.43-0.55] unit decrease	Affymetrix [10572788] (imputed)	N	blood protein measurement	http://www.ebi.ac.uk/efo/EFO_0007937	GCST005806	Genome-wide genotyping array
rs941758	rs941758-A	Blood protein levels	29875488	www.ncbi.nlm.nih.gov/pubmed/29875488	Genomic atlas of the human plasma proteome.	3,301 European ancestry individuals	NA	4q13.3	4	73853224	PF4V1	PPBPP1 - PF4V1	728045	5197		3971	72	941758	5_prime_UTR_variant	1	0.708	9e-43	0.36	[0.3-0.42] unit decrease	Affymetrix [10572788] (imputed)	N	blood protein measurement	http://www.ebi.ac.uk/efo/EFO_0007937	GCST005806	Genome-wide genotyping array
rs941758	rs941758-A	Blood protein levels	29875488	www.ncbi.nlm.nih.gov/pubmed/29875488	Genomic atlas of the human plasma proteome.	3,301 European ancestry individuals	NA	4q13.3	4	73853224	PF4V1	PPBPP1 - PF4V1	728045	5197		3971	72	941758	5_prime_UTR_variant	1	0.708	5e-12	0.18	[0.12-0.24] unit decrease	Affymetrix [10572788] (imputed)	N	blood protein measurement	http://www.ebi.ac.uk/efo/EFO_0007937	GCST005806	Genome-wide genotyping array
rs9704108	rs9704108-C	Platelet count	27863252	www.ncbi.nlm.nih.gov/pubmed/27863252	The Allelic Landscape of Human Blood Cell Trait Variation and Links to Common Complex Disease.	166,066 European ancestry individuals	NA	11p15.5	11	308065	IFITM2	MRPS24P1 - IFITM2	338389	10581		3689	42	9704108	5_prime_UTR_variant	1	0.928	6e-12	0.0535131	[0.038-0.069] unit increase	Affymetrix [~ 2500000] (imputed)	N	platelet count	http://www.ebi.ac.uk/efo/EFO_0004309	GCST004603	Genome-wide genotyping array
rs9847953	rs9847953-A	Systolic blood pressure	27618447	www.ncbi.nlm.nih.gov/pubmed/27618447	Trans-ancestry meta-analyses identify rare and common variants associated with blood pressure and hypertension.	up to 165,276 European ancestry individuals, up to 27,487 South Asian ancestry individuals	up to 125,713 European ancestry individuals, up to 2,641 South Asian ancestry individuals, 4,632 Hispanic individuals, 22,077 African American individuals	3p21.31	3	48241205	CDC25A	ZNF589			51385			9847953	missense_variant	0	0.716	6e-08	0.0198	unit increase	Illumina [242296]	N	systolic blood pressure	http://www.ebi.ac.uk/efo/EFO_0006335	GCST006021	Targeted genotyping array [Exome array]
rs9907295	rs9907295-C	Fibroblast growth factor basic levels	27989323	www.ncbi.nlm.nih.gov/pubmed/27989323	Genome-wide Association Study Identifies 27 Loci Influencing Concentrations of Circulating Cytokines and Growth Factors.	7,565 Finnish ancestry individuals	NA	17q12	17	35930309	NR	RDM1, LOC107985070			201299, 107985070			9907295	5_prime_UTR_variant	0		8e-07	0.1319	[0.079-0.185] SD units increase	NR [10700000] (imputed)	N	fibroblast growth factor basic measurement	http://www.ebi.ac.uk/efo/EFO_0008130	GCST004459	Genome-wide genotyping array
GBR
rs10117466	rs10117466-T	Blood protein levels	29875488	www.ncbi.nlm.nih.gov/pubmed/29875488	Genomic atlas of the human plasma proteome.	3,301 European ancestry individuals	NA	9q34.3	9	134918015	NR	FCN1 - LOC105376314	2219	105376314		55	16916	10117466	regulatory_region_variant	1	0.334	1e-17	0.22	[0.16-0.28] unit increase	Affymetrix [10572788] (imputed)	N	blood protein measurement	http://www.ebi.ac.uk/efo/EFO_0007937	GCST005806	Genome-wide genotyping array
rs10398	rs10398-G	Monocyte percentage of white cells	27863252	www.ncbi.nlm.nih.gov/pubmed/27863252	The Allelic Landscape of Human Blood Cell Trait Variation and Links to Common Complex Disease.	170,494 European ancestry individuals	NA	11p15.5	11	308180	IFITM2	IFITM2			10581			10398	5_prime_UTR_variant	0	0.1878	9e-37	0.0578247	[0.049-0.067] unit decrease	Affymetrix [~ 2500000] (imputed)	N	monocyte percentage of leukocytes	http://www.ebi.ac.uk/efo/EFO_0007989	GCST004609	Genome-wide genotyping array
rs10399805	rs10399805-A	Blood protein levels	29875488	www.ncbi.nlm.nih.gov/pubmed/29875488	Genomic atlas of the human plasma proteome.	3,301 European ancestry individuals	NA	1q32.1	1	203186870	NR	CHI3L1 - CHIT1	1116	1118		76	29209	10399805	regulatory_region_variant	1	0.128	7e-168	0.95	[0.89-1.01] unit increase	Affymetrix [10572788] (imputed)	N	blood protein measurement	http://www.ebi.ac.uk/efo/EFO_0007937	GCST005806	Genome-wide genotyping array
rs10936599	rs10936599-C	Colorectal cancer	20972440	www.ncbi.nlm.nih.gov/pubmed/20972440	Meta-analysis of three genome-wide association studies identifies susceptibility loci for colorectal cancer at 1q41, 3q26.2, 12q13.13 and 20q13.33.	3,334 European ancestry cases, 4,628 European ancestry controls	14,851 European ancestry cases, 15,569 European ancestry controls	3q26.2	3	169774313	MYNN	MYNN			55892			10936599	synonymous_variant	0	NR	3e-08	1.04	[1.04-1.10]	Illumina [up to 550000] (imputed)	N	colorectal cancer	http://www.ebi.ac.uk/efo/EFO_0005842	GCST000843	Genome-wide genotyping array
rs10936599	rs10936599-T	Telomere length	23535734	www.ncbi.nlm.nih.gov/pubmed/23535734	Identification of seven loci affecting mean telomere length and their association with disease.	37,684 European ancestry individuals	10,739 European ancestry individuals	3q26.2	3	169774313	TERC	MYNN			55892			10936599	synonymous_variant	0	0.252	3e-31	0.097	[0.081-0.113] unit decrease	Affymetrix, Illumina [2362330]	N	telomere length	http://www.ebi.ac.uk/efo/EFO_0004505	GCST001936	Genome-wide genotyping array
rs10936599	rs10936599-G	Multiple myeloma	23955597	www.ncbi.nlm.nih.gov/pubmed/23955597	Common variation at 3q26.2, 6p21.33, 17p11.2 and 22q13.1 influences multiple myeloma risk.	2,335 European ancestry cases, 7,306 European ancestry controls	2,357 European ancestry cases, 3,684 European ancestry controls	3q26.2	3	169774313	MYNN, TERC	MYNN			55892			10936599	synonymous_variant	0	0.8	9e-14	1.256	[1.18-1.33]	Illumina [414804]	N	multiple myeloma	http://www.ebi.ac.uk/efo/EFO_0001378	GCST002140	Genome-wide genotyping array
rs10936599	rs10936599-C	Bladder cancer	24163127	www.ncbi.nlm.nih.gov/pubmed/24163127	Genome-wide association study identifies multiple loci associated with bladder cancer risk.	6,911 European ancestry cases, 11,818 European ancestry controls	801 cases, 1,307 controls	3q26.2	3	169774313	ACTRT3, MYNN, TERC, LRRC34	MYNN			55892			10936599	synonymous_variant	0	0.76	5e-09	1.1765	[1.11-1.23]	Illumina [462190]	N	bladder carcinoma	http://www.ebi.ac.uk/efo/EFO_0000292	GCST002243	Genome-wide genotyping array
rs10936599	rs10936599-A	Celiac disease	20190752	www.ncbi.nlm.nih.gov/pubmed/20190752	Multiple common variants for celiac disease influencing immune gene expression.	4,533 European ancestry cases, 10,750 European ancestry controls	4,918 European ancestry cases, 5,684 European ancestry controls	3q26.2	3	169774313	intergenic	MYNN			55892			10936599	synonymous_variant	0	0.25	5e-07	1.12	[1.07-1.16]	Illumina [292387]	N	celiac disease	http://www.ebi.ac.uk/efo/EFO_0001060	GCST000612	Genome-wide genotyping array
rs10936599	rs10936599-G	Multiple sclerosis	21833088	www.ncbi.nlm.nih.gov/pubmed/21833088	Genetic risk and a primary role for cell-mediated immune mechanisms in multiple sclerosis.	9,772 European ancestry cases, 16,849 European ancestry controls	4,218 European ancestry cases, 7,296 European ancestry controls	3q26.2	3	169774313	MYNN	MYNN			55892			10936599	synonymous_variant	0	NR	7e-07	1.1	[1.08-1.11]	Illumina [465434]	N	multiple sclerosis	http://www.ebi.ac.uk/efo/EFO_0003885	GCST001198	Genome-wide genotyping array
rs10936599	rs10936599-C	Chronic lymphocytic leukemia	24292274	www.ncbi.nlm.nih.gov/pubmed/24292274	A genome-wide association study identifies multiple susceptibility loci for chronic lymphocytic leukemia.	1,739 European ancestry cases, 5,199 European ancestry controls	1,144 European ancestry cases, 3,151 European ancestry controls	3q26.2	3	169774313	MYNN	MYNN			55892			10936599	synonymous_variant	0		2e-09	1.26	[1.17-1.35]	Illumina [450000] (imputed)	N	chronic lymphocytic leukemia	http://www.ebi.ac.uk/efo/EFO_0000095	GCST002299	Genome-wide genotyping array
rs10993994	rs10993994-?	Prostate cancer	20676098	www.ncbi.nlm.nih.gov/pubmed/20676098	Genome-wide association study identifies five new susceptibility loci for prostate cancer in the Japanese population.	1,583 Japanese ancestry cases, 3,386 Japanese ancestry controls	3,001 Japanese ancestry cases, 5,415 Japanese ancestry controls	10q11.22	10	46046326	MSMB	MSMB - RPL23AP61	4477	728484		57	16924	10993994	intergenic_variant	1	NR	3e-08			Illumina [510687]	N	prostate carcinoma	http://www.ebi.ac.uk/efo/EFO_0001663	GCST000750	Genome-wide genotyping array
rs10993994	rs10993994-T	Serum prostate-specific antigen levels	21160077	www.ncbi.nlm.nih.gov/pubmed/21160077	Genetic correction of PSA values using sequence variants associated with PSA levels.	7,538 European ancestry individuals	2,373 European ancestry individuals	10q11.22	10	46046326	MSMB	MSMB - RPL23AP61	4477	728484		57	16924	10993994	intergenic_variant	1	0.39	7e-13	9.2	[NR] % increase	Illumina [304070]	N	prostate specific antigen measurement	http://www.ebi.ac.uk/efo/EFO_0004624	GCST000919	Genome-wide genotyping array
rs10993994	rs10993994-T	Prostate cancer	18264097	www.ncbi.nlm.nih.gov/pubmed/18264097	Multiple newly identified loci associated with prostate cancer susceptibility.	1,854 European ancestry cases, 1,894 European ancestry controls	3,268 European ancestry cases, 3,366 European ancestry controls	10q11.22	10	46046326	MSMB	MSMB - RPL23AP61	4477	728484		57	16924	10993994	intergenic_variant	1	0.4	9e-29	1.25	[1.17-1.34]	Illumina [541129]	N	prostate carcinoma	http://www.ebi.ac.uk/efo/EFO_0001663	GCST000152	Genome-wide genotyping array
rs10993994	rs10993994-T	Prostate cancer	18264096	www.ncbi.nlm.nih.gov/pubmed/18264096	Multiple loci identified in a genome-wide association study of prostate cancer.	1,172 European ancestry cases, 1,157 European ancestry controls	3,941 European ancestry cases, 3,964 European ancestry controls	10q11.22	10	46046326	MSMB	MSMB - RPL23AP61	4477	728484		57	16924	10993994	intergenic_variant	1	0.4	7e-13	1.16	[1.04-1.29]	Illumina [527869]	N	prostate carcinoma	http://www.ebi.ac.uk/efo/EFO_0001663	GCST000154	Genome-wide genotyping array
rs10993994	rs10993994-T	Prostate cancer	21743057	www.ncbi.nlm.nih.gov/pubmed/21743057	Genome-wide association study identifies new prostate cancer susceptibility loci.	2,782 European ancestry cases, 4,458 European ancestry controls	7,358 European ancestry cases, 6,732 European ancestry controls	10q11.22	10	46046326	MSMB	MSMB - RPL23AP61	4477	728484		57	16924	10993994	intergenic_variant	1	NR	5e-06	1.18	[1.10-1.27]	Illumina [571243]	N	prostate carcinoma	http://www.ebi.ac.uk/efo/EFO_0001663	GCST001147	Genome-wide genotyping array
rs10993994	rs10993994-T	Prostate cancer	24753544	www.ncbi.nlm.nih.gov/pubmed/24753544	Genetic variation in prostate-specific antigen-detected prostate cancer and the effect of control selection on genetic association studies.	1,146 European ancestry cases, 1,804 European ancestry controls	1,854 European ancestry cases, 1,437 European ancestry controls	10q11.22	10	46046326	MSMB	MSMB - RPL23AP61	4477	728484		57	16924	10993994	intergenic_variant	1		3e-26	0.4	[0.33-0.47] unit increase	Illumina [514432] (imputed)	N	prostate carcinoma	http://www.ebi.ac.uk/efo/EFO_0001663	GCST002421	Genome-wide genotyping array
rs10993994	rs10993994-T	Prostate cancer (early onset)	24740154	www.ncbi.nlm.nih.gov/pubmed/24740154	Genome-wide association scan for variants associated with early-onset prostate cancer.	931 European ancestry cases, 4,120 European ancestry controls	2,571 European ancestry cases, 921 European ancestry controls	10q11.22	10	46046326	MSMB	MSMB - RPL23AP61	4477	728484		57	16924	10993994	intergenic_variant	1	0.42	2e-07	1.32	[1.21-1.43]	Illumina [2639562] (imputed)	N	prostate carcinoma	http://www.ebi.ac.uk/efo/EFO_0001663	GCST002413	Genome-wide genotyping array
rs10993994	rs10993994-T	Prostate-specific antigen levels	23269536	www.ncbi.nlm.nih.gov/pubmed/23269536	Genome-wide association study identified novel genetic variant on SLC45A3 gene associated with serum levels prostate-specific antigen (PSA) in a Chinese population.	1,999 Chinese ancestry males	1,496 Chinese ancestry males	10q11.22	10	46046326	MSMB	MSMB - RPL23AP61	4477	728484		57	16924	10993994	intergenic_variant	1	0.5	5e-17	0.12	[NR] % increase	Illumina [> 709211] (imputed)	N	prostate specific antigen measurement	http://www.ebi.ac.uk/efo/EFO_0004624	GCST001796	Genome-wide genotyping array
rs10993994	rs10993994-T	Prostate cancer	25939597	www.ncbi.nlm.nih.gov/pubmed/25939597	Two susceptibility loci identified for prostate cancer aggressiveness.	4,600 European ancestry cases, 2,941 European ancestry controls	7,779 European ancestry cases, 7,623 European ancestry controls	10q11.22	10	46046326	PARG, TIMM23, MSMB	MSMB - RPL23AP61	4477	728484		57	16924	10993994	intergenic_variant	1	0.39	1e-15	1.16	[1.12-1.20]	Illumina [1531807] (imputed)	N	prostate carcinoma	http://www.ebi.ac.uk/efo/EFO_0001663	GCST002890	Genome-wide genotyping array
rs10993994	rs10993994-T	Prostate cancer	26034056	www.ncbi.nlm.nih.gov/pubmed/26034056	A large multiethnic genome-wide association study of prostate cancer identifies novel risk variants and substantial ethnic differences.	6,406 European ancestry cases, 601 African American cases, 288 East Asian ancestry cases, 488 Latino cases30,866 European ancestry controls, 1,650 African American controls, 2,938 East Asian ancestry controls, 3,141 Latino controls	4,599 European ancestry cases, 2,265 African American cases, 2,940 European ancestry controls, 2,414 African American controls	10q11.22	10	46046326	NR	MSMB - RPL23AP61	4477	728484		57	16924	10993994	intergenic_variant	1	0.4	3e-18	1.21	[1.16-1.26]	Affymetrix [up to 19977088] (imputed)	N	prostate carcinoma	http://www.ebi.ac.uk/efo/EFO_0001663	GCST002944	Genome-wide genotyping array
rs10993994	rs10993994-T	Prostate cancer	26034056	www.ncbi.nlm.nih.gov/pubmed/26034056	A large multiethnic genome-wide association study of prostate cancer identifies novel risk variants and substantial ethnic differences.	6,406 European ancestry cases, 601 African American cases, 288 East Asian ancestry cases, 488 Latino cases30,866 European ancestry controls, 1,650 African American controls, 2,938 East Asian ancestry controls, 3,141 Latino controls	4,599 European ancestry cases, 2,265 African American cases, 2,940 European ancestry controls, 2,414 African American controls	10q11.22	10	46046326	NR	MSMB - RPL23AP61	4477	728484		57	16924	10993994	intergenic_variant	1	0.401	7e-21	1.21	[1.16-1.25]	Affymetrix [up to 19977088] (imputed)	N	prostate carcinoma	http://www.ebi.ac.uk/efo/EFO_0001663	GCST002944	Genome-wide genotyping array
rs10993994	rs10993994-T	PCA3 expression level	23555189	www.ncbi.nlm.nih.gov/pubmed/23555189	Genome-wide association study identifies genetic determinants of urine PCA3 levels in men.	1,371 European ancestry individuals	NA	10q11.22	10	46046326	MSMB	MSMB - RPL23AP61	4477	728484		57	16924	10993994	intergenic_variant	1	0.41	1e-09	1.25	[1.18-1.32] unit increase	Illumina [3076666] (imputed)	N	cancer biomarker measurement	http://www.ebi.ac.uk/efo/EFO_0005127	GCST001946	Genome-wide genotyping array
rs10993994	rs10993994-T	Prostate-specific antigen levels	28139693	www.ncbi.nlm.nih.gov/pubmed/28139693	Genome-wide association study of prostate-specific antigen levels identifies novel loci independent of prostate cancer.	28,503 European ancestry individuals	2,716 Latino individuals, 2,518 East Asian ancestry individuals, 1,585 African American individuals, 6,193 European ancestry individuals (later diagnosed with prostate cancer), 5,603 European ancestry individuals	10q11.22	10	46046326	MSMB	MSMB - RPL23AP61	4477	728484		57	16924	10993994	intergenic_variant	1	0.39	1e-50	0.0843414	[0.073-0.095] unit increase	Affymetrix [10109774] (imputed)	N	prostate specific antigen measurement	http://www.ebi.ac.uk/efo/EFO_0004624	GCST004093	Genome-wide genotyping array
rs10993994	rs10993994-T	Prostate cancer	26443449	www.ncbi.nlm.nih.gov/pubmed/26443449	Large-scale association analysis in Asians identifies new susceptibility loci for prostate cancer.	3,000 East Asian ancestry cases, 4,394 East Asian ancestry controls	3,605 East Asian ancestry cases, 3,919 East Asian ancestry controls	10q11.22	10	46046326	MSMB	MSMB - RPL23AP61	4477	728484		57	16924	10993994	intergenic_variant	1	NR	4e-08	1.20482	[NR]	Illumina [4550396] (imputed)	N	prostate carcinoma	http://www.ebi.ac.uk/efo/EFO_0001663	GCST003148	Genome-wide genotyping array
rs10993994	rs10993994-C	Blood protein levels	29875488	www.ncbi.nlm.nih.gov/pubmed/29875488	Genomic atlas of the human plasma proteome.	3,301 European ancestry individuals	NA	10q11.22	10	46046326	MSMB	MSMB - RPL23AP61	4477	728484		57	16924	10993994	intergenic_variant	1	0.596	4E-589	0.98	[0.94-1.02] unit increase	Affymetrix [10572788] (imputed)	N	blood protein measurement	http://www.ebi.ac.uk/efo/EFO_0007937	GCST005806	Genome-wide genotyping array
rs10993994	rs10993994-T	Prostate cancer	29892016	www.ncbi.nlm.nih.gov/pubmed/29892016	Association analyses of more than 140,000 men identify 63 new prostate cancer susceptibility loci.	79,148 European ancestry cases, 61,106 European ancestry controls	NA	10q11.22	10	46046326	Intergenic	MSMB - RPL23AP61	4477	728484		57	16924	10993994	intergenic_variant	1	0.38	2e-147	1.23	[1.21-1.25]	Illumina [20370935] (imputed)	N	prostate carcinoma	http://www.ebi.ac.uk/efo/EFO_0001663	GCST006085	Genome-wide genotyping array
rs11245998	rs11245998-?	Mean corpuscular hemoglobin concentration	29403010	www.ncbi.nlm.nih.gov/pubmed/29403010	Genetic analysis of quantitative traits in the Japanese population links cell types to complex human diseases.	108,728 Japanese ancestry individuals	NA	11p15.5	11	207462	BET1L, RIC8A	BET1L - RIC8A	51272	60626		40	49	11245998	regulatory_region_variant	1	NR	3e-12	0.02987	[0.021-0.038] unit decrease novel	Illumina [6108953] (imputed)	N	mean corpuscular hemoglobin concentration	http://www.ebi.ac.uk/efo/EFO_0004528	GCST005992	Genome-wide genotyping array
rs1152591	rs1152591-A	Atrial fibrillation	22544366	www.ncbi.nlm.nih.gov/pubmed/22544366	Meta-analysis identifies six new susceptibility loci for atrial fibrillation.	6,707 European ancestry cases, 52,426 European ancestry controls	5,381 European ancestry casses, 10,030 European ancestry controls	14q23.2	14	64214130	SYNE2	SYNE2			23224			1152591	intron_variant	0	0.48	6e-13	1.13	[1.09-1.17]	Affymetrix, Illumina [~ 2500000] (imputed)	N	atrial fibrillation	http://www.ebi.ac.uk/efo/EFO_0000275	GCST001499	Genome-wide genotyping array
rs1152591	rs1152591-A	Atrial fibrillation	28416818	www.ncbi.nlm.nih.gov/pubmed/28416818	Large-scale analyses of common and rare variants identify 12 new loci associated with atrial fibrillation.	15,979 European ancestry cases, 102,776 European ancestry controls, 641 African American cases, 5,234 African American controls, 837 Japanese ancestry cases, 3,293 Japanese controls, 277 Hispanic cases, 3,081 Hispanic controls,197 Brazilian ancestry cases, 758 Brazilian ancestry controls.	8,180 Japanese ancestry cases, 28,612 Japanese ancestry controls.	14q23.2	14	64214130	SYNE2	SYNE2			23224			1152591	intron_variant	0	0.46	1e-10	1.09	[1.06-1.13]	Affymetrix, Illumina [11795432] (imputed)	N	atrial fibrillation	http://www.ebi.ac.uk/efo/EFO_0000275	GCST004295	Genome-wide genotyping array
rs11614913	rs11614913-T	Waist circumference adjusted for body mass index	28448500	www.ncbi.nlm.nih.gov/pubmed/28448500	Genome-wide physical activity interactions in adiposity - A meta-analysis of 200,452 adults.	2,518 African American women, 85,730 European ancestry women, 1,773 Filipino ancestry women, 1,030 Indian ancestry women, 1,457 African American men, 54,792 European ancestry men, 7,648 Indian ancestry men, 5,527 European ancestry individuals	6,244 African American women, 17,531 European ancestry women, 329 African American men, 19,956 European ancestry men	12q13.13	12	53991815	MIR196A2	MIR196A2			406973			11614913	mature_miRNA_variant	0	0.415	4e-08	0.0313	[0.02-0.042] cm increase	Affymetrix, Illumina, Perlegen [~ 2500000] (imputed)	N	BMI-adjusted waist circumference, physical activity measurement	http://www.ebi.ac.uk/efo/EFO_0007789, http://www.ebi.ac.uk/efo/EFO_0008002	GCST004562	Genome-wide genotyping array
rs116713089	rs116713089-G	Intraocular pressure	29617998	www.ncbi.nlm.nih.gov/pubmed/29617998	Genome-Wide Association Analyses Identify New Loci Influencing Intraocular Pressure.	115,486 European ancestry individuals	NA	2p22.3	2	33134498	LTBP1	LTBP1			4052			116713089	5_prime_UTR_variant	0	0.9298	8e-18	0.24	[0.19-0.29] unit decrease	Affymetrix [~ 11900000] (imputed)	N	intraocular pressure measurement	http://www.ebi.ac.uk/efo/EFO_0004695	GCST005580	Genome-wide genotyping array
rs11673726	rs11673726-?	Bilirubin levels in tenofovir-treated HIV infection	26148204	www.ncbi.nlm.nih.gov/pubmed/26148204	Genomewide association study of tenofovir pharmacokinetics and creatinine clearance in AIDS Clinical Trials Group protocol A5202.	243 European ancestry cases, 149 African American cases, 100 Hispanic American cases, 9 unknown ancestry cases	NA	2q37.1	2	233755414	NR	UGT1A, UGT1A6, UGT1A5, UGT1A9, UGT1A4, UGT1A8, UGT1A7, UGT1A10, UGT1A3			7361, 54578, 54579, 54600, 54657, 54576, 54577, 54575, 54659			11673726	non_coding_transcript_exon_variant	0	NR	4e-09			Illumina [~ 5190000] (imputed)	N	bilirubin measurement, response to tenofovir, HIV infection	http://www.ebi.ac.uk/efo/EFO_0004570, http://www.ebi.ac.uk/efo/EFO_0009279, http://www.ebi.ac.uk/efo/EFO_0000764	GCST006074	Genome-wide sequencing
rs12361036	rs12361036-A	Interleukin-6 levels	22205395	www.ncbi.nlm.nih.gov/pubmed/22205395	Genome-wide associated loci influencing interleukin (IL)-10, IL-1Ra, and IL-6 levels in African Americans.	697 African American individuals	NA	11q12.1	11	55838732	OR5D16	OR5L2 - OR5D16	26338	390144		10578	20	12361036	intergenic_variant	1	0.09	6e-06	0.13	unit decrease	Affymetrix [5396780] (imputed)	N	interleukin-6 measurement	http://www.ebi.ac.uk/efo/EFO_0004810	GCST006103	Genome-wide genotyping array
rs12724450	rs12724450-A	Blood protein levels	28240269	www.ncbi.nlm.nih.gov/pubmed/28240269	Connecting genetic risk to disease end points through the human blood plasma proteome.	997 European ancestry individuals	338 Arab, South Asian and Filipino ancestry individuals	1q21.2	1	150508095	TARS2, PRPF3, RPRD2, ECM1, FALEC, MRPS21, AC242988.1	ECM1			1893			12724450	5_prime_UTR_variant	0	0.0893574	2e-12	0.544	[0.4-0.69] unit increase	Affymetrix [509946]	N	extracellular matrix protein 1 measurement	http://www.ebi.ac.uk/efo/EFO_0008126	GCST004365	Genome-wide genotyping array
rs131804	rs131804-?	Mean corpuscular hemoglobin	29403010	www.ncbi.nlm.nih.gov/pubmed/29403010	Genetic analysis of quantitative traits in the Japanese population links cell types to complex human diseases.	108,054 Japanese ancestry individuals	NA	22q13.33	22	50526433	TYMP	SCO2, TYMP			9997, 1890			131804	synonymous_variant	0	NR	1e-40	0.06376	[0.054-0.073] unit increase novel	Illumina [6108953] (imputed)	N	mean corpuscular hemoglobin	http://www.ebi.ac.uk/efo/EFO_0004527	GCST005993	Genome-wide genotyping array
rs144087410	rs144087410-T	Post bronchodilator FEV1/FVC ratio	26634245	www.ncbi.nlm.nih.gov/pubmed/26634245	A genome-wide association study identifies risk loci for spirometric measures among smokers of European and African ancestry.	10,094 European ancestry current and former smoker individuals, 3,260 African American current and former smoker individuals, 178 current and former smoker individuals	NA	9p24.1	9	5185581	INSL6	INSL6			11172			144087410	missense_variant	0	0.999	2e-07	0.397	unit increase	Illumina [NR] (imputed)	N	response to bronchodilator, FEV/FEC ratio	http://purl.obolibrary.org/obo/GO_0097366, http://www.ebi.ac.uk/efo/EFO_0004713	GCST003264	Genome-wide genotyping array
rs144878061	rs144878061-?	Alcoholic chronic pancreatitis	28754779	www.ncbi.nlm.nih.gov/pubmed/28754779	Genome-wide association study identifies inversion in the CTRB1-CTRB2 locus to modify risk for alcoholic and non-alcoholic chronic pancreatitis.	1,959 European ancestry cases, 1,488 European ancestry alcohol abuse controls, 4,552 European ancestry controls	NA	1p36.21	1	15456801	CELA2A, CTRC, CELA2B, EFHD2, CASP9	CELA2A			63036			144878061	splice_region_variant	0		1e-11	1.84809	[1.56-2.20]	Illumina [9389922] (imputed)	N	alcoholic pancreatitis	http://www.ebi.ac.uk/efo/EFO_1002013	GCST004860	Genome-wide genotyping array
rs148212596	rs148212596-G	Blood protein levels	29875488	www.ncbi.nlm.nih.gov/pubmed/29875488	Genomic atlas of the human plasma proteome.	3,301 European ancestry individuals	NA	1q31.2	1	193105381	GLRX2	GLRX2			51022			148212596	start_lost	0	0.02	4e-41	1.18	[1-1.36] unit increase	Affymetrix [10572788] (imputed)	N	blood protein measurement	http://www.ebi.ac.uk/efo/EFO_0007937	GCST005806	Genome-wide genotyping array
rs1654668	rs1654668-?	Colorectal cancer	29228715	www.ncbi.nlm.nih.gov/pubmed/29228715	Bayesian and frequentist analysis of an Austrian genome-wide association study of colorectal cancer and advanced adenomas.	978 Austrian ancestry cases, 855 Austrian ancestry controls	NA	19q13.42	19	54662761	Intergenic	LILRB4			11006			1654668	intron_variant	0		6e-06	1.3611	[NR]	Affymetrix [492217] (imputed)	N	colorectal cancer	http://www.ebi.ac.uk/efo/EFO_0005842	GCST005152	Genome-wide genotyping array
rs16906252	rs16906252-?	MGMT methylation in smokers	26183928	www.ncbi.nlm.nih.gov/pubmed/26183928	Implication of a Chromosome 15q15.2 Locus in Regulating UBR1 and Predisposing Smokers to MGMT Methylation in Lung.	296 European ancestry individuals with MGMT methylation, 867 European ancestry individuals without MGMT methylation	107 European and Hispanic individuals with MGMT methylation, 323 European and Hispanic individuals without MGMT methylation	10q26.3	10	129467281	MGMT	MGMT			4255			16906252	synonymous_variant	0	NR	4e-31			Illumina [1599980]	N	smoking behavior, gene methylation measurement	http://www.ebi.ac.uk/efo/EFO_0004318, http://www.ebi.ac.uk/efo/EFO_0006959	GCST003031	Genome-wide genotyping array
rs16923189	rs16923189-G	Blood protein levels	28240269	www.ncbi.nlm.nih.gov/pubmed/28240269	Connecting genetic risk to disease end points through the human blood plasma proteome.	997 European ancestry individuals	338 Arab, South Asian and Filipino ancestry individuals	9p24.1	9	5510644	PDCD1LG2	LOC107987045, PDCD1LG2			107987045, 80380			16923189	5_prime_UTR_variant	0	0.28012	2e-26	0.5243	[0.43-0.62] unit increase	Affymetrix [509946]	N	programmed cell death 1 ligand 2 measurement	http://www.ebi.ac.uk/efo/EFO_0008268	GCST004365	Genome-wide genotyping array
rs16923189	rs16923189-G	Blood protein levels	29875488	www.ncbi.nlm.nih.gov/pubmed/29875488	Genomic atlas of the human plasma proteome.	3,301 European ancestry individuals	NA	9p24.1	9	5510644	PDCD1LG2	LOC107987045, PDCD1LG2			107987045, 80380			16923189	5_prime_UTR_variant	0	0.298	8e-51	0.39	[0.33-0.45] unit increase	Affymetrix [10572788] (imputed)	N	blood protein measurement	http://www.ebi.ac.uk/efo/EFO_0007937	GCST005806	Genome-wide genotyping array
rs17076896	rs17076896-G	Coronary artery aneurysm in Kawasaki disease	27171184	www.ncbi.nlm.nih.gov/pubmed/27171184	Genome-Wide Association Study Identifies Novel Susceptibility Genes Associated with Coronary Artery Aneurysm Formation in Kawasaki Disease.	11 Taiwanese ancestry cases, 146 Taiwanese ancestry controls	NA	13q12.11	13	19181923	TUBA3C	TUBA3C - LOC101928697	7278	101928697		71	110	17076896	intergenic_variant	1	0.014	8e-09	21.03	[NR]	Affymetrix [559609]	N	mucocutaneous lymph node syndrome, coronary aneurysm	http://www.ebi.ac.uk/efo/EFO_0004246, http://www.ebi.ac.uk/efo/EFO_1000881	GCST003560	Genome-wide genotyping array
rs174538	rs174538-A	Blood metabolite levels	24816252	www.ncbi.nlm.nih.gov/pubmed/24816252	An atlas of genetic influences on human blood metabolites.	7,824 European ancestry individuals	NA	11q12.2	11	61792609	FADS1	TMEM258			746			174538	5_prime_UTR_variant	0	0.3	9e-14	0.026	[0.018-0.034] unit decrease	Affymetrix, Illumina [2100000] (imputed)	N	blood metabolite measurement	http://www.ebi.ac.uk/efo/EFO_0005664	GCST002443	Genome-wide genotyping array
rs174538	rs174538-A	Trans fatty acid levels	25646338	www.ncbi.nlm.nih.gov/pubmed/25646338	Genetic loci associated with circulating phospholipid trans fatty acids: a meta-analysis of genome-wide association studies from the CHARGE Consortium.	8,013 European ancestry individuals	1,082 African American individuals, 669 Chinese ancestry individuals, 657 Hispanic individuals	11q12.2	11	61792609	NR	TMEM258			746			174538	5_prime_UTR_variant	0	0.2955	1e-12	0.0031	[0.0023-0.0039] unit increase	Affymetrix, Illumina [~ 2500000] (imputed)	N	cis/trans-18:2 fatty acid measurement, trans fatty acid measurement	http://www.ebi.ac.uk/efo/EFO_0006824, http://www.ebi.ac.uk/efo/EFO_0006821	GCST002721	Genome-wide genotyping array
rs174538	rs174538-A	Plasma omega-3 polyunsaturated fatty acid level (eicosapentaenoic acid)	21829377	www.ncbi.nlm.nih.gov/pubmed/21829377	Genetic loci associated with plasma phospholipid n-3 fatty acids: a meta-analysis of genome-wide association studies from the CHARGE Consortium.	8,866 European ancestry individuals	NA	11q12.2	11	61792609	C11orf10	TMEM258			746			174538	5_prime_UTR_variant	0	NR	5e-58	0.08	[NR] % decrease	Affymetrix, Illumina [NR]	N	eicosapentaenoic acid measurement	http://www.ebi.ac.uk/efo/EFO_0007760	GCST001178	Genome-wide genotyping array
rs174561	rs174561-C	Serum metabolite ratios in chronic kidney disease	29545352	www.ncbi.nlm.nih.gov/pubmed/29545352	Genome-Wide Association Studies of Metabolites in Patients with CKD Identify Multiple Loci and Illuminate Tubular Transport Mechanisms.	1,143 European ancestry cases	NA	11q12.2	11	61815236	MIR1908	MIR1908, FADS1			100302263, 3992			174561	5_prime_UTR_variant	0	NR	3e-17	0.384602	[0.3-0.47] unit increase	Illumina [up to 9281895] (imputed)	N	chronic kidney disease, serum metabolite measurement	http://www.ebi.ac.uk/efo/EFO_0003884, http://www.ebi.ac.uk/efo/EFO_0005653	GCST005650	Genome-wide genotyping array
rs174561	rs174561-C	Serum metabolite ratios in chronic kidney disease	29545352	www.ncbi.nlm.nih.gov/pubmed/29545352	Genome-Wide Association Studies of Metabolites in Patients with CKD Identify Multiple Loci and Illuminate Tubular Transport Mechanisms.	1,143 European ancestry cases	NA	11q12.2	11	61815236	MIR1908	MIR1908, FADS1			100302263, 3992			174561	5_prime_UTR_variant	0	NR	2e-19	0.404607	[0.32-0.49] unit increase	Illumina [up to 9281895] (imputed)	N	chronic kidney disease, serum metabolite measurement	http://www.ebi.ac.uk/efo/EFO_0003884, http://www.ebi.ac.uk/efo/EFO_0005653	GCST005650	Genome-wide genotyping array
rs174561	rs174561-C	Serum metabolite ratios in chronic kidney disease	29545352	www.ncbi.nlm.nih.gov/pubmed/29545352	Genome-Wide Association Studies of Metabolites in Patients with CKD Identify Multiple Loci and Illuminate Tubular Transport Mechanisms.	1,143 European ancestry cases	NA	11q12.2	11	61815236	MIR1908	MIR1908, FADS1			100302263, 3992			174561	5_prime_UTR_variant	0	NR	1e-18	0.400157	[0.31-0.49] unit decrease	Illumina [up to 9281895] (imputed)	N	chronic kidney disease, serum metabolite measurement	http://www.ebi.ac.uk/efo/EFO_0003884, http://www.ebi.ac.uk/efo/EFO_0005653	GCST005650	Genome-wide genotyping array
rs174561	rs174561-C	Serum metabolite ratios in chronic kidney disease	29545352	www.ncbi.nlm.nih.gov/pubmed/29545352	Genome-Wide Association Studies of Metabolites in Patients with CKD Identify Multiple Loci and Illuminate Tubular Transport Mechanisms.	1,143 European ancestry cases	NA	11q12.2	11	61815236	MIR1908	MIR1908, FADS1			100302263, 3992			174561	5_prime_UTR_variant	0	NR	3e-16	0.371213	[0.28-0.46] unit decrease	Illumina [up to 9281895] (imputed)	N	chronic kidney disease, serum metabolite measurement	http://www.ebi.ac.uk/efo/EFO_0003884, http://www.ebi.ac.uk/efo/EFO_0005653	GCST005650	Genome-wide genotyping array
rs174561	rs174561-C	Serum metabolite ratios in chronic kidney disease	29545352	www.ncbi.nlm.nih.gov/pubmed/29545352	Genome-Wide Association Studies of Metabolites in Patients with CKD Identify Multiple Loci and Illuminate Tubular Transport Mechanisms.	1,143 European ancestry cases	NA	11q12.2	11	61815236	MIR1908	MIR1908, FADS1			100302263, 3992			174561	5_prime_UTR_variant	0	NR	5e-34	0.545071	[0.46-0.63] unit decrease	Illumina [up to 9281895] (imputed)	N	chronic kidney disease, serum metabolite measurement	http://www.ebi.ac.uk/efo/EFO_0003884, http://www.ebi.ac.uk/efo/EFO_0005653	GCST005650	Genome-wide genotyping array
rs17864701	rs17864701-?	Bilirubin levels in tenofovir-treated HIV infection	26148204	www.ncbi.nlm.nih.gov/pubmed/26148204	Genomewide association study of tenofovir pharmacokinetics and creatinine clearance in AIDS Clinical Trials Group protocol A5202.	243 European ancestry cases, 149 African American cases, 100 Hispanic American cases, 9 unknown ancestry cases	NA	2q37.1	2	233744071	NR	UGT1A7, UGT1A8, UGT1A, UGT1A9, UGT1A10, UGT1A5, UGT1A3, UGT1A4, UGT1A6			54577, 54576, 7361, 54600, 54575, 54579, 54659, 54657, 54578			17864701	intron_variant	0	NR	5e-09			Illumina [~ 5190000] (imputed)	N	bilirubin measurement, response to tenofovir, HIV infection	http://www.ebi.ac.uk/efo/EFO_0004570, http://www.ebi.ac.uk/efo/EFO_0009279, http://www.ebi.ac.uk/efo/EFO_0000764	GCST006074	Genome-wide sequencing
rs1799810	rs1799810-T	Self-rated health	20707712	www.ncbi.nlm.nih.gov/pubmed/20707712	A genome-wide association study of self-rated health.	6,706 European individuals from 2,585 independent families	NA	2q14.3	2	127418464	intergenic	PROC			5624			1799810	5_prime_UTR_variant	0	0.41	9e-06	0.02	[NR] unit decrease	Illumina [2380486] (imputed)	N	self rated health	http://www.ebi.ac.uk/efo/EFO_0004778	GCST000747	Genome-wide genotyping array
rs1799810	rs1799810-T	Protein C levels	28082259	www.ncbi.nlm.nih.gov/pubmed/28082259	Identification of Genetic Variants Linking Protein C and Lipoprotein Metabolism: The ARIC Study (Atherosclerosis Risk in Communities).	10,778 European ancestry individuals, 2,706 African American individuals	NA	2q14.3	2	127418464	PROC	PROC			5624			1799810	5_prime_UTR_variant	0	0.43	2e-42	0.12	[NR] μg/mL decrease	Affymetrix [at least 22484459] (imputed)	N	protein C measurement	http://www.ebi.ac.uk/efo/EFO_0004633	GCST006119	Genome-wide genotyping array
rs1799945	rs1799945-G	Diastolic blood pressure	21909115	www.ncbi.nlm.nih.gov/pubmed/21909115	Genetic variants in novel pathways influence blood pressure and cardiovascular disease risk.	69,395 European ancestry individuals	Up to 133,361 European ancestry individuals	6p22.2	6	26090951	HFE	HFE			3077			1799945	missense_variant	0	0.14	2e-15	0.457	[NR] mmHg increase	Affymetrix, Illumina [~ 2500000] (imputed)	N	diastolic blood pressure	http://www.ebi.ac.uk/efo/EFO_0006336	GCST001228	Genome-wide genotyping array
rs1799945	rs1799945-G	Hypertension	21909115	www.ncbi.nlm.nih.gov/pubmed/21909115	Genetic variants in novel pathways influence blood pressure and cardiovascular disease risk.	69,395 European ancestry individuals	Up to 133,361 European ancestry individuals	6p22.2	6	26090951	HFE	HFE			3077			1799945	missense_variant	0	0.14	2e-10	0.095	[NR] unit increase	Affymetrix, Illumina [~ 2500000] (imputed)	N	hypertension	http://www.ebi.ac.uk/efo/EFO_0000537	GCST001238	Genome-wide genotyping array
rs1799945	rs1799945-G	Systolic blood pressure	21909115	www.ncbi.nlm.nih.gov/pubmed/21909115	Genetic variants in novel pathways influence blood pressure and cardiovascular disease risk.	69,395 European ancestry individuals	Up to 133,361 European ancestry individuals	6p22.2	6	26090951	HFE	HFE			3077			1799945	missense_variant	0	0.14	8e-12	0.627	[NR] mmHg increase	Affymetrix, Illumina [~ 2500000] (imputed)	N	systolic blood pressure	http://www.ebi.ac.uk/efo/EFO_0006335	GCST001227	Genome-wide genotyping array
rs1799945	rs1799945-C	Iron status biomarkers	21208937	www.ncbi.nlm.nih.gov/pubmed/21208937	Identification of a common variant in the TFR2 gene implicated in the physiological regulation of serum iron levels.	Up to 5,633 European ancestry individuals	Up to 3,457 European ancestry individuals	6p22.2	6	26090951	HFE	HFE			3077			1799945	missense_variant	0	0.83	3e-09	4.95	[3.30-6.60] ug/dl decrease	Affymetrix, Illumina [~ 2500000] (imputed)	N	serum iron measurement	http://www.ebi.ac.uk/efo/EFO_0006332	GCST000935	Genome-wide genotyping array
[truncated: 482 more rows]

## Sheet: East Asia
Supplementary table 9D. East Asia population core promoter variant-matched GWAS variants and their trait in eQTLs
[truncated: 176 more rows]

## Sheet: South Asia
Supplementary table 9E. South Asia population core promoter variant-matched GWAS variants and their trait in eQTLs
[truncated: 544 more rows]

## Sheet: America
Supplementary table 9F. America population core promoter variant-matched GWAS variants and their trait in eQTLs
[truncated: 489 more rows]
