# Supplementary material for: Highly diversified core promoters in the human genome and their effects on gene expression and disease predisposition
Source: BMC Genomics. 2020 Nov 30;21:842. doi: 10.1186/s12864-020-07222-5 (PMC7706239; doi:10.1186/s12864-020-07222-5)
Supplement: Supplementary file 10 — S10. Effects of core promoter-located GWAS-traits on gene expression by eQTL analysis [file 12864_2020_7222_MOESM10_ESM.xlsx]

## Sheet: GWAS core p traits & expression
Supplementary table 10. Effects of core promoter-located GWAS-traits on gene expression by eQTL analysis (Cells with red color referring to p<0.05, in pink color >0.05)
RSID_dbSNP	Location to TSS	RS located genes		eQTL																								Tissue types (p value)
			Gene Symbol	Ensembl_GENEID_metasoft	Total tissue types affected	Adipose Subcutaneous	Adipose Visceral Omentum	Adrenal Gland	Artery Aorta	Artery Coronary	Artery Tibial	Brain Amygdala	Brain Anterior cingulate cortex BA24	Brain Caudate basal ganglia	Brain Cerebellar Hemisphere	Brain Cerebellum	Brain Cortex	Brain Frontal Cortex BA9	Brain Hippocampus	Brain Hypothalamus	Brain Nucleus accumbens basal ganglia	Brain Putamen basal ganglia	Brain Spinal cord cervical c-1	Brain Substantia nigra	Breast Mammary Tissue	Cells EBV-transformed lymphocytes	Cells Transformed fibroblasts	Colon Sigmoid	Colon Transverse	Esophagus Gastroesophageal Junction	Esophagus Mucosa	Esophagus Muscularis	Heart Atrial Appendage	Heart Left Ventricle	Liver	Lung	Minor Salivary Gland	Muscle Skeletal	Nerve Tibial	Ovary	Pancreas	Pituitary	Prostate	Skin Not Sun Exposed Suprapubic	Skin Sun Exposed Lower leg	Small Intestine Terminal Ileum	Spleen	Stomach	Testis
rs16906252	98	MGMT	MGMT	ENSG00000170430.9	48	9.5989e-29	7.20697e-16	3.62452e-06	8.6192e-16	1.23834e-11	8.6882e-39	0.00282541	1.55743e-06	4.81064e-06	2.47357e-07	2.58839e-08	1.35156e-08	2.13898e-09	5.10272e-06	1.34873e-08	7.0846e-08	2.68643e-07	0.0467463	0.000127844	5.31372e-14	1.03896e-08	4.07375e-16	3.50242e-14	3.45755e-19	3.22188e-23	4.84257e-24	3.13853e-31	7.92022e-08	1.54289e-15	0.0266335	9.68569e-23	2.6139e-07	1.24177e-29	1.96289e-32	3.47879e-10	8.71124e-08	1.94948e-09	7.83208e-07	9.17955e-17	1.11281e-22	2.314e-08	1.29938e-06	4.3829e-11	0.0270437
rs9847953	100	ZNF589	ZNF589	ENSG00000164048.9	48	1.28869e-46	5.11004e-35	8.10698e-21	7.28631e-44	8.3415e-14	6.21968e-53	1.22381e-06	6.89437e-08	0.000574182	1.04914e-10	1.6334e-22	1.0829e-13	1.71315e-07	4.89091e-05	3.36095e-09	0.000487194	9.67442e-08	9.90909e-06	0.000202853	6.78914e-31	0.00592299	1.29676e-23	1.40833e-30	2.21722e-28	1.02083e-34	1.03098e-69	1.85481e-46	5.30832e-28	5.89811e-18	2.38212e-08	6.81742e-28	1.04033e-10	6.7797e-10	7.9672e-78	1.33798e-13	1.05082e-23	5.64213e-38	5.04398e-21	1.58854e-45	4.62123e-45	4.79781e-07	4.75342e-14	4.06079e-22	7.31775e-47
rs626283	-57	TMC4	TMC4	ENSG00000167608.7	47	1.44033e-23	3.76672e-29	6.19546e-12	2.24599e-12	1.74702e-15	4.05919e-11	3.14752e-06	3.74122e-07	4.38684e-10	5.84796e-06	1.38939e-06	7.61934e-08	1.56271e-05	0.000620762	0.000940464	3.81723e-10	1.10278e-05	0.00262498	8.17528e-05	3.09526e-16	2.33282e-05	2.32907e-30	2.40158e-11	1.97207e-06	1.5165e-22	8.64073e-74	6.07898e-29	4.40077e-20	3.21474e-37	7.3746e-06	1.3797e-10	1.50578e-05	2.85698e-38	1.92885e-20	0.000779206	6.03052e-05	7.08212e-05	0.000448542	4.20057e-51	2.63698e-70	0.403673	1.78007e-17	5.18381e-13	2.66596e-13
rs7187776	84	TUFM	TUFM	ENSG00000178952.4	45	4.60558e-20	2.20273e-09	0.00815765	4.63512e-27	7.41191e-07	2.53051e-40	3.32778e-08	0.0147163	2.01654e-08	0.0819735	0.0436124	9.68591e-05	5.48865e-06	4.10324e-09	0.000166431	8.39435e-10	6.56124e-09	0.000370416	0.0164378	1.26442e-10	2.45027e-05	1.34957e-07	1.51407e-17	8.12113e-12	1.59957e-14	9.72868e-17	4.62786e-24	0.0130717	0.690675	0.0859034	9.36117e-27	0.000205297	2.93098e-08	1.10728e-21	5.45101e-13	2.18943e-21	6.6271e-06	8.3151e-06	2.81271e-17	2.39823e-46	1.03439e-07	1.66187e-10	5.64451e-08	4.51595e-09
rs1883832	-90	CD40	CD40	ENSG00000101017.9	44	3.9438e-08	3.52644e-13	1.3977e-07	1.17833e-09	0.000258504	4.22233e-07	0.000217673	2.71288e-05	0.00786071	0.000379634	0.000804695	2.18547e-05	9.71982e-07	0.00369254	7.01323e-05	0.00295624	0.00153494	0.110056	0.00489524	5.12427e-08	0.0272152	2.00263e-11	3.87517e-06	6.36104e-05	3.05622e-08	2.70307e-05	5.63142e-08	4.764e-08	1.1974e-06	0.0260395	5.50837e-18	0.20854	0.000655229	9.51887e-12	4.89382e-05	1.72593e-06	0.00117566	0.0169756	3.85407e-07	4.17415e-10	0.32942	0.105786	4.69933e-05	2.6289e-06
rs3923060	-87	DNAJC18	DNAJC18	ENSG00000170464.5	44	0.000143761	1.42262e-15	1.39992e-17	0.000258706	8.31865e-06	1.19737e-14	0.0442642	8.71421e-05	0.000238585	9.14928e-05	3.88299e-07	9.25564e-05	0.0502918	0.363038	0.000128892	0.224594	0.00196257	0.000493945	0.00607184	9.93852e-07	2.84805e-10	3.58608e-21	1.02755e-13	5.5872e-14	1.44379e-09	5.15214e-19	2.24916e-17	1.73469e-22	2.58788e-22	8.29933e-08	2.61356e-06	9.81936e-05	3.86554e-76	3.25589e-08	1.36032e-09	9.21053e-34	0.00119803	7.63044e-06	2.16161e-11	1.56414e-23	7.37943e-08	7.96568e-11	1.48231e-15	0.189832
rs16923189	100	PDCD1LG2	PDCD1LG2	ENSG00000197646.6	44	1.31625e-21	4.47576e-19	5.60042e-09	4.00728e-10	5.11198e-05	7.32451e-11	0.0117981	0.00417618	3.93972e-07	0.00904523	0.000282149	0.00391893	0.0559872	0.000762814	3.16698e-06	0.00267263	0.000926575	0.0190685	0.00135868	1.44635e-10	0.416506	2.84628e-12	2.43182e-11	1.93191e-06	2.32239e-14	9.45462e-06	7.91104e-25	1.46222e-11	1.6714e-13	4.107e-05	8.12104e-26	0.679672	3.13003e-15	2.48198e-18	0.00018929	6.79218e-11	1.44476e-05	3.17243e-06	2.89018e-07	9.7557e-13	3.46977e-06	7.67887e-09	4.6091e-08	1.26739e-05
rs758747	47	NLRC3	NLRC3	ENSG00000167984.12	43	3.87599e-07	0.0013181	6.21294e-05	5.97871e-08	0.000491842	7.31191e-15	8.60388e-07	2.23351e-06	8.83849e-08	3.60717e-14	9.10193e-11	2.10819e-06	1.29062e-06	7.49408e-06	3.63822e-05	5.57871e-08	3.17251e-06	0.00262643	0.000737577	1.78151e-07	0.166025	2.8944e-07	2.62734e-09	0.000352982	4.39636e-15	3.3112e-05	3.39338e-18	3.91539e-05	0.126503	0.0242771	0.0163884	0.0398616	5.53982e-18	5.18142e-14	5.40327e-06	0.0118003	1.14885e-07	2.92589e-05	3.19305e-09	9.26189e-16	0.620301	0.143209	0.00049934	0.00268136
rs10402931	-24	PDCD5	PDCD5	ENSG00000105185.7	43	8.89867e-17	3.71887e-18	2.67847e-10	1.69757e-08	0.000221095	5.16118e-16	0.199605	5.27255e-05	0.000406852	0.00065013	0.000266022	0.000494229	0.00197329	3.94453e-05	0.00387471	0.00184565	0.0187082	1.7172e-05	8.0414e-05	6.3084e-06	0.13754	5.75162e-05	2.37022e-08	6.31076e-17	2.73778e-13	4.32199e-21	9.2079e-20	9.54218e-18	1.01475e-20	6.45265e-14	4.44955e-19	0.0178036	1.26892e-44	5.29764e-08	0.768989	2.2055e-15	0.00414802	0.0116968	2.57661e-05	2.35966e-06	7.27702e-10	4.41368e-06	4.5668e-11	0.00199208
rs10405535	-8	PDCD5	PDCD5	ENSG00000105185.7	43	8.89867e-17	3.71887e-18	2.67847e-10	1.69757e-08	0.000221095	5.16118e-16	0.199605	5.27255e-05	0.000406852	0.00065013	0.000266022	0.000494229	0.00197329	3.94453e-05	0.00387471	0.00184565	0.0187082	1.7172e-05	8.0414e-05	6.3084e-06	0.13754	5.75162e-05	2.37022e-08	6.31076e-17	2.73778e-13	4.32199e-21	9.2079e-20	9.54218e-18	1.01475e-20	6.45265e-14	4.44955e-19	0.0178036	1.26892e-44	5.29764e-08	0.768989	2.2055e-15	0.00414802	0.0116968	2.57661e-05	2.35966e-06	7.27702e-10	4.41368e-06	4.5668e-11	0.00199208
rs2304176	-95	C19orf33	C19orf33	ENSG00000167644.7	42	2.05532e-25	4.9004e-11	7.16394e-05	7.84307e-34	5.257e-10	4.69977e-11	1.02679e-05	6.06226e-09	4.83837e-06	0.000316743	0.137739	0.0198244	6.37755e-07	2.23848e-05	0.000901705	8.70461e-06	8.29609e-07	0.216147	0.000380279	2.43388e-09	0.589224	0.00105182	1.76565e-08	1.45653e-12	1.68333e-08	2.50451e-23	3.12303e-16	0.00749619	1.4976e-17	0.102815	1.88995e-21	0.000377738	3.43002e-17	4.66939e-42	0.000866194	3.21388e-08	1.69913e-08	0.297757	1.3046e-29	3.84443e-53	0.00919164	1.18852e-14	2.21379e-06	3.70217e-14
rs858239	0	GPNMB	GPNMB	ENSG00000136235.11	42	1.07195e-06	0.00845775	0.00145084	4.62841e-07	0.00630099	5.29502e-05	2.01716e-11	1.35404e-17	1.72992e-15	5.17977e-12	1.28066e-10	4.3637e-19	2.53306e-16	1.06428e-10	4.83407e-13	2.09167e-13	2.63795e-16	0.674413	0.00076592	0.00841142	0.770206	0.304118	0.00369216	3.98792e-05	1.89332e-06	2.90372e-07	6.04876e-05	8.53477e-20	2.68269e-23	0.00029201	0.000153119	0.0277881	0.780011	1.26846e-06	0.0255162	0.0294805	0.309129	5.04492e-07	1.1188e-07	3.86707e-15	0.0178996	6.39138e-05	2.28404e-05	2.42912e-08
rs561241	-67	F7	F7	ENSG00000057593.9	41	1.04499e-08	9.60214e-05	0.0155482	0.00602653	0.0216762	0.003964	0.0309652	1.91188e-05	3.92321e-05	0.701618	0.0123605	0.00136222	2.82767e-08	0.445888	0.000980055	7.79281e-07	6.13746e-05	0.00123194	4.06798e-05	0.00107081	NA	3.33224e-09	0.0327028	7.59711e-07	2.03473e-09	0.00022856	3.19029e-11	2.9711e-08	NA	5.09621e-06	0.00416494	0.00301832	NA	1.40152e-05	2.95159e-05	3.38594e-05	0.000165062	9.60515e-05	4.86406e-17	1.58178e-14	0.000891655	0.00424495	0.00034537	0.0244646
rs2277339	77	PRIM1	PRIM1	ENSG00000198056.9	37	3.43447e-07	0.0198069	0.104152	5.75663e-07	0.00171836	0.000239814	0.685304	0.00134144	0.0442276	0.000784042	1.99263e-08	0.000148898	0.000122144	0.450747	0.010798	0.00103691	0.294441	0.305253	0.21771	0.00823849	0.000266987	0.0120956	0.00018015	0.00184294	0.00267752	8.78561e-10	4.6916e-07	0.000386723	0.00233453	0.566945	2.79639e-08	0.00381417	0.100178	0.0319134	0.0308621	0.00766225	0.0160938	0.248081	1.00242e-07	0.000401316	3.94768e-05	0.171774	0.000111	0.067633
rs750155	77	SULT1A1	SULT1A1	ENSG00000196502.7	36	0.232783	0.0140483	0.360448	0.00299031	0.095215	9.95332e-05	0.00864737	0.00237648	0.03554	0.00587326	4.19618e-05	2.45078e-05	0.0204274	0.00563055	0.0021716	0.0708891	0.236183	0.0389017	0.370424	0.0163142	0.202759	2.40387e-05	0.00116457	4.42688e-05	0.000470906	8.41217e-14	0.00624934	5.70865e-05	0.000390872	0.872779	0.000109943	0.187615	2.86073e-05	6.90694e-08	0.00146822	9.88456e-06	2.86827e-08	0.00324876	0.000134888	8.41609e-05	0.414513	0.0505845	1.27181e-05	4.37384e-06
rs2294008	58	PSCA	PSCA	ENSG00000167653.4	36	0.00462757	0.00446025	0.0785925	0.0174257	0.00321252	0.0293791	4.70404e-06	0.00232989	2.12256e-05	3.50038e-06	0.000320243	9.94929e-13	1.49342e-10	0.000106351	1.31637e-05	1.2871e-07	0.00119271	0.0587315	0.417718	7.93454e-10	0.0790899	7.1642e-10	9.93619e-06	1.47538e-13	0.0010729	2.26696e-33	0.0870589	0.0209822	0.367671	0.249172	9.38712e-05	4.58841e-07	0.000553877	1.72443e-10	0.261623	0.00603786	0.0504125	2.26742e-06	2.65034e-46	7.60561e-33	1.42978e-07	0.14379	6.52434e-35	2.88786e-08
rs4950928	40	CHI3L1	CHI3L1	ENSG00000133048.8	33	2.86366e-14	0.000652739	1.88963e-05	7.76976e-05	0.0287914	2.27493e-15	0.50237	0.79649	0.21269	0.0427159	0.947338	0.40842	0.0649196	0.46345	0.254257	0.15572	0.0398189	0.135499	0.493559	0.0463275	0.00825055	8.57983e-16	0.0042331	0.0140069	0.000118446	0.00447975	4.0019e-07	0.00165214	1.37511e-09	3.60555e-12	2.50818e-13	0.00110385	5.13895e-07	1.27592e-17	0.544075	9.43723e-10	0.0136974	3.1085e-05	0.00217569	0.0135544	0.0736833	2.62718e-06	0.000363893	0.0257123
rs6503905	84	SMG8	SMG8	ENSG00000167447.8	31	1.28617e-08	1.13726e-06	0.000212134	6.9418e-05	0.202688	9.40073e-06	0.682691	0.506997	0.0440713	0.263933	0.120839	0.0588683	0.205958	0.17838	0.250455	0.565405	0.0471201	0.245773	0.421339	0.00153076	0.0142689	1.84417e-06	0.00440002	0.000485634	0.0246278	2.24471e-10	3.7609e-05	0.0307947	0.0426963	0.00594645	0.000177795	0.00198217	3.98606e-11	4.22885e-05	0.801763	0.00332687	0.14188	0.541602	0.0132289	5.65259e-06	0.0279556	0.00669032	0.000344373	1.95943e-06
rs5753231	0	TCN2	TCN2	ENSG00000185339.4	30	0.00935787	0.0485229	0.00189223	2.34413e-10	0.0228676	4.69978e-13	0.0812696	0.69955	0.222851	0.532863	0.909154	0.513686	0.0101364	0.340225	0.763895	0.941242	0.57019	0.748607	0.424226	0.303778	0.266859	1.10296e-21	2.82677e-07	0.000652943	0.00496511	2.61818e-05	1.01353e-08	0.00354083	0.0164723	0.0194522	7.52732e-07	0.0499714	3.18485e-06	8.13629e-22	8.43731e-06	0.000720824	0.206613	0.00959323	7.10711e-08	1.86004e-12	0.547165	3.90782e-05	2.54179e-05	0.706339
rs663045	-79	SLC25A24	SLC25A24	ENSG00000085491.11	29	0.000138228	0.0104862	0.250285	0.860993	0.0713768	0.00337058	0.0116505	0.00768134	0.323665	0.00949998	0.00135669	6.57303e-05	0.020331	0.0494817	0.0356559	0.00165155	3.77177e-05	0.168012	0.897782	0.075157	0.0971399	7.2891e-07	0.174861	0.322138	0.232846	2.70514e-19	0.00010698	8.47433e-05	9.52175e-11	0.00219108	0.000488873	0.195126	4.58297e-14	0.183937	0.561384	0.0490953	3.20399e-06	0.538383	2.82851e-17	1.01515e-22	0.05151	0.123405	0.321557	9.52899e-11
rs2070901	-28	FCER1G	FCER1G	ENSG00000158869.6	29	1.9323e-07	1.35777e-05	0.031403	0.446815	0.758062	0.00110307	0.510532	0.169813	0.763382	0.528996	0.718309	0.0877615	0.10784	0.917768	0.0792488	0.0588201	0.0410389	0.168524	0.342287	0.0056416	0.00484041	8.0908e-05	0.000550863	0.0189623	6.2217e-06	6.44457e-05	0.000371083	0.0110274	6.5916e-05	0.0743543	1.53666e-09	0.0381841	9.682e-10	4.30475e-07	0.479207	0.0320853	0.0371515	0.734807	2.18263e-06	3.96503e-14	0.00163284	2.08134e-06	0.0112781	0.0172938
rs663743	-46	CCDC88B	CCDC88B	ENSG00000168071.17	29	0.00179792	0.029623	0.124287	0.00320933	0.0969702	4.23151e-07	0.157249	0.110357	8.0076e-06	8.18584e-17	1.6871e-17	1.53009e-08	3.95305e-06	0.0502674	0.445938	7.6969e-06	3.26857e-06	0.243056	0.103634	0.493865	0.0085426	0.387859	4.71256e-07	6.64942e-07	1.09409e-07	4.50354e-16	7.09433e-17	0.000175413	0.0436148	0.565264	0.258822	0.00231216	0.317576	8.45853e-07	0.0158999	0.0057779	5.16733e-06	0.0594474	1.08688e-05	1.37026e-10	0.26023	0.0819491	0.000212272	0.245794
rs113819537	-76	SSPN	SSPN	ENSG00000123096.7	29	4.12535e-23	1.31572e-14	0.389672	5.31639e-10	0.000334198	8.87726e-23	0.886865	0.487703	0.434234	0.129224	0.0423697	0.294921	0.139337	0.845986	0.515567	0.667095	0.337256	0.187023	0.849066	8.10882e-07	0.00700926	1.70134e-33	3.84808e-09	0.000279439	0.00220177	0.512885	3.68516e-05	6.81908e-09	2.16788e-05	0.0131748	2.25645e-10	0.109252	3.10024e-18	4.32874e-17	0.0293014	0.216268	0.979683	0.12511	0.0336689	3.55021e-11	0.000217887	0.00563125	0.0068997	0.00025554
rs5417	9	SLC2A4	SLC2A4	ENSG00000181856.10	27	0.000343641	0.00591194	0.00203125	0.152252	0.147565	0.0198586	0.0545083	0.060424	6.36036e-05	0.0353326	0.0770493	2.65152e-05	0.0187201	0.133843	0.081611	0.0310051	0.00404152	0.131934	0.0106521	0.0936383	0.0903743	0.000366331	0.0993532	0.0416597	0.120514	0.0167412	0.0150659	0.665001	0.046731	4.8625e-05	0.00882973	0.0412397	2.66327e-06	0.0386446	0.0679292	0.786914	0.000162661	0.0233406	4.55612e-05	0.00034743	0.0135259	0.333254	0.0545301	0.0221691
rs992157	-56	TMBIM1	TMBIM1	ENSG00000135926.8	27	1.58378e-16	1.17681e-05	0.115452	2.12491e-20	0.00533646	2.4988e-21	0.150662	0.522905	0.826533	0.625	0.097634	0.932592	0.393858	0.980479	0.651984	0.855829	0.546757	0.307862	0.868778	5.30632e-08	4.13669e-07	1.87095e-15	1.49572e-07	2.46571e-05	8.29796e-05	2.60693e-07	3.74674e-11	1.50373e-24	3.07229e-13	0.299661	1.94459e-09	0.147024	1.01543e-16	1.83976e-17	0.0768419	0.135257	9.20987e-11	0.00510977	0.0204218	0.011809	0.424614	0.150309	0.00208723	6.28734e-10
rs17523802	27	PARK7	PARK7	ENSG00000116288.8	26	3.68352e-07	0.000475904	0.000727339	0.709603	0.843715	0.00118489	0.191864	0.227335	0.812713	0.003912	0.00544406	0.0135662	0.17857	0.0966768	0.0653532	0.403261	0.551182	0.380057	0.621697	5.38212e-07	0.0389665	0.122396	0.00678346	2.2331e-07	7.02845e-10	7.06737e-08	6.63097e-13	1.65472e-11	6.8808e-08	0.440157	6.57451e-12	0.00420476	1.33455e-21	3.58627e-05	0.955141	0.0916318	0.0933627	0.311875	4.01493e-06	1.71029e-10	0.23036	3.13873e-05	0.00145007	0.751459
rs2071382	-78	FES	FES	ENSG00000182511.7	26	1.68176e-08	0.000111786	0.00010773	0.000265344	0.000940473	3.10338e-06	0.0285186	0.0677936	0.838693	0.175111	0.210113	0.428966	0.270887	0.955001	0.286479	0.635475	0.908897	0.188388	0.353105	0.0134244	0.135889	1.24066e-24	0.00768671	0.00348107	0.0573424	0.107664	0.0036159	0.071347	0.12585	0.00191982	5.57969e-10	0.0253593	0.449426	1.80242e-09	0.942474	1.00603e-12	0.0129628	0.0828483	5.15958e-06	6.37805e-10	0.0250994	0.035105	0.00284083	0.0652844
rs72986630	88	ZNF823	ZNF823	ENSG00000197933.8	26	0.0411315	0.00319645	0.0314144	0.0245449	0.149903	0.00758835	0.0335102	0.0112048	0.0489767	0.0967192	0.415333	0.000719094	0.016905	0.313266	0.017031	0.0109555	1.52185e-05	0.432448	0.622893	0.96232	0.648465	0.180012	0.00289855	0.142184	3.17662e-05	0.761914	0.0779845	0.000644948	0.0661842	0.00212284	7.08893e-07	0.881905	2.19425e-08	0.0012347	0.76636	0.24725	0.00021447	0.0682147	0.000959505	0.00400573	0.483878	0.129644	0.00256929	0.592075
rs10117466	-12	FCN1	FCN1	ENSG00000085265.6	26	1.1959e-05	0.00451185	0.183816	0.0232701	0.0200801	0.0534535	0.44869	0.512528	0.827012	0.276906	0.143782	0.135503	0.191223	0.602398	0.668314	0.370365	0.44607	0.298723	0.0395353	6.61527e-07	0.698679	0.129036	5.77404e-05	0.00221675	0.0617274	0.000340623	0.0215641	0.000242177	0.0257901	0.0387558	1.59234e-05	0.00700317	0.000463477	0.00210026	0.492699	0.017112	0.0253432	0.0504293	0.00101425	0.0017323	0.00895414	0.0326808	0.0218903	0.0746407
rs7916697	17	ATOH7	ATOH7	ENSG00000179774.7	25	3.17936e-11	0.0106463	9.90894e-07	0.000537557	0.00538092	1.76759e-07	0.893264	0.802101	0.422453	0.00175511	0.000327891	0.0503926	0.664575	0.596007	0.817998	0.122614	0.549449	0.104398	0.565461	2.72279e-05	NA	0.0563895	0.000163752	0.000205221	0.000313294	NA	0.00383604	NA	0.752899	2.47788e-08	0.000142568	0.38298	NA	0.00350855	0.00304751	1.04149e-08	0.00327601	0.00944803	1.9547e-05	2.40729e-05	0.00495323	0.00567539	6.94577e-07	0.221696
rs2273971	-5	PROZ	PROZ	ENSG00000126231.9	25	0.0015799	0.000194484	0.0187981	0.0414311	0.604777	0.0185772	0.995257	0.200995	0.299612	0.074642	0.320045	0.358915	0.213097	0.297254	0.0203943	0.923302	0.559572	NA	0.0429318	0.00019723	0.552316	0.130307	0.00701052	0.0085715	0.125296	0.00070462	0.00707665	0.81429	0.465101	0.000120004	0.004992	0.74515	0.0212587	0.000807343	0.423059	0.000255611	0.797267	0.00410947	0.284497	3.59793e-05	0.707845	0.0935548	0.00799137	0.0398038
rs3743714	23	TK2	TK2	ENSG00000166548.11	25	0.00153297	0.0349186	0.037611	0.0148545	0.0488696	4.92798e-05	0.341981	0.466309	0.0323527	0.0055599	0.00191736	0.154088	0.126984	0.619798	0.973964	0.11768	0.0248012	0.884035	0.648435	0.00633177	2.31878e-07	5.48328e-10	0.747794	0.014699	0.242425	0.000504896	0.028024	0.209592	0.177149	0.796387	4.53468e-05	0.0686828	0.0662105	0.0316913	0.0103095	0.166164	0.369296	0.777474	0.000208891	3.42069e-07	0.0133171	8.74782e-05	0.522561	0.139959
rs4698433	-4	FGFBP2	FGFBP2	ENSG00000137441.7	25	1.29849e-10	0.000382814	0.125615	0.000104706	0.00342512	0.000565329	0.021789	0.289636	0.0543027	0.791298	0.48805	0.0691659	0.849161	0.106729	0.166919	0.289035	0.274956	0.914232	0.690587	3.96362e-06	0.93636	NA	0.0802655	0.00579895	0.139251	0.0127109	0.000395885	6.47686e-18	2.65983e-22	0.0817661	9.20573e-07	0.122565	6.50303e-10	1.13615e-23	0.474327	0.0286326	0.65018	0.0067612	1.86315e-10	4.1959e-23	0.790324	0.200129	1.09956e-05	4.33401e-40
rs12724450	85	ECM1	ECM1	ENSG00000143369.10	24	0.0013386	0.0009784	0.0461511	0.492638	0.335398	0.506463	0.000669242	0.257205	0.013879	2.25398e-06	6.50457e-14	0.653674	0.112245	0.0393356	0.0146561	9.23657e-05	0.0400007	0.931871	0.168545	0.126088	8.62146e-12	1.60785e-12	0.12803	0.00239313	0.467358	1.06545e-06	0.231898	0.851182	0.683674	0.429547	0.685635	0.0113616	0.000377694	0.111513	0.104716	0.00240299	0.3805	0.00901174	1.31293e-08	2.56334e-11	0.502853	0.0872525	0.0666057	0.00870892
rs734095	-55	C11orf21	C11orf21	ENSG00000110665.7	24	6.06573e-05	0.0520751	0.204222	0.00258947	0.0281069	0.0371851	0.120203	0.102747	0.165165	0.000406021	0.0672603	0.0710558	0.786317	0.00400505	0.111066	0.0613384	0.873121	0.421115	0.0413885	0.00291426	0.126588	NA	0.533725	0.460572	0.00133182	0.000869799	2.42734e-10	0.0319484	2.73609e-07	0.54035	0.00141293	0.417473	0.00138978	0.171081	0.828993	0.461122	0.0174065	0.12341	5.26825e-06	1.69056e-07	0.961824	0.00372903	0.207379	0.00629048
rs7932354	-95	ZNF408	ZNF408	ENSG00000175213.2	24	0.0073661	0.00450001	0.0168366	1.37325e-06	0.00930174	7.66308e-15	0.360445	0.410678	0.262004	0.0960282	0.00145127	0.693597	0.752571	0.423317	0.882809	0.373983	0.0396102	0.630649	0.131585	0.00160383	0.448885	0.172375	0.0150135	0.00234653	0.367092	0.076513	0.00470933	0.00969087	0.965497	0.000182468	0.000276996	0.0113108	0.0229789	0.000329754	0.0324545	1.42877e-05	4.26241e-05	0.00292612	0.0848824	0.414446	0.812234	0.451685	0.00068022	0.454561
rs4007475	-2	FAM177A1	FAM177A1	ENSG00000151327.8	24	0.840985	0.0441982	0.00815777	0.0116591	0.0163151	2.12681e-05	0.0631264	0.756871	0.00341785	0.0368795	0.00351676	0.0221449	0.043839	0.00292076	0.0279921	0.0728935	0.000293013	0.00164563	0.000159513	0.550742	0.211904	5.12359e-15	0.46628	0.0774063	0.274677	1.73493e-09	0.0175055	0.0293525	8.7048e-05	0.611606	0.772098	0.691531	2.02173e-11	3.59755e-13	0.368508	0.223823	0.790916	0.368039	0.878802	0.995594	0.455615	0.0619655	0.944691	1.59209e-08
rs9704108	-41	IFITM2	IFITM2	ENSG00000185201.12	22	0.00089607	0.139685	0.0258026	3.71412e-06	0.107359	3.71235e-07	0.052139	0.0278186	0.028319	0.932403	0.176151	0.179382	0.806892	0.0323269	0.570434	0.109297	0.0141184	0.0503395	0.199787	0.145725	0.0413552	1.99614e-23	0.0985392	0.000850384	0.0416166	2.15705e-05	0.052071	0.133054	0.0592795	0.0943686	0.899665	0.00142735	0.869901	1.60394e-17	0.38937	0.948822	0.0169657	0.00124441	0.0036728	0.000202247	0.144852	0.0369997	0.0482307	0.179116
rs10399805	-76	CHI3L1	CHI3L1	ENSG00000133048.8	20	0.000522705	0.164487	0.0348756	3.11673e-05	0.0252349	5.65703e-06	0.417567	0.313901	0.872635	0.192791	0.132915	0.535265	0.694798	0.857663	0.363566	0.225946	0.313049	0.833565	0.138105	0.931272	0.0191002	0.00818739	0.110967	0.00213545	0.00964638	0.000593449	0.00030141	0.01837	0.953089	0.000124394	0.234057	0.194036	0.00281516	0.00810448	0.276611	0.065564	0.0501719	0.549601	0.0110682	5.44066e-05	0.316647	0.324725	0.0382915	0.310045
rs907612	22	LSP1	LSP1	ENSG00000130592.9	20	0.00197396	0.224585	0.0396839	0.134289	0.00601647	3.67579e-05	0.00197988	0.525469	0.909095	0.00328979	0.00558003	0.921967	0.275729	0.00496013	0.000212505	0.426475	0.505288	9.77437e-07	9.64271e-06	0.642654	0.807896	0.253772	0.00561011	0.0228872	0.567596	0.591147	0.0635501	0.0567508	0.781487	0.611777	3.93827e-11	0.0500999	0.117914	1.35131e-07	0.0908829	0.0689402	0.0887584	0.51151	0.128008	0.548222	0.767185	0.00825409	0.536754	0.0170029
rs8050500	-61	ITGAD	ITGAD	ENSG00000156886.11	20	5.06822e-22	0.0975008	NA	0.000100859	0.00231474	NA	NA	NA	NA	NA	NA	0.000815517	0.155456	NA	NA	NA	NA	0.037018	NA	9.32671e-10	NA	NA	0.000196973	1.64314e-10	0.0212725	0.00117568	0.00239933	0.469512	0.786225	2.56054e-13	0.34759	0.00801912	0.55242	4.84279e-07	0.628769	NA	0.702242	0.00950682	0.00112575	1.48089e-09	1.73188e-05	3.14974e-11	0.535562	0.00106702
rs2233154	-65	MIA	MIA	ENSG00000261857.2	20	0.0101468	0.0884171	0.405137	0.00127749	0.0287454	0.765259	0.0865166	0.838277	0.661305	0.396853	0.540785	0.00275211	0.517982	0.101086	0.628299	0.758993	0.568125	0.549174	0.50532	0.0800751	0.227369	0.594634	0.000190261	0.0301675	0.00162269	0.638035	0.0134848	0.0257734	0.00017756	0.0367218	0.0384561	0.0406027	0.42747	1.99431e-20	0.593105	0.122411	2.52251e-05	0.0286147	0.00329406	1.40685e-06	0.265877	0.0151116	0.12696	0.00192283
rs2984920	-61	RGS1	RGS1	ENSG00000090104.7	19	3.61845e-05	0.147394	0.340719	0.247541	0.127566	0.0552884	0.0544073	0.31809	6.47623e-06	0.000739893	0.00926734	0.0149437	0.308854	0.0448842	0.00723988	0.0204705	0.0386999	0.0787711	0.0015485	0.0772668	0.384974	0.393677	0.0821175	0.123543	2.91016e-07	0.0110794	5.70808e-28	0.983685	0.00952473	0.463496	0.00352535	0.0360516	0.00107503	0.323277	0.054648	0.761739	0.219075	0.896179	0.241539	0.0219277	0.579243	0.362442	0.0119888	0.706517
rs144204502	52	TK1	TK1	ENSG00000167900.7	19	0.0140268	0.0573922	0.559588	0.435852	0.559849	0.23979	0.1012	2.27846e-05	2.72786e-11	8.18868e-07	5.99058e-09	0.010164	0.00182707	0.00758133	0.00519847	9.18881e-13	1.49872e-08	0.0545939	0.0018827	0.0640698	1.62592e-05	0.0213527	0.89128	0.967319	0.16353	5.22414e-06	0.000632879	0.00657066	0.673525	0.268655	0.0013674	0.391228	0.101844	0.0116261	1	0.695151	0.168586	0.236775	0.0807166	0.730708	0.271859	0.575566	0.25309	0.0629144
rs3747093	-39	YDJC	YDJC	ENSG00000161179.9	18	2.89906e-05	0.0502382	0.000548106	0.526067	0.474555	0.0217925	0.0312625	0.0213034	0.134021	0.0514418	0.000192618	0.0107993	0.0249977	0.0161719	0.0022328	0.345266	0.0723907	0.161614	0.297767	0.00224986	0.112921	0.00101308	0.00346418	0.366275	0.121011	0.0335759	0.966194	0.000257177	0.0645669	0.965101	0.427397	0.449286	0.0570111	4.53149e-06	0.4226	0.822263	0.191522	0.00841526	0.0420661	0.134844	0.503637	0.130586	0.255294	0.781788
rs2073016	-17	APOBEC2	APOBEC2	ENSG00000124701.5	16	0.176428	0.513343	0.0163549	0.761536	0.909598	0.101996	0.0107197	0.634285	0.0606529	0.526252	0.290304	0.583578	0.0599556	0.330506	0.199376	0.0310126	0.229946	0.55272	0.463189	0.503076	0.0214911	0.626446	0.000199429	0.00033695	0.00608501	5.0575e-06	1.92167e-07	0.576093	0.167282	0.489984	0.0866956	0.0287267	0.352267	0.615527	0.150968	0.0104863	0.731156	0.0158354	0.00086115	0.0181986	0.775127	0.235926	0.000101773	9.29585e-16
rs2992756	-84	KLHDC7A	KLHDC7A	ENSG00000179023.7	15	0.0574627	5.43051e-05	NA	NA	NA	NA	NA	NA	NA	0.152719	0.22083	0.00416173	NA	NA	NA	NA	NA	NA	0.284473	0.053594	NA	NA	NA	6.84309e-19	NA	0.00579437	NA	NA	NA	6.70076e-06	1.83614e-15	0.0330611	NA	NA	NA	2.28393e-10	2.48578e-17	5.6533e-09	3.73636e-06	1.48536e-16	0.0336627	NA	3.37984e-05	0.0627219
rs9939914	-64	TCF25	TCF25	ENSG00000141002.14	15	0.0120432	0.00185481	0.301664	0.00597567	0.0346103	0.000982293	0.820177	0.74658	0.0340672	0.320918	0.845098	0.57014	0.528482	0.395336	0.591305	0.514852	0.393618	0.0998069	0.0498722	0.0226239	0.414638	0.0565442	0.0546418	0.93207	0.00716655	1.00032e-06	0.0986052	0.034482	0.0363936	0.339317	0.51717	0.258788	0.465058	0.154461	0.110971	0.105633	0.322371	0.0338263	0.358226	0.588761	0.557603	0.0846739	0.168279	0.130861
rs3771180	-92	IL1RL1	IL1RL1	ENSG00000115602.12	15	0.360906	0.844088	0.122464	0.812832	0.511928	0.32944	0.829461	0.00299945	0.00130687	0.000231985	0.00232483	0.00110584	0.00116418	0.0237635	0.0467168	0.0177658	0.0100455	0.268549	0.510477	0.805096	NA	0.00443848	0.215167	0.24702	0.552805	0.146234	0.408366	0.583703	0.127462	0.0241986	1.89721e-09	0.791474	0.057238	0.228223	0.704061	0.896909	0.783916	0.30011	0.725589	0.11939	0.788301	0.268194	0.611737	0.869011
rs9907295	-10	RDM1	RDM1	ENSG00000187456.9	14	NA	NA	0.259478	NA	0.59944	NA	0.624338	0.00130857	3.91125e-06	NA	NA	0.00062845	0.00056555	0.396632	7.23431e-08	0.000269142	0.0147841	0.807268	0.0824429	NA	0.00998152	0.385649	NA	0.0324272	NA	7.35909e-12	NA	NA	NA	0.0116457	0.212074	0.942123	NA	0.0543618	NA	NA	0.677305	0.325145	0.0652668	0.157511	0.0284891	0.226897	0.417177	0.720868
rs10936599	49	MYNN	MYNN	ENSG00000085274.11	14	0.0281009	0.238393	0.56176	0.00240252	0.527883	0.00109536	0.0300244	0.000777825	0.0507673	0.021024	0.88701	0.107048	0.369102	0.704677	0.727063	0.0544768	0.00130465	0.426178	0.100946	0.836704	0.0528465	0.0338472	0.0494591	0.384394	0.525119	0.368834	0.00227324	0.0899417	0.649561	0.210254	0.0101649	0.572082	0.00216721	0.145454	0.102544	0.0531211	0.853474	0.75262	0.0325176	0.702083	0.201429	0.531385	0.43677	8.69192e-11
rs926657	-67	TAGAP	TAGAP	ENSG00000164691.12	14	0.0138583	0.199509	3.91133e-06	0.0267786	0.104613	0.843416	0.191708	0.661316	0.846754	0.00281267	0.000710437	0.32992	0.16647	0.0116645	0.22169	0.892691	0.686685	0.807498	0.101914	0.0233131	0.00142893	NA	0.280496	0.0550742	0.162879	0.13224	4.84147e-05	0.265101	0.832454	0.526485	0.344386	0.0928984	0.126005	0.496303	0.00395729	0.354653	0.177297	0.0294519	0.251107	0.0137857	0.931289	0.855197	0.0191985	0.0599982
rs245880	94	CHN2	CHN2	ENSG00000106069.16	14	0.0297824	0.0335236	0.103572	0.380367	0.998983	0.00822818	0.419608	0.0671373	0.517332	0.355044	0.709698	0.986017	0.817849	0.535592	0.226772	0.276572	0.216344	0.735227	0.90011	0.0367552	NA	0.151602	0.0279399	0.00865836	0.321853	0.994065	0.195653	0.0515659	0.00763008	0.595252	0.30949	0.172676	0.00131177	0.0481063	0.0934779	0.209634	0.0329532	0.944798	0.465415	0.0506605	0.662894	0.0215011	0.304964	0.0230364
rs705379	-11	PON1	PON1	ENSG00000005421.4	13	0.194356	0.188025	5.31467e-24	NA	0.254848	NA	0.746682	0.380718	0.14346	0.048861	0.228665	0.569883	0.295332	0.188886	0.0476801	0.83855	0.207485	0.222096	0.52117	0.0629965	NA	NA	0.831554	0.00204655	0.157917	NA	0.0292883	0.397994	0.0906856	2.19863e-18	0.0735791	0.688706	NA	0.633788	9.14681e-06	6.29519e-14	6.70135e-11	3.24155e-11	0.644057	0.758417	1.00752e-05	NA	0.173513	8.1353e-08
rs530081	-92	MAPRE2	MAPRE2	ENSG00000166974.8	12	0.00947371	0.50589	0.41807	0.750525	0.933656	0.00216161	0.180288	0.820698	0.75315	0.29948	0.185111	0.522683	0.518939	0.021819	0.432651	0.961903	0.485911	0.370634	0.94385	0.642928	0.930595	3.68404e-15	0.0540342	0.106264	0.0367005	0.00139924	4.08778e-05	1.85568e-05	0.153668	0.0680943	0.485468	0.845567	0.000140776	0.0193727	0.0213807	0.55546	0.270805	0.358349	0.477789	0.110774	0.461831	0.212394	0.761112	0.405299
rs3749147	56	GPN1	GPN1	ENSG00000198522.9	12	0.804942	0.480468	0.0261051	0.885742	0.0903833	0.794786	0.976561	0.241917	0.243259	0.000266114	0.00395364	0.550003	0.388808	0.9398	0.955437	0.163993	0.663201	0.308991	0.323916	0.320341	0.776214	0.0166454	0.174987	0.0570564	0.0588616	0.0162201	0.101868	0.00010266	1.78278e-05	0.286888	0.0869974	0.499985	5.04814e-10	0.717068	0.779259	0.19288	0.508539	0.193214	0.000720958	0.00104307	0.00237882	0.448053	0.359421	0.00631018
rs11245998	-48	RIC8A	RIC8A	ENSG00000177963.8	11	0.89047	0.174759	0.215436	0.616313	0.46719	0.980424	0.0841004	0.0938326	0.645346	0.867784	0.400061	0.0102353	0.0368286	0.10329	0.510619	0.178051	0.0546773	0.844647	0.842374	0.674709	0.874966	0.549809	0.0411277	0.529618	0.000406714	0.00256766	6.24926e-05	0.00311601	0.00154465	0.185405	0.38017	0.132835	0.903243	0.0679373	0.620116	0.818673	0.0947457	0.894139	0.000896083	0.33785	0.893111	0.438612	0.399875	0.607233
rs4796604	22	HAP1	HAP1	ENSG00000173805.11	10	0.30061	0.0189828	0.0911783	NA	0.203919	NA	0.146094	0.094862	0.627848	0.509291	0.00469684	0.083633	0.671287	0.38896	0.0723971	0.441357	0.775613	0.317941	0.0405216	0.122249	NA	NA	0.310614	0.0215687	0.242454	0.305735	0.919298	NA	NA	0.0476005	0.0909062	0.397694	0.481807	0.19401	0.677762	6.4168e-05	0.00174325	0.785268	0.989481	0.00462748	0.171604	0.0958854	0.362518	1.73347e-05
rs116713089	-98	LTBP1	LTBP1	ENSG00000049323.11	10	0.323867	0.0598841	0.0504372	0.0227138	0.899657	0.476665	0.00715214	0.287106	0.217998	0.129847	0.719084	0.000878225	0.866145	0.0403446	0.407809	0.572223	0.786166	0.241563	0.151947	0.300576	0.0384563	0.409801	0.00048961	0.0467207	0.42752	0.646665	0.725979	0.897772	0.49283	0.262198	0.273808	0.760339	0.106682	0.0292318	0.203986	0.552077	0.668563	0.891478	0.0175516	0.798522	0.81669	0.460885	0.762783	0.755621
rs1799810	45	PROC	PROC	ENSG00000115718.13	10	0.83873	0.06146	0.282396	0.155351	0.107096	0.0637022	0.274505	0.739315	0.00238541	0.0374716	0.173479	0.161706	0.760747	0.0270085	0.191661	0.0606805	0.824916	0.722846	0.867383	0.576379	0.879314	0.804898	0.528128	8.35034e-05	0.546987	0.852533	0.771422	0.779639	0.797394	1.82824e-10	0.451185	0.0479993	0.071956	0.492314	0.77365	0.00814181	0.23173	0.892238	0.316586	0.327176	0.0166	0.293892	3.59738e-05	0.0369436
rs147997200	18	MST1	MST1	ENSG00000173531.11	10	0.6317	0.466431	0.00165706	0.671717	0.880242	0.420128	0.0518794	0.316818	0.617664	0.429106	0.00485249	0.24773	0.165743	0.0271343	0.0027616	0.225653	0.242959	0.719371	0.0728425	0.613709	0.151914	0.587724	0.0355053	0.0044624	0.840141	0.503391	0.493266	0.923413	0.848781	4.61322e-06	0.190414	0.886693	0.155063	0.197614	0.206788	0.177832	1.45243e-05	0.524252	0.0966155	0.0171326	0.000882363	0.880301	0.592075	0.0969553
rs6882076	-31	TIMD4	TIMD4	ENSG00000145850.4	10	0.50607	0.0584927	0.586854	0.108405	0.119472	0.00333464	0.315126	0.830429	0.0330908	0.0349005	NA	0.313357	0.109373	0.258612	0.336834	0.640235	0.795791	0.343802	0.459538	0.183774	0.423298	0.268857	0.590955	0.360673	0.353204	0.45624	0.0383834	0.00248866	NA	0.808624	0.389331	0.827391	NA	0.00837758	NA	NA	0.282699	0.486794	0.0298161	0.495558	0.014727	8.9527e-07	0.0313392	0.445095
rs1801020	45	F12	F12	ENSG00000131187.5	9	0.277568	0.247994	0.279696	0.69056	0.408089	0.929855	0.43102	0.117005	0.227937	0.6995	0.191405	0.185823	0.768716	0.484706	0.000173405	0.445317	0.0974128	0.775218	0.0367111	0.00319454	0.12354	0.00430403	0.784907	0.925226	0.415732	0.982144	0.00897558	0.35184	NA	2.60184e-26	0.0189635	0.389473	0.811306	0.0048416	0.379007	0.114509	0.161514	0.46395	0.223253	0.191616	0.632593	0.235819	0.177611	0.957309
rs6969780	78	HOXA3	HOXA3	ENSG00000105997.18	9	4.49847e-05	0.362755	0.234652	0.0348851	0.132998	8.28477e-05	NA	NA	NA	NA	NA	NA	NA	NA	NA	NA	NA	0.255338	NA	0.424447	0.146801	3.98062e-05	1.68256e-05	0.538989	0.247804	0.668576	0.540275	0.363641	0.898033	0.151437	0.129255	0.24652	0.276838	0.00143323	0.535407	0.605618	NA	0.532664	0.243359	6.96869e-05	0.458658	0.00411111	0.49502	0.323645
rs4986894	-72	CYP2C19	CYP2C19	ENSG00000165841.5	8	NA	NA	NA	NA	NA	NA	NA	NA	NA	NA	0.881114	NA	NA	NA	NA	NA	NA	NA	NA	NA	NA	NA	NA	0.900905	NA	9.42825e-31	NA	NA	NA	0.000113436	0.926708	0.000503916	NA	NA	NA	NA	NA	NA	4.12961e-12	2.81386e-16	0.0305383	NA	9.55119e-05	0.714465
rs10398	-74	IFITM2	IFITM2	ENSG00000185201.12	8	0.400025	0.0798359	0.00301231	0.000406853	0.451275	7.84513e-05	0.158933	0.157363	0.619758	0.680736	0.664269	0.990427	0.8316	0.239307	0.71458	0.547975	0.114021	0.622136	0.478309	0.43383	0.283384	0.453421	0.00893193	0.191492	0.000189311	0.0156294	1.99641e-08	0.00781087	0.582238	0.119548	0.0894595	0.798456	0.440183	0.853578	0.0957947	0.612631	0.909538	0.0583563	0.790486	0.896465	0.872995	0.247588	0.58851	0.328965
rs2015086	-14	CCL18	CCL18	ENSG00000006074.4	8	0.00176261	0.0111002	0.171002	0.242292	0.109505	0.0880512	NA	NA	NA	NA	NA	NA	NA	NA	NA	NA	NA	0.825786	0.765811	0.12606	0.0375606	NA	0.631836	0.276553	0.0147106	0.122335	1.70937e-05	0.39984	0.628229	0.776033	0.743419	0.482224	0.00337608	0.588499	0.0889664	0.969062	NA	0.415526	0.202663	0.185068	0.729043	0.746311	0.945867	0.00079472
rs4142441	-74	OSER1	OSER1	ENSG00000132823.6	8	0.252259	0.199921	0.93418	0.709481	0.774129	0.0359759	0.502874	0.344455	0.0853098	0.876542	0.143382	0.54944	0.301815	0.315049	0.451931	0.317291	0.821573	0.459149	0.396611	0.00342805	0.689975	0.000244746	0.399872	0.459354	0.245546	0.012869	0.564008	0.304872	0.0147209	0.514189	0.0516981	0.385812	0.373667	0.690378	0.0811138	0.482833	0.377343	0.296372	0.887985	0.269879	0.514189	0.215833	0.280227	0.00834674
rs77191210	-1	PSAPL1	PSAPL1	ENSG00000178597.4	8	NA	0.00858298	NA	NA	0.224421	0.328353	NA	NA	NA	NA	NA	NA	NA	NA	NA	NA	NA	NA	NA	NA	NA	NA	0.808257	NA	0.0468668	0.0476142	0.55257	NA	NA	NA	0.839559	0.538591	NA	0.013636	0.175049	NA	NA	NA	0.00222781	1.46806e-05	NA	NA	0.0128237	4.41727e-05
rs41279633	38	NPC1L1	NPC1L1	ENSG00000015520.10	8	4.29526e-09	0.0473158	0.948949	0.0299214	0.464388	0.283057	NA	NA	0.301058	0.107176	0.264982	0.266456	0.141997	0.155903	NA	0.563827	0.777597	0.886464	0.615534	0.0136317	0.762872	0.171877	0.0310477	0.593512	0.105311	0.00490388	0.10807	0.356925	0.440916	0.000875105	0.0539042	0.279664	0.752805	0.890342	0.792985	0.00237138	0.793816	0.130083	0.619893	0.277696	0.924678	0.961468	0.405183	0.588586
rs670	-88	APOA1	APOA1	ENSG00000118137.5	7	0.148322	0.262055	0.0417752	0.432234	0.0339585	0.60138	0.720469	0.491137	0.238144	0.384511	0.908542	0.0163378	0.532179	0.69574	0.034072	0.539866	0.454591	0.396969	0.622895	0.288098	0.979822	0.952194	0.994697	0.0958635	0.420835	0.346311	0.96466	3.3201e-13	5.79146e-21	0.156461	0.0827051	0.220569	0.534451	0.156198	0.209872	0.216309	0.130294	0.539962	0.962491	0.937328	0.430212	0.904775	0.193369	0.226718
rs1152591	-10	SYNE2	SYNE2	ENSG00000054654.11	7	0.112857	0.0386783	0.0914603	0.0571301	0.788133	0.294903	0.871853	0.548159	0.0123596	0.0811777	0.113075	0.71083	0.194514	0.713544	0.647019	0.173248	0.382178	0.0236976	0.162354	0.88097	0.496659	0.456332	0.318118	0.84779	0.00708903	0.646273	0.396395	6.43952e-05	1.35918e-10	0.533472	0.778918	0.765978	0.322571	0.551601	0.0919629	0.927062	0.66849	0.979341	0.0627857	0.0445052	0.211283	0.150198	0.42278	0.231113
rs8103033	-40	LGALS17A	LGALS17A	ENSG00000226025.5	7	NA	0.691763	0.0561204	NA	NA	NA	NA	NA	NA	0.622964	0.988212	NA	NA	NA	NA	NA	NA	0.637315	0.0880866	NA	0.0193803	NA	NA	NA	NA	NA	NA	NA	NA	NA	3.56314e-05	0.221061	5.81291e-08	0.181574	NA	NA	0.00657453	0.159793	NA	NA	0.85302	0.00542887	NA	0.0218605
rs941758	-71	PF4V1	PF4V1	ENSG00000109272.3	7	NA	NA	NA	NA	NA	NA	NA	NA	NA	NA	NA	NA	NA	NA	0.458532	NA	NA	NA	NA	0.000204399	NA	4.55386e-23	NA	NA	NA	NA	NA	NA	NA	0.733438	3.60065e-11	0.823808	NA	NA	NA	NA	NA	0.0622932	NA	NA	8.88798e-05	3.31677e-12	NA	NA
rs12044149	-32	C1orf141	C1orf141	ENSG00000203963.7	6	NA	NA	NA	NA	NA	NA	0.448696	0.254919	0.670312	NA	0.00221914	0.0150847	0.770807	0.0004679	0.433588	0.367935	0.000321276	0.654043	0.527458	NA	NA	NA	NA	NA	NA	NA	NA	NA	NA	NA	2.8271e-24	NA	NA	NA	0.935893	NA	NA	NA	NA	NA	NA	NA	NA	2.40673e-14
rs2241111	-4	SLC25A44	SLC25A44	ENSG00000160785.9	6	0.122433	0.5218	0.193749	0.0921492	0.197596	0.0134469	0.813808	0.986802	0.99375	0.351951	0.465375	0.557448	0.0478825	0.46842	0.15126	0.357114	0.0125878	0.53041	0.658716	0.0405129	0.281911	0.214718	0.452048	0.670304	0.550795	0.951006	0.578786	0.0451798	0.131851	0.32871	0.883967	0.902583	6.47458e-06	0.377261	0.481886	0.861999	0.619336	0.0582701	0.660567	0.126515	0.64376	0.485141	0.647984	0.28978
rs10993994	-56	MSMB	MSMB	ENSG00000138294.9	6	NA	0.61155	0.970521	0.0913011	0.285345	NA	NA	NA	NA	NA	0.899017	NA	NA	NA	NA	NA	NA	NA	NA	0.256832	NA	0.0499416	0.567031	0.197692	0.934317	0.111953	0.556385	NA	NA	0.281603	1.11255e-06	0.545256	NA	NA	0.168609	0.0892835	0.141376	8.08248e-09	1.34407e-16	4.80284e-21	0.233993	0.812362	5.38652e-23	0.394706
rs6121246	68	FOXS1	FOXS1	ENSG00000179772.6	6	0.042663	0.0673975	0.105477	0.685414	0.754714	0.828139	0.469468	0.245895	0.122691	0.123992	0.397361	0.129105	0.140502	0.998724	0.867604	0.07835	0.545584	0.00210165	0.935123	0.00767927	NA	0.479497	0.126503	0.13638	0.0902903	0.445319	0.00339296	0.189202	9.18399e-05	0.964394	0.390933	0.469774	0.173222	0.538893	0.639691	0.242443	0.427005	0.411993	0.121414	0.067912	0.796658	0.949267	0.241455	3.16735e-05
rs5758511	51	CENPM	CENPM	ENSG00000100162.10	6	0.697022	0.111906	0.480337	0.729369	0.542318	0.348108	0.506396	0.773314	0.0288605	0.00899592	0.103613	0.931359	0.850421	0.799498	0.183334	0.59512	0.647483	0.458536	0.195921	0.803635	0.531842	0.464907	0.57825	0.193846	0.493071	0.00148641	0.63298	0.460111	0.425945	0.59053	0.0848974	0.505775	0.115608	0.455491	0.252587	0.111019	0.332681	0.856555	2.17739e-06	1.01433e-05	0.569932	0.042993	0.264262	0.482106
rs34305100	75	UTS2	UTS2	ENSG00000049247.9	4	NA	0.777914	0.935974	NA	0.833268	NA	NA	NA	NA	1.21868e-07	3.59398e-07	NA	NA	NA	0.0690983	NA	NA	0.850741	0.481681	NA	NA	NA	NA	0.26338	NA	NA	NA	NA	NA	NA	0.00693763	NA	NA	NA	NA	NA	NA	0.245644	NA	NA	0.799584	0.0243089	NA	NA
rs79881201	-74	WDR36	WDR36	ENSG00000134987.7	4	0.717928	0.834707	0.550166	0.339019	0.920053	0.70817	0.00203659	0.484186	0.496517	0.303829	0.370307	0.297011	0.98254	0.996763	0.588635	0.807973	0.562284	0.191389	0.235931	0.462686	0.625353	0.0546737	0.499462	0.801876	0.108728	0.898269	0.714212	0.332092	0.639773	0.188364	0.274121	0.655696	0.500918	0.898728	0.563725	0.0942619	0.338843	0.350691	0.0174424	0.271173	0.746115	0.828898	0.295253	4.6381e-07
rs577721086	0	RSPO3	RSPO3	ENSG00000146374.9	4	5.4843e-07	0.915638	0.14334	0.0388578	0.0603539	0.970266	0.767673	0.985398	0.60008	0.0805811	0.574845	0.679601	0.171625	0.162203	0.648605	0.586089	0.585938	0.691621	0.464898	0.188415	NA	0.333731	0.830573	0.423881	0.934756	0.490979	0.725671	0.820815	0.300592	0.547006	0.207936	0.767827	0.513057	0.00456309	0.027356	0.659602	0.798632	0.31074	0.829199	0.171635	0.63382	0.727089	0.891438	0.592697
rs1797052	18	PDZK1	PDZK1	ENSG00000174827.9	3	0.590268	0.214426	0.527286	0.964391	0.501715	0.461514	0.0152997	0.88169	0.483029	0.121745	0.0865273	0.30793	0.0568397	0.309977	0.607146	0.349931	0.0658834	0.395455	0.853453	0.244057	0.537653	0.00240095	0.455094	4.80611e-05	0.733236	0.707257	0.854074	0.660331	0.509866	0.431129	0.523111	0.243958	0.323752	0.079036	0.398962	0.380138	0.823788	0.699091	0.119488	0.660424	0.384746	0.601101	0.575742	0.574102
rs7698623	-26	MEPE	MEPE	ENSG00000152595.12	3	NA	NA	NA	NA	NA	NA	0.530152	0.0565891	0.599556	NA	NA	0.186759	0.0461478	0.715168	0.0650072	0.906875	0.150402	1.24122e-06	0.070488	NA	NA	NA	NA	NA	NA	NA	NA	NA	NA	NA	0.43551	NA	NA	0.0126347	NA	NA	0.380039	NA	NA	NA	NA	NA	NA	0.449869
[truncated: 4 more columns]
