# Supplementary material for: Highly diversified core promoters in the human genome and their effects on gene expression and disease predisposition
Source: BMC Genomics. 2020 Nov 30;21:842. doi: 10.1186/s12864-020-07222-5 (PMC7706239; doi:10.1186/s12864-020-07222-5)
Supplement: Supplementary file 11 — S11. Novel variants identified from the study [file 12864_2020_7222_MOESM11_ESM.xlsx]

## Sheet: Sheet1
Supplementary table 11. Novel variants identified in core promoters
dbSNP ID
2137544022
3772101625
3772101626	add rs#
3772101627
3772101628
3772101629
3772101630
3772101631
3772101632
3772101633
3772101634
3772101635
3772101636
3772101637
3772101638
3772101639
3772101640
3772101641
3772101642
3772101643
3772101644
3772101645
3772101646
3772101647
3772101648
3772101649
3772101650
3772101651
3772101652
3772101653
3772101654
3772101655
3772101656
3772101657
3772101658
3772101659
3772101660
3772101661
3772101662
3772101663
3772101664
3772101665
3772101666
3772101667
3772101668
3772101669
3772101670
3772101671
3772101672
3772101673
3772101674
3772101675
3772101676
3772101677
3772101678
3772101679
3772101680
3772101681
3772101682
3772101683
3772101684
3772101685
3772101686
3772101687
3772101688
3772101689
3772101690
3772101691
3772101692
3772101693
3772101694
3772101695
3772101696
3772101697
3772101698
3772101699
3772101700
3772101701
3772101702
3772101703
3772101704
3772101705
3772101706
3772101707
3772101708
3772101709
3772101710
3772101711
3772101712
3772101713
3772101714
3772101715
3772101716
3772101717
3772101718
3772101719
3772101720
3772101721
3772101722
3772101723
3772101724
3772101725
3772101726
3772101727
3772101728
3772101729
3772101730
3772101731
3772101732
3772101733
3772101734
3772101735
3772101736
3772101737
3772101738
3772101739
3772101740
3772101741
3772101742
3772101743
3772101744
3772101745
3772101746
3772101747
3772101748
3772101749
3772101750
3772101751
3772101752
3772101753
3772101754
3772101755
3772101756
3772101757
3772101758
3772101759
3772101760
3772101761
3772101762
3772101763
3772101764
3772101765
3772101766
3772101767
3772101768
3772101769
3772101770
3772101771
3772101772
3772101773
3772101774
3772101775
3772101776
3772101777
3772101778
3772101779
3772101780
3772101781
3772101782
3772101783
3772101784
3772101785
3772101786
3772101787
3772101788
3772101789
3772101790
3772101791
3772101792
3772101793
3772101794
3772101795
3772101796
3772101797
3772101798
3772101799
3772101800
3772101801
3772101802
3772101803
3772101804
3772101805
3772101806
3772101807
3772101808
3772101809
3772101810
3772101811
3772101812
3772101813
3772101814
3772101815
3772101816
3772101817
3772101818
3772101819
3772101820
3772101821
3772101822
3772101823
3772101824
3772101825
3772101826
3772101827
3772101828
3772101829
3772101830
3772101831
3772101832
3772101833
3772101834
3772101835
3772101836
3772101837
3772101838
3772101839
3772101840
3772101841
3772101842
3772101843
3772101844
3772101845
3772101846
3772101847
3772101848
3772101849
3772101850
3772101851
3772101852
3772101853
3772101854
3772101855
3772101856
3772101857
3772101858
3772101859
3772101860
3772101861
3772101862
3772101863
3772101864
3772101865
3772101866
3772101867
3772101868
3772101869
3772101870
3772101871
3772101872
3772101873
3772101874
3772101875
3772101876
3772101877
3772101878
3772101879
3772101880
3772101881
3772101882
3772101883
3772101884
3772101885
3772101886
3772101887
3772101888
3772101889
3772101890
3772101891
3772101892
3772101893
3772101894
3772101895
3772101896
3772101897
3772101898
3772101899
3772101900
3772101901
3772101902
3772101903
3772101904
3772101905
3772101906
3772101907
3772101908
3772101909
3772101910
3772101911
3772101912
3772101913
3772101914
3772101915
3772101916
3772101917
3772101918
3772101919
3772101920
3772101921
3772101922
3772101923
3772101924
3772101925
3772101926
3772101927
3772101928
3772101929
3772101930
3772101931
3772101932
3772101933
3772101934
3772101935
3772101936
3772101937
3772101938
3772101939
3772101940
3772101941
3772101942
3772101943
3772101944
3772101945
3772101946
3772101947
3772101948
3772101949
3772101950
3772101951
3772101952
3772101953
3772101954
3772101955
3772101956
3772101957
3772101958
3772101959
3772101960
3772101961
3772101962
3772101963
3772101964
3772101965
3772101966
3772101967
3772101968
3772101969
3772101970
3772101971
3772101972
3772101973
3772101974
3772101975
3772101976
3772101977
3772101978
3772101979
3772101980
3772101981
3772101982
3772101983
3772101984
3772101985
3772101986
3772101987
3772101988
3772101989
3772101990
3772101991
3772101992
3772101993
3772101994
3772101995
3772101996
3772101997
3772101998
3772101999
3772102000
3772102001
3772102002
3772102003
3772102004
3772102005
3772102006
3772102007
3772102008
3772102009
3772102010
3772102011
3772102012
3772102013
3772102014
3772102015
3772102016
3772102017
3772102018
3772102019
3772102020
3772102021
3772102022
3772102023
3772102024
3772102025
3772102026
3772102027
3772102028
3772102029
3772102030
3772102031
3772102032
3772102033
3772102034
3772102035
3772102036
3772102037
3772102038
3772102039
3772102040
3772102041
3772102042
3772102043
3772102044
3772102045
3772102046
3772102047
3772102048
3772102049
3772102050
3772102051
3772102052
3772102053
3772102054
3772102055
3772102056
3772102057
3772102058
3772102059
3772102060
3772102061
3772102062
3772102063
3772102064
3772102065
3772102066
3772102067
3772102068
3772102069
3772102070
3772102071
3772102072
3772102073
3772102074
3772102075
3772102076
3772102077
3772102078
3772102079
3772102080
3772102081
3772102082
3772102083
3772102084
3772102085
3772102086
3772102087
3772102088
3772102089
3772102090
3772102091
3772102092
3772102093
3772102094
3772102095
3772102096
3772102097
3772102098
3772102099
3772102100
3772102101
3772102102
3772102103
3772102104
3772102105
3772102106
3772102107
3772102108
3772102109
3772102110
3772102111
3772102112
3772102113
3772102114
3772102115
3772102116
3772102117
3772102118
3772102119
3772102120
3772102121
3772102122
3772102123
3772102124
3772102125
3772102126
3772102127
3772102128
3772102129
3772102130
3772102131
3772102132
3772102133
3772102134
3772102135
3772102136
3772102137
3772102138
3772102139
3772102140
3772102141
3772102142
3772102143
3772102144
3772102145
3772102146
3772102147
3772102148
3772102149
3772102150
3772102151
3772102152
3772102153
3772102154
3772102155
3772102156
3772102157
3772102158
3772102159
3772102160
3772102161
3772102162
3772102163
3772102164
3772102165
3772102166
3772102167
3772102168
3772102169
3772102170
3772102171
3772102172
3772102173
3772102174
3772102175
3772102176
3772102177
3772102178
3772102179
3772102180
3772102181
3772102182
3772102183
3772102184
3772102185
3772102186
3772102187
3772102188
3772102189
3772102190
3772102191
3772102192
3772102193
3772102194
3772102195
3772102196
3772102197
3772102198
3772102199
3772102200
3772102201
3772102202
3772102203
3772102204
3772102205
3772102206
3772102207
3772102208
3772102209
3772102210
3772102211
3772102212
3772102213
3772102214
3772102215
3772102216
3772102217
3772102218
3772102219
3772102220
3772102221
3772102222
3772102223
3772102224
3772102225
3772102226
3772102227
3772102228
3772102229
3772102230
3772102231
3772102232
3772102233
3772102234
3772102235
3772102236
3772102237
3772102238
3772102239
3772102240
3772102241
3772102242
3772102243
3772102244
3772102245
3772102246
3772102247
3772102248
3772102249
3772102250
3772102251
3772102252
3772102253
3772102254
3772102255
3772102256
3772102257
3772102258
3772102259
3772102260
3772102261
3772102262
3772102263
3772102264
3772102265
3772102266
3772102267
3772102268
3772102269
3772102270
3772102271
3772102272
3772102273
3772102274
3772102275
3772102276
3772102277
3772102278
3772102279
3772102280
3772102281
3772102282
3772102283
3772102284
3772102285
3772102286
3772102287
3772102288
3772102289
3772102290
3772102291
3772102292
3772102293
3772102294
3772102295
3772102296
3772102297
3772102298
3772102299
3772102300
3772102301
3772102302
3772102303
3772102304
3772102305
3772102306
3772102307
3772102308
3772102309
3772102310
3772102311
3772102312
3772102313
3772102314
3772102315
3772102316
3772102317
3772102318
3772102319
3772102320
3772102321
3772102322
3772102323
3772102324
3772102325
3772102326
3772102327
3772102328
3772102329
3772102330
3772102331
3772102332
3772102333
3772102334
3772102335
3772102336
3772102337
3772102338
3772102339
3772102340
3772102341
3772102342
3772102343
3772102344
3772102345
3772102346
3772102347
3772102348
3772102349
3772102350
3772102351
3772102352
3772102353
3772102354
3772102355
3772102356
3772102357
3772102358
3772102359
3772102360
3772102361
3772102362
3772102363
3772102364
3772102365
3772102366
3772102367
3772102368
3772102369
3772102370
3772102371
3772102372
3772102373
3772102374
3772102375
3772102376
3772102377
3772102378
3772102379
3772102380
3772102381
3772102382
3772102383
3772102384
3772102385
3772102386
3772102387
3772102388
3772102389
3772102390
3772102391
3772102392
3772102393
3772102394
3772102395
3772102396
3772102397
3772102398
3772102399
3772102400
3772102401
3772102402
3772102403
3772102404
3772102405
3772102406
3772102407
3772102408
3772102409
3772102410
3772102411
3772102412
3772102413
3772102414
3772102415
3772102416
3772102417
3772102418
3772102419
3772102420
3772102421
3772102422
3772102423
3772102424
3772102425
3772102426
3772102427
3772102428
3772102429
3772102430
3772102431
3772102432
3772102433
3772102434
3772102435
3772102436
3772102437
3772102438
3772102439
3772102440
3772102441
3772102442
3772102443
3772102444
3772102445
3772102446
3772102447
3772102448
3772102449
3772102450
3772102451
3772102452
3772102453
3772102454
3772102455
3772102456
3772102457
3772102458
3772102459
3772102460
3772102461
3772102462
3772102463
3772102464
3772102465
3772102466
3772102467
3772102468
3772102469
3772102470
3772102471
3772102472
3772102473
3772102474
3772102475
3772102476
3772102477
3772102478
3772102479
3772102480
3772102481
3772102482
3772102483
3772102484
3772102485
3772102486
3772102487
3772102488
3772102489
3772102490
3772102491
3772102492
3772102493
3772102494
3772102495
3772102496
3772102497
3772102498
3772102499
3772102500
3772102501
3772102502
3772102503
3772102504
3772102505
3772102506
3772102507
3772102508
3772102509
3772102510
3772102511
3772102512
3772102513
3772102514
3772102515
3772102516
3772102517
3772102518
3772102519
3772102520
3772102521
3772102522
3772102523
3772102524
3772102525
3772102526
3772102527
3772102528
3772102529
3772102530
3772102531
3772102532
3772102533
3772102534
3772102535
3772102536
3772102537
3772102538
3772102539
3772102540
3772102541
3772102542
3772102543
3772102544
3772102545
3772102546
3772102547
3772102548
3772102549
3772102550
3772102551
3772102552
3772102553
3772102554
3772102555
3772102556
3772102557
3772102558
3772102559
3772102560
3772102561
3772102562
3772102563
3772102564
3772102565
3772102566
3772102567
3772102568
3772102569
3772102570
3772102571
3772102572
3772102573
3772102574
3772102575
3772102576
3772102577
3772102578
3772102579
3772102580
3772102581
3772102582
3772102583
3772102584
3772102585
3772102586
3772102587
3772102588
3772102589
3772102590
3772102591
3772102592
3772102593
3772102594
3772102595
3772102596
3772102597
3772102598
3772102599
3772102600
3772102601
3772102602
3772102603
3772102604
3772102605
3772102606
3772102607
3772102608
3772102609
3772102610
3772102611
3772102612
3772102613
3772102614
3772102615
3772102616
3772102617
3772102618
3772102619
3772102620
3772102621
3772102622
3772102623
3772102624
3772102625
3772102626
3772102627
3772102628
3772102629
3772102630
3772102631
3772102632
3772102633
3772102634
3772102635
3772102636
3772102637
3772102638
3772102639
3772102640
3772102641
3772102642
3772102643
3772102644
3772102645
3772102646
3772102647
3772102648
3772102649
3772102650
3772102651
3772102652
3772102653
3772102654
3772102655
3772102656
3772102657
3772102658
3772102659
3772102660
3772102661
3772102662
3772102663
3772102664
3772102665
3772102666
3772102667
3772102668
3772102669
3772102670
3772102671
3772102672
3772102673
3772102674
3772102675
3772102676
3772102677
3772102678
3772102679
3772102680
3772102681
3772102682
3772102683
3772102684
3772102685
3772102686
3772102687
3772102688
3772102689
3772102690
3772102691
3772102692
3772102693
3772102694
3772102695
3772102696
3772102697
3772102698
3772102699
3772102700
3772102701
3772102702
3772102703
3772102704
3772102705
3772102706
3772102707
3772102708
3772102709
3772102710
3772102711
3772102712
3772102713
3772102714
3772102715
3772102716
3772102717
3772102718
3772102719
3772102720
3772102721
3772102722
3772102723
3772102724
3772102725
3772102726
3772102727
3772102728
3772102729
3772102730
3772102731
3772102732
3772102733
3772102734
3772102735
3772102736
3772102737
3772102738
3772102739
3772102740
3772102741
3772102742
3772102743
3772102744
3772102745
3772102746
3772102747
3772102748
3772102749
3772102750
3772102751
3772102752
3772102753
3772102754
3772102755
3772102756
3772102757
3772102758
3772102759
3772102760
3772102761
3772102762
3772102763
3772102764
3772102765
3772102766
3772102767
3772102768
3772102769
3772102770
3772102771
3772102772
3772102773
3772102774
3772102775
3772102776
3772102777
3772102778
3772102779
3772102780
3772102781
3772102782
3772102783
3772102784
3772102785
3772102786
3772102787
3772102788
3772102789
3772102790
3772102791
3772102792
3772102793
3772102794
3772102795
3772102796
3772102797
3772102798
3772102799
3772102800
3772102801
3772102802
3772102803
3772102804
3772102805
3772102806
3772102807
3772102808
3772102809
3772102810
3772102811
3772102812
3772102813
3772102814
3772102815
3772102816
3772102817
3772102818
3772102819
3772102820
3772102821
3772102822
3772102823
3772102824
3772102825
3772102826
3772102827
3772102828
3772102829
3772102830
3772102831
3772102832
3772102833
3772102834
3772102835
3772102836
3772102837
3772102838
3772102839
3772102840
3772102841
3772102842
3772102843
3772102844
3772102845
3772102846
3772102847
3772102848
3772102849
3772102850
3772102851
3772102852
3772102853
3772102854
3772102855
3772102856
3772102857
3772102858
3772102859
3772102860
3772102861
3772102862
3772102863
3772102864
3772102865
3772102866
3772102867
3772102868
3772102869
3772102870
3772102871
3772102872
3772102873
3772102874
3772102875
3772102876
3772102877
3772102878
3772102879
3772102880
3772102881
3772102882
3772102883
3772102884
3772102885
3772102886
3772102887
3772102888
3772102889
3772102890
3772102891
3772102892
3772102893
3772102894
3772102895
3772102896
3772102897
3772102898
3772102899
3772102900
3772102901
3772102902
3772102903
3772102904
3772102905
3772102906
3772102907
3772102908
3772102909
3772102910
3772102911
3772102912
3772102913
3772102914
3772102915
3772102916
3772102917
3772102918
3772102919
3772102920
3772102921
3772102922
3772102923
3772102924
3772102925
3772102926
3772102927
3772102928
3772102929
3772102930
3772102931
3772102932
3772102933
3772102934
3772102935
3772102936
3772102937
3772102938
3772102939
3772102940
3772102941
3772102942
3772102943
3772102944
3772102945
3772102946
3772102947
3772102948
3772102949
3772102950
3772102951
3772102952
3772102953
3772102954
3772102955
3772102956
3772102957
3772102958
3772102959
3772102960
3772102961
3772102962
3772102963
3772102964
3772102965
3772102966
3772102967
3772102968
3772102969
3772102970
3772102971
3772102972
3772102973
3772102974
3772102975
3772102976
3772102977
3772102978
3772102979
3772102980
3772102981
3772102982
3772102983
3772102984
3772102985
3772102986
3772102987
3772102988
3772102989
3772102990
3772102991
3772102992
3772102993
3772102994
3772102995
3772102996
3772102997
3772102998
3772102999
3772103000
3772103001
3772103002
3772103003
3772103004
3772103005
3772103006
3772103007
3772103008
3772103009
3772103010
3772103011
3772103012
3772103013
3772103014
3772103015
3772103016
3772103017
3772103018
3772103019
3772103020
3772103021
3772103022
3772103023
3772103024
3772103025
3772103026
3772103027
3772103028
3772103029
3772103030
3772103031
3772103032
3772103033
3772103034
3772103035
3772103036
3772103037
3772103038
3772103039
3772103040
3772103041
3772103042
3772103043
3772103044
3772103045
3772103046
3772103047
3772103048
3772103049
3772103050
3772103051
3772103052
3772103053
3772103054
3772103055
3772103056
3772103057
3772103058
3772103059
3772103060
3772103061
3772103062
3772103063
3772103064
3772103065
3772103066
3772103067
3772103068
3772103069
3772103070
3772103071
3772103072
3772103073
3772103074
3772103075
3772103076
3772103077
3772103078
3772103079
3772103080
3772103081
3772103082
3772103083
3772103084
3772103085
3772103086
3772103087
3772103088
3772103089
3772103090
3772103091
3772103092
3772103093
3772103094
3772103095
3772103096
3772103097
3772103098
3772103099
3772103100
3772103101
3772103102
3772103103
3772103104
3772103105
3772103106
3772103107
3772103108
3772103109
3772103110
3772103111
3772103112
3772103113
3772103114
3772103115
3772103116
3772103117
3772103118
3772103119
3772103120
3772103121
3772103122
3772103123
3772103124
3772103125
3772103126
3772103127
3772103128
3772103129
3772103130
3772103131
3772103132
3772103133
3772103134
3772103135
3772103136
3772103137
3772103138
3772103139
3772103140
3772103141
3772103142
3772103143
3772103144
3772103145
3772103146
3772103147
3772103148
3772103149
3772103150
3772103151
3772103152
3772103153
3772103154
3772103155
3772103156
3772103157
3772103158
3772103159
3772103160
3772103161
3772103162
3772103163
3772103164
3772103165
3772103166
3772103167
3772103168
3772103169
3772103170
3772103171
3772103172
3772103173
3772103174
3772103175
3772103176
3772103177
3772103178
3772103179
3772103180
3772103181
3772103182
3772103183
3772103184
3772103185
3772103186
3772103187
3772103188
3772103189
3772103190
3772103191
3772103192
3772103193
3772103194
3772103195
3772103196
3772103197
3772103198
3772103199
3772103200
3772103201
3772103202
3772103203
3772103204
3772103205
3772103206
3772103207
3772103208
3772103209
3772103210
3772103211
3772103212
3772103213
3772103214
3772103215
3772103216
3772103217
3772103218
3772103219
3772103220
3772103221
3772103222
3772103223
3772103224
3772103225
3772103226
3772103227
3772103228
3772103229
3772103230
3772103231
3772103232
3772103233
3772103234
3772103235
3772103236
3772103237
3772103238
3772103239
3772103240
3772103241
3772103242
3772103243
3772103244
3772103245
3772103246
3772103247
3772103248
3772103249
3772103250
3772103251
3772103252
3772103253
3772103254
3772103255
3772103256
3772103257
3772103258
3772103259
3772103260
3772103261
3772103262
3772103263
3772103264
3772103265
3772103266
3772103267
3772103268
3772103269
3772103270
3772103271
3772103272
3772103273
3772103274
3772103275
3772103276
3772103277
3772103278
3772103279
3772103280
3772103281
3772103282
3772103283
3772103284
3772103285
3772103286
3772103287
3772103288
3772103289
3772103290
3772103291
3772103292
3772103293
3772103294
3772103295
3772103296
3772103297
3772103298
3772103299
3772103300
3772103301
3772103302
3772103303
3772103304
3772103305
3772103306
3772103307
3772103308
3772103309
3772103310
3772103311
3772103312
3772103313
3772103314
3772103315
3772103316
3772103317
3772103318
3772103319
3772103320
3772103321
3772103322
3772103323
3772103324
3772103325
3772103326
3772103327
3772103328
3772103329
3772103330
3772103331
3772103332
3772103333
3772103334
3772103335
3772103336
3772103337
3772103338
3772103339
3772103340
3772103341
3772103342
3772103343
3772103344
3772103345
3772103346
3772103347
3772103348
3772103349
3772103350
3772103351
3772103352
3772103353
3772103354
3772103355
3772103356
3772103357
3772103358
3772103359
3772103360
3772103361
3772103362
3772103363
3772103364
3772103365
3772103366
3772103367
3772103368
3772103369
3772103370
3772103371
3772103372
3772103373
3772103374
3772103375
3772103376
3772103377
3772103378
3772103379
3772103380
3772103381
3772103382
3772103383
3772103384
3772103385
3772103386
3772103387
3772103388
3772103389
3772103390
3772103391
3772103392
3772103393
3772103394
3772103395
3772103396
3772103397
3772103398
3772103399
3772103400
3772103401
3772103402
3772103403
3772103404
3772103405
3772103406
3772103407
3772103408
3772103409
3772103410
3772103411
3772103412
3772103413
3772103414
3772103415
3772103416
3772103417
3772103418
3772103419
3772103420
3772103421
3772103422
3772103423
3772103424
3772103425
3772103426
3772103427
3772103428
3772103429
3772103430
3772103431
3772103432
3772103433
3772103434
3772103435
3772103436
3772103437
3772103438
3772103439
3772103440
3772103441
3772103442
3772103443
3772103444
3772103445
3772103446
3772103447
3772103448
3772103449
3772103450
3772103451
3772103452
3772103453
3772103454
3772103455
3772103456
3772103457
3772103458
3772103459
3772103460
3772103461
3772103462
3772103463
3772103464
3772103465
3772103466
3772103467
3772103468
3772103469
3772103470
3772103471
3772103472
3772103473
3772103474
3772103475
3772103476
3772103477
3772103478
3772103479
3772103480
3772103481
3772103482
3772103483
3772103484
3772103485
3772103486
3772103487
3772103488
3772103489
3772103490
3772103491
3772103492
3772103493
3772103494
3772103495
3772103496
3772103497
3772103498
3772103499
3772103500
3772103501
3772103502
3772103503
3772103504
3772103505
3772103506
3772103507
3772103508
3772103509
3772103510
3772103511
3772103512
3772103513
3772103514
3772103515
3772103516
3772103517
3772103518
3772103519
3772103520
3772103521
3772103522
3772103523
3772103524
3772103525
3772103526
3772103527
3772103528
3772103529
3772103530
3772103531
3772103532
3772103533
3772103534
3772103535
3772103536
3772103537
3772103538
3772103539
3772103540
3772103541
3772103542
3772103543
3772103544
3772103545
3772103546
3772103547
3772103548
3772103549
3772103550
3772103551
3772103552
3772103553
3772103554
3772103555
3772103556
3772103557
3772103558
3772103559
3772103560
3772103561
3772103562
3772103563
3772103564
3772103565
3772103566
3772103567
3772103568
3772103569
3772103570
3772103571
3772103572
3772103573
3772103574
3772103575
3772103576
3772103577
3772103578
3772103579
3772103580
3772103581
3772103582
3772103583
3772103584
3772103585
3772103586
3772103587
3772103588
3772103589
3772103590
3772103591
3772103592
3772103593
3772103594
3772103595
3772103596
3772103597
3772103598
3772103599
3772103600
3772103601
3772103602
3772103603
3772103604
3772103605
3772103606
3772103607
3772103608
3772103609
3772103610
3772103611
3772103612
3772103613
3772103614
3772103615
3772103616
3772103617
3772103618
3772103619
3772103620
3772103621
[truncated: 830 more rows]
